# Supplementary material for: Shape-Memory Effect Triggered by π–π Interactions in a Flexible Terpyridine Metal–Organic Framework
Source: ACS Mater Lett. 2023 Mar 23;5(4):1256–60. doi: 10.1021/acsmaterialslett.3c00068 (PMC10074452; doi:10.1021/acsmaterialslett.3c00068)
Supplement: Supplementary file 2 — tz3c00068_si_002.cif [file tz3c00068_si_002.cif]

data_preex1
_audit_creation_date               2021-10-11
_audit_creation_method
;
Olex2 1.3-ac4
(compiled 2020.11.27 svn.r5f609507 for Rigaku Oxford Diffraction, GUI svn.r6214)
;
_shelx_SHELXL_version_number       '2018/3'
_audit_contact_author_address      ?
_audit_contact_author_email        ?
_audit_contact_author_name         ''
_audit_contact_author_phone        ?
_publ_contact_author_id_orcid      ?
_publ_section_references
;
Dolomanov, O.V., Bourhis, L.J., Gildea, R.J, Howard, J.A.K. & Puschmann, H.
 (2009), J. Appl. Cryst. 42, 339-341.

Sheldrick, G.M. (2008). Acta Cryst. A64, 112-122.

Sheldrick, G.M. (2015). Acta Cryst. C71, 3-8.
;
_chemical_name_common              ?
_chemical_name_systematic          ?
_chemical_formula_moiety           'C88 H52 N8 O16 Zn4'
_chemical_formula_sum              'C88 H52 N8 O16 Zn4'
_chemical_formula_weight           1738.85
_chemical_melting_point            ?
_chemical_oxdiff_formula           'Zn1 O4 N5 C30 H30'
loop_
  _atom_type_symbol
  _atom_type_description
  _atom_type_scat_dispersion_real
  _atom_type_scat_dispersion_imag
  _atom_type_scat_source
 'C' 'C' 0.0033 0.0016 'International Tables Vol C Tables 4.2.6.8 and 6.1.1.4'
 'H' 'H' 0.0000 0.0000 'International Tables Vol C Tables 4.2.6.8 and 6.1.1.4'
 'N' 'N' 0.0061 0.0033 'International Tables Vol C Tables 4.2.6.8 and 6.1.1.4'
 'O' 'O' 0.0106 0.0060 'International Tables Vol C Tables 4.2.6.8 and 6.1.1.4'
 'Zn' 'Zn' 0.2839 1.4301 'International Tables Vol C Tables 4.2.6.8 and 6.1.1.4'

_shelx_space_group_comment
;
The symmetry employed for this shelxl refinement is uniquely defined
by the following loop, which should always be used as a source of
symmetry information in preference to the above space-group names.
They are only intended as comments.
;
_space_group_crystal_system        'triclinic'
_space_group_IT_number             2
_space_group_name_H-M_alt          'P -1'
_space_group_name_Hall             '-P 1'
loop_
  _space_group_symop_operation_xyz
 'x, y, z'
 '-x, -y, -z'

_cell_length_a                     13.0274(4)
_cell_length_b                     13.1290(4)
_cell_length_c                     33.0340(10)
_cell_angle_alpha                  79.981(3)
_cell_angle_beta                   88.137(2)
_cell_angle_gamma                  84.517(3)
_cell_volume                       5537.7(3)
_cell_formula_units_Z              2
_cell_measurement_reflns_used      15195
_cell_measurement_temperature      298.00
_cell_measurement_theta_max        23.0750
_cell_measurement_theta_min        3.6590
_shelx_estimated_absorpt_T_max     0.931
_shelx_estimated_absorpt_T_min     0.891
_exptl_absorpt_coefficient_mu      0.909
_exptl_absorpt_correction_T_max    1.00000
_exptl_absorpt_correction_T_min    0.81550
_exptl_absorpt_correction_type     multi-scan
_exptl_absorpt_process_details
;
CrysAlisPro 1.171.41.113a (Rigaku Oxford Diffraction, 2021)
Empirical absorption correction using spherical harmonics,
implemented in SCALE3 ABSPACK scaling algorithm.
;
_exptl_absorpt_special_details     ?
_exptl_crystal_colour              colourless
_exptl_crystal_colour_lustre       .
_exptl_crystal_colour_modifier     .
_exptl_crystal_colour_primary      colourless
_exptl_crystal_density_diffrn      1.043
_exptl_crystal_density_meas        ?
_exptl_crystal_density_method      ?
_exptl_crystal_description         plate
_exptl_crystal_F_000               1768
_exptl_crystal_size_max            0.13
_exptl_crystal_size_mid            0.11
_exptl_crystal_size_min            0.08
_exptl_transmission_factor_max     ?
_exptl_transmission_factor_min     ?
_diffrn_reflns_av_R_equivalents    0.1115
_diffrn_reflns_av_unetI/netI       0.1204
_diffrn_reflns_Laue_measured_fraction_full  0.998
_diffrn_reflns_Laue_measured_fraction_max  0.998
_diffrn_reflns_limit_h_max         16
_diffrn_reflns_limit_h_min         -16
_diffrn_reflns_limit_k_max         16
_diffrn_reflns_limit_k_min         -16
_diffrn_reflns_limit_l_max         41
_diffrn_reflns_limit_l_min         -41
_diffrn_reflns_number              94077
_diffrn_reflns_point_group_measured_fraction_full  0.998
_diffrn_reflns_point_group_measured_fraction_max  0.998
_diffrn_reflns_theta_full          25.242
_diffrn_reflns_theta_max           26.372
_diffrn_reflns_theta_min           3.214
_diffrn_ambient_temperature        298.00
_diffrn_detector                   'CCD plate'
_diffrn_detector_area_resol_mean   5.1990
_diffrn_detector_type              AtlasS2
_diffrn_measured_fraction_theta_full  0.998
_diffrn_measured_fraction_theta_max  0.998
_diffrn_measurement_details
;
List of Runs (angles in degrees, time in seconds):

  # Type    Start    End  Width  t~exp~   \w     \q     \k     \f   Frames
--------------------------------------------------------------------------
  1  \w    -81.00   6.00   1.00   25.00    --   -9.89 -69.00-163.95   87
  2  \w    -41.00  33.00   1.00   25.00    --   -9.89  69.00 113.72   74
  3  \w    -41.00  63.00   1.00   25.00    --   -9.89  69.00 -66.99  104
  4  \w    -17.00  82.00   1.00   25.00    --   11.30  57.00 150.00   99
  5  \w    -17.00  83.00   1.00   25.00    --   11.30  57.00   0.00  100
  6  \w    -57.00  39.00   1.00   25.00    --   11.30 -57.00-150.00   96
  7  \w    -56.00  41.00   1.00   25.00    --   11.30 -62.00   4.70   97
;
_diffrn_measurement_device         'four-circle diffractometer'
_diffrn_measurement_device_type    'Xcalibur, AtlasS2, Gemini ultra'
_diffrn_measurement_method         '\w scans'
_diffrn_orient_matrix_type        
 'CrysAlisPro convention (1999,Acta A55,543-557)'
_diffrn_orient_matrix_UB_11        0.0134556000
_diffrn_orient_matrix_UB_12        -0.0343545000
_diffrn_orient_matrix_UB_13        -0.0140806000
_diffrn_orient_matrix_UB_21        0.0358808000
_diffrn_orient_matrix_UB_22        -0.0292174000
_diffrn_orient_matrix_UB_23        0.0142018000
_diffrn_orient_matrix_UB_31        -0.0390392000
_diffrn_orient_matrix_UB_32        -0.0316430000
_diffrn_orient_matrix_UB_33        0.0086947000
_diffrn_radiation_monochromator    graphite
_diffrn_radiation_probe            x-ray
_diffrn_radiation_type             'Mo K\a'
_diffrn_radiation_wavelength       0.71073
_diffrn_source                     'fine-focus sealed X-ray tube'
_diffrn_source_type                'Enhance (Mo) X-ray Source'
_reflns_Friedel_coverage           0.000
_reflns_Friedel_fraction_full      .
_reflns_Friedel_fraction_max       .
_reflns_number_gt                  13242
_reflns_number_total               22595
_reflns_odcompleteness_completeness  99.80
_reflns_odcompleteness_iscentric   1
_reflns_odcompleteness_theta       26.32
_reflns_special_details
;
 Reflections were merged by SHELXL according to the crystal
 class for the calculation of statistics and refinement.
 
 _reflns_Friedel_fraction is defined as the number of unique
 Friedel pairs measured divided by the number that would be
 possible theoretically, ignoring centric projections and
 systematic absences.
;
_reflns_threshold_expression       'I > 2\s(I)'
_computing_cell_refinement         'CrysAlisPro 1.171.41.113a (Rigaku OD, 2021)'
_computing_data_collection         'CrysAlisPro 1.171.41.113a (Rigaku OD, 2021)'
_computing_data_reduction          'CrysAlisPro 1.171.41.113a (Rigaku OD, 2021)'
_computing_molecular_graphics      'Olex2 1.3-ac4 (Dolomanov et al., 2009)'
_computing_publication_material    'Olex2 1.3-ac4 (Dolomanov et al., 2009)'
_computing_structure_refinement    'SHELXL 2018/3 (Sheldrick, 2015)'
_computing_structure_solution      'SHELXS  (Sheldrick, 2008)'
_refine_diff_density_max           1.482
_refine_diff_density_min           -0.457
_refine_diff_density_rms           0.135
_refine_ls_extinction_coef         .
_refine_ls_extinction_method       none
_refine_ls_goodness_of_fit_ref     1.049
_refine_ls_hydrogen_treatment      constr
_refine_ls_matrix_type             full
_refine_ls_number_parameters       1045
_refine_ls_number_reflns           22595
_refine_ls_number_restraints       99
_refine_ls_R_factor_all            0.1502
_refine_ls_R_factor_gt             0.0875
_refine_ls_restrained_S_all        1.051
_refine_ls_shift/su_max            0.001
_refine_ls_shift/su_mean           0.000
_refine_ls_structure_factor_coef   Fsqd
_refine_ls_weighting_details      
 'w=1/[\s^2^(Fo^2^)+(0.1367P)^2^+12.2463P] where P=(Fo^2^+2Fc^2^)/3'
_refine_ls_weighting_scheme        calc
_refine_ls_wR_factor_gt            0.2530
_refine_ls_wR_factor_ref           0.2911
_refine_special_details            ?
_olex2_refinement_description
;
1. Fixed Uiso
 At 1.2 times of:
  All C(H) groups
2. Rigid bond restraints
 C78, C79, C83, C82, N3, C81, C80
 with sigma for 1-2 distances of 0.01 and sigma for 1-3 distances of 0.01
3. Uiso/Uaniso restraints and constraints
C78 \\sim C79 \\sim C83 \\sim C82 \\sim N3 \\sim C81 \\sim C80: within 1.7A
with sigma of 0.04 and sigma for terminal atoms of 0.08 within 1.7A
Uanis(C79) \\sim Ueq, Uanis(C80) \\sim Ueq, Uanis(C81) \\sim Ueq, Uanis(N3)
\\sim Ueq, Uanis(C82) \\sim Ueq, Uanis(C83) \\sim Ueq, Uanis(C78) \\sim Ueq:
with sigma of 0.01 and sigma for terminal atoms of 0.02
4.a Aromatic/amide H refined with riding coordinates:
 C8(H8), C9(H9), C15(H15), C44(H44), C24(H24), C20(H20), C23(H23), C53(H53),
 C72(H72), C16(H16), C73(H73), C40(H40), C51(H51), C34(H34), C11(H11), C88(H88),
  C47(H47), C41(H41), C58(H58), C27(H27), C70(H70), C3(H3), C32(H32), C12(H12),
 C28(H28), C39(H39), C48(H48), C17(H17), C31(H31), C67(H67), C49(H49), C68(H68),
  C5(H5), C69(H69), C84(H84), C77(H77), C30(H30), C86(H86), C50(H50), C65(H65),
 C64(H64), C75(H75), C80(H80), C85(H85), C83(H83), C82(H82), C81(H81), C60(H60),
  C63(H63), C62(H62), C61(H61), C55(H55)
;
_atom_sites_solution_hydrogens     geom
_atom_sites_solution_primary       heavy
_atom_sites_solution_secondary     ?
loop_
  _atom_site_label
  _atom_site_type_symbol
  _atom_site_fract_x
  _atom_site_fract_y
  _atom_site_fract_z
  _atom_site_U_iso_or_equiv
  _atom_site_adp_type
  _atom_site_occupancy
  _atom_site_site_symmetry_order
  _atom_site_calc_flag
  _atom_site_refinement_flags_posn
  _atom_site_refinement_flags_adp
  _atom_site_refinement_flags_occupancy
  _atom_site_disorder_assembly
  _atom_site_disorder_group
 Zn3 Zn 0.20959(6) 0.86430(6) 0.36320(2) 0.0305(2) Uani 1 1 d . . . . .
 Zn2 Zn -0.08905(6) 1.13634(5) 0.13542(2) 0.0290(2) Uani 1 1 d . . . . .
 Zn4 Zn 0.18270(6) 0.84936(6) 0.45298(2) 0.0305(2) Uani 1 1 d . . . . .
 Zn1 Zn -0.10210(6) 1.15454(5) 0.04507(2) 0.0293(2) Uani 1 1 d . . . . .
 O1 O 0.0559(4) 1.1425(4) 0.04595(16) 0.0469(13) Uani 1 1 d . . . . .
 O12 O 0.3382(4) 0.8423(5) 0.45229(17) 0.0574(15) Uani 1 1 d . . . . .
 O10 O 0.0518(4) 0.8673(4) 0.36494(17) 0.0495(13) Uani 1 1 d . . . . .
 O2 O 0.0607(4) 1.1279(4) 0.11404(17) 0.0540(14) Uani 1 1 d . . . . .
 O4 O -0.2503(4) 1.1613(4) 0.06924(17) 0.0557(15) Uani 1 1 d . . . . .
 O3 O -0.2445(4) 1.1486(5) 0.13671(18) 0.0577(15) Uani 1 1 d . . . . .
 C6 C -0.2918(6) 1.1556(6) 0.1034(3) 0.0481(19) Uani 1 1 d . . . . .
 C7 C -0.4064(6) 1.1537(6) 0.1057(2) 0.049(2) Uani 1 1 d . . . . .
 C8 C -0.4618(6) 1.1571(8) 0.1431(3) 0.065(3) Uani 1 1 d . . . . .
 H8 H -0.426071 1.160672 0.166600 0.078 Uiso 1 1 calc R U . . .
 C9 C -0.4611(6) 1.1501(8) 0.0720(3) 0.064(3) Uani 1 1 d . . . . .
 H9 H -0.425538 1.149677 0.047103 0.077 Uiso 1 1 calc R U . . .
 O6 O -0.1005(4) 0.9992(4) 0.05617(16) 0.0461(13) Uani 1 1 d . . . . .
 O8 O -0.0919(4) 1.2923(4) 0.12265(17) 0.0538(14) Uani 1 1 d . . . . .
 O7 O -0.0979(4) 1.3034(4) 0.05455(17) 0.0497(13) Uani 1 1 d . . . . .
 O5 O -0.0954(4) 0.9876(4) 0.12447(16) 0.0500(13) Uani 1 1 d . . . . .
 N1 N -0.1356(4) 1.1876(4) -0.01568(17) 0.0381(14) Uani 1 1 d . . . . .
 N8 N -0.0514(4) 1.0990(4) 0.19618(16) 0.0352(13) Uani 1 1 d . . . . .
 O16 O 0.1930(5) 0.6988(4) 0.44338(18) 0.0596(15) Uani 1 1 d . . . . .
 O13 O 0.1787(5) 1.0061(4) 0.43883(18) 0.0563(15) Uani 1 1 d . . . . .
 O15 O 0.2146(4) 0.7081(4) 0.37627(17) 0.0526(14) Uani 1 1 d . . . . .
 C19 C -0.0973(6) 1.4586(5) 0.0814(2) 0.0409(17) Uani 1 1 d . . . . .
 C15 C -0.1005(5) 0.7851(5) 0.0645(2) 0.0388(16) Uani 1 1 d . . . . .
 H15 H -0.099056 0.823918 0.038189 0.047 Uiso 1 1 calc R U . . .
 C44 C 0.2076(6) 0.4943(6) 0.3838(2) 0.050(2) Uani 1 1 d . . . . .
 H44 H 0.222994 0.532193 0.358204 0.060 Uiso 1 1 calc R U . . .
 C24 C -0.0944(6) 1.5176(6) 0.0410(2) 0.051(2) Uani 1 1 d . . . . .
 H24 H -0.091774 1.484059 0.018378 0.061 Uiso 1 1 calc R U . . .
 O11 O 0.3538(4) 0.8605(5) 0.38482(18) 0.0598(16) Uani 1 1 d . . . . .
 C14 C -0.1026(6) 0.8341(5) 0.0978(2) 0.0410(17) Uani 1 1 d . . . . .
 C20 C -0.1011(7) 1.5081(5) 0.1140(2) 0.050(2) Uani 1 1 d . . . . .
 H20 H -0.101452 1.469016 0.140371 0.059 Uiso 1 1 calc R U . . .
 N5 N 0.2503(5) 0.8884(5) 0.30243(17) 0.0425(15) Uani 1 1 d . . . . .
 N4 N 0.1504(4) 0.8200(4) 0.51422(17) 0.0394(14) Uani 1 1 d . . . . .
 C37 C 0.1846(5) 1.0553(5) 0.4037(3) 0.0426(18) Uani 1 1 d . . . . .
 O9 O 0.0353(4) 0.8624(5) 0.43248(17) 0.0562(15) Uani 1 1 d . . . . .
 O14 O 0.1905(4) 1.0164(4) 0.37099(18) 0.0564(14) Uani 1 1 d . . . . .
 C13 C -0.0989(5) 0.9494(5) 0.0923(2) 0.0371(16) Uani 1 1 d . . . . .
 C18 C -0.0960(5) 1.3420(5) 0.0867(2) 0.0387(16) Uani 1 1 d . . . . .
 C23 C -0.0955(7) 1.6222(6) 0.0353(2) 0.051(2) Uani 1 1 d . . . . .
 H23 H -0.092908 1.659636 0.008749 0.062 Uiso 1 1 calc R U . . .
 C53 C -0.0575(5) 1.1649(5) 0.2227(2) 0.0379(16) Uani 1 1 d . . . . .
 H53 H -0.083081 1.233184 0.213158 0.046 Uiso 1 1 calc R U . . .
 C25 C 0.0003(5) 0.8643(5) 0.3978(2) 0.0406(17) Uani 1 1 d . . . . .
 C45 C 0.2009(6) 0.3856(6) 0.3875(2) 0.0480(19) Uani 1 1 d . . . . .
 C72 C -0.1585(7) 1.1394(6) -0.0805(2) 0.056(2) Uani 1 1 d . . . . .
 H72 H -0.158363 1.086651 -0.096038 0.067 Uiso 1 1 calc R U . . .
 C16 C -0.1087(7) 0.7753(6) 0.1378(2) 0.059(2) Uani 1 1 d . . . . .
 H16 H -0.111435 0.808155 0.160579 0.071 Uiso 1 1 calc R U . . .
 C73 C -0.1369(6) 1.1152(6) -0.0392(2) 0.0497(19) Uani 1 1 d . . . . .
 H73 H -0.122825 1.045817 -0.027375 0.060 Uiso 1 1 calc R U . . .
 C38 C 0.1866(6) 1.1722(6) 0.3981(2) 0.0456(18) Uani 1 1 d . . . . .
 C22 C -0.1006(6) 1.6766(5) 0.0697(2) 0.0382(16) Uani 1 1 d . . . . .
 C71 C -0.1802(6) 1.2407(6) -0.0988(2) 0.0486(19) Uani 1 1 d . . . . .
 C52 C -0.0295(5) 1.1402(5) 0.2625(2) 0.0371(16) Uani 1 1 d . . . . .
 C40 C 0.2067(7) 1.2312(6) 0.3583(3) 0.061(2) Uani 1 1 d . . . . .
 H40 H 0.214455 1.198010 0.335527 0.074 Uiso 1 1 calc R U . . .
 C26 C -0.1130(5) 0.8637(6) 0.3947(2) 0.0414(17) Uani 1 1 d . . . . .
 C51 C 0.0069(6) 1.0368(6) 0.2765(2) 0.051(2) Uani 1 1 d . . . . .
 H51 H 0.027706 1.016298 0.303629 0.061 Uiso 1 1 calc R U . . .
 C43 C 0.1923(6) 0.5444(6) 0.4164(3) 0.0500(19) Uani 1 1 d . . . . .
 C1 C 0.1014(5) 1.1362(5) 0.0791(2) 0.0404(17) Uani 1 1 d . . . . .
 C2 C 0.2174(5) 1.1391(6) 0.0772(2) 0.0468(19) Uani 1 1 d . . . . .
 C66 C 0.1017(6) 0.7718(6) 0.5975(2) 0.0463(18) Uani 1 1 d . . . . .
 C34 C -0.1750(6) 0.8562(7) 0.4304(3) 0.054(2) Uani 1 1 d . . . . .
 H34 H -0.143944 0.851520 0.455720 0.065 Uiso 1 1 calc R U . . .
 C36 C 0.5039(5) 0.8529(7) 0.4229(2) 0.050(2) Uani 1 1 d . . . . .
 C46 C 0.1770(7) 0.3296(6) 0.4269(3) 0.053(2) Uani 1 1 d . . . . .
 C11 C -0.6244(7) 1.1391(10) 0.0384(3) 0.089(4) Uani 1 1 d . . . . .
 H11 H -0.589433 1.134276 0.013758 0.107 Uiso 1 1 calc R U . . .
 C88 C 0.2413(6) 0.8216(7) 0.2775(2) 0.051(2) Uani 1 1 d . . . . .
 H88 H 0.215176 0.759051 0.288524 0.061 Uiso 1 1 calc R U . . .
 C47 C 0.1603(9) 0.3825(7) 0.4603(3) 0.081(3) Uani 1 1 d . . . . .
 H47 H 0.145115 0.345836 0.486114 0.097 Uiso 1 1 calc R U . . .
 C41 C 0.2144(8) 1.3335(6) 0.3536(3) 0.068(3) Uani 1 1 d . . . . .
 H41 H 0.228799 1.370613 0.327713 0.082 Uiso 1 1 calc R U . . .
 N2 N -0.2107(7) 1.3743(5) -0.1570(2) 0.068(2) Uani 1 1 d . . . . .
 C58 C -0.0245(7) 1.3182(6) 0.2783(2) 0.052(2) Uani 1 1 d . . . . .
 H58 H -0.007020 1.341689 0.250949 0.062 Uiso 1 1 calc R U . . .
 C27 C -0.1609(6) 0.8726(8) 0.3560(2) 0.061(2) Uani 1 1 d . . . . .
 H27 H -0.121182 0.878923 0.331926 0.073 Uiso 1 1 calc R U . . .
 C35 C 0.3897(5) 0.8509(6) 0.4198(2) 0.0442(18) Uani 1 1 d . . . . .
 C29 C -0.3284(6) 0.8630(7) 0.3893(2) 0.051(2) Uani 1 1 d . . . . .
 C70 C -0.1789(8) 1.3141(7) -0.0741(3) 0.069(3) Uani 1 1 d . . . . .
 H70 H -0.193441 1.383963 -0.085208 0.083 Uiso 1 1 calc R U . . .
 C3 C 0.2701(5) 1.1445(6) 0.1114(2) 0.050(2) Uani 1 1 d . . . . .
 H3 H 0.234242 1.145211 0.136201 0.060 Uiso 1 1 calc R U . . .
 C74 C -0.2044(7) 1.2720(7) -0.1435(2) 0.058(2) Uani 1 1 d . . . . .
 C32 C -0.3450(6) 0.8487(9) 0.4635(3) 0.083(3) Uani 1 1 d . . . . .
 H32 H -0.316483 0.845369 0.489197 0.099 Uiso 1 1 calc R U . . .
 C12 C -0.7290(6) 1.1381(8) 0.0396(2) 0.071(3) Uani 1 1 d . . . . .
 H12 H -0.764508 1.136668 0.015748 0.085 Uiso 1 1 calc R U . . .
 C28 C -0.2638(6) 0.8719(8) 0.3543(3) 0.071(3) Uani 1 1 d . . . . .
 H28 H -0.293572 0.877499 0.328697 0.085 Uiso 1 1 calc R U . . .
 C54 C -0.0388(6) 1.2158(6) 0.2909(2) 0.0442(18) Uani 1 1 d . . . . .
 C39 C 0.1707(6) 1.2212(5) 0.4312(2) 0.050(2) Uani 1 1 d . . . . .
 H39 H 0.155602 1.183114 0.456846 0.060 Uiso 1 1 calc R U . . .
 C87 C 0.2676(7) 0.8375(7) 0.2365(3) 0.060(2) Uani 1 1 d . . . . .
 C4 C 0.3790(6) 1.1490(7) 0.1103(2) 0.051(2) Uani 1 1 d . . . . .
 C48 C 0.1662(9) 0.4868(7) 0.4553(3) 0.076(3) Uani 1 1 d . . . . .
 H48 H 0.153058 0.520904 0.477571 0.091 Uiso 1 1 calc R U . . .
 C33 C -0.2819(6) 0.8556(7) 0.4291(2) 0.053(2) Uani 1 1 d . . . . .
 C17 C -0.1107(8) 0.6707(6) 0.1428(2) 0.066(3) Uani 1 1 d . . . . .
 H17 H -0.116572 0.633377 0.169251 0.079 Uiso 1 1 calc R U . . .
 C31 C -0.4492(7) 0.8467(10) 0.4603(3) 0.086(4) Uani 1 1 d . . . . .
 H31 H -0.489867 0.841008 0.484160 0.103 Uiso 1 1 calc R U . . .
 C21 C -0.1043(6) 1.6165(5) 0.1095(2) 0.0463(19) Uani 1 1 d . . . . .
 C67 C 0.0897(8) 0.8721(7) 0.5765(3) 0.072(3) Uani 1 1 d . . . . .
 H67 H 0.065195 0.926315 0.590010 0.087 Uiso 1 1 calc R U . . .
 C49 C -0.0173(6) 0.9982(5) 0.2105(2) 0.0452(18) Uani 1 1 d . . . . .
 H49 H -0.013622 0.950297 0.192696 0.054 Uiso 1 1 calc R U . . .
 C42 C 0.2009(6) 0.6589(6) 0.4113(3) 0.0443(18) Uani 1 1 d . . . . .
 C68 C 0.1142(8) 0.8910(6) 0.5356(2) 0.065(3) Uani 1 1 d . . . . .
 H68 H 0.104506 0.959309 0.521875 0.078 Uiso 1 1 calc R U . . .
 C57 C -0.0357(7) 1.3880(6) 0.3058(2) 0.057(2) Uani 1 1 d . . . . .
 C5 C 0.4353(6) 1.1553(8) 0.1454(3) 0.067(3) Uani 1 1 d . . . . .
 H5 H 0.400908 1.158128 0.170338 0.080 Uiso 1 1 calc R U . . .
 C69 C -0.1564(8) 1.2857(6) -0.0333(2) 0.068(3) Uani 1 1 d . . . . .
 H69 H -0.155632 1.337345 -0.017314 0.082 Uiso 1 1 calc R U . . .
 C10 C -0.5678(6) 1.1470(7) 0.0723(2) 0.057(2) Uani 1 1 d . . . . .
 C84 C 0.2884(8) 0.9788(8) 0.2876(3) 0.076(3) Uani 1 1 d . . . . .
 H84 H 0.296284 1.025864 0.305098 0.092 Uiso 1 1 calc R U . . .
 C77 C -0.2573(9) 1.3425(7) -0.2230(3) 0.079(3) Uani 1 1 d . . . . .
 H77 H -0.277479 1.369884 -0.249724 0.095 Uiso 1 1 calc R U . . .
 C30 C -0.4354(5) 0.8612(7) 0.3877(2) 0.054(2) Uani 1 1 d . . . . .
 H30 H -0.466302 0.865582 0.362414 0.065 Uiso 1 1 calc R U . . .
 C86 C 0.3061(9) 0.9322(9) 0.2205(3) 0.093(4) Uani 1 1 d . . . . .
 H86 H 0.324633 0.948236 0.192836 0.111 Uiso 1 1 calc R U . . .
 C50 C 0.0119(6) 0.9655(6) 0.2506(2) 0.053(2) Uani 1 1 d . . . . .
 H50 H 0.034643 0.896302 0.259952 0.063 Uiso 1 1 calc R U . . .
 C65 C 0.1361(11) 0.6990(8) 0.5752(3) 0.104(5) Uani 1 1 d . . . . .
 H65 H 0.143349 0.629658 0.587844 0.125 Uiso 1 1 calc R U . . .
 C64 C 0.1611(11) 0.7241(7) 0.5342(3) 0.103(5) Uani 1 1 d . . . . .
 H64 H 0.186401 0.671321 0.520065 0.123 Uiso 1 1 calc R U . . .
 C75 C -0.2194(7) 1.2016(7) -0.1691(2) 0.061(2) Uani 1 1 d . . . . .
 H75 H -0.209566 1.130586 -0.159311 0.073 Uiso 1 1 calc R U . . .
 C78 C -0.2343(9) 1.4089(8) -0.1954(3) 0.080(3) Uani 1 1 d . U . . .
 C76 C -0.2490(7) 1.2376(7) -0.2093(2) 0.059(2) Uani 1 1 d . . . . .
 C80 C -0.1710(12) 1.5773(11) -0.1849(4) 0.115(4) Uani 1 1 d . U . . .
 H80 H -0.127979 1.539218 -0.164683 0.138 Uiso 1 1 calc R U . . .
 C85 C 0.3158(11) 1.0024(9) 0.2473(3) 0.110(5) Uani 1 1 d . . . . .
 H85 H 0.341426 1.065906 0.237385 0.133 Uiso 1 1 calc R U . . .
 C79 C -0.2347(11) 1.5261(10) -0.2076(4) 0.100(3) Uani 1 1 d . U . . .
 C83 C -0.2937(12) 1.5774(11) -0.2398(4) 0.127(4) Uani 1 1 d . U . . .
 H83 H -0.326898 1.542261 -0.256920 0.153 Uiso 1 1 calc R U . . .
 N3 N -0.2362(13) 1.7387(11) -0.2263(5) 0.154(4) Uani 1 1 d . U . . .
 C82 C -0.3013(14) 1.6926(13) -0.2456(5) 0.145(5) Uani 1 1 d . U . . .
 H82 H -0.351092 1.732018 -0.262702 0.174 Uiso 1 1 calc R U . . .
 C81 C -0.1741(13) 1.6911(12) -0.1939(5) 0.136(4) Uani 1 1 d . U . . .
 H81 H -0.137045 1.728475 -0.178879 0.163 Uiso 1 1 calc R U . . .
 C59 C -0.0193(7) 1.4997(6) 0.2946(3) 0.057(2) Uani 1 1 d . . . . .
 C60 C -0.0050(8) 1.5582(7) 0.3233(3) 0.070(3) Uani 1 1 d . . . . .
 H60 H -0.006274 1.528736 0.351016 0.084 Uiso 1 1 calc R U . . .
 C63 C -0.0137(10) 1.5495(7) 0.2542(3) 0.087(4) Uani 1 1 d . . . . .
 H63 H -0.022176 1.512878 0.233030 0.105 Uiso 1 1 calc R U . . .
 N7 N 0.0159(8) 1.7095(6) 0.2734(3) 0.093(3) Uani 1 1 d . . . . .
 C62 C 0.0039(11) 1.6514(8) 0.2451(4) 0.105(4) Uani 1 1 d . . . . .
 H62 H 0.007790 1.682028 0.217572 0.126 Uiso 1 1 calc R U . . .
 C61 C 0.0113(9) 1.6606(8) 0.3120(4) 0.083(3) Uani 1 1 d . . . . .
 H61 H 0.019749 1.698583 0.332725 0.100 Uiso 1 1 calc R U . . .
 N6 N -0.0623(6) 1.3576(5) 0.34538(19) 0.0548(18) Uani 1 1 d . . . . .
 C55 C -0.0653(6) 1.1846(6) 0.3322(2) 0.0481(19) Uani 1 1 d . . . . .
 H55 H -0.075952 1.115661 0.342181 0.058 Uiso 1 1 calc R U . . .
 C56 C -0.0755(6) 1.2577(6) 0.3581(2) 0.0476(19) Uani 1 1 d . . . . .

loop_
  _atom_site_aniso_label
  _atom_site_aniso_U_11
  _atom_site_aniso_U_22
  _atom_site_aniso_U_33
  _atom_site_aniso_U_23
  _atom_site_aniso_U_13
  _atom_site_aniso_U_12
 Zn3 0.0344(4) 0.0326(4) 0.0257(4) -0.0075(3) -0.0002(3) -0.0051(3)
 Zn2 0.0356(4) 0.0276(4) 0.0252(4) -0.0071(3) -0.0020(3) -0.0047(3)
 Zn4 0.0340(4) 0.0324(4) 0.0259(4) -0.0070(3) 0.0007(3) -0.0048(3)
 Zn1 0.0359(4) 0.0267(4) 0.0265(4) -0.0070(3) -0.0016(3) -0.0043(3)
 O1 0.035(3) 0.063(3) 0.046(3) -0.016(3) -0.004(2) -0.005(2)
 O12 0.029(3) 0.092(4) 0.053(4) -0.017(3) 0.000(2) -0.008(3)
 O10 0.035(3) 0.062(3) 0.054(3) -0.012(3) 0.002(2) -0.010(2)
 O2 0.032(3) 0.077(4) 0.052(3) -0.008(3) 0.007(2) -0.006(2)
 O4 0.031(3) 0.079(4) 0.055(4) -0.005(3) 0.008(2) -0.006(2)
 O3 0.033(3) 0.080(4) 0.064(4) -0.022(3) -0.006(3) -0.002(3)
 C6 0.034(4) 0.051(5) 0.060(6) -0.013(4) 0.006(4) -0.005(3)
 C7 0.037(4) 0.065(5) 0.045(5) -0.004(4) 0.004(3) -0.008(3)
 C8 0.044(5) 0.108(8) 0.045(5) -0.014(5) -0.010(4) -0.014(5)
 C9 0.042(5) 0.111(8) 0.039(5) -0.014(5) 0.009(4) -0.008(4)
 O6 0.068(3) 0.028(3) 0.044(3) -0.005(2) 0.002(2) -0.012(2)
 O8 0.084(4) 0.033(3) 0.044(3) -0.004(3) 0.003(3) -0.008(3)
 O7 0.077(4) 0.026(3) 0.051(3) -0.016(2) -0.007(3) -0.009(2)
 O5 0.085(4) 0.027(3) 0.042(3) -0.013(2) -0.011(3) -0.009(2)
 N1 0.048(3) 0.037(3) 0.029(3) -0.006(3) -0.009(2) 0.001(3)
 N8 0.049(3) 0.032(3) 0.026(3) -0.007(2) -0.005(2) -0.006(2)
 O16 0.095(4) 0.036(3) 0.052(4) -0.015(3) 0.012(3) -0.014(3)
 O13 0.090(4) 0.029(3) 0.050(4) -0.005(3) -0.005(3) -0.007(3)
 O15 0.083(4) 0.031(3) 0.046(3) -0.011(3) -0.003(3) -0.005(2)
 C19 0.059(5) 0.027(4) 0.037(4) -0.006(3) 0.002(3) -0.007(3)
 C15 0.053(4) 0.027(4) 0.036(4) -0.003(3) 0.000(3) -0.006(3)
 C44 0.080(6) 0.031(4) 0.038(4) -0.002(3) 0.002(4) -0.011(4)
 C24 0.087(6) 0.034(4) 0.035(4) -0.016(3) 0.006(4) -0.012(4)
 O11 0.034(3) 0.096(5) 0.050(4) -0.011(3) -0.004(2) -0.010(3)
 C14 0.057(5) 0.030(4) 0.038(4) -0.009(3) -0.004(3) -0.011(3)
 C20 0.087(6) 0.027(4) 0.036(4) -0.008(3) 0.002(4) -0.008(4)
 N5 0.056(4) 0.048(4) 0.024(3) -0.005(3) 0.006(3) -0.009(3)
 N4 0.051(4) 0.038(3) 0.030(3) -0.008(3) 0.006(3) -0.006(3)
 C37 0.042(4) 0.029(4) 0.057(5) -0.009(4) -0.007(3) -0.003(3)
 O9 0.034(3) 0.088(4) 0.047(3) -0.009(3) -0.005(2) -0.012(3)
 O14 0.078(4) 0.033(3) 0.061(4) -0.015(3) 0.005(3) -0.010(3)
 C13 0.039(4) 0.034(4) 0.040(4) -0.011(3) -0.003(3) -0.005(3)
 C18 0.051(4) 0.024(4) 0.044(5) -0.011(3) -0.002(3) -0.005(3)
 C23 0.093(6) 0.032(4) 0.030(4) -0.005(3) 0.003(4) -0.013(4)
 C53 0.048(4) 0.033(4) 0.035(4) -0.011(3) -0.002(3) -0.002(3)
 C25 0.042(4) 0.037(4) 0.044(5) -0.004(3) -0.003(3) -0.012(3)
 C45 0.070(5) 0.033(4) 0.041(5) -0.006(3) 0.001(4) -0.007(3)
 C72 0.084(6) 0.053(5) 0.033(4) -0.017(4) -0.006(4) -0.004(4)
 C16 0.122(8) 0.027(4) 0.032(4) -0.011(3) -0.002(4) -0.015(4)
 C73 0.073(5) 0.047(5) 0.031(4) -0.012(4) -0.006(4) -0.001(4)
 C38 0.054(5) 0.034(4) 0.050(5) -0.008(4) -0.007(4) -0.007(3)
 C22 0.057(4) 0.031(4) 0.028(4) -0.009(3) -0.002(3) -0.010(3)
 C71 0.072(5) 0.044(5) 0.031(4) -0.007(4) -0.007(4) -0.005(4)
 C52 0.054(4) 0.031(4) 0.028(4) -0.007(3) -0.001(3) -0.005(3)
 C40 0.099(7) 0.033(5) 0.056(6) -0.018(4) 0.006(5) -0.011(4)
 C26 0.033(4) 0.043(4) 0.047(5) -0.004(3) 0.002(3) -0.007(3)
 C51 0.067(5) 0.054(5) 0.034(4) -0.009(4) -0.006(4) -0.008(4)
 C43 0.071(5) 0.033(4) 0.050(5) -0.015(4) -0.005(4) -0.006(4)
 C1 0.038(4) 0.040(4) 0.043(5) -0.005(3) 0.006(3) -0.006(3)
 C2 0.039(4) 0.064(5) 0.037(4) -0.006(4) -0.001(3) -0.006(3)
 C66 0.070(5) 0.042(4) 0.030(4) -0.014(3) 0.002(3) -0.003(4)
 C34 0.037(4) 0.078(6) 0.046(5) -0.007(4) -0.008(3) -0.005(4)
 C36 0.036(4) 0.072(6) 0.039(4) -0.007(4) -0.004(3) -0.001(4)
 C46 0.079(6) 0.036(4) 0.044(5) -0.009(4) -0.003(4) -0.004(4)
 C11 0.043(5) 0.196(13) 0.032(5) -0.029(6) 0.004(4) -0.018(6)
 C88 0.066(5) 0.063(5) 0.025(4) -0.012(4) 0.001(3) -0.008(4)
 C47 0.164(11) 0.040(5) 0.041(5) -0.011(4) 0.015(6) -0.020(6)
 C41 0.120(8) 0.037(5) 0.050(6) -0.012(4) 0.016(5) -0.015(5)
 N2 0.121(7) 0.047(4) 0.033(4) -0.005(3) -0.001(4) -0.001(4)
 C58 0.087(6) 0.043(5) 0.025(4) -0.006(3) 0.002(4) -0.011(4)
 C27 0.041(5) 0.108(7) 0.035(4) -0.015(5) -0.002(3) -0.014(4)
 C35 0.032(4) 0.050(5) 0.049(5) -0.005(4) 0.006(3) -0.002(3)
 C29 0.036(4) 0.077(6) 0.041(5) -0.009(4) -0.004(3) -0.010(4)
 C70 0.122(8) 0.039(5) 0.046(5) -0.009(4) -0.023(5) 0.007(5)
 C3 0.032(4) 0.072(6) 0.047(5) -0.013(4) 0.006(3) -0.004(4)
 C74 0.089(6) 0.052(5) 0.036(5) -0.008(4) -0.002(4) -0.009(4)
 C32 0.033(5) 0.164(11) 0.050(6) -0.012(6) -0.005(4) -0.011(5)
 C12 0.044(5) 0.140(9) 0.028(4) -0.015(5) -0.001(3) -0.008(5)
 C28 0.045(5) 0.137(9) 0.032(5) -0.015(5) -0.006(4) -0.016(5)
 C54 0.064(5) 0.038(4) 0.031(4) -0.006(3) 0.001(3) -0.010(3)
 C39 0.081(6) 0.028(4) 0.042(5) -0.005(3) -0.001(4) -0.009(4)
 C87 0.081(6) 0.062(6) 0.038(5) -0.009(4) 0.003(4) -0.014(5)
 C4 0.036(4) 0.070(6) 0.048(5) -0.009(4) 0.002(3) -0.007(4)
 C48 0.146(10) 0.046(5) 0.040(5) -0.017(4) 0.018(5) -0.015(5)
 C33 0.035(4) 0.076(6) 0.047(5) -0.010(4) 0.003(3) -0.008(4)
 C17 0.136(9) 0.042(5) 0.023(4) -0.009(4) 0.000(4) -0.022(5)
 C31 0.042(5) 0.169(11) 0.043(5) -0.004(6) 0.008(4) -0.020(6)
 C21 0.081(6) 0.031(4) 0.030(4) -0.008(3) 0.002(4) -0.015(4)
 C67 0.132(9) 0.044(5) 0.043(5) -0.018(4) 0.020(5) -0.005(5)
 C49 0.064(5) 0.032(4) 0.041(4) -0.014(3) -0.009(4) 0.003(3)
 C42 0.052(5) 0.034(4) 0.047(5) -0.011(4) -0.003(3) -0.001(3)
 C68 0.129(8) 0.040(5) 0.028(4) -0.009(4) 0.021(5) -0.011(5)
 C57 0.096(7) 0.041(5) 0.033(4) -0.004(4) -0.009(4) -0.014(4)
 C5 0.042(5) 0.121(8) 0.042(5) -0.023(5) 0.008(4) -0.019(5)
 C69 0.137(9) 0.038(5) 0.030(4) -0.010(4) -0.021(5) -0.001(5)
 C10 0.031(4) 0.098(7) 0.043(5) -0.012(5) 0.008(3) -0.009(4)
 C84 0.125(9) 0.069(6) 0.044(5) -0.017(5) 0.016(5) -0.041(6)
 C77 0.146(10) 0.064(6) 0.023(4) -0.005(4) -0.004(5) 0.014(6)
 C30 0.036(4) 0.086(6) 0.040(5) -0.010(4) -0.008(3) -0.008(4)
 C86 0.137(10) 0.107(9) 0.041(6) -0.012(6) 0.021(6) -0.054(8)
 C50 0.077(6) 0.038(4) 0.038(5) 0.001(4) -0.009(4) 0.007(4)
 C65 0.224(15) 0.046(6) 0.038(6) -0.003(5) 0.029(7) -0.010(7)
 C64 0.229(15) 0.033(5) 0.040(6) -0.004(4) 0.027(7) -0.001(6)
 C75 0.095(7) 0.056(5) 0.031(4) -0.009(4) -0.001(4) -0.006(5)
 C78 0.109(7) 0.068(5) 0.060(6) -0.012(4) 0.008(5) 0.003(5)
 C76 0.089(6) 0.062(6) 0.025(4) -0.010(4) -0.002(4) -0.005(5)
 C80 0.147(8) 0.097(6) 0.106(7) -0.025(6) 0.018(6) -0.022(6)
 C85 0.202(14) 0.098(9) 0.047(6) -0.023(6) 0.034(7) -0.089(9)
 C79 0.134(7) 0.084(5) 0.078(6) -0.007(5) 0.009(5) -0.001(5)
 C83 0.161(8) 0.112(6) 0.097(7) -0.001(6) 0.000(6) 0.017(6)
 N3 0.171(8) 0.131(7) 0.150(8) -0.009(6) 0.015(6) -0.003(6)
 C82 0.166(9) 0.120(7) 0.133(8) 0.012(7) -0.003(6) 0.005(7)
 C81 0.163(8) 0.115(6) 0.133(8) -0.028(7) 0.019(6) -0.019(7)
 C59 0.090(6) 0.044(5) 0.039(5) -0.007(4) -0.005(4) -0.012(4)
 C60 0.109(8) 0.051(6) 0.054(6) -0.014(5) -0.010(5) -0.018(5)
 C63 0.168(11) 0.043(5) 0.054(6) -0.002(5) -0.021(6) -0.024(6)
 N7 0.138(8) 0.051(5) 0.092(7) -0.005(5) -0.041(6) -0.017(5)
 C62 0.181(13) 0.053(7) 0.080(8) 0.011(6) -0.041(8) -0.036(7)
 C61 0.124(9) 0.058(6) 0.074(8) -0.022(6) -0.011(6) -0.019(6)
 N6 0.087(5) 0.048(4) 0.031(4) -0.008(3) -0.003(3) -0.009(3)
 C55 0.072(5) 0.042(4) 0.031(4) -0.010(3) 0.000(4) -0.008(4)
 C56 0.078(6) 0.035(4) 0.031(4) -0.007(3) 0.000(4) -0.009(4)

_geom_special_details
;
 All esds (except the esd in the dihedral angle between two l.s. planes)
 are estimated using the full covariance matrix.  The cell esds are taken
 into account individually in the estimation of esds in distances, angles
 and torsion angles; correlations between esds in cell parameters are only
 used when they are defined by crystal symmetry.  An approximate (isotropic)
 treatment of cell esds is used for estimating esds involving l.s. planes.
;
loop_
  _geom_bond_atom_site_label_1
  _geom_bond_atom_site_label_2
  _geom_bond_distance
  _geom_bond_site_symmetry_2
  _geom_bond_publ_flag
 Zn3 Zn4 2.9498(10) . ?
 Zn3 O10 2.051(5) . ?
 Zn3 O15 2.016(5) . ?
 Zn3 O11 2.024(5) . ?
 Zn3 N5 2.038(6) . ?
 Zn3 O14 2.049(5) . ?
 Zn2 Zn1 2.9617(10) . ?
 Zn2 O2 2.053(5) . ?
 Zn2 O3 2.016(5) . ?
 Zn2 O8 2.015(5) . ?
 Zn2 O5 2.057(5) . ?
 Zn2 N8 2.046(5) . ?
 Zn4 O12 2.018(5) . ?
 Zn4 O16 2.048(5) . ?
 Zn4 O13 2.026(5) . ?
 Zn4 N4 2.030(6) . ?
 Zn4 O9 2.039(5) . ?
 Zn1 O1 2.050(5) . ?
 Zn1 O4 2.065(5) . ?
 Zn1 O6 2.007(5) . ?
 Zn1 O7 2.039(5) . ?
 Zn1 N1 2.031(5) . ?
 O1 C1 1.248(9) . ?
 O12 C35 1.240(9) . ?
 O10 C25 1.253(9) . ?
 O2 C1 1.246(9) . ?
 O4 C6 1.230(9) . ?
 O3 C6 1.263(10) . ?
 C6 C7 1.495(10) . ?
 C7 C8 1.416(11) . ?
 C7 C9 1.352(11) . ?
 C8 C5 1.342(11) 1_455 ?
 C9 C10 1.394(11) . ?
 O6 C13 1.257(8) . ?
 O8 C18 1.251(8) . ?
 O7 C18 1.256(9) . ?
 O5 C13 1.255(8) . ?
 N1 C73 1.331(9) . ?
 N1 C69 1.324(9) . ?
 N8 C53 1.331(9) . ?
 N8 C49 1.362(8) . ?
 O16 C42 1.257(9) . ?
 O13 C37 1.230(9) . ?
 O15 C42 1.240(9) . ?
 C19 C24 1.423(10) . ?
 C19 C20 1.350(10) . ?
 C19 C18 1.508(9) . ?
 C15 C14 1.363(10) . ?
 C15 C22 1.404(9) 1_545 ?
 C44 C45 1.421(10) . ?
 C44 C43 1.355(11) . ?
 C24 C23 1.352(10) . ?
 O11 C35 1.244(9) . ?
 C14 C13 1.499(9) . ?
 C14 C16 1.414(10) . ?
 C20 C21 1.402(10) . ?
 N5 C88 1.319(10) . ?
 N5 C84 1.338(10) . ?
 N4 C68 1.308(10) . ?
 N4 C64 1.313(10) . ?
 C37 O14 1.271(9) . ?
 C37 C38 1.516(10) . ?
 O9 C25 1.242(9) . ?
 C23 C22 1.439(10) . ?
 C53 C52 1.350(9) . ?
 C25 C26 1.484(9) . ?
 C45 C46 1.419(11) . ?
 C45 C41 1.409(12) 1_545 ?
 C72 C73 1.378(10) . ?
 C72 C71 1.369(11) . ?
 C16 C17 1.357(11) . ?
 C38 C40 1.437(11) . ?
 C38 C39 1.362(11) . ?
 C22 C21 1.414(10) . ?
 C71 C70 1.367(11) . ?
 C71 C74 1.497(11) . ?
 C52 C51 1.398(10) . ?
 C52 C54 1.474(10) . ?
 C40 C41 1.338(11) . ?
 C26 C34 1.402(11) . ?
 C26 C27 1.424(11) . ?
 C51 C50 1.371(11) . ?
 C43 C48 1.421(11) . ?
 C43 C42 1.498(10) . ?
 C1 C2 1.515(10) . ?
 C2 C3 1.358(11) . ?
 C2 C12 1.406(11) 1_655 ?
 C66 C67 1.375(11) . ?
 C66 C65 1.343(12) . ?
 C66 C56 1.487(10) 2_576 ?
 C34 C33 1.397(10) . ?
 C36 C35 1.497(10) . ?
 C36 C31 1.384(12) 1_655 ?
 C36 C30 1.378(11) 1_655 ?
 C46 C47 1.403(12) . ?
 C46 C39 1.416(10) 1_545 ?
 C11 C12 1.363(11) . ?
 C11 C10 1.383(12) . ?
 C88 C87 1.370(11) . ?
 C47 C48 1.360(12) . ?
 N2 C74 1.334(10) . ?
 N2 C78 1.307(12) . ?
 C58 C54 1.365(10) . ?
 C58 C57 1.395(11) . ?
 C27 C28 1.345(11) . ?
 C29 C28 1.402(11) . ?
 C29 C33 1.449(11) . ?
 C29 C30 1.399(10) . ?
 C70 C69 1.369(11) . ?
 C3 C4 1.425(10) . ?
 C74 C75 1.389(12) . ?
 C32 C33 1.377(12) . ?
 C32 C31 1.368(12) . ?
 C54 C55 1.396(10) . ?
 C87 C86 1.397(13) . ?
 C87 C76 1.486(12) 2_575 ?
 C4 C5 1.411(11) . ?
 C4 C10 1.416(11) 1_655 ?
 C17 C21 1.405(11) 1_545 ?
 C67 C68 1.365(11) . ?
 C49 C50 1.373(10) . ?
 C57 C59 1.482(11) . ?
 C57 N6 1.343(10) . ?
 C84 C85 1.358(13) . ?
 C77 C78 1.423(14) . ?
 C77 C76 1.369(12) . ?
 C86 C85 1.402(14) . ?
 C65 C64 1.374(13) . ?
 C75 C76 1.385(11) . ?
 C78 C79 1.521(15) . ?
 C80 C79 1.423(18) . ?
 C80 C81 1.469(18) . ?
 C79 C83 1.371(17) . ?
 C83 C82 1.485(19) . ?
 N3 C82 1.33(2) . ?
 N3 C81 1.385(19) . ?
 C59 C60 1.349(12) . ?
 C59 C63 1.382(12) . ?
 C60 C61 1.366(12) . ?
 C63 C62 1.359(13) . ?
 N7 C62 1.328(14) . ?
 N7 C61 1.324(13) . ?
 N6 C56 1.332(9) . ?
 C55 C56 1.388(10) . ?

loop_
  _geom_angle_atom_site_label_1
  _geom_angle_atom_site_label_2
  _geom_angle_atom_site_label_3
  _geom_angle
  _geom_angle_site_symmetry_1
  _geom_angle_site_symmetry_3
  _geom_angle_publ_flag
 O10 Zn3 Zn4 82.98(16) . . ?
 O15 Zn3 Zn4 83.67(16) . . ?
 O15 Zn3 O10 87.7(2) . . ?
 O15 Zn3 O11 90.9(2) . . ?
 O15 Zn3 N5 101.8(2) . . ?
 O15 Zn3 O14 160.1(2) . . ?
 O11 Zn3 Zn4 74.86(16) . . ?
 O11 Zn3 O10 157.8(2) . . ?
 O11 Zn3 N5 96.3(2) . . ?
 O11 Zn3 O14 86.8(2) . . ?
 N5 Zn3 Zn4 169.82(18) . . ?
 N5 Zn3 O10 105.7(2) . . ?
 N5 Zn3 O14 98.1(2) . . ?
 O14 Zn3 Zn4 76.69(17) . . ?
 O14 Zn3 O10 87.1(2) . . ?
 O2 Zn2 Zn1 74.36(16) . . ?
 O2 Zn2 O5 87.7(2) . . ?
 O3 Zn2 Zn1 86.92(17) . . ?
 O3 Zn2 O2 161.3(2) . . ?
 O3 Zn2 O5 87.0(2) . . ?
 O3 Zn2 N8 103.5(2) . . ?
 O8 Zn2 Zn1 83.78(16) . . ?
 O8 Zn2 O2 88.5(2) . . ?
 O8 Zn2 O3 89.7(2) . . ?
 O8 Zn2 O5 157.8(2) . . ?
 O8 Zn2 N8 104.5(2) . . ?
 O5 Zn2 Zn1 74.13(15) . . ?
 N8 Zn2 Zn1 166.53(16) . . ?
 N8 Zn2 O2 95.0(2) . . ?
 N8 Zn2 O5 97.6(2) . . ?
 O12 Zn4 Zn3 83.78(16) . . ?
 O12 Zn4 O16 89.0(2) . . ?
 O12 Zn4 O13 88.9(2) . . ?
 O12 Zn4 N4 101.7(2) . . ?
 O12 Zn4 O9 160.2(2) . . ?
 O16 Zn4 Zn3 75.34(16) . . ?
 O13 Zn4 Zn3 82.68(17) . . ?
 O13 Zn4 O16 158.0(2) . . ?
 O13 Zn4 N4 104.6(2) . . ?
 O13 Zn4 O9 87.7(2) . . ?
 N4 Zn4 Zn3 170.81(17) . . ?
 N4 Zn4 O16 97.2(2) . . ?
 N4 Zn4 O9 98.0(2) . . ?
 O9 Zn4 Zn3 76.49(16) . . ?
 O9 Zn4 O16 86.9(2) . . ?
 O1 Zn1 Zn2 84.88(15) . . ?
 O1 Zn1 O4 156.7(2) . . ?
 O4 Zn1 Zn2 71.81(16) . . ?
 O6 Zn1 Zn2 85.36(15) . . ?
 O6 Zn1 O1 90.3(2) . . ?
 O6 Zn1 O4 87.9(2) . . ?
 O6 Zn1 O7 160.8(2) . . ?
 O6 Zn1 N1 101.5(2) . . ?
 O7 Zn1 Zn2 75.45(15) . . ?
 O7 Zn1 O1 87.0(2) . . ?
 O7 Zn1 O4 87.1(2) . . ?
 N1 Zn1 Zn2 168.58(16) . . ?
 N1 Zn1 O1 104.0(2) . . ?
 N1 Zn1 O4 99.1(2) . . ?
 N1 Zn1 O7 97.6(2) . . ?
 C1 O1 Zn1 120.1(5) . . ?
 C35 O12 Zn4 122.3(5) . . ?
 C25 O10 Zn3 122.4(5) . . ?
 C1 O2 Zn2 133.9(5) . . ?
 C6 O4 Zn1 137.5(5) . . ?
 C6 O3 Zn2 118.9(5) . . ?
 O4 C6 O3 124.8(7) . . ?
 O4 C6 C7 117.3(8) . . ?
 O3 C6 C7 117.9(7) . . ?
 C8 C7 C6 121.2(7) . . ?
 C9 C7 C6 121.2(7) . . ?
 C9 C7 C8 117.5(7) . . ?
 C5 C8 C7 121.7(8) 1_455 . ?
 C7 C9 C10 123.7(8) . . ?
 C13 O6 Zn1 121.1(5) . . ?
 C18 O8 Zn2 122.6(5) . . ?
 C18 O7 Zn1 132.3(5) . . ?
 C13 O5 Zn2 133.4(5) . . ?
 C73 N1 Zn1 123.2(5) . . ?
 C69 N1 Zn1 119.2(5) . . ?
 C69 N1 C73 117.6(6) . . ?
 C53 N8 Zn2 125.3(4) . . ?
 C53 N8 C49 117.6(6) . . ?
 C49 N8 Zn2 117.1(5) . . ?
 C42 O16 Zn4 132.7(5) . . ?
 C37 O13 Zn4 124.6(5) . . ?
 C42 O15 Zn3 123.5(5) . . ?
 C24 C19 C18 119.2(7) . . ?
 C20 C19 C24 119.3(7) . . ?
 C20 C19 C18 121.5(6) . . ?
 C14 C15 C22 120.8(6) . 1_545 ?
 C43 C44 C45 122.1(7) . . ?
 C23 C24 C19 120.5(7) . . ?
 C35 O11 Zn3 133.8(5) . . ?
 C15 C14 C13 120.7(6) . . ?
 C15 C14 C16 119.5(6) . . ?
 C16 C14 C13 119.8(7) . . ?
 C19 C20 C21 122.1(7) . . ?
 C88 N5 Zn3 124.5(5) . . ?
 C88 N5 C84 119.1(7) . . ?
 C84 N5 Zn3 116.4(6) . . ?
 C68 N4 Zn4 124.0(5) . . ?
 C68 N4 C64 116.3(7) . . ?
 C64 N4 Zn4 119.6(6) . . ?
 O13 C37 O14 125.5(7) . . ?
 O13 C37 C38 118.4(7) . . ?
 O14 C37 C38 116.1(7) . . ?
 C25 O9 Zn4 131.7(5) . . ?
 C37 O14 Zn3 130.2(5) . . ?
 O6 C13 C14 117.4(6) . . ?
 O5 C13 O6 126.0(6) . . ?
 O5 C13 C14 116.6(6) . . ?
 O8 C18 O7 125.8(6) . . ?
 O8 C18 C19 117.3(7) . . ?
 O7 C18 C19 116.9(6) . . ?
 C24 C23 C22 121.2(7) . . ?
 N8 C53 C52 124.9(6) . . ?
 O10 C25 C26 116.7(7) . . ?
 O9 C25 O10 126.1(7) . . ?
 O9 C25 C26 117.2(7) . . ?
 C46 C45 C44 117.8(7) . . ?
 C41 C45 C44 122.3(7) 1_545 . ?
 C41 C45 C46 119.8(7) 1_545 . ?
 C71 C72 C73 120.2(8) . . ?
 C17 C16 C14 119.8(7) . . ?
 N1 C73 C72 122.3(7) . . ?
 C40 C38 C37 120.3(7) . . ?
 C39 C38 C37 119.7(7) . . ?
 C39 C38 C40 120.0(7) . . ?
 C15 C22 C23 122.2(6) 1_565 . ?
 C15 C22 C21 120.4(7) 1_565 . ?
 C21 C22 C23 117.4(6) . . ?
 C72 C71 C74 122.8(7) . . ?
 C70 C71 C72 116.8(7) . . ?
 C70 C71 C74 120.5(7) . . ?
 C53 C52 C51 116.8(7) . . ?
 C53 C52 C54 123.0(6) . . ?
 C51 C52 C54 120.2(6) . . ?
 C41 C40 C38 120.5(8) . . ?
 C34 C26 C25 119.8(7) . . ?
 C34 C26 C27 118.9(7) . . ?
 C27 C26 C25 121.3(7) . . ?
 C50 C51 C52 120.3(7) . . ?
 C44 C43 C48 118.9(7) . . ?
 C44 C43 C42 120.6(7) . . ?
 C48 C43 C42 120.5(7) . . ?
 O1 C1 C2 117.5(6) . . ?
 O2 C1 O1 126.4(7) . . ?
 O2 C1 C2 116.0(7) . . ?
 C3 C2 C1 120.4(7) . . ?
 C3 C2 C12 119.6(7) . 1_655 ?
 C12 C2 C1 120.0(7) 1_655 . ?
 C67 C66 C56 123.5(7) . 2_576 ?
 C65 C66 C67 115.9(7) . . ?
 C65 C66 C56 120.5(7) . 2_576 ?
 C33 C34 C26 121.9(7) . . ?
 C31 C36 C35 121.7(7) 1_655 . ?
 C30 C36 C35 119.7(7) 1_655 . ?
 C30 C36 C31 118.6(7) 1_655 1_655 ?
 C47 C46 C45 119.5(7) . . ?
 C47 C46 C39 121.9(7) . 1_545 ?
 C39 C46 C45 118.6(7) 1_545 . ?
 C12 C11 C10 123.1(8) . . ?
 N5 C88 C87 124.9(8) . . ?
 C48 C47 C46 120.8(8) . . ?
 C40 C41 C45 120.6(8) . 1_565 ?
 C78 N2 C74 118.6(8) . . ?
 C54 C58 C57 120.9(7) . . ?
 C28 C27 C26 119.8(7) . . ?
 O12 C35 O11 125.1(7) . . ?
 O12 C35 C36 117.6(7) . . ?
 O11 C35 C36 117.3(7) . . ?
 C28 C29 C33 118.2(7) . . ?
 C30 C29 C28 123.4(7) . . ?
 C30 C29 C33 118.3(7) . . ?
 C71 C70 C69 120.6(8) . . ?
 C2 C3 C4 121.5(7) . . ?
 N2 C74 C71 114.4(8) . . ?
 N2 C74 C75 122.2(8) . . ?
 C75 C74 C71 123.5(7) . . ?
 C31 C32 C33 120.7(9) . . ?
 C11 C12 C2 119.3(8) . 1_455 ?
 C27 C28 C29 123.2(8) . . ?
 C58 C54 C52 122.4(6) . . ?
 C58 C54 C55 117.2(7) . . ?
 C55 C54 C52 120.4(6) . . ?
 C38 C39 C46 120.4(7) . 1_565 ?
 C88 C87 C86 116.7(9) . . ?
 C88 C87 C76 122.4(8) . 2_575 ?
 C86 C87 C76 120.7(8) . 2_575 ?
 C5 C4 C3 122.5(7) . . ?
 C5 C4 C10 119.1(7) . 1_655 ?
 C10 C4 C3 118.3(7) 1_655 . ?
 C47 C48 C43 120.8(8) . . ?
 C34 C33 C29 118.0(7) . . ?
 C32 C33 C34 123.3(8) . . ?
 C32 C33 C29 118.6(7) . . ?
 C16 C17 C21 122.6(7) . 1_545 ?
 C32 C31 C36 122.2(8) . 1_455 ?
 C20 C21 C22 119.6(7) . . ?
 C20 C21 C17 123.6(7) . 1_565 ?
 C17 C21 C22 116.9(7) 1_565 . ?
 C68 C67 C66 119.1(8) . . ?
 N8 C49 C50 121.7(7) . . ?
 O16 C42 C43 117.0(7) . . ?
 O15 C42 O16 124.4(7) . . ?
 O15 C42 C43 118.5(7) . . ?
 N4 C68 C67 124.7(8) . . ?
 C58 C57 C59 124.0(7) . . ?
 N6 C57 C58 121.5(7) . . ?
 N6 C57 C59 114.6(7) . . ?
 C8 C5 C4 120.4(8) 1_655 . ?
 N1 C69 C70 122.6(8) . . ?
 C9 C10 C4 117.4(8) . 1_455 ?
 C11 C10 C9 124.4(8) . . ?
 C11 C10 C4 118.1(7) . 1_455 ?
 N5 C84 C85 120.5(9) . . ?
 C76 C77 C78 118.5(8) . . ?
 C36 C30 C29 121.5(7) 1_455 . ?
 C87 C86 C85 117.9(9) . . ?
 C51 C50 C49 118.7(7) . . ?
 C66 C65 C64 121.7(9) . . ?
 N4 C64 C65 122.3(9) . . ?
 C76 C75 C74 119.7(8) . . ?
 N2 C78 C77 122.8(9) . . ?
 N2 C78 C79 113.8(10) . . ?
 C77 C78 C79 123.4(10) . . ?
 C77 C76 C87 122.1(8) . 2_575 ?
 C77 C76 C75 118.1(8) . . ?
 C75 C76 C87 119.8(8) . 2_575 ?
 C79 C80 C81 119.1(14) . . ?
 C84 C85 C86 120.8(9) . . ?
 C80 C79 C78 117.2(12) . . ?
 C83 C79 C78 119.8(13) . . ?
 C83 C79 C80 123.0(13) . . ?
 C79 C83 C82 115.9(16) . . ?
 C82 N3 C81 125.9(16) . . ?
 N3 C82 C83 119.3(16) . . ?
 N3 C81 C80 115.2(16) . . ?
 C60 C59 C57 121.8(8) . . ?
 C60 C59 C63 115.7(8) . . ?
 C63 C59 C57 122.5(8) . . ?
 C59 C60 C61 120.4(9) . . ?
 C62 C63 C59 120.8(10) . . ?
 C61 N7 C62 115.1(9) . . ?
 N7 C62 C63 123.5(11) . . ?
 N7 C61 C60 124.5(10) . . ?
 C56 N6 C57 118.1(7) . . ?
 C56 C55 C54 119.2(7) . . ?
 N6 C56 C66 115.6(7) . 2_576 ?
 N6 C56 C55 123.0(7) . . ?
 C55 C56 C66 121.3(7) . 2_576 ?

_shelx_res_file
;
TITL preex1 in P-1 #2
    preex1.res
    created by SHELXL-2018/3 at 12:32:20 on 11-Oct-2021
REM reset to P-1 #2
CELL 0.71073 13.027436 13.129002 33.03405 79.981 88.1374 84.5166
ZERR 2 0.000399 0.0004 0.000954 0.0025 0.0024 0.0025
LATT 1
SFAC C H N O Zn
UNIT 176 104 16 32 8
DELU C78 C79 C83 C82 N3 C81 C80
ISOR 0.01 0.02 C79 C80 C81 N3 C82 C83 C78
SIMU 0.04 0.08 1.7 C78 C79 C83 C82 N3 C81 C80

L.S. 10
PLAN  1
SIZE 0.13 0.11 0.08
TEMP 24.85
BOND
fmap 2 53
ACTA
REM <olex2.extras>
REM <HklSrc "%.\\preex1.hkl">
REM </olex2.extras>

WGHT    0.136700   12.246300
FVAR       0.69871
ZN3   5    0.209589    0.864299    0.363198    11.00000    0.03442    0.03257 =
         0.02573   -0.00748   -0.00020   -0.00514
ZN2   5   -0.089052    1.136344    0.135422    11.00000    0.03561    0.02759 =
         0.02521   -0.00707   -0.00198   -0.00470
ZN4   5    0.182705    0.849357    0.452982    11.00000    0.03404    0.03245 =
         0.02588   -0.00704    0.00065   -0.00482
ZN1   5   -0.102099    1.154543    0.045069    11.00000    0.03590    0.02667 =
         0.02646   -0.00700   -0.00162   -0.00429
O1    4    0.055908    1.142539    0.045950    11.00000    0.03514    0.06278 =
         0.04573   -0.01632   -0.00415   -0.00550
O12   4    0.338152    0.842265    0.452291    11.00000    0.02923    0.09237 =
         0.05271   -0.01722    0.00037   -0.00758
O10   4    0.051821    0.867291    0.364944    11.00000    0.03462    0.06174 =
         0.05361   -0.01197    0.00208   -0.00976
O2    4    0.060715    1.127876    0.114043    11.00000    0.03168    0.07697 =
         0.05177   -0.00760    0.00661   -0.00587
O4    4   -0.250267    1.161310    0.069238    11.00000    0.03096    0.07872 =
         0.05471   -0.00526    0.00792   -0.00594
O3    4   -0.244534    1.148628    0.136713    11.00000    0.03260    0.07977 =
         0.06414   -0.02230   -0.00621   -0.00184
C6    1   -0.291818    1.155640    0.103432    11.00000    0.03406    0.05057 =
         0.06039   -0.01273    0.00616   -0.00468
C7    1   -0.406399    1.153682    0.105670    11.00000    0.03706    0.06459 =
         0.04507   -0.00441    0.00403   -0.00795
C8    1   -0.461848    1.157080    0.143056    11.00000    0.04380    0.10750 =
         0.04538   -0.01391   -0.00972   -0.01401
AFIX  43
H8    2   -0.426071    1.160672    0.166600    11.00000   -1.20000
AFIX   0
C9    1   -0.461103    1.150110    0.071951    11.00000    0.04213    0.11086 =
         0.03932   -0.01420    0.00877   -0.00800
AFIX  43
H9    2   -0.425538    1.149677    0.047103    11.00000   -1.20000
AFIX   0
O6    4   -0.100547    0.999183    0.056166    11.00000    0.06773    0.02766 =
         0.04352   -0.00468    0.00213   -0.01181
O8    4   -0.091947    1.292341    0.122648    11.00000    0.08421    0.03288 =
         0.04381   -0.00413    0.00295   -0.00835
O7    4   -0.097869    1.303410    0.054549    11.00000    0.07679    0.02608 =
         0.05086   -0.01637   -0.00704   -0.00902
O5    4   -0.095430    0.987551    0.124474    11.00000    0.08478    0.02706 =
         0.04231   -0.01302   -0.01148   -0.00942
N1    3   -0.135594    1.187613   -0.015676    11.00000    0.04841    0.03710 =
         0.02855   -0.00630   -0.00868    0.00066
N8    3   -0.051367    1.098955    0.196179    11.00000    0.04859    0.03198 =
         0.02628   -0.00691   -0.00526   -0.00578

O16   4    0.192976    0.698752    0.443384    11.00000    0.09477    0.03560 =
         0.05183   -0.01489    0.01194   -0.01445
O13   4    0.178678    1.006120    0.438831    11.00000    0.08970    0.02938 =
         0.04963   -0.00516   -0.00494   -0.00688
O15   4    0.214586    0.708072    0.376269    11.00000    0.08256    0.03101 =
         0.04595   -0.01108   -0.00287   -0.00451
C19   1   -0.097349    1.458565    0.081386    11.00000    0.05914    0.02724 =
         0.03706   -0.00613    0.00196   -0.00687
C15   1   -0.100529    0.785078    0.064548    11.00000    0.05289    0.02694 =
         0.03592   -0.00251   -0.00025   -0.00626
AFIX  43
H15   2   -0.099056    0.823918    0.038189    11.00000   -1.20000
AFIX   0

C44   1    0.207623    0.494264    0.383807    11.00000    0.07992    0.03118 =
         0.03786   -0.00192    0.00192   -0.01130
AFIX  43
H44   2    0.222994    0.532193    0.358204    11.00000   -1.20000
AFIX   0

C24   1   -0.094437    1.517630    0.041018    11.00000    0.08737    0.03405 =
         0.03484   -0.01623    0.00630   -0.01217
AFIX  43
H24   2   -0.091774    1.484059    0.018378    11.00000   -1.20000
AFIX   0

O11   4    0.353760    0.860516    0.384816    11.00000    0.03380    0.09587 =
         0.05008   -0.01089   -0.00400   -0.01013
C14   1   -0.102580    0.834075    0.097764    11.00000    0.05748    0.03021 =
         0.03779   -0.00884   -0.00444   -0.01059
C20   1   -0.101057    1.508081    0.114035    11.00000    0.08740    0.02699 =
         0.03554   -0.00833    0.00223   -0.00790
AFIX  43
H20   2   -0.101452    1.469016    0.140371    11.00000   -1.20000
AFIX   0

N5    3    0.250255    0.888435    0.302426    11.00000    0.05552    0.04769 =
         0.02413   -0.00497    0.00576   -0.00862
N4    3    0.150365    0.820041    0.514216    11.00000    0.05055    0.03845 =
         0.02991   -0.00827    0.00608   -0.00585
C37   1    0.184562    1.055339    0.403706    11.00000    0.04249    0.02949 =
         0.05672   -0.00851   -0.00725   -0.00324
O9    4    0.035270    0.862425    0.432479    11.00000    0.03370    0.08848 =
         0.04696   -0.00946   -0.00493   -0.01164
O14   4    0.190470    1.016432    0.370987    11.00000    0.07816    0.03285 =
         0.06127   -0.01537    0.00475   -0.01007
C13   1   -0.098909    0.949410    0.092295    11.00000    0.03911    0.03369 =
         0.04046   -0.01110   -0.00255   -0.00454
C18   1   -0.096047    1.342045    0.086715    11.00000    0.05071    0.02425 =
         0.04364   -0.01132   -0.00163   -0.00547
C23   1   -0.095514    1.622204    0.035332    11.00000    0.09253    0.03210 =
         0.03037   -0.00511    0.00258   -0.01343
AFIX  43
H23   2   -0.092908    1.659636    0.008749    11.00000   -1.20000
AFIX   0
C53   1   -0.057535    1.164925    0.222711    11.00000    0.04811    0.03264 =
         0.03459   -0.01070   -0.00219   -0.00200
AFIX  43
H53   2   -0.083081    1.233184    0.213158    11.00000   -1.20000
AFIX   0

C25   1    0.000348    0.864258    0.397780    11.00000    0.04191    0.03692 =
         0.04359   -0.00353   -0.00336   -0.01192
C45   1    0.200942    0.385586    0.387526    11.00000    0.07013    0.03300 =
         0.04104   -0.00636    0.00064   -0.00666
C72   1   -0.158512    1.139351   -0.080513    11.00000    0.08444    0.05286 =
         0.03322   -0.01720   -0.00609   -0.00363
AFIX  43
H72   2   -0.158363    1.086651   -0.096038    11.00000   -1.20000
AFIX   0
C16   1   -0.108748    0.775252    0.137757    11.00000    0.12166    0.02718 =
         0.03230   -0.01126   -0.00210   -0.01494
AFIX  43
H16   2   -0.111435    0.808155    0.160579    11.00000   -1.20000
AFIX   0
C73   1   -0.136940    1.115182   -0.039215    11.00000    0.07279    0.04676 =
         0.03089   -0.01232   -0.00576   -0.00077
AFIX  43
H73   2   -0.122825    1.045817   -0.027375    11.00000   -1.20000
AFIX   0

C38   1    0.186561    1.172225    0.398140    11.00000    0.05366    0.03402 =
         0.05014   -0.00770   -0.00749   -0.00667
C22   1   -0.100621    1.676643    0.069682    11.00000    0.05744    0.03149 =
         0.02832   -0.00884   -0.00237   -0.00964
C71   1   -0.180174    1.240740   -0.098770    11.00000    0.07168    0.04416 =
         0.03051   -0.00702   -0.00650   -0.00528
C52   1   -0.029488    1.140195    0.262456    11.00000    0.05371    0.03064 =
         0.02797   -0.00694   -0.00079   -0.00494
C40   1    0.206710    1.231207    0.358265    11.00000    0.09897    0.03321 =
         0.05627   -0.01796    0.00553   -0.01133
AFIX  43
H40   2    0.214455    1.198010    0.335527    11.00000   -1.20000
AFIX   0
C26   1   -0.113007    0.863692    0.394718    11.00000    0.03345    0.04259 =
         0.04747   -0.00445    0.00176   -0.00746

C51   1    0.006864    1.036784    0.276541    11.00000    0.06691    0.05355 =
         0.03364   -0.00871   -0.00619   -0.00800
AFIX  43
H51   2    0.027706    1.016298    0.303629    11.00000   -1.20000
AFIX   0

C43   1    0.192318    0.544410    0.416365    11.00000    0.07071    0.03285 =
         0.04992   -0.01529   -0.00463   -0.00638
C1    1    0.101363    1.136220    0.079079    11.00000    0.03807    0.03973 =
         0.04267   -0.00508    0.00576   -0.00593
C2    1    0.217392    1.139085    0.077162    11.00000    0.03885    0.06372 =
         0.03719   -0.00575   -0.00126   -0.00603
C66   1    0.101666    0.771819    0.597527    11.00000    0.07010    0.04171 =
         0.02952   -0.01423    0.00221   -0.00288
C34   1   -0.174952    0.856205    0.430417    11.00000    0.03653    0.07832 =
         0.04614   -0.00659   -0.00811   -0.00456
AFIX  43
H34   2   -0.143944    0.851520    0.455720    11.00000   -1.20000
AFIX   0
C36   1    0.503874    0.852944    0.422894    11.00000    0.03562    0.07246 =
         0.03883   -0.00651   -0.00399   -0.00069
C46   1    0.176972    0.329628    0.426882    11.00000    0.07877    0.03572 =
         0.04423   -0.00903   -0.00285   -0.00442

C11   1   -0.624382    1.139111    0.038448    11.00000    0.04346    0.19576 =
         0.03201   -0.02899    0.00414   -0.01844
AFIX  43
H11   2   -0.589433    1.134276    0.013758    11.00000   -1.20000
AFIX   0

C88   1    0.241307    0.821624    0.277485    11.00000    0.06616    0.06315 =
         0.02459   -0.01158    0.00081   -0.00823
AFIX  43
H88   2    0.215176    0.759051    0.288524    11.00000   -1.20000
AFIX   0
C47   1    0.160349    0.382525    0.460260    11.00000    0.16353    0.04035 =
         0.04113   -0.01144    0.01495   -0.02005
AFIX  43
H47   2    0.145115    0.345836    0.486114    11.00000   -1.20000
AFIX   0
C41   1    0.214421    1.333539    0.353588    11.00000    0.11969    0.03739 =
         0.05025   -0.01248    0.01599   -0.01470
AFIX  43
H41   2    0.228799    1.370613    0.327713    11.00000   -1.20000
AFIX   0

N2    3   -0.210681    1.374281   -0.156957    11.00000    0.12128    0.04740 =
         0.03302   -0.00539   -0.00127   -0.00071
C58   1   -0.024490    1.318173    0.278272    11.00000    0.08709    0.04341 =
         0.02528   -0.00552    0.00206   -0.01120
AFIX  43
H58   2   -0.007020    1.341689    0.250949    11.00000   -1.20000
AFIX   0

C27   1   -0.160918    0.872604    0.355982    11.00000    0.04139    0.10782 =
         0.03515   -0.01526   -0.00158   -0.01435
AFIX  43
H27   2   -0.121182    0.878923    0.331926    11.00000   -1.20000
AFIX   0
C35   1    0.389716    0.850851    0.419846    11.00000    0.03199    0.04950 =
         0.04907   -0.00486    0.00606   -0.00217
C29   1   -0.328446    0.862977    0.389270    11.00000    0.03626    0.07738 =
         0.04050   -0.00934   -0.00353   -0.00992

C70   1   -0.178892    1.314128   -0.074140    11.00000    0.12193    0.03932 =
         0.04630   -0.00891   -0.02286    0.00712
AFIX  43
H70   2   -0.193441    1.383963   -0.085208    11.00000   -1.20000
AFIX   0
C3    1    0.270073    1.144465    0.111425    11.00000    0.03228    0.07207 =
         0.04685   -0.01323    0.00575   -0.00447
AFIX  43
H3    2    0.234242    1.145211    0.136201    11.00000   -1.20000
AFIX   0
C74   1   -0.204431    1.272050   -0.143452    11.00000    0.08861    0.05168 =
         0.03586   -0.00846   -0.00175   -0.00902

C32   1   -0.345024    0.848704    0.463505    11.00000    0.03253    0.16424 =
         0.04971   -0.01161   -0.00478   -0.01116
AFIX  43
H32   2   -0.316483    0.845369    0.489197    11.00000   -1.20000
AFIX   0

C12   1   -0.728982    1.138057    0.039585    11.00000    0.04397    0.13978 =
         0.02841   -0.01487   -0.00123   -0.00792
AFIX  43
H12   2   -0.764508    1.136668    0.015748    11.00000   -1.20000
AFIX   0

C28   1   -0.263824    0.871855    0.354298    11.00000    0.04512    0.13747 =
         0.03214   -0.01464   -0.00630   -0.01626
AFIX  43
H28   2   -0.293572    0.877499    0.328697    11.00000   -1.20000
AFIX   0

C54   1   -0.038814    1.215792    0.290863    11.00000    0.06437    0.03836 =
         0.03089   -0.00648    0.00120   -0.00971
C39   1    0.170677    1.221163    0.431233    11.00000    0.08120    0.02812 =
         0.04174   -0.00471   -0.00077   -0.00919
AFIX  43
H39   2    0.155602    1.183114    0.456846    11.00000   -1.20000
AFIX   0
C87   1    0.267622    0.837501    0.236543    11.00000    0.08128    0.06168 =
         0.03842   -0.00930    0.00256   -0.01372

C4    1    0.379042    1.148994    0.110271    11.00000    0.03629    0.06958 =
         0.04761   -0.00931    0.00211   -0.00653
C48   1    0.166248    0.486814    0.455260    11.00000    0.14615    0.04569 =
         0.03955   -0.01663    0.01788   -0.01536
AFIX  43
H48   2    0.153058    0.520904    0.477571    11.00000   -1.20000
AFIX   0
C33   1   -0.281928    0.855581    0.429064    11.00000    0.03523    0.07622 =
         0.04670   -0.01013    0.00292   -0.00803

C17   1   -0.110738    0.670679    0.142763    11.00000    0.13648    0.04217 =
         0.02332   -0.00872    0.00029   -0.02158
AFIX  43
H17   2   -0.116572    0.633377    0.169251    11.00000   -1.20000
AFIX   0

C31   1   -0.449204    0.846725    0.460349    11.00000    0.04195    0.16903 =
         0.04315   -0.00446    0.00767   -0.01997
AFIX  43
H31   2   -0.489867    0.841008    0.484160    11.00000   -1.20000
AFIX   0

C21   1   -0.104329    1.616498    0.109504    11.00000    0.08053    0.03134 =
         0.02998   -0.00828    0.00215   -0.01519
C67   1    0.089680    0.872102    0.576514    11.00000    0.13239    0.04395 =
         0.04291   -0.01817    0.02041   -0.00491
AFIX  43
H67   2    0.065195    0.926315    0.590010    11.00000   -1.20000
AFIX   0

C49   1   -0.017252    0.998172    0.210512    11.00000    0.06377    0.03224 =
         0.04136   -0.01408   -0.00906    0.00328
AFIX  43
H49   2   -0.013622    0.950297    0.192696    11.00000   -1.20000
AFIX   0

C42   1    0.200907    0.658933    0.411336    11.00000    0.05210    0.03446 =
         0.04739   -0.01111   -0.00348   -0.00137
C68   1    0.114200    0.891045    0.535572    11.00000    0.12929    0.03963 =
         0.02773   -0.00944    0.02064   -0.01059
AFIX  43
H68   2    0.104506    0.959309    0.521875    11.00000   -1.20000
AFIX   0

C57   1   -0.035684    1.388046    0.305808    11.00000    0.09610    0.04149 =
         0.03347   -0.00369   -0.00867   -0.01369
C5    1    0.435323    1.155252    0.145395    11.00000    0.04220    0.12065 =
         0.04245   -0.02310    0.00787   -0.01915
AFIX  43
H5    2    0.400908    1.158128    0.170338    11.00000   -1.20000
AFIX   0
C69   1   -0.156370    1.285710   -0.033305    11.00000    0.13726    0.03811 =
         0.02985   -0.01014   -0.02070   -0.00055
AFIX  43
H69   2   -0.155632    1.337345   -0.017314    11.00000   -1.20000
AFIX   0
C10   1   -0.567795    1.147037    0.072304    11.00000    0.03071    0.09760 =
         0.04307   -0.01229    0.00756   -0.00858

C84   1    0.288443    0.978810    0.287632    11.00000    0.12479    0.06858 =
         0.04376   -0.01677    0.01631   -0.04092
AFIX  43
H84   2    0.296284    1.025864    0.305098    11.00000   -1.20000
AFIX   0

C77   1   -0.257279    1.342534   -0.222989    11.00000    0.14563    0.06389 =
         0.02341   -0.00505   -0.00441    0.01356
AFIX  43
H77   2   -0.277479    1.369884   -0.249724    11.00000   -1.20000
AFIX   0

C30   1   -0.435447    0.861155    0.387732    11.00000    0.03566    0.08644 =
         0.03973   -0.00970   -0.00842   -0.00796
AFIX  43
H30   2   -0.466302    0.865582    0.362414    11.00000   -1.20000
AFIX   0
C86   1    0.306084    0.932226    0.220477    11.00000    0.13736    0.10654 =
         0.04133   -0.01180    0.02106   -0.05429
AFIX  43
H86   2    0.324633    0.948236    0.192836    11.00000   -1.20000
AFIX   0

C50   1    0.011911    0.965473    0.250591    11.00000    0.07736    0.03812 =
         0.03789    0.00086   -0.00882    0.00679
AFIX  43
H50   2    0.034643    0.896302    0.259952    11.00000   -1.20000
AFIX   0

C65   1    0.136149    0.698953    0.575204    11.00000    0.22411    0.04574 =
         0.03753   -0.00271    0.02852   -0.01036
AFIX  43
H65   2    0.143349    0.629658    0.587844    11.00000   -1.20000
AFIX   0
C64   1    0.161072    0.724075    0.534185    11.00000    0.22933    0.03340 =
         0.04016   -0.00368    0.02671   -0.00093
AFIX  43
H64   2    0.186401    0.671321    0.520065    11.00000   -1.20000
AFIX   0

C75   1   -0.219385    1.201585   -0.169104    11.00000    0.09504    0.05620 =
         0.03125   -0.00870   -0.00060   -0.00622
AFIX  43
H75   2   -0.209566    1.130586   -0.159311    11.00000   -1.20000
AFIX   0
C78   1   -0.234304    1.408895   -0.195366    11.00000    0.10913    0.06848 =
         0.06046   -0.01175    0.00790    0.00339
C76   1   -0.248978    1.237570   -0.209321    11.00000    0.08885    0.06172 =
         0.02548   -0.00977   -0.00167   -0.00477
C80   1   -0.170976    1.577287   -0.184917    11.00000    0.14708    0.09707 =
         0.10563   -0.02511    0.01840   -0.02234
AFIX  43
H80   2   -0.127979    1.539218   -0.164683    11.00000   -1.20000
AFIX   0

C85   1    0.315848    1.002388    0.247318    11.00000    0.20203    0.09805 =
         0.04724   -0.02261    0.03370   -0.08862
AFIX  43
H85   2    0.341426    1.065906    0.237385    11.00000   -1.20000
AFIX   0

C79   1   -0.234655    1.526065   -0.207627    11.00000    0.13389    0.08435 =
         0.07780   -0.00664    0.00893   -0.00082
C83   1   -0.293672    1.577413   -0.239805    11.00000    0.16122    0.11175 =
         0.09699   -0.00055    0.00026    0.01738
AFIX  43
H83   2   -0.326898    1.542261   -0.256920    11.00000   -1.20000
AFIX   0
N3    3   -0.236226    1.738732   -0.226268    11.00000    0.17135    0.13078 =
         0.14993   -0.00937    0.01498   -0.00302
C82   1   -0.301268    1.692589   -0.245643    11.00000    0.16577    0.12039 =
         0.13315    0.01169   -0.00315    0.00530
AFIX  43
H82   2   -0.351092    1.732018   -0.262702    11.00000   -1.20000
AFIX   0
C81   1   -0.174109    1.691096   -0.193878    11.00000    0.16260    0.11516 =
         0.13310   -0.02848    0.01916   -0.01865
AFIX  43
H81   2   -0.137045    1.728475   -0.178879    11.00000   -1.20000
AFIX   0
C59   1   -0.019320    1.499671    0.294575    11.00000    0.09013    0.04390 =
         0.03940   -0.00684   -0.00483   -0.01243
C60   1   -0.005019    1.558240    0.323309    11.00000    0.10888    0.05059 =
         0.05387   -0.01442   -0.00990   -0.01753
AFIX  43
H60   2   -0.006274    1.528736    0.351016    11.00000   -1.20000
AFIX   0
C63   1   -0.013746    1.549506    0.254208    11.00000    0.16767    0.04258 =
         0.05385   -0.00247   -0.02144   -0.02373
AFIX  43
H63   2   -0.022176    1.512878    0.233030    11.00000   -1.20000
AFIX   0
N7    3    0.015910    1.709549    0.273434    11.00000    0.13844    0.05062 =
         0.09158   -0.00546   -0.04050   -0.01678
C62   1    0.003908    1.651399    0.245101    11.00000    0.18129    0.05297 =
         0.08040    0.01071   -0.04092   -0.03646
AFIX  43
H62   2    0.007790    1.682028    0.217572    11.00000   -1.20000
AFIX   0
C61   1    0.011300    1.660634    0.311965    11.00000    0.12416    0.05755 =
         0.07409   -0.02233   -0.01063   -0.01870
AFIX  43
H61   2    0.019749    1.698583    0.332725    11.00000   -1.20000
AFIX   0
N6    3   -0.062290    1.357643    0.345378    11.00000    0.08659    0.04775 =
         0.03124   -0.00820   -0.00348   -0.00868
C55   1   -0.065291    1.184603    0.332162    11.00000    0.07233    0.04242 =
         0.03122   -0.00988    0.00028   -0.00832
AFIX  43
H55   2   -0.075952    1.115661    0.342181    11.00000   -1.20000
AFIX   0
C56   1   -0.075513    1.257741    0.358092    11.00000    0.07840    0.03466 =
         0.03100   -0.00670   -0.00015   -0.00925
HKLF 4


REM  preex1 in P-1 #2
REM wR2 = 0.2911, GooF = S = 1.049, Restrained GooF = 1.051 for all data
REM R1 = 0.0875 for 13242 Fo > 4sig(Fo) and 0.1502 for all 22595 data
REM 1045 parameters refined using 99 restraints

END

WGHT      0.1367     12.2578

REM Highest difference peak  1.482,  deepest hole -0.457,  1-sigma level  0.135
Q1    1  -0.1982  1.4153  0.2137  11.00000  0.05    1.48
;
_shelx_res_checksum                75376
_shelx_hkl_file
;
   0   0  -6 42678.1 525.201   5
   0   0  -6 41383.4 577.479   1
   0   0   6 41331.3 581.327   1
   0   0   6 44353.2 544.233   5
   0   0   6 40470.4 604.266   4
   0   0  -7 1327.28 111.231   5
   0   0   7 990.704 117.115   4
   0   0   7 999.297 109.545   1
   0   0  -7 1528.95 129.181   1
   0   0   7 936.508 106.403   5
   0   0   8 41.7188 34.7477   1
   0   0  -8 20.0450 25.5655   1
   0   0  -8 48.2196 28.1050   5
   0   0   8 28.7288 27.6608   5
   0   0   8 17.1993 23.1734   4
   0   0  -9 936.892 103.585   5
   0   0   9 1064.46 123.953   1
   0   0  -9 786.043 105.247   1
   0   0   9 864.930 104.289   5
   0   0   9 780.728 111.403   4
   0   0 -10 27045.8 538.104   5
   0   0  10 26824.0 608.286   1
   0   0 -10 26865.4 601.366   1
   0   0  10 27945.3 563.878   5
   0   0  10 26136.5 627.184   4
   0   0 -11 1408.40 144.553   5
   0   0 -11 1929.50 198.042   1
   0   0  11 1243.40 155.421   1
   0   0  11 1197.43 146.172   5
   0   0  11 1665.96 181.552   4
   0   0 -12 26237.9 571.161   5
   0   0  12 26116.0 656.211   1
   0   0 -12 26194.1 652.353   1
   0   0  12 27874.1 618.672   5
   0   0  12 26295.2 692.669   4
   0   0 -13 1119.35 132.126   5
   0   0 -13 1674.99 186.433   1
   0   0  13 895.421 136.241   1
   0   0  13 1362.85 156.498   5
   0   0  13 1032.56 159.805   4
   0   0 -14 1324.09 141.099   5
   0   0  14 1466.59 170.418   1
   0   0  14 1394.45 153.086   5
   0   0  14 1452.66 178.689   4
   0   0  15 171.733 71.6286   1
   0   0 -15 258.149 65.3294   5
   0   0  15 187.685 55.3341   5
   0   0  15 177.182 68.8046   4
   0   0  16 578.026 115.165   1
   0   0 -16 652.186 105.927   5
   0   0  16 438.285 86.7091   5
   0   0  16 498.251 113.502   4
   0   0  17 121.544 69.0605   1
   0   0 -17 86.8715 51.1343   5
   0   0  17 58.8330 46.1185   5
   0   0  17 132.013 65.7272   4
   0   0 -18 1815.86 182.168   5
   0   0  18 1956.58 225.953   1
   0   0  18 1787.05 192.294   5
   0   0  18 1965.15 237.539   4
   0   0  19 88.1671 55.3980   1
   0   0  19 173.267 70.6432   5
   0   0 -19 121.750 58.3694   5
   0   0  19 258.564 96.1093   4
   0   0 -20 1230.67 159.426   5
   0   0  20 1197.29 187.676   1
   0   0  20 1361.27 175.402   5
   0   0  20 1503.88 219.459   4
   0   0  21 34.2855 67.4205   1
   0   0  21 198.489 97.7739   4
   0   0  21 122.894 71.2337   5
   0   0 -21 178.579 72.5949   5
   0   0  22 4864.21 415.292   4
   0   0 -22 4486.92 311.067   5
   0   0  22 4525.48 339.267   5
   0   0  23 388.116 130.015   2
   0   0 -23 349.169 138.412   4
   0   0  23 231.283 96.3120   4
   0   0 -23 328.318 89.5968   5
   0   0  23 368.771 115.927   5
   0   0  24 822.492 170.568   2
   0   0 -24 746.954 184.010   4
   0   0  24 947.434 194.912   4
   0   0 -24 772.737 131.602   5
   0   0  24 865.113 157.901   5
   0   0  25 257.713 94.3981   2
   0   0 -25 184.260 119.110   4
   0   0 -25 79.6149 37.9479   5
   0   0  25 284.171 95.5026   5
   0   0 -26-19.7840 44.3061   5
   0   0 -26 84.1188 99.0055   4
   0   0  26-15.5251 65.3841   2
   0   0  26 14.2861 40.3933   1
   0   0  26 93.9763 65.6410   5
   0   0 -27 40.8523 32.8763   5
   0   0  27 5.96780 88.3066   2
   0   0  27 111.209 86.0709   1
   0   0  27-11.2483 42.9029   5
   0   0 -28 1665.24 209.951   5
   0   0 -28 1766.13 303.819   4
   0   0  28 1725.13 265.448   2
   0   0  28 1925.90 289.348   1
   0   0  28 1287.61 196.949   5
   0   0  29 164.388 101.928   2
   0   0  29 159.386 71.1829   5
   0   0  29-9.09124 48.1318   1
   0   0 -29 167.573 73.9164   5
   0   0 -29 95.6236 80.9146   4
   0   0  30 129.471 102.425   2
   0   0  30-57.4568 69.7803   5
   0   0  30 86.2819 51.2505   1
   0   0 -30-29.8578 72.3923   4
   0   0 -30 75.9535 52.4849   5
   0   0  31 192.695 121.000   2
   0   0  31 192.492 80.1088   5
   0   0  31-65.2893 84.8189   1
   0   0 -31 121.208 68.2627   5
   0   0 -31 76.2800 93.2172   4
   0   0 -32 2906.51 422.288   4
   0   0  32 3228.52 335.407   5
   0   0  32 3437.55 412.399   2
   0   0 -32 2963.87 284.164   5
   0   0  32 2486.64 349.886   1
   0   0  33 203.599 116.248   2
   0   0 -33 110.586 97.3466   4
   0   0  33 297.316 143.517   1
   0   0  34 2600.29 373.309   2
   0   0 -34 2384.45 398.529   4
   0   0 -34 3039.88 517.361   3
   0   0  35 69.0616 105.742   2
   0   0 -35 322.116 181.001   4
   0   0 -35 446.670 231.069   3
   0   0  36 76.0591 90.2835   2
   0   0 -36-56.7322 129.048   4
   0   0 -36 202.841 99.4490   3
   0   0  37 2.50019 91.9839   2
   0   0 -37 3.07755 80.1207   4
   0   0  37 106.535 78.0843   6
   0   0 -37-49.3777 140.113   3
   0   0 -38 162.123 153.097   3
   0   0 -38 146.665 116.229   4
   0   0  38 201.327 138.979   2
   0   0 -39-102.667 150.446   3
   0   0 -39 53.9606 139.104   4
   0   0  39 196.196 151.672   2
   0   0 -40-37.2010 116.081   3
   0   0 -40 255.958 195.928   4
   0   0  40 7.64989 91.9969   2
   0   1 -40 388.919 207.901   3
   0   1 -40 61.2730 116.181   4
   0  -1  40 50.6921 96.1273   2
   0   1 -39 117.382 195.159   3
   0   1 -39 0.94974 118.925   4
   0  -1  39-23.7491 98.5397   2
   0   1 -38 33.8876 86.0366   4
   0  -1  38-141.392 124.617   2
   0   1 -37-153.646 167.323   3
   0   1 -37-36.4982 119.446   4
   0  -1  37 153.344 123.720   2
   0   1 -36 573.279 253.580   3
   0   1 -36 470.731 183.990   4
   0  -1  36 535.076 196.130   2
   0   1 -35 396.425 249.066   3
   0   1 -35 161.292 131.054   4
   0  -1  35 183.352 129.053   2
   0   1 -34 3440.69 476.035   4
   0  -1  34 2725.62 365.097   1
   0   1 -34 3467.08 551.685   3
   0  -1  34 3640.82 459.352   2
   0   1 -33 269.778 165.034   4
   0  -1  33 384.602 174.033   2
   0  -1  33 324.081 135.381   1
   0   1 -33 49.9865 161.572   3
   0  -1  33 145.355 71.3862   5
   0  -1  32 184.279 86.8279   5
   0   1 -32 144.288 112.219   4
   0  -1  32 157.373 108.819   2
   0  -1  32 235.579 88.2047   6
   0   1 -32 98.3292 123.101   3
   0  -1  32 234.177 100.663   1
   0   1 -31 55.0854 68.2453   4
   0  -1  31 290.828 141.395   2
   0  -1  31 174.034 103.119   1
   0  -1  31-0.15512 34.6042   5
   0   1 -30 1445.91 295.101   4
   0  -1  30 1345.11 255.820   2
   0  -1  30 1431.03 245.850   1
   0  -1  30 1366.08 186.880   5
   0   1 -29-102.198 101.530   4
   0  -1  29 261.945 145.734   2
   0  -1  29 123.566 89.9631   1
   0  -1  29 141.298 54.5484   5
   0   1 -28 1072.90 237.921   4
   0  -1  28 1014.91 212.568   2
   0  -1  28 921.190 188.624   1
   0  -1  28 934.975 157.914   5
   0  -1  27-20.5141 60.3065   2
   0  -1  27 111.837 62.9187   5
   0   1 -27-45.5279 85.2716   4
   0  -1  26 133.740 84.8283   2
   0   1 -26 0.27362 81.6565   4
   0  -1  26 79.9317 56.0828   5
   0   1 -26 52.1404 43.7655   5
   0  -1  25 242.573 118.528   2
   0   1 -25 41.8349 77.0140   4
   0  -1  25 15.6644 35.3500   5
   0   1 -25 98.8056 63.9095   5
   0   1 -24 2755.33 342.709   4
   0  -1  24 2444.57 318.083   4
   0  -1  24 2765.52 319.093   2
   0   1 -24 2253.62 193.958   5
   0  -1  24 2304.84 224.423   5
   0   1 -23 138.777 63.1317   5
   0  -1  23 112.516 102.362   4
   0   1 -23 182.152 129.755   4
   0  -1  23 270.707 124.204   2
   0  -1  23 76.2634 67.2653   1
   0  -1  23 232.097 80.2002   5
   0   1 -22 2347.79 193.108   5
   0   1 -22 2364.82 295.276   4
   0  -1  22 2902.98 326.936   4
   0  -1  22 2275.92 270.773   2
   0  -1  22 2517.63 269.207   1
   0  -1  22 2118.52 206.008   5
   0   1 -21 77.1384 47.1923   5
   0  -1  21 144.149 72.0863   2
   0  -1  21 98.6471 67.0177   4
   0  -1  21 187.894 77.1369   1
   0  -1  21 140.874 62.1176   5
   0   1 -20 1404.76 141.431   5
   0  -1  20 1420.87 218.975   4
   0  -1  20 1480.78 209.659   2
   0  -1  20 1229.60 173.942   1
   0  -1  20 1346.01 155.700   5
   0   1 -19 77.5443 47.6109   5
   0  -1  19 100.256 77.0262   4
   0  -1  19 82.7133 68.8078   2
   0  -1  19 136.757 69.0419   1
   0  -1  19-18.6291 32.8035   5
   0   1 -18 286.695 58.9960   5
   0  -1  18 247.167 85.6898   4
   0  -1  18 155.135 67.9471   2
   0  -1  18 233.034 83.3807   1
   0  -1  18 246.676 65.3540   5
   0   1 -17 22.0022 31.5850   5
   0  -1  17 17.9626 36.5516   4
   0  -1  17-11.6958 41.2837   2
   0  -1  17 2.59113 28.9519   1
   0  -1  17 48.6704 48.2790   5
   0   1 -16 187.084 50.1128   5
   0  -1  16 122.546 57.1864   4
   0  -1  16 290.533 84.1625   2
   0  -1  16 174.216 60.3806   1
   0  -1  16 232.073 67.7519   5
   0   1 -15 208.314 68.3288   5
   0  -1  15 556.844 161.123   2
   0  -1  15 539.448 126.947   4
   0  -1  15 548.999 107.740   1
   0  -1  15 490.941 94.5872   5
   0   1 -14 11466.3 327.002   5
   0  -1  14 12294.2 490.640   2
   0  -1  14 11482.5 505.264   4
   0  -1  14 11912.7 442.396   1
   0  -1  14 12258.9 377.601   5
   0   1 -13 540.722 95.9403   5
   0  -1  13 1465.24 213.024   2
   0  -1  13 965.003 158.063   4
   0  -1  13 1029.49 140.911   1
   0  -1  13 869.733 112.401   5
   0   1 -12 18277.6 374.400   5
   0  -1  12 17816.3 583.954   4
   0  -1  12 18623.2 558.262   2
   0  -1  12 17761.7 493.530   1
   0  -1  12 18671.5 422.883   5
   0   1 -11 361.948 56.1590   5
   0  -1  11 488.212 108.219   4
   0  -1  11 404.566 104.376   2
   0  -1  11 623.726 100.639   1
   0  -1  11 290.959 59.0350   5
   0  -1  10 556.617 97.1556   4
   0  -1  10 635.738 95.4279   2
   0  -1  10 701.772 88.2424   1
   0   1 -10 644.521 87.4899   1
   0   1 -10 480.836 53.5578   5
   0  -1  10 502.367 62.2918   5
   0   1  -9 126.902 26.0348   5
   0  -1   9 84.1289 39.0538   2
   0  -1   9 71.6218 35.6516   4
   0  -1   9 268.818 57.0174   1
   0   1  -9 419.613 72.7748   1
   0  -1   9 117.451 28.0284   5
   0   1  -8 5756.39 153.797   5
   0  -1   8 5950.59 262.459   2
   0  -1   8 5861.59 277.597   4
   0  -1   8 6496.96 230.860   1
   0   1  -8 6338.96 226.976   1
   0  -1   8 5799.14 172.720   5
   0   1  -7 351.761 65.4817   1
   0  -1   7 241.083 43.3016   1
   0  -1   7 116.310 38.2520   4
   0   1  -6 6072.58 181.413   1
   0  -1   6 5840.55 177.415   1
   0  -1   6 5019.12 214.484   2
   0  -1   6 4953.20 223.723   4
   0  -1   5 205.227 42.7534   2
   0  -1   5 114.674 33.6142   4
   0  -1  -5 146.514 36.8228   5
   0   1   6 10234.4 334.692   5
   0  -1  -6 10145.9 328.977   5
   0  -1  -6 11927.5 356.931   1
   0   1   6 10563.7 321.989   4
   0   1   7 114.589 37.7362   4
   0  -1  -7 105.025 36.5057   5
   0   1   7 228.677 69.1974   5
   0   1   7 136.939 58.0262   1
   0  -1  -7 114.300 61.3095   1
   0   1   8 409.782 72.0748   4
   0  -1  -8 465.460 76.9405   5
   0   1   8 423.459 76.9503   5
   0   1   8 730.021 101.383   1
   0  -1  -8 762.880 103.101   1
   0   1   9 40.0883 28.8171   4
   0   1   9 104.902 75.5051   1
   0  -1  -9 75.7775 65.0379   1
   0  -1  -9 101.894 44.7544   5
   0   1  10 21415.3 578.796   5
   0  -1 -10 21826.3 571.456   5
   0  -1 -10 21318.5 586.024   1
   0   1  10 21100.3 587.870   1
   0   1  10 21684.1 580.121   4
   0  -1 -11 1.42474 36.4843   5
   0   1  11 525.505 116.112   5
   0  -1 -11 625.949 147.405   1
   0   1  11 248.637 85.3577   1
   0   1  12 504.615 99.7809   4
   0   1  12 524.460 100.022   5
   0  -1 -12 656.113 108.006   5
   0  -1 -12 532.326 105.549   1
   0   1  12 514.369 99.3169   1
   0   1  13 386.975 108.943   4
   0   1  13 439.900 120.082   1
   0  -1 -13 436.371 139.681   1
   0   1  13 671.910 148.736   5
   0  -1 -13 302.243 109.825   5
   0   1  14 31071.3 820.060   4
   0  -1 -14 30468.3 760.471   5
   0   1  14 30106.6 814.625   1
   0  -1 -14 29940.3 811.473   1
   0   1  14 31203.3 796.822   5
   0  -1 -15 779.963 140.746   5
   0   1  15 410.458 116.493   4
   0   1  15 1196.49 193.178   1
   0  -1 -15 1574.79 221.133   1
   0   1  15 1445.82 197.639   5
   0   1  16 3694.78 303.868   4
   0  -1 -16 3770.85 281.399   5
   0   1  16 4239.95 326.360   1
   0   1  16 3618.53 286.683   5
   0   1  17 72.9445 68.5181   1
   0   1  17 111.959 68.4930   5
   0  -1 -17 156.225 68.9795   5
   0   1  17 77.7257 75.8162   4
   0   1  18 54.3558 54.0668   1
   0   1  18 77.6099 53.5598   5
   0  -1 -18 75.5836 59.6961   5
   0   1  18 54.2189 43.5409   4
   0   1  19 98.2133 69.8217   1
   0   1  19 75.4342 56.3941   4
   0   1  19 86.4865 70.4502   5
   0  -1 -19 86.3189 73.3927   5
   0   1  20 4324.57 373.365   4
   0   1  20 4200.02 339.820   5
   0  -1 -20 4169.33 325.495   5
   0   1  21 215.133 110.073   4
   0   1  21 252.362 98.2492   5
   0  -1 -21 167.438 72.7844   5
   0   1  22 3208.23 336.461   4
   0  -1 -22 2839.42 276.853   5
   0   1  22 2973.71 297.480   5
   0   1  23 306.139 120.033   4
   0  -1 -23 554.818 125.719   5
   0   1  23 544.236 145.902   5
   0  -1 -23 559.198 159.273   4
   0  -1 -24 1693.14 266.954   4
   0  -1 -24 2023.89 244.468   5
   0   1  24 2262.50 297.284   4
   0   1  24 2020.42 284.787   1
   0   1  24 1742.63 243.196   5
   0  -1 -25 292.737 131.531   4
   0  -1 -25 216.835 80.9536   5
   0   1  25 561.485 167.273   4
   0   1  25 283.950 122.697   1
   0   1  25 392.315 128.782   5
   0   1  26 2501.16 296.494   5
   0  -1 -26 2826.51 294.880   5
   0  -1 -26 2443.34 346.169   4
   0   1  26 2929.24 349.131   1
   0  -1 -27 236.769 92.0049   5
   0  -1 -27 361.760 150.949   4
   0   1  27 371.309 154.786   1
   0  -1 -28 114.822 96.8723   4
   0  -1 -28 136.455 91.2410   5
   0   1  28 117.333 86.0994   1
   0  -1 -29 68.3379 100.974   4
   0  -1 -29 194.477 101.705   5
   0   1  29 226.039 132.564   1
   0   1  30 252.059 114.494   2
   0  -1 -30 53.7354 65.9027   4
   0  -1 -30 124.575 83.7855   5
   0   1  30 133.810 105.995   1
   0   1  31 66.6441 81.9055   2
   0  -1 -31 335.234 168.236   4
   0  -1 -31 234.706 99.7498   5
   0   1  31 76.9859 89.1154   1
   0  -1 -32 1909.95 349.830   4
   0  -1 -32 1627.99 235.550   5
   0   1  32 1551.89 280.808   2
   0  -1 -33 164.766 94.3550   5
   0  -1 -33-50.7169 82.5404   4
   0   1  33-25.6140 94.0857   2
   0  -1 -34 169.719 146.456   4
   0   1  34 230.093 119.132   2
   0  -1 -35 147.653 100.420   4
   0   1  35 59.1782 59.5949   5
   0  -1 -35-46.4340 130.275   3
   0   1  35 46.0088 91.4791   2
   0  -1 -36 995.799 290.890   4
   0   1  36 982.081 220.067   5
   0  -1 -36 1066.34 327.573   3
   0   1  36 1099.59 252.540   2
   0  -1 -37 70.9036 81.3479   4
   0   1  37 17.6084 56.7590   5
   0  -1 -37 40.3108 110.644   3
   0   1  37 89.9728 86.1116   2
   0   1  38-6.82102 65.7653   2
   0  -1 -38-126.718 194.426   3
   0  -1 -38 145.337 177.482   4
   0   1  39-218.725 158.288   2
   0  -1 -39-51.4606 112.330   3
   0  -1 -39 125.877 137.202   4
   0   1  40-34.6486 129.212   2
   0  -1 -40-125.999 165.919   3
   0  -1 -40-286.780 159.616   4
   0   1  41 74.8351 126.864   2
   0  -1 -41-201.850 170.295   3
   0  -1 -41 223.801 212.813   4
   0  -2  39-62.2616 133.270   2
   0   2 -39-0.95838 137.393   4
   0   2 -39-40.7492 124.849   3
   0   2 -38 105.649 146.853   4
   0   2 -38-19.0412 132.187   3
   0  -2  38 190.761 131.501   2
   0   2 -37 101.001 131.947   4
   0   2 -37-41.2568 93.9783   3
   0  -2  37-2.74103 82.8973   2
   0   2 -36 305.655 143.784   4
   0   2 -36 465.368 222.835   3
   0  -2  36 752.234 241.783   2
   0   2 -35-60.5517 96.9140   4
   0   2 -35 164.916 198.872   3
   0  -2  35-119.235 109.154   2
   0   2 -34 405.792 184.000   4
   0   2 -34 233.392 183.985   3
   0  -2  34 551.247 186.135   2
   0  -2  33 197.551 122.269   2
   0   2 -33 162.957 134.884   3
   0   2 -33 230.225 121.617   4
   0  -2  33 260.568 101.790   1
   0  -2  33 317.058 102.190   6
   0  -2  32 3402.90 429.033   2
   0   2 -32 3351.90 511.140   3
   0   2 -32 2801.64 415.686   4
   0  -2  32 3167.84 270.998   6
   0  -2  32 2542.28 318.280   1
   0  -2  31 314.105 119.000   1
   0  -2  31 212.672 147.092   2
   0   2 -31 241.836 172.136   3
   0   2 -31 431.356 192.788   4
   0  -2  31 130.409 69.0957   6
   0  -2  31 179.092 78.4640   6
   0  -2  30 2138.34 326.429   2
   0  -2  30 1968.70 202.644   6
   0   2 -30 1608.06 318.588   4
   0   2 -30 2093.31 401.050   3
   0  -2  30 2178.85 282.526   1
   0  -2  29 120.539 78.4240   2
   0  -2  29 84.8530 53.4699   6
   0   2 -29 107.855 126.325   4
   0   2 -28 230.739 134.985   4
   0  -2  28 137.875 47.6614   6
   0  -2  28 110.824 76.5976   2
   0  -2  28 211.831 69.3051   5
   0   2 -27-102.876 124.237   4
   0  -2  27-6.07780 31.9246   6
   0  -2  27 124.476 100.485   2
   0  -2  27 94.8612 46.1085   5
   0   2 -26 310.330 126.705   4
   0  -2  26 173.950 62.3007   6
   0  -2  26 208.250 97.5386   2
   0  -2  26 226.810 68.2156   5
   0  -2  25 33.9106 58.0265   2
   0  -2  25 12.7708 34.7319   1
   0   2 -25 168.128 93.7987   4
   0  -2  25 13.0022 35.9904   6
   0  -2  25 71.3098 41.9225   5
   0  -2  24 980.854 200.441   2
   0  -2  24 884.360 154.547   1
   0   2 -24 980.689 206.646   4
   0  -2  24 858.316 120.992   6
   0  -2  24 828.222 113.647   5
   0  -2  23-19.3333 53.0175   2
   0  -2  23 96.0819 69.4965   1
   0   2 -23 108.751 96.6954   4
   0  -2  23 34.0020 54.1299   4
   0  -2  23 68.6615 49.0778   6
   0  -2  23 108.845 52.0207   5
   0  -2  22 355.544 107.696   2
   0  -2  22 302.972 98.3394   1
   0  -2  22 438.658 131.867   4
   0   2 -22 93.7204 77.9424   4
   0  -2  22 278.224 69.2027   6
   0  -2  22 316.622 68.0009   5
   0  -2  21 222.112 118.419   2
   0  -2  21 267.128 87.2408   1
   0  -2  21 189.139 89.9330   4
   0   2 -21 194.092 110.903   4
   0  -2  21 196.681 66.2633   5
   0  -2  21 127.925 53.2302   6
   0  -2  20 2095.24 256.760   2
   0  -2  20 2061.37 165.527   6
   0  -2  20 2198.98 280.701   4
   0  -2  20 2078.70 215.917   1
   0  -2  20 2186.94 165.672   5
   0  -2  19 204.391 115.103   2
   0  -2  19 167.286 77.2975   1
   0  -2  19 251.928 120.498   4
   0  -2  19 233.109 61.7915   5
   0  -2  19 88.8708 54.6922   6
   0  -2  18 2442.43 262.991   2
   0  -2  18 2007.07 150.238   6
   0  -2  18 1877.36 241.323   4
   0  -2  18 2223.42 205.201   1
   0  -2  18 2288.04 156.801   5
   0  -2  17 117.348 73.5908   2
   0  -2  17-28.1974 34.2277   1
   0  -2  17-21.8513 29.0981   4
   0  -2  17 35.6481 36.4356   6
   0  -2  17 61.4562 37.8643   5
   0  -2  16 857.110 148.088   2
   0  -2  16 703.209 107.786   1
   0  -2  16 716.816 138.750   4
   0  -2  16 653.561 79.6165   6
   0  -2  16 661.816 77.2518   5
   0  -2  15 417.770 133.892   2
   0  -2  15 380.150 100.573   1
   0  -2  15 562.968 147.075   4
   0  -2  15 595.389 83.2913   5
   0  -2  14 20952.2 675.158   2
   0  -2  14 19721.2 382.715   6
   0  -2  14 19691.6 695.910   4
   0  -2  14 20331.6 386.924   5
   0  -2  14 21021.5 531.567   1
   0  -2  13 266.563 149.276   2
   0  -2  13 186.538 43.3161   6
   0  -2  13 274.305 143.705   4
   0  -2  13 600.615 110.518   1
   0  -2  13 234.004 62.7716   5
   0  -2  12 7844.13 387.211   2
   0  -2  12 7623.89 207.434   5
   0  -2  12 7514.48 205.756   6
   0  -2  12 7290.12 278.376   1
   0  -2  12 7406.02 395.902   4
   0  -2  11 43.0795 76.0896   2
   0  -2  11 31.7331 39.6529   4
   0  -2  11 22.8165 16.3632   6
   0  -2  11 177.997 62.4927   1
   0  -2  10 20907.6 406.054   1
   0  -2  10 23186.6 617.521   2
   0  -2  10 23189.7 650.490   4
   0  -2  10 22811.9 294.708   6
   0  -2   9 266.496 54.7713   1
   0  -2   9 204.431 56.5483   4
   0  -2   9 182.839 66.1686   2
   0  -2   8 12702.5 423.614   2
   0   2  -8 13102.4 464.096   7
   0  -2   8 11832.5 425.496   4
   0  -2   8 12164.2 251.514   1
   0  -2   7 49.5704 31.2184   2
   0   2  -7 10.8605 31.3698   7
   0  -2   7 4.51314 24.6601   4
   0  -2   6 121.202 35.7690   2
   0   2  -6 64.4629 35.5451   7
   0  -2   6 114.225 42.2819   4
   0  -2   5 146.932 46.7029   2
   0   2  -5 143.537 44.6276   7
   0  -2   5 146.054 45.9994   4
   0   2  -4 33658.3 631.285   7
   0  -2   4 35372.7 601.796   2
   0   2  -3 169.705 47.0611   7
   0  -2   3 216.901 52.4427   2
   0  -2   3 178.204 34.1721   5
   0   2  -2 28097.6 539.828   7
   0  -2   2 27236.0 427.714   5
   0   2  -2 27572.4 421.320   5
   0  -2   2 26294.9 485.687   2
   0  -2  -3 391.230 118.533   1
   0  -2  -4 5764.62 251.606   1
   0   2   4 5422.15 229.664   7
   0  -2  -4 5531.26 267.807   5
   0  -2  -5 1007.00 114.865   1
   0  -2  -5 545.258 87.5673   5
   0   2   5 521.849 81.4527   4
   0  -2  -6 1267.44 135.336   5
   0  -2  -6 1513.73 144.176   1
   0   2   6 1208.80 125.355   4
   0  -2  -7 926.232 124.978   1
   0  -2  -7 577.773 98.8892   5
   0   2   7 542.503 111.453   5
   0   2   7 518.860 85.3059   4
   0  -2  -8 15837.9 519.383   5
   0   2   8 16513.8 536.339   5
   0  -2  -8 16379.7 510.732   1
   0   2   8 16272.0 490.541   4
   0  -2  -9-22.5294 35.3010   5
   0   2   9-9.12658 19.8857   4
   0   2  10 1846.23 194.334   5
   0  -2 -10 1991.50 197.558   5
   0  -2 -10 1996.86 196.592   1
   0   2  10 2079.93 198.962   1
   0   2  10 2000.79 187.601   4
   0  -2 -11 232.835 94.8636   1
   0   2  11-14.0354 40.9580   1
   0   2  11 142.126 88.1903   5
   0  -2 -11-45.2623 31.5226   5
   0   2  11-33.7334 43.7687   4
   0   2  12 12302.2 494.319   4
   0   2  12 11472.6 504.364   5
   0  -2 -12 11828.6 507.331   5
   0   2  12 11820.7 512.684   1
   0  -2 -12 10766.1 488.453   1
   0   2  13 329.067 83.2558   4
   0   2  13 361.080 124.493   1
   0  -2 -13 570.586 142.214   1
   0  -2 -13 430.391 116.623   5
   0   2  13 563.406 155.148   5
   0   2  14 8827.15 445.707   4
   0  -2 -14 8173.23 444.344   5
   0   2  14 8675.73 461.848   5
   0   2  14 8225.40 455.061   1
   0  -2 -14 8594.41 453.548   1
   0   2  15 10.9925 39.0058   4
   0  -2 -15 191.407 84.1518   5
   0   2  15 249.967 119.635   5
   0   2  15 180.171 93.6688   1
   0  -2 -15 349.372 117.894   1
   0   2  16 99.9611 65.4553   4
   0   2  16 184.360 90.3915   5
   0  -2 -16 83.6933 40.9745   5
   0   2  16 178.027 80.8756   1
   0   2  17-42.0636 52.3981   4
   0   2  17 45.5302 47.5219   1
   0  -2 -17 39.7337 60.5606   5
   0   2  17 145.554 92.8147   5
   0   2  18 2010.67 238.036   4
   0  -2 -18 1973.25 235.315   5
   0   2  18 2381.87 265.574   5
   0   2  19-5.78018 46.7772   4
   0  -2 -19-51.0430 43.7856   5
   0   2  19 114.679 85.8576   5
   0   2  20 2841.42 306.781   4
   0   2  20 2978.22 317.649   5
   0  -2 -20 3512.48 326.127   5
   0   2  21 182.778 98.1857   5
   0  -2 -21 152.932 82.4050   5
   0   2  21 79.5360 83.8994   4
   0   2  22 895.258 182.791   4
   0   2  22 1091.65 207.011   1
   0  -2 -22 894.589 172.267   5
   0   2  22 976.438 189.397   5
   0   2  23 100.291 45.6303   4
   0  -2 -23 9.57629 59.5279   4
   0   2  23 80.2340 69.6184   1
   0  -2 -23 113.247 74.0508   5
   0   2  24 40.7964 49.5538   4
   0  -2 -24 55.9878 78.6003   4
   0   2  24 240.647 120.061   1
   0  -2 -24 32.2350 69.9554   5
   0   2  25 107.565 82.2706   4
   0   2  25 159.759 110.050   1
   0  -2 -25 17.1343 82.7517   4
   0  -2 -25 184.732 85.2481   5
   0   2  26 459.911 161.592   1
   0  -2 -26 234.851 112.767   4
   0  -2 -26 126.189 75.9753   5
   0   2  27 287.995 137.199   1
   0  -2 -27 28.3422 90.6238   4
   0  -2 -27 94.4963 56.2753   5
   0   2  28 1461.71 265.352   1
   0  -2 -28 2266.36 357.966   4
   0  -2 -28 1834.66 267.753   5
   0   2  29 108.578 116.733   1
   0  -2 -29 218.781 110.991   5
   0  -2 -29 497.715 207.143   4
   0  -2 -30 3894.55 475.996   4
   0  -2 -30 4359.43 413.566   5
   0   2  30 4575.99 456.931   5
   0  -2 -31 434.515 206.834   4
   0  -2 -31 371.159 142.017   5
   0   2  31 418.364 154.419   5
   0  -2 -32 675.348 228.363   4
   0  -2 -32 605.321 160.869   5
   0   2  32 744.294 193.396   5
   0  -2 -33 163.336 86.1107   5
   0  -2 -33 49.2142 78.2027   4
   0   2  33 183.949 107.917   5
   0  -2 -34 2359.63 399.914   4
   0   2  34 2907.30 386.295   5
   0  -2 -34 2624.06 340.475   5
   0  -2 -35 386.341 200.268   4
   0   2  35 3.88093 61.0585   5
   0   2  35 195.960 125.799   2
   0  -2 -36 1307.72 325.973   4
   0   2  36 1094.99 245.089   5
   0   2  36 1675.16 303.651   2
   0  -2 -36 1008.98 334.708   3
   0  -2 -37 57.9400 76.3813   4
   0   2  37 168.213 129.821   5
   0   2  37 274.492 137.342   2
   0  -2 -37 1.15731 115.582   3
   0  -2 -38 97.0530 102.226   4
   0   2  38 124.710 87.2085   5
   0   2  38-44.0301 69.0096   2
   0  -2 -38 90.0619 117.181   3
   0  -2 -39-163.766 207.518   3
   0   2  39 25.1019 92.6769   2
   0  -2 -39 173.721 133.375   4
   0  -2 -40 41.3042 105.211   3
   0   2  40 368.420 185.695   2
   0  -2 -40 326.402 132.939   4
   0  -2 -41-201.927 197.398   3
   0  -2 -41 116.629 156.853   4
   0   2  41 19.2961 101.251   2
   0  -3  38 140.262 139.054   2
   0   3 -38-186.159 182.316   4
   0   3 -38-123.689 134.752   3
   0  -3  37-157.653 138.916   2
   0   3 -37 66.0705 87.6162   4
   0   3 -37 20.0398 123.407   3
   0  -3  36-56.2709 130.861   2
   0   3 -36-95.7838 90.4900   4
   0   3 -36-88.1705 172.821   3
   0  -3  35 1.53694 62.8749   2
   0   3 -35 164.806 145.286   3
   0  -3  34 244.766 137.018   2
   0   3 -34 545.001 233.583   4
   0   3 -34 661.971 247.062   3
   0  -3  33 98.8189 85.4495   2
   0   3 -33 123.208 151.627   3
   0   3 -33 86.4411 119.901   4
   0   3 -32 6252.54 700.919   3
   0   3 -32 5634.71 586.079   4
   0  -3  32 5608.95 572.268   2
   0  -3  31 311.909 162.350   2
   0  -3  31 121.681 48.4798   6
   0   3 -31 488.731 192.457   4
   0   3 -31 311.622 189.874   3
   0   3 -30 870.370 273.890   3
   0  -3  30 581.142 91.5527   6
   0  -3  30 473.135 172.895   2
   0   3 -30 487.034 173.145   4
   0  -3  30 574.335 84.3524   6
   0   3 -29 137.622 124.113   3
   0  -3  29-1.02328 22.7284   6
   0  -3  29 200.569 117.553   2
   0   3 -29 119.777 81.8129   4
   0  -3  29 29.6302 36.9672   6
   0  -3  28 1414.48 203.948   1
   0  -3  28 1754.66 143.053   6
   0  -3  28 1414.81 272.409   2
   0   3 -28 1368.32 273.244   4
   0  -3  28 1600.96 144.948   6
   0   3 -28 1722.97 344.608   3
   0  -3  27 40.4211 36.3687   6
   0   3 -27 48.1300 86.5996   3
   0  -3  27 87.4592 91.2929   2
   0  -3  27 17.0582 30.0608   6
   0   3 -27 138.232 136.703   4
   0  -3  27 64.7675 63.3951   1
   0  -3  26 28.6069 49.5969   1
   0  -3  26 1.58027 82.5957   2
   0  -3  26 116.343 41.1800   6
   0  -3  26 104.197 47.4083   6
   0   3 -26 189.835 102.071   4
   0  -3  25-23.1061 48.9854   1
   0  -3  25-17.1334 84.9426   2
   0  -3  25 18.8224 23.8318   6
   0  -3  25 18.3314 23.5692   6
   0   3 -25 41.3587 54.5463   4
   0  -3  24-2.31825 35.8413   1
   0   3 -24 36.9091 72.5480   4
   0  -3  24 18.7854 74.0467   2
   0  -3  24 7.91642 23.5320   6
   0  -3  23 8.87686 34.8786   1
   0  -3  23 130.420 109.435   2
   0   3 -23 235.161 100.622   4
   0  -3  23 89.5135 32.6921   6
   0   3 -22 3070.06 355.871   4
   0  -3  22 2564.66 331.119   4
   0  -3  22 2788.56 241.352   1
   0  -3  22 2887.70 160.573   6
   0  -3  22 2870.67 326.410   2
   0  -3  21 135.577 109.811   4
   0   3 -21 65.6624 107.577   4
   0  -3  21 121.954 75.5742   1
   0  -3  21 35.4226 30.2001   6
   0  -3  21 215.297 133.568   2
   0  -3  20 3234.36 344.395   4
   0   3 -20 3302.27 339.873   4
   0  -3  20 3037.00 232.081   1
   0  -3  20 3191.44 330.960   2
   0  -3  20 2927.84 148.634   6
   0  -3  19 253.227 116.274   2
   0  -3  19 172.510 36.2025   6
   0  -3  19 189.644 69.3051   1
   0  -3  19 274.558 105.126   4
   0  -3  18 52.9222 49.1634   2
   0  -3  18 98.2350 29.7218   6
   0  -3  18 134.011 55.0733   1
   0  -3  18 134.622 76.0001   4
   0  -3  17 139.336 98.1422   2
   0  -3  17 64.0972 71.6643   4
   0  -3  17 58.8641 23.3580   6
   0  -3  17 2.68801 22.1429   1
   0  -3  16 2999.90 288.195   2
   0   3 -16 2947.52 308.757   7
   0  -3  16 2826.57 295.259   4
   0  -3  16 2778.14 185.789   1
   0  -3  16 2956.34 116.654   6
   0  -3  15 77.8694 72.0843   2
   0   3 -15-18.5168 25.0488   7
   0  -3  15 34.9255 47.0679   4
   0  -3  15 37.0956 29.0277   1
   0  -3  15-5.00901 14.2924   6
   0  -3  14 148.140 64.6462   4
   0   3 -14 171.705 69.0143   7
   0  -3  14 236.131 47.2297   1
   0  -3  14 242.636 78.9830   2
   0  -3  13 100.962 54.4239   4
   0   3 -13 87.4213 54.2336   7
   0  -3  13 73.5600 26.9184   1
   0  -3  13 73.8297 40.1016   2
   0  -3  12 3166.85 276.853   4
   0   3 -12 3012.94 279.350   7
   0  -3  12 3544.75 281.163   2
   0  -3  12 3382.87 154.387   1
   0  -3  11 127.235 59.7015   2
   0   3 -11 157.063 63.1764   7
   0  -3  11 99.2296 23.2331   1
   0  -3  11 114.634 49.7079   4
   0  -3  10 3697.29 281.127   4
   0  -3  10 3883.63 276.411   2
   0  -3  10 3672.39 125.412   1
   0   3 -10 4073.52 304.274   7
   0  -3   9 35.8263 43.6146   2
   0  -3   9 87.7082 55.1291   4
   0   3  -9 49.2849 34.5727   7
   0  -3   8 781.948 120.767   2
   0  -3   8 657.570 111.840   4
   0   3  -8 781.637 127.131   7
   0  -3   8 742.756 65.3637   5
   0  -3   7 28.5278 29.5986   2
   0   3  -7 3.92382 31.9777   7
   0  -3   7 21.9754 16.9188   5
   0  -3   6 161.664 55.1078   2
   0   3  -6 142.242 56.6038   7
   0  -3   6 133.870 33.9577   5
   0  -3   5 337.717 83.4769   2
   0  -3   5 255.485 48.3373   5
   0   3  -5 298.544 38.2633   6
   0   3  -5 291.511 72.0301   7
   0  -3   4 17553.2 500.024   2
   0   3  -4 17167.0 312.052   6
   0   3  -4 17610.4 536.593   7
   0  -3   4 17393.0 397.707   5
   0  -3   3 24.2878 39.3101   2
   0   3  -3 83.7642 33.8180   5
   0   3  -3 21.5364 19.2124   6
   0   3  -3 40.3379 37.0892   7
   0  -3   3 36.1062 27.4801   5
   0  -3   2 53.8569 38.7082   5
   0   3  -2 7.24442 22.4070   5
   0   3  -2-6.41654 12.5775   1
   0   3  -2-7.06844 27.1071   7
   0  -3   2-31.9602 26.1445   2
   0  -3   1 59.9590 48.1881   5
   0   3  -1 232.579 44.4371   1
   0   3  -1 82.6170 38.0068   5
   0  -3   1 178.250 49.4975   2
   0   3  -1 44.6575 32.5525   7
   0  -3   0 103707. 1145.58   2
   0  -3   0 104247. 1162.18   5
   0   3   0 106928. 1168.82   5
   0   3   0 104107. 1227.03   7
   0   3   0 107135. 911.602   1
   0  -3  -1 471.899 82.7505   5
   0  -3  -1 442.836 89.9363   1
   0   3   1 472.657 85.7775   5
   0   3   1 408.833 82.2926   7
   0   3   1 313.684 65.7737   2
   0   3   2 94934.9 1104.10   2
   0   3   2 92133.7 991.218   1
   0  -3  -2 99764.3 1014.80   1
   0   3   2 98492.9 1174.25   7
   0   3   2 98179.3 1211.88   5
   0  -3  -2 98443.6 1217.32   5
   0   3   3-10.6292 17.9503   7
   0  -3  -3-4.73905 31.5619   5
   0  -3  -4 9150.69 355.593   1
   0   3   4 9239.88 353.843   1
   0   3   4 8440.40 343.173   7
   0  -3  -4 9042.14 394.561   5
   0  -3  -5 170.776 69.3698   1
   0   3   5 78.0476 47.4841   1
   0  -3  -5 43.4445 38.2357   5
   0   3   5 23.8627 25.7246   7
   0   3   6 3091.80 212.134   7
   0  -3  -6 2806.84 233.676   5
   0  -3  -6 2187.03 191.845   1
   0  -3  -7 227.221 75.5372   1
   0  -3  -7 233.067 70.9163   5
   0   3   7 188.865 57.7571   4
   0  -3  -8 1418.55 163.313   1
   0  -3  -8 1415.23 176.292   5
   0   3   8 1727.91 178.254   4
   0  -3  -9 122.009 70.8515   1
   0  -3  -9 3.86590 37.6638   5
   0   3   9 25.7519 56.2811   5
   0   3   9 9.94046 42.2272   4
   0  -3 -10 4588.88 316.002   1
   0   3  10 4779.30 342.504   5
   0  -3 -10 4501.36 327.480   5
   0   3  10 4219.87 290.181   4
   0  -3 -11 247.979 122.596   1
   0  -3 -11 170.299 80.3265   5
   0   3  11 303.188 116.425   5
   0   3  11 168.461 56.7235   4
   0  -3 -12 16271.1 629.992   1
   0   3  12 16027.4 654.145   5
   0  -3 -12 16212.3 646.829   5
   0   3  12 16879.3 607.796   4
   0  -3 -13 307.683 128.040   1
   0  -3 -13-63.0092 65.2619   5
   0   3  13 250.182 115.909   5
   0   3  13 28.5532 35.6480   4
   0  -3 -14 1734.43 221.451   1
   0   3  14 1961.24 241.687   5
   0  -3 -14 1989.66 237.369   5
   0   3  14 2158.24 233.363   4
   0  -3 -15 119.730 87.1984   1
   0   3  15 72.8993 56.4684   4
   0  -3 -15 40.0435 52.7101   5
   0   3  15 212.612 100.335   5
   0  -3 -16 2224.83 260.453   5
   0   3  16 2362.31 268.913   5
   0   3  16 2501.90 263.665   4
   0   3  17 7.58591 52.7962   5
   0  -3 -17 35.0013 72.5651   5
   0   3  17-21.3374 34.9925   4
   0  -3 -18 315.783 114.159   5
   0   3  18 256.045 102.085   5
   0   3  18 198.778 82.7086   4
   0  -3 -19 116.251 80.4580   5
   0   3  19-7.35213 95.6471   5
   0   3  19 17.8339 37.4292   4
   0   3  20-0.88239 65.4391   1
   0  -3 -20 110.315 77.9682   5
   0   3  20-70.4848 63.3128   4
   0   3  21 89.7020 98.4753   1
   0   3  21 97.4437 82.0676   4
   0  -3 -21 167.129 95.6243   5
   0   3  22 6741.36 529.901   1
   0  -3 -22 5526.20 453.778   5
   0   3  22 6870.89 501.596   4
   0   3  23 132.625 114.339   1
   0  -3 -23 169.024 108.447   5
   0   3  23 42.6102 61.4984   4
   0  -3 -23-41.0688 52.3442   4
   0   3  24 2636.22 339.757   1
   0  -3 -24 2844.07 335.120   5
   0   3  24 2927.81 350.408   4
   0  -3 -24 2205.97 321.949   4
   0   3  25-72.7182 77.9699   1
   0  -3 -25 69.9533 82.5507   5
   0   3  25 13.8449 83.3033   4
   0  -3 -25-64.0164 92.6059   4
   0   3  26 52.0227 72.1399   1
   0  -3 -26 177.883 102.518   5
   0   3  26 5.33328 83.0461   5
   0  -3 -26 133.117 101.647   4
   0   3  27 324.128 132.883   1
   0  -3 -27 332.136 136.356   5
   0   3  27 288.117 116.359   5
   0  -3 -27 326.578 139.933   4
   0   3  28 46.2686 78.2452   1
   0  -3 -28 165.643 97.9398   5
   0   3  28-60.2701 86.3365   5
   0  -3 -28-7.18960 93.4265   4
   0  -3 -29 354.298 146.811   5
   0   3  29 22.1038 68.9683   5
   0  -3 -29 241.080 163.245   4
   0  -3 -30 2139.84 314.820   5
   0   3  30 2637.62 366.937   5
   0  -3 -30 2638.38 402.115   4
   0  -3 -31 205.114 123.619   5
   0   3  31 379.180 170.162   5
   0  -3 -31 362.526 181.169   4
   0  -3 -32 4051.37 439.572   5
   0   3  32 3707.82 444.797   5
   0  -3 -32 4350.75 536.326   4
   0  -3 -33 95.0862 84.7378   5
   0   3  33 194.137 142.076   5
   0  -3 -33 444.800 214.988   4
   0  -3 -34 3475.80 413.735   5
   0  -3 -34 4100.92 538.651   4
   0   3  34 4097.92 474.276   5
   0  -3 -35 483.899 200.296   4
   0   3  35 238.076 124.833   5
   0  -3 -36 387.689 229.435   4
   0   3  36 187.216 118.516   5
   0  -3 -36 372.297 169.964   3
   0  -3 -37 350.562 222.139   4
   0   3  37 124.411 128.225   5
   0  -3 -37-105.465 143.902   3
   0  -3 -38-52.2936 109.401   4
   0   3  38 143.272 61.6586   5
   0  -3 -38 7.25244 152.562   3
   0  -3 -39 39.5193 116.028   4
   0  -3 -39 57.0112 102.922   3
   0   3  39-86.2100 77.6525   5
   0   3  39-72.1615 125.537   2
   0  -3 -40 255.383 147.794   4
   0   3  40 194.967 139.897   2
   0  -3 -40 161.649 261.848   3
   0  -3 -41 249.729 200.809   4
   0  -3 -41 147.921 101.158   3
   0   3  41 275.120 153.476   2
   0   4 -37 56.0200 111.197   3
   0  -4  37-186.224 166.190   2
   0   4 -37 42.3140 98.6647   4
   0   4 -36-4.40125 136.825   3
   0  -4  36 44.7997 129.142   2
   0   4 -36-96.4702 104.873   4
   0   4 -35 159.748 184.206   3
   0  -4  35 20.9784 82.5800   2
   0   4 -35-36.9059 95.7884   4
   0   4 -34 2544.53 475.252   3
   0  -4  34 2160.60 386.302   2
   0   4 -34 1819.91 367.733   4
   0   4 -33 319.137 196.314   3
   0  -4  33 103.768 91.1427   2
   0   4 -33 475.770 198.099   4
   0   4 -32 920.284 293.362   3
   0  -4  32 940.005 246.993   2
   0   4 -32 1093.36 270.769   4
   0   4 -31 145.803 108.422   3
   0  -4  31-19.3633 101.428   2
   0   4 -31 353.136 173.853   4
   0   4 -30 1128.84 304.519   3
   0  -4  30 1179.91 256.249   2
   0   4 -30 1243.41 277.286   4
   0   4 -29 74.7728 115.751   3
   0  -4  29 70.9816 59.4555   1
   0   4 -29 45.2408 76.4264   4
   0  -4  28 1930.85 320.291   2
   0   4 -28 1469.79 317.233   3
   0  -4  28 1641.12 193.724   1
   0   4 -28 1853.04 317.190   4
   0  -4  27 190.379 120.119   2
   0   4 -27-82.7602 90.6802   3
   0  -4  27 13.3210 34.4014   1
   0   4 -27-31.1040 90.0231   4
   0  -4  26 50.7617 66.5675   2
   0   4 -26 221.279 123.239   3
   0  -4  26 105.317 52.8461   1
   0   4 -26-51.1902 88.6859   4
   0  -4  25 29.1537 79.6878   2
   0   4 -25 57.7420 82.1231   3
   0  -4  25 56.4067 28.8765   1
   0   4 -25 43.8183 82.7585   4
   0  -4  24 552.150 166.571   2
   0   4 -24 466.762 179.807   3
   0  -4  24 378.760 86.3506   1
   0   4 -24 147.510 87.5041   4
   0  -4  23 60.0652 89.0046   2
   0   4 -23 182.843 119.713   3
   0  -4  23 16.5520 25.2187   1
   0   4 -23-85.8876 86.4554   4
   0   4 -22 1484.34 246.359   4
   0  -4  22 1716.75 266.536   2
   0  -4  22 1480.27 152.874   1
   0  -4  21 145.426 98.7946   2
   0   4 -21 197.666 111.837   7
   0   4 -21 54.5552 53.4975   4
   0  -4  21 77.4988 59.0056   4
   0  -4  21 94.9992 52.0096   1
   0  -4  20 229.824 113.476   2
   0   4 -20 105.588 60.8852   7
   0   4 -20 174.438 88.9480   4
   0  -4  20 52.4506 53.8830   4
   0  -4  20 83.1847 37.3879   1
   0  -4  19 163.996 121.252   2
   0   4 -19 160.775 109.197   7
   0   4 -19-30.5222 74.6714   4
   0  -4  19 93.8050 71.8323   4
   0  -4  19 107.117 38.7519   1
   0  -4  18 3668.55 367.945   4
   0  -4  18 4049.40 373.996   2
   0  -4  18 3375.06 187.856   1
   0   4 -18 3328.51 359.683   7
   0  -4  17 219.941 116.283   2
   0  -4  17 52.4466 42.9483   4
   0  -4  17 26.0771 25.0250   1
   0   4 -17 97.5641 70.2692   7
   0  -4  16-28.4763 43.6372   2
   0  -4  16-2.75160 49.9908   4
   0  -4  16 17.3549 20.4358   1
   0   4 -16-7.45581 34.3888   7
   0  -4  15 13.9719 36.7207   2
   0  -4  15 10.2776 33.2868   4
   0  -4  15 1.72550 14.4422   1
   0   4 -15 2.57237 40.1638   7
   0  -4  14 356.360 105.550   2
   0  -4  14 387.868 112.836   4
   0  -4  14 268.714 36.6525   1
   0   4 -14 292.092 110.521   7
   0  -4  13 21.7395 44.0097   2
   0  -4  13 17.1517 29.4409   4
   0   4 -13 17.1342 52.0623   7
   0  -4  12 10940.6 536.930   2
   0  -4  12 9738.85 516.223   4
   0   4 -12 9731.41 539.516   7
   0  -4  11 53.7996 32.3437   5
   0  -4  11 7.93019 39.3046   2
   0   4 -11 93.8699 59.9721   7
   0  -4  10 2114.67 126.364   5
   0   4 -10 2328.96 250.013   7
   0  -4  10 2744.61 258.692   2
   0   4  -9 111.990 68.4008   7
   0  -4   9 101.614 56.6305   2
   0  -4   9 33.2509 26.7213   5
   0   4  -8 507.968 115.219   7
   0  -4   8 579.636 116.089   2
   0   4  -8 464.156 43.2302   6
   0  -4   8 392.755 61.4978   5
   0   4  -7 53.2003 58.6309   7
   0  -4   7 165.783 74.5106   2
   0   4  -7 109.032 40.8589   3
   0   4  -7 118.706 25.9452   6
   0  -4   7 94.4621 35.9278   5
   0   4  -6 1083.12 155.712   7
   0  -4   6 1439.00 172.629   2
   0   4  -6 1241.09 114.079   3
   0   4  -6 1197.46 88.7237   6
   0  -4   6 1184.04 116.188   5
   0   4  -5 4.53576 32.6154   7
   0  -4   5 31.4652 30.7955   2
   0   4  -5-15.8034 19.4682   3
   0   4  -5-16.3980 18.7082   6
   0  -4   5-32.9976 29.4344   5
   0  -4   4 766.542 104.401   5
   0   4  -4 958.704 144.110   7
   0   4  -4 987.457 114.209   5
   0   4  -4 923.147 71.0580   3
   0   4  -4 890.962 89.8510   6
   0  -4   4 909.233 136.021   2
   0  -4   3 281.631 81.2102   5
   0   4  -3 226.613 37.6481   1
   0   4  -3 199.237 58.8932   5
   0   4  -3 252.514 80.0523   7
   0  -4   3 217.851 72.7794   2
   0  -4   2 36334.2 800.404   2
   0   4  -2 31470.4 731.329   2
   0   4  -2 37191.9 865.401   7
   0  -4   2 36170.8 747.068   5
   0   4  -2 36372.2 735.444   5
   0   4  -2 35552.7 514.529   1
   0  -4   1 271.174 100.773   5
   0   4  -1 273.212 56.6921   1
   0   4  -1 314.947 80.3445   5
   0   4  -1 358.528 82.5725   2
   0  -4   1 267.028 74.6946   2
   0   4  -1 143.723 61.9942   7
   0   4   0 75021.8 1129.06   2
   0  -4   0 73366.6 1113.76   2
   0   4   0 73954.3 1201.42   7
   0   4   0 75649.6 883.630   1
   0  -4   0 75270.4 1146.72   5
   0   4   0 74363.0 1129.88   5
   0   4   1 519.847 98.1017   5
   0   4   1 329.409 85.9902   7
   0  -4  -1 617.389 144.684   5
   0   4   1 824.869 118.342   1
   0   4   1 646.004 108.195   2
   0   4   2 613.622 113.199   5
   0   4   2 611.184 113.267   7
   0  -4  -2 383.993 94.5422   5
   0   4   2 461.166 80.5170   1
   0   4   2 489.485 94.3364   2
   0   4   3 155.253 96.6781   5
   0   4   3 81.9334 47.3271   7
   0  -4  -3 39.2899 44.2084   5
   0  -4  -3 124.087 72.1689   1
   0   4   3 192.136 81.7401   1
   0   4   3 75.0205 49.3051   2
   0  -4  -4 37502.1 777.518   1
   0   4   4 38327.1 784.738   1
   0   4   4 40311.8 866.788   7
   0   4   4 40956.7 943.329   5
   0  -4  -4 38822.3 918.920   5
   0   4   5 272.889 71.6167   1
   0  -4  -5 165.337 97.7365   1
   0  -4  -5 99.7741 57.0123   5
   0   4   5 136.708 56.3991   7
   0  -4  -6 1815.55 187.997   1
   0   4   6 1850.21 188.819   1
   0  -4  -6 1785.88 210.468   5
   0   4   6 1733.84 179.720   7
   0   4   7-46.3119 42.7175   1
   0  -4  -7 4.52261 30.2125   1
   0  -4  -7 2.05348 31.0557   5
   0   4   7 46.2678 46.4194   7
   0   4   8 484.024 105.418   4
   0   4   8 590.816 120.251   1
   0  -4  -8 552.622 116.738   1
   0  -4  -8 697.631 136.834   5
   0   4   8 817.579 127.362   7
   0   4   9 62.4073 62.0657   1
   0  -4  -9 88.4813 66.1311   1
   0   4   9-43.3419 40.2642   4
   0  -4  -9-42.7714 54.7330   5
   0  -4 -10 11913.6 577.165   5
   0   4  10 10771.2 511.004   4
   0  -4 -10 11078.3 527.090   1
   0  -4 -11 244.162 95.7262   5
   0   4  11 149.969 67.3259   4
   0  -4 -11 178.911 95.3939   1
   0  -4 -12 845.003 165.228   5
   0   4  12 818.134 146.987   4
   0  -4 -12 978.058 162.119   1
   0   4  13 184.529 74.1871   5
   0  -4 -13 236.722 94.2402   5
   0   4  13 385.045 109.884   4
   0  -4 -13 272.995 90.2669   1
   0   4  14 10.9555 59.4883   5
   0  -4 -14 41.8563 46.3127   5
   0   4  14 45.1859 46.4511   4
   0  -4 -14-57.5987 75.7911   1
   0   4  15 125.984 81.1095   5
   0  -4 -15 175.916 87.8634   5
   0   4  15 149.953 71.6009   4
   0  -4 -16 18.9648 56.3259   5
   0   4  16 51.6794 43.6424   4
   0  -4 -17 43.6752 57.3255   5
   0   4  17 88.2040 65.7124   4
   0  -4 -18 399.350 122.640   5
   0   4  18 234.016 92.2126   4
   0   4  19 43.0367 35.5303   4
   0  -4 -19-12.2607 64.1625   5
   0   4  20 4659.99 439.386   1
   0  -4 -20 5253.03 457.340   5
   0   4  20 5122.95 431.099   4
   0   4  21-6.79046 50.9796   4
   0   4  21-8.95567 70.6582   1
   0  -4 -21-5.76651 46.3860   5
   0   4  22 8354.67 567.683   4
   0  -4 -22 7515.69 581.548   4
   0  -4 -22 7145.08 550.042   5
   0   4  22 7216.34 569.431   5
   0   4  22 7902.14 593.538   1
   0  -4 -23 275.995 171.165   4
   0  -4 -23 110.146 96.2767   5
   0   4  23 176.290 102.523   4
   0   4  23 111.505 106.134   5
   0   4  23 68.6613 91.5128   1
   0  -4 -24 78.3302 88.9195   4
   0  -4 -24 118.033 82.8131   5
   0   4  24 236.597 100.686   4
   0   4  24 219.038 122.104   5
   0   4  24 88.5830 48.2100   1
   0  -4 -25-14.1860 60.9711   5
   0   4  25 93.6615 116.614   5
   0   4  25 84.3397 74.6586   1
   0  -4 -25 144.645 121.142   4
   0  -4 -26 1769.17 288.630   5
   0   4  26 1929.67 325.314   5
   0   4  26 1794.33 304.856   1
   0  -4 -26 1958.58 330.555   4
   0  -4 -27 213.990 102.733   5
   0  -4 -27 174.586 136.014   4
   0   4  27 228.307 124.952   5
   0  -4 -28 80.6433 107.622   5
   0  -4 -28 115.197 130.408   4
   0  -4 -29 23.3192 90.6159   5
   0  -4 -29 3.23447 71.1581   4
   0   4  29 144.185 106.911   5
   0  -4 -30 351.579 137.831   5
   0  -4 -30 318.457 150.898   4
   0   4  30 318.737 125.417   5
   0  -4 -31 161.891 99.0767   5
   0  -4 -31 71.2592 106.764   4
   0   4  31 142.517 132.400   5
   0  -4 -32 3987.47 462.507   5
   0   4  32 4453.81 513.819   5
   0  -4 -32 4346.55 548.888   4
   0   4  33 267.276 163.140   5
   0  -4 -33 160.759 165.111   4
   0   4  34 1265.24 291.546   5
   0  -4 -34 1640.90 385.463   4
   0   4  35 33.2187 64.5412   5
   0  -4 -35 63.5262 100.246   4
   0  -4 -36 949.971 314.358   3
   0   4  36 914.694 243.789   5
   0  -4 -36 1275.52 324.445   4
   0  -4 -37-86.4239 84.5660   3
   0   4  37 110.168 129.526   5
   0  -4 -37 168.219 144.488   4
   0  -4 -38 317.587 221.514   3
   0   4  38 372.786 163.702   5
   0  -4 -38-35.5831 113.932   4
   0  -4 -39-59.3750 139.661   3
   0   4  39 21.0424 83.3571   5
   0  -4 -39-21.5912 100.369   4
   0  -4 -40 74.5896 138.329   3
   0   4  40 130.197 111.531   5
   0  -4 -40-104.066 143.936   4
   0   4  41-10.4712 84.1938   5
   0  -4 -41 20.4070 89.4925   4
   0   5 -36 258.592 157.691   3
   0  -5  36 278.218 178.944   2
   0   5 -36 134.550 150.627   4
   0   5 -35 164.853 136.287   3
   0  -5  35-7.51027 101.475   2
   0   5 -35 164.957 116.372   4
   0   5 -34 605.817 224.365   3
   0  -5  34 489.026 188.583   2
   0   5 -34 677.290 241.717   4
   0   5 -33-42.7459 91.3226   3
   0  -5  33 79.0242 129.389   2
   0   5 -33 130.850 117.017   4
   0   5 -32 242.755 150.641   3
   0  -5  32 441.736 208.052   2
   0   5 -32-9.47577 90.2075   4
   0   5 -31-212.937 149.597   3
   0  -5  31 172.334 127.074   2
   0   5 -31-101.321 96.6272   4
   0   5 -30 1241.19 309.571   3
   0  -5  30 1395.47 295.126   2
   0   5 -30 1508.31 310.329   4
   0   5 -29 100.910 146.453   3
   0  -5  29-27.1689 98.9840   2
   0   5 -29-69.7847 67.4170   4
   0  -5  28 55.6920 55.2537   2
   0   5 -28 175.541 137.242   3
   0  -5  28 191.003 56.4034   1
   0   5 -28 167.378 122.315   4
   0  -5  27 39.5283 57.4912   2
   0   5 -27-52.4572 116.293   3
   0  -5  27-16.2762 22.5111   1
   0   5 -27 131.115 92.8949   4
   0  -5  26 165.857 101.345   2
   0   5 -26 145.985 108.108   3
   0  -5  26 180.230 61.2589   1
   0   5 -26 140.704 96.6088   4
   0  -5  25 72.4580 77.3434   2
   0   5 -25 51.8915 122.434   3
   0  -5  25 59.4325 26.8937   1
   0   5 -25 68.2475 92.4788   4
   0  -5  24 2817.95 382.108   2
   0   5 -24 2228.65 353.894   3
   0  -5  24 2545.46 168.391   1
   0   5 -24 2387.72 336.584   4
   0  -5  23 158.176 134.154   2
   0   5 -23 150.392 114.017   3
   0  -5  23-2.80814 22.1821   1
   0   5 -23-9.30809 62.2491   4
   0  -5  22 253.315 135.532   2
   0   5 -22 134.235 114.950   3
   0  -5  22 230.515 47.8173   1
   0   5 -22 287.282 133.230   4
   0  -5  21 211.291 112.832   2
   0   5 -21 121.829 104.528   3
   0   5 -21 80.0575 103.623   4
   0  -5  20 3810.34 406.284   2
   0   5 -20 4307.46 409.386   4
   0   5 -20 3995.88 414.994   3
   0  -5  20 3554.22 149.170   1
   0   5 -19 81.5172 85.9459   4
   0   5 -19-19.3403 49.9822   7
   0   5 -19 40.9228 97.8776   3
   0  -5  19 36.0346 84.9085   4
   0  -5  19 56.0199 92.8697   2
   0   5 -18 4213.94 387.012   4
   0   5 -18 3976.15 413.494   7
   0   5 -18 4223.98 402.558   3
   0  -5  18 4475.49 425.499   4
   0   5 -18 5078.61 414.261   2
   0  -5  18 3800.28 382.276   2
   0   5 -17-33.7526 74.0110   4
   0   5 -17 21.9337 51.7595   3
   0   5 -17 17.7042 44.6963   2
   0  -5  17-90.4673 97.1874   2
   0   5 -17 151.459 99.0497   7
   0   5 -16-18.0425 45.6913   3
   0  -5  16-26.2472 58.3681   2
   0   5 -16 66.3623 67.4409   7
   0   5 -15 28.5081 61.9688   3
   0  -5  15 37.9242 60.1815   2
   0   5 -15-51.0901 72.2900   7
   0   5 -14 5015.04 374.976   3
   0  -5  14 5121.18 413.675   2
   0   5 -14 4188.44 392.505   7
   0  -5  13-31.4756 37.9174   2
   0   5 -13-1.85952 41.3329   7
   0   5 -13 50.5257 78.5500   3
   0  -5  13-47.7176 31.7393   5
   0  -5  12 6894.38 460.793   2
   0   5 -12 5709.66 442.249   7
   0  -5  12 5537.98 215.688   5
   0   5 -12 5912.97 370.419   3
   0   5 -11 146.250 78.1386   7
   0  -5  11 99.7382 63.7597   2
   0   5 -11 50.7321 66.4988   3
   0  -5  11 54.4488 22.5350   5
   0   5 -10 1514.86 216.350   7
   0  -5  10 1673.33 221.339   2
   0   5 -10 1619.28 80.7760   6
   0   5 -10 1524.87 168.263   3
   0  -5  10 1452.24 129.619   5
   0   5  -9-17.0640 58.3017   7
   0  -5   9 26.0489 37.4064   2
   0   5  -9 71.7111 55.0749   3
   0   5  -9 26.6522 13.3763   6
   0  -5   9 61.2622 37.9251   5
   0   5  -8 4989.98 383.457   7
   0  -5   8 4992.58 358.535   2
   0   5  -8 4800.94 256.053   3
   0   5  -8 5204.13 189.260   6
   0  -5   8 5278.23 270.979   5
   0   5  -7 45.5116 57.0404   7
   0  -5   7 6.43244 38.5703   2
   0   5  -7-12.9093 27.1065   3
   0   5  -7-16.7520 21.6701   6
   0  -5   7-9.34022 34.1908   5
   0   5  -6 903.216 161.032   7
   0  -5   6 830.442 145.271   2
   0   5  -6 784.383 83.7702   3
   0   5  -6 839.064 90.0798   6
   0  -5   6 908.661 121.416   5
   0   5  -5 51.9261 22.9552   6
   0  -5   5 137.408 58.9673   5
   0   5  -5 56.4341 39.1515   7
   0   5  -5 76.6522 25.5754   3
   0   5  -5 75.8661 20.7980   1
   0  -5   5 109.348 46.6750   2
   0   5  -4 4102.94 162.103   1
   0   5  -4 3705.68 314.290   7
   0  -5   4 4211.57 310.411   2
   0   5  -4 3853.19 217.348   6
   0   5  -4 4059.12 264.157   5
   0  -5   4 4021.49 270.808   5
   0  -5   3 195.657 93.4578   5
   0   5  -3 110.538 58.9963   7
   0   5  -3 100.013 33.4748   1
   0   5  -3 144.387 56.7611   5
   0  -5   3 149.957 60.1389   2
   0  -5   2 34672.9 870.871   2
   0   5  -2 35766.9 829.038   5
   0  -5   2 36259.1 854.491   5
   0   5  -2 34289.1 582.966   1
   0   5  -2 36047.2 955.675   7
   0  -5   1 183.976 92.6805   5
   0   5  -1 62.7558 47.1337   7
   0   5  -1 129.941 38.0132   1
   0   5  -1 110.028 61.9080   2
   0  -5   1 172.357 73.3601   2
   0   5  -1 67.5483 47.7872   5
   0  -5   0 2488.56 232.608   2
   0   5   0 2583.73 237.558   2
   0   5   0 2572.39 182.573   1
   0   5   0 2585.29 254.180   7
   0  -5   0 2697.75 243.183   5
   0   5   0 2507.26 236.083   5
   0  -5  -1 376.579 119.339   5
   0   5   1 334.920 99.6391   7
   0   5   1 607.583 109.234   1
   0   5   1 332.056 96.4318   5
   0   5   1 429.293 102.564   2
   0   5   2 26623.9 652.626   1
   0  -5  -2 28758.5 430.146   3
   0   5   2 27677.8 781.898   2
   0   5   2 28640.6 835.854   5
   0  -5  -2 28383.0 832.873   5
   0   5   2 29356.3 837.446   7
   0  -5  -3 238.753 100.874   5
   0   5   3 350.868 104.271   1
   0   5   3 241.725 92.2333   5
   0   5   3 295.095 90.6922   7
   0   5   3 263.468 85.7299   2
   0   5   4 24608.7 740.618   2
   0   5   4 24430.8 755.659   7
   0   5   4 24369.1 679.599   1
   0  -5  -4 23711.6 790.727   5
   0   5   4 22830.5 777.982   5
   0   5   5 108.996 74.8497   5
   0  -5  -5 298.112 110.521   5
   0   5   5 383.777 101.243   1
   0   5   5 100.711 54.9597   7
   0  -5  -6 105.743 62.6091   5
   0   5   6 32.3965 38.9113   1
   0   5   6 39.6059 49.6630   7
   0  -5  -7-24.5179 70.3409   5
   0   5   7 40.3485 34.9832   1
   0   5   7 26.8776 42.9915   7
   0   5   8 1635.40 199.726   1
   0  -5  -8 1711.33 210.123   1
   0  -5  -8 1605.45 226.223   5
   0   5   8 1731.74 203.673   7
   0   5   9 87.5568 60.6788   7
   0  -5  -9 19.8646 55.8405   1
   0  -5  -9 2.99054 46.4030   5
   0  -5 -10 9289.32 554.004   5
   0   5  10 9227.31 513.998   4
   0  -5 -10 9486.57 509.512   1
   0  -5 -11-30.6238 64.0832   5
   0   5  11 16.9310 37.2750   4
   0  -5 -12 435.838 130.723   5
   0   5  12 257.372 87.3563   4
   0  -5 -13 298.565 132.406   5
   0   5  13 234.347 83.1793   4
   0  -5 -14 19640.9 859.885   5
   0   5  14 20105.5 799.230   4
   0  -5 -15 110.854 87.9485   5
   0   5  15 79.9466 65.4864   4
   0  -5 -16 258.262 106.691   5
   0   5  16 270.819 99.9677   4
   0  -5 -17 198.685 117.062   5
   0   5  17 86.0786 72.4607   4
   0  -5 -18 131.953 83.7930   5
   0   5  18 77.3728 40.0376   4
   0   5  19 30.5683 74.1385   5
   0  -5 -19 21.1384 40.6049   5
   0   5  19 70.1874 63.2930   4
   0   5  20 3150.31 384.125   5
   0  -5 -20 2904.74 364.711   5
   0   5  20 3329.08 387.658   1
   0   5  20 3280.81 354.605   4
   0   5  21-50.4744 63.8574   5
   0  -5 -21 18.2963 57.3356   5
   0   5  21 56.4839 84.4711   1
   0   5  21-41.4134 67.4776   4
   0  -5 -21 72.3608 68.9667   4
   0  -5 -22 413.689 172.560   4
   0  -5 -22 308.118 117.616   5
   0   5  22 411.338 165.552   5
   0   5  22 357.546 152.828   1
   0   5  22 339.270 130.625   4
   0  -5 -23 567.190 190.336   4
   0  -5 -23 429.125 156.248   5
   0   5  23 404.787 155.171   5
   0   5  23 365.598 163.593   1
   0   5  23 524.786 155.403   4
   0   5  24 4432.32 487.050   5
   0  -5 -24 4536.82 475.176   5
   0   5  24 4182.03 461.453   1
   0  -5 -24 3857.26 455.008   4
   0   5  25 152.422 120.957   5
   0  -5 -25 173.367 145.521   4
   0  -5 -25 114.161 110.889   5
   0   5  26 12.1709 83.2845   5
   0  -5 -26 233.052 132.877   4
   0  -5 -26 55.7721 63.8978   5
   0   5  27 11.8342 69.4052   5
   0  -5 -27 57.7898 85.3514   4
   0  -5 -27-3.43458 62.2153   5
   0   5  28-22.5496 71.0543   5
   0  -5 -28 2.56081 90.3596   4
   0  -5 -28-11.8337 57.9558   5
   0   5  29 1.06724 81.1474   5
   0  -5 -29 5.70802 108.110   4
   0  -5 -29 70.7547 116.736   5
   0  -5 -30 1154.81 278.201   4
   0   5  30 859.650 229.517   5
   0  -5 -31-13.5655 98.5204   4
   0   5  31-70.7135 108.066   5
   0  -5 -32 2235.33 405.511   4
   0   5  32 2238.33 384.807   5
   0  -5 -33-21.7137 107.389   4
   0   5  33 178.358 132.102   5
   0  -5 -34 995.358 279.121   4
   0   5  34 563.553 207.755   5
   0  -5 -35 152.083 154.018   4
   0   5  35 116.753 137.845   5
   0  -5 -36 1313.93 331.600   4
   0   5  36 1220.45 297.726   5
   0  -5 -36 1322.48 371.336   3
   0  -5 -37 84.9808 103.430   4
   0   5  37 146.947 124.944   5
   0  -5 -37 432.680 284.148   3
   0  -5 -38 231.131 193.632   4
   0   5  38 70.5912 106.569   5
   0  -5 -38-134.897 206.590   3
   0  -5 -39 141.014 188.026   4
   0   5  39 52.4483 83.6022   5
   0  -5 -39 99.5300 131.493   3
   0  -5 -40 388.847 180.369   4
   0   5  40 156.271 96.2862   5
   0  -5 -40 332.951 226.456   3
   0   6 -35-24.4395 80.2464   4
   0   6 -35 49.0733 111.869   3
   0   6 -34 258.023 181.407   4
   0   6 -34 200.628 159.066   3
   0  -6  34 97.7998 107.340   2
   0   6 -33-12.4287 121.374   4
   0  -6  33 48.1195 98.9889   2
   0   6 -32 1520.26 327.917   4
   0   6 -32 1909.37 392.873   3
   0  -6  32 1378.15 327.039   2
   0   6 -31 207.107 134.788   4
   0   6 -31 191.465 150.529   3
   0  -6  31 103.273 117.830   2
   0   6 -30 873.956 238.910   4
   0   6 -30 1249.50 301.216   3
   0  -6  30 882.895 268.121   2
   0   6 -29 77.7153 77.8430   4
   0   6 -29 6.06376 76.7833   3
   0  -6  29 90.3611 103.325   2
   0   6 -28 271.453 111.813   4
   0   6 -28 98.7430 110.929   3
   0  -6  28 320.427 152.814   2
   0   6 -27-95.3888 92.6457   4
   0   6 -27 154.412 121.393   3
   0  -6  27 68.6672 76.6502   2
   0   6 -26-60.7700 82.7872   4
   0   6 -26 69.2623 118.048   3
   0  -6  26 134.371 106.940   2
   0   6 -25 46.9969 55.4298   4
   0   6 -25-78.4240 114.127   3
   0  -6  25-52.4916 84.2999   2
   0   6 -24 14.7588 89.1804   4
   0   6 -24 178.677 122.504   3
   0  -6  24 12.1350 63.6678   2
   0   6 -23 340.312 140.523   4
   0   6 -23 183.721 96.8288   3
   0  -6  23-19.9775 56.4459   2
   0   6 -22 108.097 69.8613   4
   0   6 -22 432.066 154.578   3
   0  -6  22 470.165 150.002   2
   0   6 -21 168.877 100.930   4
   0   6 -21 81.4619 80.4830   3
   0  -6  21 80.6492 98.7747   2
   0   6 -20 1041.96 211.144   4
   0   6 -20 1072.99 218.597   3
   0  -6  20 767.591 205.936   2
   0   6 -19 56.1451 82.7153   4
   0   6 -19 123.544 98.1558   3
   0  -6  19-19.9240 66.0556   2
   0   6 -18 335.650 124.167   4
   0  -6  18 216.047 93.0025   2
   0   6 -18 214.903 93.2679   3
   0   6 -17 54.2995 55.7655   4
   0   6 -17 131.575 106.746   7
   0   6 -17 46.3466 54.5886   2
   0  -6  17 89.7064 78.1572   2
   0   6 -17 68.8725 66.4764   3
   0   6 -16 28.1636 61.6956   4
   0   6 -16 13.0359 37.2513   7
   0   6 -16 35.0730 67.5480   2
   0  -6  16 32.1160 41.9839   2
   0   6 -16 12.5507 64.3928   3
   0   6 -15-32.8614 78.8654   4
   0  -6  15-38.1189 55.1582   2
   0   6 -15 28.9669 42.7138   2
   0   6 -15 3.79024 53.6237   3
   0   6 -15 34.2992 59.0082   7
   0  -6  14 3371.26 357.486   2
   0   6 -14 3704.63 344.150   2
   0   6 -14 3367.64 302.308   3
   0  -6  14 3247.97 163.587   5
   0   6 -14 2985.71 352.554   7
   0  -6  13 95.1572 74.2812   2
   0   6 -13 58.7490 64.2158   3
   0   6 -13-32.2512 74.3993   7
   0  -6  13 35.1906 20.2356   5
   0  -6  12 160.010 77.1786   2
   0   6 -12 135.262 60.5242   3
   0   6 -12 178.213 88.5253   7
   0  -6  12 215.261 58.9430   5
   0   6 -11 104.896 97.4572   7
   0  -6  11 160.698 100.624   2
   0   6 -11 187.993 67.2647   3
   0   6 -11 179.973 32.5852   6
   0  -6  11 98.1365 45.7702   5
   0   6 -10 14845.0 743.140   7
   0  -6  10 16113.4 729.237   2
   0   6 -10 14771.6 500.063   3
   0   6 -10 15466.2 319.274   6
   0  -6  10 14270.7 475.547   5
   0   6  -9 82.9756 68.9984   7
   0  -6   9 45.9051 55.6845   2
   0   6  -9 69.1319 37.9146   3
   0   6  -9 23.1398 22.6885   6
   0  -6   9-12.4363 40.7233   5
   0   6  -8 1418.79 228.946   7
   0  -6   8 1036.96 142.571   5
   0   6  -8 982.036 109.596   3
   0   6  -8 1021.39 101.484   6
   0  -6   8 1108.04 188.393   2
   0   6  -7 172.570 69.3778   7
   0  -6   7 274.552 75.6792   5
   0   6  -7 167.345 42.9008   3
   0   6  -7 166.890 49.7460   6
   0  -6   7 192.682 77.5616   2
   0   6  -6 372.293 116.272   7
   0  -6   6 271.275 82.4911   5
   0   6  -6 428.375 53.4073   3
   0   6  -6 360.563 39.9712   1
   0  -6   6 320.939 104.104   2
   0   6  -6 394.300 74.1077   6
   0   6  -5 724.620 152.700   7
   0  -6   5 801.974 132.591   5
   0   6  -5 837.547 111.686   6
   0   6  -5 707.743 68.5628   1
   0  -6   5 901.753 164.182   2
   0   6  -4 2385.30 273.545   7
   0  -6   4 2493.41 261.416   2
   0   6  -4 2432.16 145.556   1
   0   6  -4 2720.46 204.052   6
   0  -6   4 2470.36 237.804   5
   0   6  -4 2608.97 238.652   5
   0  -6   3 749.610 149.909   5
   0   6  -3 706.712 155.002   7
   0  -6   3 936.619 159.632   2
   0   6  -3 895.651 96.5553   1
   0   6  -3 791.701 119.420   6
   0   6  -3 720.746 134.828   5
   0  -6   2 16675.8 664.381   2
   0   6  -2 16414.7 449.827   1
   0   6  -2 15368.2 687.514   7
   0   6  -2 16168.9 625.312   5
   0  -6   2 15383.0 623.989   5
   0  -6   1 377.644 134.768   5
   0   6  -1 47.2319 78.8472   7
   0   6  -1 319.280 76.2570   1
   0  -6   1 314.368 105.998   2
   0   6  -1 99.3502 68.0790   5
   0   6   0 47590.6 859.315   1
   0  -6   0 48602.5 1114.16   2
   0   6   0 50478.3 1231.37   7
   0   6   0 50196.9 1140.72   5
   0  -6   0 50308.2 1163.44   5
   0   6   1 227.109 94.6056   7
   0   6   1 301.745 118.079   1
   0  -6  -1 478.499 177.919   5
   0   6   1 154.364 105.248   5
   0   6   2 86745.2 1276.00   1
   0  -6  -2 91776.4 1631.93   5
   0   6   2 93100.2 1625.54   5
   0  -6  -2 89585.1 731.260   3
   0   6   2 91336.8 1633.84   7
   0  -6  -3 104.514 38.4736   3
   0   6   3 99.7300 66.2927   7
   0   6   3 241.984 109.795   2
   0   6   3 53.0185 44.7059   5
   0   6   3 356.595 100.761   1
   0   6   4 96.3450 49.0521   1
   0  -6  -4 77.7639 58.2613   5
   0   6   4 72.2722 54.1582   7
   0   6   4 111.791 72.8788   5
   0   6   4 13.4443 41.1507   2
   0   6   5 260.191 91.1292   1
   0  -6  -5 133.148 85.0736   5
   0   6   5 47.2917 41.3433   7
   0   6   5 202.397 67.8238   2
   0   6   5 38.4299 71.5366   5
   0   6   6 8246.79 489.331   7
   0  -6  -6 7958.91 513.705   5
   0   6   6 8520.53 458.636   1
   0   6   7 138.950 59.5938   7
   0  -6  -7 121.801 75.5612   5
   0   6   7 152.150 79.8384   1
   0   6   8 300.411 89.1051   7
   0  -6  -8 392.540 124.768   5
   0   6   8 418.607 112.603   1
   0   6   9-2.01270 48.3010   7
   0  -6  -9-33.5348 54.0361   5
   0   6   9 104.609 67.3935   1
   0   6  10 569.714 137.685   7
   0   6  10 747.983 163.325   1
   0  -6 -10 628.208 154.486   5
   0   6  11 118.037 74.0568   7
   0   6  11 107.216 81.7009   4
   0  -6 -11 102.803 89.2090   5
   0   6  12 9666.30 582.845   4
   0  -6 -12 9604.14 625.112   5
   0   6  13 79.7217 64.2490   4
   0  -6 -13 24.1845 62.1799   5
   0   6  14 3371.80 349.443   4
   0  -6 -14 3220.93 374.387   5
   0   6  15 172.065 90.9063   4
   0  -6 -15 61.0439 62.3709   5
   0   6  16 907.793 188.956   4
   0  -6 -16 980.296 213.540   5
   0  -6 -17-70.3090 69.9941   5
   0   6  17-86.0132 94.9195   4
   0   6  17-49.8939 74.1974   5
   0  -6 -18 448.297 148.410   5
   0   6  18 517.697 143.694   4
   0   6  18 814.310 201.138   5
   0  -6 -19-48.8015 56.2332   5
   0   6  19 104.877 80.8721   5
   0   6  19-0.94687 41.6587   4
   0   6  20 66.7059 85.3448   4
   0  -6 -20 6.98399 39.5152   5
   0  -6 -20 176.736 109.206   7
   0   6  20 126.067 90.6341   5
   0   6  20 272.251 137.009   1
   0   6  21 61.1486 80.6885   4
   0  -6 -21-37.2927 66.8031   5
   0  -6 -21 57.7354 104.765   7
   0   6  21-156.251 107.330   5
   0   6  21 71.5941 80.2843   1
   0  -6 -22 2620.37 357.329   7
   0   6  22 2860.58 383.255   1
   0   6  22 2730.73 389.298   5
   0  -6 -22 2849.43 390.543   5
   0   6  22 2913.42 361.091   4
   0   6  23 128.301 114.772   5
   0  -6 -23 278.330 148.329   7
   0  -6 -23-76.4215 96.2129   5
   0   6  24 4557.72 521.073   5
   0  -6 -24 4517.84 474.948   7
   0  -6 -24 4776.71 519.614   5
   0   6  25 60.5862 87.6880   5
   0  -6 -25 37.7488 79.9907   5
   0  -6 -25 109.817 100.252   7
   0   6  26 180.237 131.678   5
   0  -6 -26 199.873 134.763   5
   0  -6 -26-117.489 119.350   4
   0  -6 -26 118.165 73.9260   7
   0  -6 -27 130.588 108.589   4
   0  -6 -27-57.4679 77.9341   7
   0   6  27 133.838 110.618   5
   0  -6 -28 361.882 196.223   4
   0   6  28 140.171 96.2859   5
   0  -6 -29 110.893 172.099   4
   0   6  29 289.496 158.868   5
   0  -6 -30 7.08795 105.264   4
   0   6  30-50.6758 121.139   5
   0  -6 -31 77.8502 97.3681   4
   0   6  31 108.230 123.240   5
   0  -6 -32 53.2986 139.039   4
   0   6  32 127.418 99.8183   5
   0  -6 -33 355.607 202.307   4
   0   6  33 205.711 159.970   5
   0  -6 -34 2904.23 503.232   4
   0   6  34 3317.06 487.282   5
   0   6  35 277.201 222.205   5
   0  -6 -35 282.951 215.613   4
   0  -6 -35 62.1698 155.851   3
   0   6  36 789.784 269.209   5
   0  -6 -36 650.826 255.052   4
   0  -6 -36 761.343 300.010   3
   0   6  37 101.414 130.719   5
   0  -6 -37 62.9732 81.7866   4
   0  -6 -37 334.057 240.614   3
   0   6  38 82.5656 131.095   5
   0  -6 -38 160.088 118.895   4
   0  -6 -38 289.289 349.018   3
   0   6  39 49.8592 96.5169   5
   0  -6 -39 61.6437 153.512   4
   0  -6 -39-47.7726 95.1150   3
   0   6  40 154.448 136.899   5
   0  -6 -40-3.53946 116.331   4
   0  -6 -40-70.8153 134.351   3
   0   7 -33 193.334 163.850   3
   0  -7  33 102.315 134.665   2
   0   7 -33 78.3474 133.163   4
   0   7 -32 1234.42 328.087   3
   0  -7  32 987.596 284.809   2
   0   7 -32 1313.86 306.929   4
   0   7 -31-178.212 198.543   3
   0  -7  31 143.924 120.187   2
   0   7 -31-75.8425 62.5565   4
   0   7 -30 25.7638 93.6252   3
   0  -7  30 145.997 145.672   2
   0   7 -30 210.201 162.041   4
   0   7 -29-28.9559 80.5159   3
   0  -7  29 156.901 111.669   2
   0   7 -29 270.497 177.898   4
   0   7 -28 717.621 207.059   3
   0  -7  28 670.206 243.935   2
   0   7 -28 442.294 175.635   4
   0   7 -27 83.1556 106.425   3
   0  -7  27 126.070 77.5797   2
   0   7 -27 218.894 127.396   4
   0   7 -26-31.8100 97.5414   3
   0  -7  26-55.2093 104.168   2
   0   7 -26 85.5944 80.3231   4
   0  -7  25 39.3457 76.0354   2
   0   7 -25 92.6089 68.2147   4
   0   7 -24 108.750 94.0316   3
   0  -7  24 151.833 107.226   2
   0   7 -24-96.0340 105.625   4
   0   7 -23 86.4614 86.8754   3
   0  -7  23-4.74593 94.0852   2
   0   7 -23 199.074 124.673   4
   0   7 -22 1789.55 286.502   3
   0  -7  22 1448.10 292.753   2
   0   7 -22 1895.25 309.200   4
   0   7 -21-30.0440 63.3074   3
   0   7 -21-42.2453 85.4221   4
   0   7 -20 16.1112 69.7249   3
   0  -7  20-55.8829 95.6180   2
   0   7 -20-45.7943 84.7033   4
   0   7 -19-84.5862 87.3603   3
   0  -7  19-21.6023 69.3787   2
   0   7 -19 80.5971 67.6808   4
   0   7 -18 2173.64 275.707   3
   0  -7  18 2162.46 326.074   2
   0   7 -18 2560.42 333.287   4
   0   7 -17 368.885 115.080   3
   0  -7  17 251.014 111.271   2
   0   7 -17 449.298 149.783   4
   0   7 -16 184.061 93.9906   3
   0  -7  16 177.813 83.5659   2
   0   7 -16 64.0781 64.8050   4
   0  -7  15 127.195 100.407   2
   0   7 -15 65.0375 72.2950   4
   0   7 -15 1.93821 42.1439   3
   0  -7  15 79.9445 36.9422   5
   0   7 -14-70.8656 70.7956   2
   0  -7  14 57.3382 64.7455   2
   0   7 -14 121.731 104.502   7
   0   7 -14 16.5921 56.0763   4
   0   7 -14 17.3882 51.3438   3
   0  -7  14 53.9698 29.5895   5
   0  -7  13 337.787 146.069   2
   0   7 -13 443.950 135.938   2
   0   7 -13 247.262 102.606   7
   0   7 -13 393.620 122.190   4
   0   7 -13 284.437 86.9118   3
   0  -7  13 268.220 63.3478   5
   0   7 -12 5226.13 166.566   6
   0   7 -12 5467.95 433.558   2
   0  -7  12 5260.38 461.520   2
   0   7 -12 5269.57 488.927   7
   0   7 -12 5399.34 445.260   4
   0   7 -12 4893.35 313.402   3
   0  -7  12 5005.70 286.862   5
   0  -7  11 22.9158 72.3903   7
   0   7 -11 112.103 85.0104   7
   0   7 -11 67.9394 92.0065   2
   0  -7  11 150.199 98.2852   2
   0   7 -11-9.16398 39.2413   3
   0   7 -11 69.6273 29.0532   6
   0  -7  11-13.1484 49.9447   5
   0   7 -10 8640.38 605.505   7
   0  -7  10 8346.29 561.851   2
   0   7 -10 8554.63 525.042   2
   0   7 -10 8068.83 341.003   3
   0   7 -10 8500.43 283.540   6
   0  -7  10 7899.67 399.023   5
   0   7  -9-23.7053 50.9947   7
   0  -7   9 0.43232 50.7988   2
   0   7  -9-2.40907 27.6070   3
   0   7  -9 23.6079 23.0132   6
   0  -7   9 60.5232 42.5955   5
   0   7  -8 432.137 146.459   7
   0  -7   8 424.830 104.466   5
   0   7  -8 372.944 56.1306   3
   0   7  -8 546.628 88.3262   6
   0  -7   8 384.389 132.042   2
   0  -7   7 23.0345 50.1152   5
   0   7  -7-35.1228 31.9818   6
   0  -7   7 109.337 74.6610   2
   0   7  -7 67.2503 84.9226   7
   0  -7   6 53.6036 63.4847   5
   0   7  -6 67.2347 57.2570   7
   0   7  -6 78.3375 39.9768   6
   0  -7   6 109.910 74.8452   2
   0   7  -6 40.9567 18.7745   1
   0  -7   5 218.113 88.6425   5
   0   7  -5 192.791 42.7685   1
   0   7  -5 135.911 64.2251   7
   0   7  -5 260.713 72.7792   6
   0  -7   5 160.829 86.6498   2
   0  -7   4 389.364 105.069   5
   0   7  -4 454.717 68.9494   1
   0   7  -4 355.348 120.523   7
   0   7  -4 669.720 109.994   6
   0  -7   4 485.827 132.885   2
   0  -7   3 97.0777 68.7413   5
   0   7  -3-38.9004 42.5859   7
   0   7  -3 150.600 45.2071   1
   0  -7   3 79.2037 57.4545   2
   0   7  -3 51.6623 34.6503   6
   0   7  -3-9.48918 39.2212   5
   0   7  -2 4865.71 422.625   7
   0  -7   2 4413.19 373.880   2
   0   7  -2 4219.70 251.982   1
   0  -7   2 4039.64 346.368   5
   0   7  -2 4709.76 366.093   5
   0   7  -1-5.67448 28.4676   1
   0   7  -1 70.5351 68.9536   5
   0   7  -1 18.4909 50.1210   7
   0  -7   1 7.62430 49.4153   2
   0   7   0 38035.8 830.753   1
   0   7   0 40617.7 1203.75   7
   0   7   0 41690.0 1130.30   5
   0  -7   0 38113.3 1100.83   5
   0   7   1 80.7021 55.8097   1
   0   7   1 65.1194 79.6035   7
   0   7   1-22.2526 50.5882   5
   0  -7  -1 225.116 122.647   5
   0   7   2 3028.67 257.986   1
   0   7   2 3038.44 326.657   7
   0   7   2 3106.56 324.550   5
   0  -7  -2 3185.79 333.251   5
   0   7   3 274.720 105.868   5
   0  -7  -3 341.619 54.2419   3
   0   7   3 692.854 135.465   1
   0  -7  -3 296.807 108.335   5
   0   7   3 363.902 126.706   7
   0  -7  -4 9469.03 325.365   3
   0   7   4 8525.79 456.079   1
   0   7   4 9008.00 554.804   7
   0   7   4 9205.43 579.258   5
   0  -7  -4 9041.65 569.732   5
   0   7   5 279.188 132.553   5
   0  -7  -5 222.560 56.1167   3
   0   7   5 362.115 112.000   1
   0   7   5 334.338 121.880   7
   0  -7  -5 393.763 135.780   5
   0   7   6 6655.05 429.759   1
   0  -7  -6 7638.18 539.371   5
   0   7   6 7810.65 548.779   5
   0   7   6 7759.13 512.131   7
   0   7   7 19.2116 39.9287   1
   0  -7  -7-10.8697 63.6051   5
   0   7   7-4.12843 33.5910   7
   0   7   8 39.0779 52.0923   1
   0  -7  -8-52.7735 46.3546   5
   0   7   8-73.7673 61.5370   7
   0   7   9 52.8565 61.1139   1
   0  -7  -9-1.71179 38.5187   5
   0   7   9-2.74238 30.9139   7
   0   7  10 7480.70 506.328   1
   0   7  10 8349.75 531.698   7
   0  -7 -10 7650.89 577.449   5
   0   7  11-19.6374 30.2128   7
   0   7  11-2.91917 60.8878   1
   0  -7 -11-80.9125 85.8264   5
   0  -7 -12 9023.60 642.553   5
   0   7  12 9429.37 568.469   7
   0   7  12 8397.67 583.961   4
   0   7  12 9096.69 582.738   1
   0  -7 -13-9.77590 75.8252   5
   0   7  13 4.03114 53.4444   4
   0   7  13-12.5132 54.8663   1
   0  -7 -14 1127.80 235.795   5
   0   7  14 1067.44 216.114   4
   0   7  14 842.490 185.131   1
   0  -7 -15 16.8234 73.2767   5
   0   7  15 37.5575 59.4858   4
   0   7  15 55.5735 62.9030   1
   0  -7 -16 7376.13 609.640   5
   0   7  16 7592.50 580.976   1
   0   7  16 8331.67 599.185   4
   0   7  17 74.5455 103.016   5
   0  -7 -17-31.7100 111.665   5
   0   7  17 91.1892 66.3917   1
   0   7  17 29.3513 62.6090   4
   0   7  18 513.649 148.707   4
   0  -7 -18 718.008 202.323   5
   0   7  18 566.837 189.543   5
   0   7  18 571.041 176.754   1
   0  -7 -18 311.196 121.149   7
   0   7  19 6.28570 48.5227   4
   0  -7 -19 19.1819 49.1466   5
   0   7  19 3.30669 67.9909   5
   0   7  19-110.476 87.7066   1
   0  -7 -19-5.85366 76.0871   7
   0   7  20 306.048 122.681   4
   0  -7 -20 275.711 127.427   7
   0  -7 -20 107.161 98.3955   5
   0   7  20 277.838 136.259   5
   0   7  20 451.574 162.892   1
   0  -7 -21-58.6086 78.7939   5
   0   7  21 113.201 128.790   5
   0  -7 -21-76.4152 100.130   7
   0   7  22 5307.18 579.972   5
   0  -7 -22 4727.64 521.787   5
   0  -7 -22 4267.51 452.563   7
   0   7  23-123.999 122.610   5
   0  -7 -23-141.780 117.077   7
   0   7  24 531.082 199.000   5
   0  -7 -24 468.078 168.983   7
   0   7  25 8.86613 76.2663   5
   0  -7 -25 159.747 112.297   7
   0   7  26-23.6817 96.0608   5
   0  -7 -26 340.402 160.803   7
   0   7  27 356.845 203.493   5
   0  -7 -27 223.361 171.975   7
   0   7  28-94.4180 103.128   5
   0  -7 -28-35.2579 84.9101   7
   0   7  29 95.0144 132.011   5
   0  -7 -29-164.152 116.377   7
   0   7  30 91.0960 164.504   5
   0  -7 -30 29.3460 100.044   7
   0   7  31-90.9099 115.820   5
   0  -7 -31 84.8311 98.3755   7
   0   7  32 771.495 246.990   5
   0  -7 -32 952.306 275.279   7
   0   7  33-30.5962 105.784   5
   0  -7 -33 2.10922 85.0849   7
   0  -7 -34 1416.40 378.715   3
   0   7  34 1601.79 374.085   5
   0  -7 -34 1250.71 301.082   7
   0  -7 -35 143.810 160.145   3
   0   7  35 90.0149 184.330   5
   0  -7 -35-127.272 137.650   7
   0  -7 -36 270.439 177.510   3
   0   7  36 147.658 119.289   5
   0  -7 -36-71.8575 123.704   7
   0  -7 -37-56.1512 128.028   3
   0   7  37 263.034 205.747   5
   0  -7 -37 236.530 148.796   7
   0  -7 -38 367.828 213.152   3
   0   7  38 313.437 162.287   5
   0  -7 -38 89.5899 107.172   7
   0  -7 -39-47.2937 101.051   7
   0   7  39-46.1192 104.868   5
   0  -8  31 267.158 189.389   2
   0   8 -31 156.131 107.284   4
   0   8 -30 1415.51 317.604   3
   0  -8  30 867.419 270.660   2
   0   8 -30 1023.83 270.048   4
   0   8 -29-89.2764 81.0143   3
   0  -8  29 122.374 141.969   2
   0   8 -29 185.448 140.667   4
   0   8 -28 432.570 169.947   3
   0  -8  28 699.271 225.208   2
   0   8 -28 469.446 204.904   4
   0   8 -27-104.054 109.043   3
   0   8 -27 130.291 140.830   4
   0   8 -26 109.891 109.602   3
   0  -8  26-95.4735 107.318   2
   0   8 -26 130.380 128.369   4
   0   8 -25-58.4232 67.3659   3
   0  -8  25-17.2006 79.9153   2
   0   8 -25-37.7542 72.1811   4
   0   8 -24 866.768 227.497   3
   0  -8  24 810.394 230.870   2
   0   8 -24 574.343 178.403   4
   0   8 -23 88.0168 51.1993   3
   0  -8  23 268.288 197.814   2
   0   8 -23 87.4149 85.0681   4
   0   8 -22 224.272 79.6064   3
   0  -8  22 105.659 100.337   2
   0   8 -22 300.647 154.148   4
   0   8 -21 128.893 94.2440   3
   0  -8  21 266.039 142.380   2
   0   8 -21 229.452 125.833   4
   0   8 -20 104.654 86.3848   3
   0  -8  20 90.6769 86.6682   2
   0   8 -20-92.7682 71.2572   4
   0   8 -19-34.4986 68.1416   3
   0  -8  19-9.27529 84.6051   2
   0   8 -19 8.69855 58.3032   4
   0   8 -18 1534.47 233.010   3
   0  -8  18 1663.89 304.208   2
   0   8 -18 1511.64 274.453   4
   0   8 -17-8.17023 45.8326   3
   0   8 -17 37.0721 61.9411   4
   0  -8  17-81.3523 112.799   2
   0   8 -16 107.405 70.3036   3
   0  -8  16 176.305 43.3530   5
   0   8 -16 171.809 120.407   4
   0  -8  16 29.5254 63.9863   2
   0   8 -15 258.547 90.9984   3
   0  -8  15 307.149 63.3110   5
   0   8 -15 534.668 165.475   4
   0  -8  15 404.596 165.093   2
   0   8 -14 1013.35 155.461   3
   0  -8  14 989.363 127.988   5
   0  -8  14 921.127 216.670   2
   0   8 -14 992.777 221.223   4
   0   8 -13 15.2044 63.1747   4
   0  -8  13-48.6929 57.8768   5
   0   8 -13-62.1128 58.8721   3
   0  -8  13 51.1181 81.4968   2
   0   8 -13 20.0151 17.3364   6
   0  -8  12 13515.8 798.960   7
   0   8 -12 12843.0 732.552   4
   0   8 -12 11205.8 426.042   3
   0   8 -12 11998.6 308.662   6
   0  -8  12 11640.5 728.407   2
   0  -8  12 11438.8 485.848   5
   0  -8  11 40.2809 49.3631   5
   0   8 -11 36.3678 56.5692   2
   0   8 -11 32.7414 27.2641   6
   0   8 -11 16.9761 66.0018   4
   0   8 -11 34.7998 24.9514   3
   0  -8  11 91.7715 76.8750   2
   0   8 -11 96.4206 56.8055   7
   0  -8  11 110.709 105.762   7
   0  -8  10 69.8486 67.6082   5
   0   8 -10 176.165 97.1885   2
   0   8 -10 26.9890 25.2896   6
   0   8 -10-71.3066 58.7464   4
   0   8 -10 46.7830 26.7750   3
   0   8 -10 125.204 108.118   7
   0  -8  10 141.119 105.656   7
   0  -8  10-165.262 127.859   2
   0  -8   9 382.137 133.844   2
   0   8  -9 432.417 85.1933   6
   0  -8   9 298.078 93.5462   5
   0   8  -9 544.700 146.884   2
   0   8  -9 383.933 133.003   4
   0   8  -9 275.417 115.848   7
   0  -8   9 400.416 150.321   7
   0   8  -9 375.038 47.6331   3
   0   8  -9 326.935 47.2928   3
   0  -8   8 4985.91 454.519   2
   0   8  -8 5925.71 464.544   2
   0  -8   8 5002.57 371.715   5
   0   8  -8 5480.10 462.007   4
   0   8  -8 5560.81 299.451   6
   0  -8   8 5759.93 494.938   7
   0   8  -8 5516.14 507.415   7
   0   8  -7 31.2614 67.4241   7
   0  -8   7 23.6829 102.186   7
   0   8  -7 120.119 89.8667   2
   0  -8   7-37.2243 40.4769   5
   0   8  -7 22.6663 13.9026   1
   0  -8   7 133.607 101.530   2
   0   8  -7-16.3968 47.6266   6
   0  -8   6 512.930 149.443   7
   0   8  -6 948.582 216.552   7
   0   8  -6 818.561 181.502   2
   0  -8   6 680.057 151.899   5
   0  -8   6 677.479 162.819   2
   0   8  -6 751.534 78.5599   1
   0   8  -6 745.281 124.194   6
   0   8  -5 13.2683 32.0896   6
   0   8  -5-31.7993 47.2317   7
   0   8  -5 106.034 85.7549   2
   0  -8   5 54.7220 72.7689   5
   0  -8   5-66.0923 67.7601   2
   0   8  -5 8.41850 21.8925   1
   0   8  -4 34.3664 41.8194   6
   0   8  -4 28.0333 39.4109   7
   0   8  -4 122.580 88.0269   2
   0  -8   4 75.8007 61.2059   5
   0  -8   4 34.3061 43.9710   2
   0   8  -4 29.6329 24.3712   1
   0   8  -3 82.4306 60.6190   6
   0   8  -3 70.4326 53.3054   5
   0   8  -3-55.8068 64.1566   7
   0   8  -3-47.6158 83.7714   2
   0  -8   3 102.853 64.2258   5
   0  -8   3 41.6976 75.2682   2
   0   8  -3 2.19671 28.1331   1
   0   8  -2 10191.6 663.878   7
   0  -8   2 9180.43 566.037   5
   0   8  -2 9980.87 573.712   5
   0   8  -2 9992.16 499.983   6
   0   8  -2 10360.1 418.698   1
   0   8  -2 10522.0 613.723   2
   0  -8   2 10088.3 608.521   2
   0   8  -1-15.6431 82.0214   5
   0  -8   1 29.1257 90.7123   5
   0   8  -1-48.2007 69.5958   2
   0   8  -1 56.0668 74.3629   7
   0  -8   1 21.8281 75.1885   2
   0   8  -1 107.142 54.4845   1
   0   8   0 8167.68 586.029   7
   0  -8   0 7838.88 543.147   5
   0   8   0 8381.02 552.925   5
   0   8   0 8870.27 431.401   1
   0   8   0 8381.34 547.854   2
   0   8   1 189.221 73.6676   5
   0  -8  -1 214.807 99.2148   5
   0   8   1 594.394 163.407   7
   0   8   1 539.107 141.376   2
   0   8   1 766.729 138.134   1
   0   8   2 6024.85 498.813   7
   0   8   2 6886.70 499.138   2
   0  -8  -2 6422.55 502.471   5
   0   8   2 6235.39 493.385   5
   0   8   2 6009.70 381.036   1
   0   8   3 87.8337 72.0630   1
   0  -8  -3 26.5677 22.7848   3
   0   8   3-19.7341 60.1276   5
   0  -8  -3 305.876 145.369   5
   0   8   3 70.3779 91.7052   7
   0   8   3 131.007 81.6491   2
   0  -8  -3 27.4958 22.3787   3
   0   8   4 15772.7 655.788   1
   0  -8  -4 15908.5 399.434   3
   0   8   4 16161.3 771.636   2
   0  -8  -4 16474.7 823.892   5
   0   8   4 17626.6 846.029   5
   0   8   4 16608.1 807.906   7
   0   8   5 204.759 136.299   5
   0  -8  -5 2.04309 32.3085   3
   0   8   5 75.0132 78.6120   7
   0  -8  -5 151.415 111.800   5
   0   8   5 134.732 100.963   2
   0   8   5 13.1005 56.8531   1
   0   8   6 193.349 120.238   5
   0  -8  -6 116.718 46.4704   3
   0   8   6 228.303 98.6982   7
   0  -8  -6 277.199 111.080   5
   0   8   6 232.823 92.7767   2
   0   8   6 162.561 70.4452   1
   0   8   7-60.7390 55.9372   5
   0  -8  -7 28.7551 37.6984   3
   0   8   7-20.7112 36.8326   7
   0  -8  -7 98.1617 91.0154   5
   0   8   7 25.9886 65.4791   2
   0   8   7 26.3046 58.3894   1
   0   8   8 129.763 97.6079   5
   0  -8  -8 195.291 73.5905   3
   0   8   8 109.241 69.5837   7
   0   8   8 121.789 49.9251   1
   0   8   8 208.331 93.6504   2
   0  -8  -8 223.671 121.201   5
   0   8   9-63.8058 64.0401   5
   0   8   9 21.6950 29.4128   7
   0  -8  -9-17.0573 59.7251   5
   0   8   9 21.8842 51.1081   1
   0   8  10 7119.90 525.009   7
   0  -8 -10 6835.56 579.101   5
   0   8  10 6414.86 490.376   1
   0   8  11-18.8028 48.1824   7
   0  -8 -11-18.7727 48.3192   5
   0   8  11 1.59305 52.9131   1
   0   8  12-7.76570 38.1611   7
   0  -8 -12 121.136 105.988   5
   0   8  12 132.401 87.1020   1
   0   8  13-65.6032 67.4057   4
   0   8  13-92.6555 98.2843   1
   0   8  13 23.5480 39.1834   7
   0  -8 -13 89.7169 91.7472   5
   0   8  14 5684.64 500.265   1
   0  -8 -14 5932.06 560.039   5
   0   8  14 6066.33 534.482   4
   0  -8 -14 5079.14 482.021   7
   0   8  15 83.8174 96.0191   4
   0   8  15 14.7674 85.0939   5
   0  -8 -15 21.6173 71.8993   7
   0  -8 -15 121.859 64.5892   5
   0   8  15-10.6679 105.110   1
   0  -8 -16 2126.20 318.040   7
   0  -8 -16 2539.94 384.346   5
   0   8  16 2501.11 392.647   5
   0   8  16 2117.52 321.511   1
   0   8  16 2316.07 335.122   4
   0   8  17-27.7412 62.0844   4
   0   8  17 60.4657 75.0662   5
   0  -8 -17 64.1258 59.4884   7
   0  -8 -17-44.9627 63.4803   5
   0   8  17-64.9071 106.041   1
   0   8  18 146.750 108.588   4
   0  -8 -18-68.7535 108.612   5
   0  -8 -18 26.2555 64.4959   7
   0   8  18 58.8292 86.0896   5
   0   8  18 81.1404 85.2354   1
   0  -8 -19-5.92305 118.732   7
   0   8  19-138.468 129.476   5
   0  -8 -20 833.094 217.027   7
   0   8  20 802.942 242.671   5
   0  -8 -21 1.24654 79.2454   7
   0   8  21 22.9158 110.051   5
   0  -8 -22 511.545 177.174   7
   0   8  22 487.799 203.238   5
   0  -8 -23 91.0144 78.4018   7
   0   8  23-298.364 152.053   5
   0  -8 -24 743.414 220.786   7
   0   8  24 733.556 230.695   5
   0  -8 -25 35.6237 78.4796   7
   0   8  25 28.5364 98.7799   5
   0  -8 -26 201.731 118.824   7
   0   8  26-7.73352 120.689   5
   0  -8 -27-114.445 143.246   7
   0   8  27-146.005 147.845   5
   0  -8 -28 184.473 169.011   7
   0   8  28 215.298 175.828   5
   0  -8 -29 7.09629 107.854   7
   0   8  29-26.6732 108.812   5
   0  -8 -30 755.737 252.917   7
   0   8  30 377.244 206.760   5
   0   8  31-145.577 150.311   5
   0  -8 -31 42.3546 95.6286   3
   0  -8 -31 126.346 147.468   7
   0   8  32 1258.64 319.852   5
   0  -8 -32 1674.55 387.564   3
   0  -8 -32 1527.90 346.975   7
   0   8  33-75.1160 110.500   5
   0  -8 -33-61.7604 107.214   3
   0  -8 -33-20.1614 118.589   7
   0   8  34-19.9568 123.430   5
   0  -8 -34 0.55702 128.958   3
   0  -8 -34 108.930 140.394   7
   0   8  35 150.879 168.695   5
   0  -8 -35 129.930 133.078   3
   0  -8 -35 148.235 118.200   7
   0   8  36 1349.66 361.637   5
   0  -8 -36 1380.96 401.791   3
   0  -8 -36 1188.38 318.508   7
   0   8  37 126.663 157.629   5
   0  -8 -37-149.933 117.051   3
   0  -8 -37 78.7242 144.502   7
   0   8  38 528.041 245.208   5
   0  -8 -38 838.369 294.743   7
   0  -8 -38 1042.68 344.779   3
   0   9 -30 995.093 284.262   4
   0   9 -29 145.953 140.799   4
   0  -9  29 150.968 128.505   2
   0   9 -28-11.6190 89.7734   4
   0  -9  28 101.044 111.283   2
   0   9 -27 87.5393 78.4246   4
   0  -9  27 55.4659 104.303   2
   0   9 -26-80.7905 136.199   4
   0  -9  26 236.553 143.292   2
   0   9 -25-67.8913 108.304   4
   0   9 -25 26.2923 61.1632   3
   0   9 -24 102.281 81.8690   4
   0   9 -24 199.070 120.619   3
   0   9 -23 0.35358 89.2674   4
   0   9 -23 250.559 134.458   3
   0  -9  23 34.5707 116.594   2
   0   9 -22 339.507 147.235   4
   0   9 -22 337.949 131.608   3
   0  -9  22 328.920 157.223   2
   0   9 -21 69.3765 100.790   4
   0   9 -21 121.648 50.8251   3
   0  -9  21 250.257 147.830   2
   0   9 -20 1177.55 258.186   4
   0   9 -20 1215.05 226.238   3
   0  -9  20 976.662 245.825   2
   0   9 -19 151.865 116.215   4
   0   9 -19-1.12647 53.7826   3
   0   9 -18 1087.92 250.962   4
   0   9 -18 871.038 164.134   3
   0  -9  18 1213.83 274.510   2
   0   9 -17 229.305 96.7938   3
   0  -9  17 70.7751 27.8585   5
   0   9 -17 73.9716 106.503   4
   0  -9  17 23.3956 66.1018   2
   0   9 -16 1120.56 167.056   3
   0  -9  16 1083.58 119.331   5
   0   9 -16 1365.87 268.319   4
   0  -9  16 1498.28 292.011   2
   0   9 -15 175.846 66.6017   3
   0  -9  15 124.110 48.4142   5
   0   9 -15 102.329 108.203   4
   0  -9  15 267.637 120.484   2
   0   9 -14 221.221 65.9698   3
   0  -9  14 105.018 81.8579   2
   0  -9  14 205.173 67.8327   5
   0   9 -14 219.666 130.965   4
   0  -9  13 126.844 59.4122   5
   0   9 -13 41.9326 29.4785   3
   0   9 -13 83.1561 108.667   4
   0   9 -13 136.593 33.9659   6
   0  -9  13 305.393 188.094   2
   0  -9  13 246.145 131.963   7
   0  -9  12 35.3590 46.5997   5
   0  -9  12 72.7935 114.765   2
   0   9 -12 46.2403 21.4667   6
   0   9 -12 29.3251 71.5326   4
   0   9 -12 27.5969 23.0124   3
   0   9 -12 43.5569 24.8961   3
   0  -9  12 14.3840 77.3478   7
   0  -9  11-88.5783 83.1322   7
   0  -9  11 69.6525 51.9663   5
   0  -9  11 33.0449 82.7545   2
   0   9 -11-45.7843 102.728   4
   0   9 -11 40.3290 31.3808   6
   0  -9  10 694.648 201.509   7
   0  -9  10 611.085 135.313   5
   0   9 -10 610.914 98.7750   6
   0   9 -10 729.094 192.418   4
   0  -9  10 534.991 167.622   2
   0  -9   9 22.2120 44.2047   5
   0  -9   9 37.1129 95.3008   7
   0  -9   9 106.685 112.068   2
   0   9  -9-27.4080 54.6340   4
   0   9  -9 39.1471 40.3885   6
   0  -9   8 782.275 166.140   5
   0  -9   8 922.453 219.026   7
   0   9  -8 1111.02 220.882   2
   0  -9   8 840.433 203.211   2
   0   9  -8 1078.65 228.341   4
   0   9  -8 1017.19 140.538   6
   0  -9   7-72.2092 97.6040   7
   0   9  -7-24.2285 101.625   7
   0   9  -7 122.171 64.2626   2
   0  -9   7-35.3758 45.0760   5
   0  -9   7-25.0995 67.0613   2
   0   9  -7 4.34453 11.8356   1
   0   9  -7-67.1057 42.2342   6
   0   9  -6-48.0930 78.0326   7
   0  -9   6-29.9217 98.7695   7
   0   9  -6-18.8696 54.2602   2
   0  -9   6 97.7747 82.2525   5
   0  -9   6 92.9898 118.202   2
   0   9  -6 4.68492 18.5644   1
   0   9  -6-23.2761 45.8242   6
   0   9  -5 68.7973 49.2924   6
   0  -9   5-43.7087 67.6741   5
   0  -9   5-22.2488 60.2577   7
   0   9  -5 0.89495 43.4219   7
   0   9  -5 35.9136 70.7358   2
   0  -9   5-24.4138 70.0360   2
   0   9  -5 43.9880 28.9218   1
   0   9  -4 158.479 60.4989   6
   0  -9   4 8.95563 67.8373   5
   0  -9   4 235.154 124.878   7
   0   9  -4 339.585 140.866   2
   0   9  -4 134.468 78.7516   7
   0  -9   4 155.671 104.499   2
   0   9  -4 223.996 63.3157   1
   0   9  -3 103.689 58.5652   6
   0  -9   3-139.138 102.815   5
   0  -9   3 127.132 89.9380   7
   0   9  -3 48.1011 49.0643   2
   0   9  -3 56.6512 76.2939   7
   0  -9   3-34.6682 81.8101   2
   0   9  -3-5.09855 32.1099   1
   0   9  -2 1142.55 210.765   5
   0   9  -2 994.771 166.234   6
   0  -9   2 995.629 203.822   5
   0  -9   2 830.682 202.679   7
   0   9  -2 1481.58 248.405   2
   0   9  -2 1049.23 230.122   7
   0  -9   2 813.397 182.978   2
   0   9  -2 915.244 134.788   1
   0  -9   1 109.544 85.4902   5
   0  -9   1 249.050 124.726   7
   0   9  -1 72.7159 81.6289   2
   0   9  -1 20.6830 58.2735   7
   0   9  -1 369.507 143.263   5
   0   9  -1 48.1818 40.6596   6
   0   9  -1 174.470 71.5694   1
   0  -9   0 430.129 141.193   5
   0  -9   0 405.391 165.565   7
   0   9   0 617.753 161.804   2
   0   9   0 460.785 160.080   7
   0   9   0 668.413 127.703   1
   0   9   0 492.322 129.282   5
   0   9   1 10.6609 64.0939   5
   0  -9  -1-46.5956 61.1711   5
   0  -9  -1 204.202 122.637   7
   0   9   1-47.3733 75.5122   7
   0   9   1 87.0031 84.7206   2
   0   9   1 162.649 73.2581   1
   0   9   2 11793.2 742.292   7
   0  -9  -2 9874.40 673.937   7
   0   9   2 12353.2 714.085   2
   0   9   2 10551.8 530.671   1
   0   9   2 11109.2 703.501   5
   0  -9  -2 10222.1 677.025   5
   0   9   3-50.1956 65.8116   5
   0  -9  -3 34.1369 77.0336   5
   0  -9  -3 100.597 88.7026   7
   0   9   3 54.4487 81.6633   7
   0   9   3 159.495 118.317   2
   0   9   3 29.0381 65.1203   1
   0   9   4 2920.93 373.946   5
   0  -9  -4 2883.44 366.580   5
   0  -9  -4 2893.50 140.275   3
   0  -9  -4 2860.07 149.740   3
   0   9   4 3404.14 380.976   2
   0  -9  -4 2992.52 378.592   7
   0   9   4 2913.76 366.602   7
   0   9   4 3123.43 311.335   1
   0  -9  -5 22.1493 74.3100   7
   0  -9  -5 205.660 104.699   5
   0  -9  -5 102.718 39.6962   3
   0   9   5 95.7590 105.506   7
   0   9   5 229.603 141.736   5
   0   9   5 237.058 119.021   2
   0   9   5 289.396 116.144   1
   0  -9  -6 287.928 124.175   7
   0  -9  -6 329.357 127.680   5
   0  -9  -6 202.802 59.4943   3
   0   9   6 279.792 120.802   7
   0   9   6 181.792 106.805   5
   0   9   6 108.931 84.3177   2
   0   9   6 236.109 111.130   1
   0  -9  -7 82.8362 88.9848   7
   0  -9  -7-31.4103 78.0263   5
   0  -9  -7-3.12945 29.1141   3
   0   9   7 218.268 108.963   7
   0   9   7 37.0894 96.5627   5
   0   9   7 236.017 121.843   2
   0   9   7 9.53247 41.5333   1
   0  -9  -8 687.959 182.966   5
   0  -9  -8 639.840 106.529   3
   0  -9  -8 608.784 177.314   7
   0   9   8 960.578 204.642   7
   0   9   8 753.967 210.911   5
   0   9   8 699.306 174.624   2
   0   9   8 612.156 155.506   1
   0  -9  -9 34.3951 47.4456   5
   0  -9  -9 27.5795 42.2400   3
   0  -9  -9 24.8066 115.087   7
   0   9   9 69.8237 65.1183   7
   0   9   9-37.8899 94.8424   5
   0   9   9 8.64288 75.3433   2
   0   9   9-77.1095 75.7018   1
   0  -9 -10 18.8167 41.6449   5
   0  -9 -10 202.661 93.3363   3
   0  -9 -10 172.517 108.205   7
   0   9  10-41.7248 83.1933   7
   0   9  10 183.134 118.155   5
   0   9  10 186.663 104.661   2
   0   9  10 119.974 93.6013   1
   0   9  11 64.7888 83.5915   5
   0  -9 -11 24.2511 65.1719   3
   0  -9 -11 90.1706 94.7335   5
   0   9  11-140.306 88.5144   1
   0  -9 -11 56.0714 102.664   7
   0   9  11 49.6408 82.7768   7
   0  -9 -12 4639.21 514.843   5
   0   9  12 4921.07 528.459   5
   0  -9 -12 3777.97 348.848   3
   0  -9 -12 4216.29 456.062   7
   0   9  12 4345.09 437.995   7
   0   9  12 4206.72 434.030   1
   0  -9 -13-108.536 123.082   5
   0   9  13 66.2393 80.9690   1
   0   9  13-132.917 99.3245   5
   0  -9 -13-19.0741 75.7075   7
   0   9  13 28.5463 67.8812   7
   0  -9 -13 21.0504 49.4926   3
   0   9  14 5246.41 524.124   4
   0   9  14 6652.89 560.321   1
   0  -9 -14 5380.92 524.060   7
   0  -9 -14 5230.19 560.427   5
   0   9  14 5605.93 589.606   5
   0   9  14 5930.83 518.094   7
   0   9  15-71.5921 81.9738   5
   0  -9 -15-14.8522 67.9061   7
   0   9  15-174.861 128.903   1
   0   9  16-175.562 153.994   5
   0  -9 -16 52.4273 79.8120   7
   0   9  16-9.81607 90.4431   1
   0  -9 -17 143.911 117.530   7
   0   9  17 9.86322 110.959   5
   0  -9 -18 752.205 220.019   7
   0   9  18 511.227 206.939   5
   0  -9 -19-3.94036 55.6861   7
   0   9  19-130.465 137.354   5
   0  -9 -20 429.349 174.456   7
   0   9  20 234.952 145.472   5
   0  -9 -21 145.520 131.218   7
   0   9  21 453.418 193.204   5
   0  -9 -22 150.576 118.540   7
   0   9  22 193.160 95.7251   5
   0  -9 -23-96.3476 86.0249   7
   0   9  23 34.0248 86.3684   5
   0  -9 -24 2389.28 392.036   7
   0   9  24 2154.54 401.223   5
   0  -9 -25 43.7264 87.2643   7
   0   9  25 136.720 85.5524   5
   0  -9 -26 583.826 233.118   7
   0   9  26 394.719 162.652   5
   0  -9 -27 165.691 152.985   7
   0   9  27 303.573 185.287   5
   0  -9 -28 282.543 177.593   7
   0   9  28 143.976 116.746   5
   0  -9 -28 123.128 148.356   3
   0  -9 -29 8.92724 60.1634   7
   0   9  29-24.8209 107.291   5
   0  -9 -29-69.4624 138.796   3
   0  -9 -30 681.511 220.913   7
   0   9  30 603.164 252.652   5
   0  -9 -30 700.773 249.901   3
   0  -9 -31-69.8413 96.8719   7
   0   9  31 3.62810 141.455   5
   0  -9 -31 295.081 241.371   3
   0  -9 -32 30.1016 136.819   7
   0   9  32 74.5625 82.0604   5
   0  -9 -32 46.8530 117.000   3
   0  -9 -33 297.557 154.170   7
   0   9  33-31.2855 122.869   5
   0  -9 -33 156.209 165.150   3
   0  -9 -34 2154.29 424.576   7
   0   9  34 1607.61 379.137   5
   0  -9 -34 2011.22 451.060   3
   0  -9 -35-164.483 112.374   7
   0   9  35-390.384 208.285   5
   0  -9 -35 175.483 183.926   3
   0  -9 -36 1167.69 308.404   7
   0   9  36 1072.41 323.960   5
   0  -9 -36 1283.21 362.343   3
   0  -9 -37-70.4486 190.331   7
   0  -9 -37 237.830 200.171   3
   0   9  37 140.765 158.145   5
   0 -10  27-115.976 169.918   2
   0  10 -27-55.9459 98.9944   4
   0 -10  26-118.897 141.147   2
   0  10 -26 141.157 134.989   4
   0 -10  25-149.642 162.709   2
   0  10 -25-116.598 94.9444   4
   0 -10  24-199.009 171.327   2
   0  10 -24 225.389 129.997   4
   0 -10  23 90.4345 116.819   2
   0  10 -23 2.68834 101.993   4
   0 -10  22 1137.21 288.052   2
   0  10 -22 1267.00 293.522   4
   0 -10  21 134.639 153.271   2
   0  10 -21-25.2336 68.6315   4
   0 -10  20 1232.48 295.994   2
   0  10 -20 854.761 223.043   4
   0 -10  19 99.8751 146.184   2
   0  10 -19-18.8562 106.884   4
   0 -10  18 73.0365 124.272   2
   0  10 -18 188.107 71.9376   3
   0  10 -18 217.717 105.937   4
   0 -10  17-18.6432 63.5810   2
   0  10 -17 8.02032 57.7798   4
   0  10 -17-43.5293 53.2104   3
   0 -10  16 335.300 188.529   2
   0 -10  16 376.880 80.4218   5
   0  10 -16 381.715 160.687   4
   0  10 -16 325.675 74.5374   3
   0 -10  15 184.494 81.6283   5
   0 -10  15 97.4347 75.7448   2
   0  10 -15 29.0643 26.4345   3
   0  10 -15 38.1551 25.0548   3
   0  10 -15 52.0539 80.0627   4
   0 -10  14-81.3640 57.8823   5
   0 -10  14-55.9012 105.781   2
   0  10 -14 17.0814 16.3983   6
   0  10 -14-5.81064 17.4579   3
   0  10 -14 39.4980 23.2947   3
   0  10 -14-84.7069 105.437   4
   0  10 -13 3.42247 19.5450   6
   0 -10  13 4.79794 86.8126   2
   0  10 -13-59.8864 91.1533   4
   0 -10  13-17.0433 62.0784   5
   0 -10  13 202.655 148.313   7
   0  10 -12 455.984 76.3142   6
   0  10 -12 354.737 144.221   4
   0 -10  12 318.495 132.951   2
   0 -10  12 308.331 126.734   7
   0 -10  12 260.572 86.6922   5
   0 -10  11-88.3381 75.8900   5
   0  10 -11 47.5902 39.5458   6
   0  10 -11-134.270 83.7842   4
   0 -10  11 60.6870 71.2942   2
   0 -10  11 43.7125 93.4525   7
   0  10 -10 3049.14 233.229   6
   0  10 -10 2880.53 384.368   4
   0 -10  10 2911.05 398.681   7
   0 -10  10 2739.67 306.517   5
   0 -10  10 2583.31 379.838   2
   0  10  -9 130.117 61.9767   6
   0 -10   9 19.7823 61.7484   5
   0  10  -9 103.127 85.0525   4
   0 -10   9 148.400 105.386   7
   0 -10   9 20.9795 61.0966   2
   0  10  -8 130.553 62.8142   6
   0 -10   8 97.6651 71.7311   5
   0  10  -8 115.477 98.2812   4
   0 -10   8 82.1121 85.5210   2
   0 -10   8 357.444 148.741   7
   0  10  -7 10.0227 35.1149   6
   0 -10   7 96.8563 81.9823   2
   0  10  -7 7.64620 16.4414   1
   0 -10   7 50.6862 66.5567   7
   0 -10   7-8.92049 83.6472   5
   0  10  -6 239.411 86.0414   6
   0 -10   6 3.94156 64.4063   5
   0  10  -6 162.983 45.5057   1
   0 -10   6 231.281 132.157   2
   0 -10   6 48.5054 84.6059   7
   0  10  -5 1.46998 54.2345   6
   0  10  -5 28.7461 24.7858   1
   0 -10   5-42.6898 79.0603   5
   0 -10   5-15.9200 89.8560   2
   0 -10   5 112.010 91.2479   7
   0  10  -4 249.149 82.6519   6
   0  10  -4 230.753 62.1509   1
   0 -10   4 181.883 94.5803   5
   0 -10   4 168.490 75.0713   2
   0 -10   4 55.3955 68.6548   7
   0  10  -3 56.9113 41.4270   6
   0 -10   3 55.7219 57.1455   5
   0  10  -3 34.1966 47.7006   1
   0 -10   3 70.8653 76.5917   2
   0 -10   3 12.5020 70.1676   7
   0  10  -2 63.5440 121.398   2
   0 -10   2 104.853 77.7895   5
   0  10  -2 100.795 58.1786   1
   0  10  -2 113.675 79.1036   6
   0 -10   2-64.4810 90.3564   7
   0  10  -1 209.890 125.409   2
   0 -10   1 156.681 108.484   5
   0  10  -1-47.7960 57.2133   1
   0  10  -1 115.741 80.8519   6
   0  10  -1-49.3763 119.893   5
   0 -10   1-40.8789 87.2760   7
   0  10   0 4561.90 459.509   2
   0 -10   0 4010.48 453.431   7
   0  10   0 3965.45 317.568   1
   0  10   0 4314.44 449.469   5
   0 -10   0 3763.25 422.902   5
   0  10   0 4208.93 380.484   6
   0  10   1 43.3615 92.4794   2
   0 -10  -1 27.9016 61.8840   5
   0  10   1 60.8897 46.8949   1
   0 -10  -1 42.6585 83.2338   7
   0  10   1 83.3156 107.062   5
   0 -10  -2 3062.60 394.373   7
   0  10   2 3293.55 423.516   7
   0  10   2 3445.92 402.068   2
   0  10   2 3363.07 403.073   5
   0 -10  -2 3260.46 414.041   5
   0  10   2 3106.12 301.500   1
   0 -10  -3 154.404 121.001   5
   0  10   3 97.1567 90.7060   7
   0  10   3-3.85079 59.4576   2
   0  10   3 111.375 71.1808   1
   0  10   3-131.092 136.149   5
   0 -10  -3-6.25230 74.1520   7
   0 -10  -4 1443.47 277.970   5
   0  10   4 930.404 220.963   7
   0  10   4 856.751 197.407   2
   0  10   4 1068.19 194.983   1
   0 -10  -4 1195.81 256.033   7
   0  10   4 1146.48 251.650   5
   0 -10  -5-9.01799 78.9310   7
   0  10   5 40.0362 57.6722   1
   0 -10  -5 56.7226 27.2487   3
   0  10   5-61.5634 115.270   5
   0 -10  -5-125.675 125.665   5
   0  10   5-48.1846 80.7248   7
   0  10   5 10.8464 79.9314   2
   0 -10  -5 45.9240 23.7871   3
   0  10   6 2761.35 387.562   5
   0 -10  -6 2716.90 382.392   5
   0  10   6 2827.83 367.214   2
   0 -10  -6 2845.87 394.307   7
   0  10   6 2901.72 389.167   7
   0 -10  -6 2737.63 189.285   3
   0  10   6 2428.69 303.090   1
   0 -10  -6 2690.23 176.264   3
   0 -10  -7 61.6302 52.2664   5
   0  10   7 65.2649 75.8291   1
   0  10   7 27.8264 79.1078   5
   0 -10  -7 260.094 145.275   7
   0 -10  -7 172.953 59.6667   3
   0  10   7 302.314 129.837   2
   0 -10  -8 688.835 183.134   5
   0  10   8 977.386 206.538   1
   0  10   8 1080.14 263.374   5
   0 -10  -8 655.628 197.619   7
   0 -10  -8 984.414 146.755   3
   0  10   8 1070.11 228.547   2
   0 -10  -9 255.758 129.723   5
   0  10   9 112.575 66.4431   1
   0  10   9 252.182 106.591   5
   0 -10  -9 66.5607 59.1556   7
   0 -10  -9 189.412 77.3584   3
   0  10   9 175.680 112.348   2
   0 -10 -10 786.699 152.081   3
   0  10  10 842.458 200.183   1
   0 -10 -10 558.998 208.910   5
   0  10  10 602.055 177.278   2
   0 -10 -10 480.527 181.629   7
   0  10  10 357.616 129.595   5
   0  10  11 109.431 116.585   5
   0  10  11 141.829 76.8961   2
   0 -10 -11 191.120 91.4872   3
   0 -10 -11 33.6264 72.3797   7
   0  10  11 146.236 82.2363   1
   0  10  12 73.9375 95.6531   5
   0  10  12 7.28805 104.477   2
   0 -10 -12 76.1828 42.9280   3
   0 -10 -12 19.4712 60.7788   7
   0  10  12 20.2338 49.0112   1
   0 -10 -13 60.1726 96.1328   7
   0 -10 -13 41.8259 70.1960   3
   0  10  13-35.6159 84.1413   5
   0  10  13-14.9545 61.7170   1
   0 -10 -14 64.5661 96.1999   7
   0 -10 -14 171.532 107.018   3
   0  10  14-58.9309 94.6824   5
   0  10  14-19.3762 64.3272   1
   0  10  15-136.440 122.594   5
   0 -10 -15 106.203 115.100   7
   0 -10 -15 35.1586 61.0218   3
   0  10  16 333.497 191.331   5
   0 -10 -16 336.329 177.857   7
   0 -10 -16 116.489 83.3643   3
   0  10  17 211.183 164.149   5
   0 -10 -17 50.9098 76.7252   7
   0 -10 -17 60.4838 71.9331   3
   0  10  18 323.647 165.199   5
   0 -10 -18 563.805 198.193   7
   0 -10 -18 512.833 177.210   3
   0  10  19 135.719 150.315   5
   0 -10 -19 49.7425 81.9738   7
   0 -10 -19 44.8088 76.5745   3
   0  10  20 147.145 146.115   5
   0 -10 -20 106.028 109.497   7
   0 -10 -20-86.5244 92.3468   3
   0  10  21 277.212 195.644   5
   0 -10 -21 241.633 146.142   7
   0 -10 -21 189.155 143.850   3
   0  10  22 4570.44 597.237   5
   0 -10 -22 4943.82 571.316   7
   0 -10 -22 4799.61 530.307   3
   0 -10 -23-168.694 161.087   3
   0 -10 -23 277.378 155.675   7
   0  10  23-9.93197 86.4341   5
   0 -10 -24 887.958 245.940   3
   0 -10 -24 525.562 171.446   7
   0  10  24 560.020 183.592   5
   0 -10 -25-118.618 122.012   3
   0 -10 -25 30.2536 104.152   7
   0  10  25-28.5869 100.378   5
   0 -10 -26-38.4577 97.7722   3
   0 -10 -26 60.6955 74.6777   7
   0  10  26-3.52406 97.6457   5
   0 -10 -27 65.2122 81.8873   3
   0 -10 -27 197.083 109.810   7
   0  10  27 77.1242 91.8258   5
   0 -10 -28-29.3712 98.5771   3
   0 -10 -28 14.7211 110.317   7
   0  10  28 107.110 104.822   5
   0 -10 -29-324.717 178.430   3
   0 -10 -29 152.357 149.169   7
   0  10  29-499.587 222.218   5
   0 -10 -30 232.864 201.068   3
   0 -10 -30 62.6426 129.181   7
   0  10  30-89.1044 140.581   5
   0 -10 -31 90.7750 131.601   3
   0 -10 -31 68.6248 157.133   7
   0  10  31 283.116 176.592   5
   0 -10 -32 448.637 210.585   3
   0 -10 -32 735.949 255.757   7
   0  10  32 704.715 251.831   5
   0 -10 -33 99.4110 99.3558   3
   0 -10 -33-122.029 165.934   7
   0  10  33 4.63916 110.883   5
   0 -10 -34 1558.36 391.815   3
   0 -10 -34 1347.92 353.273   7
   0  10  34 2053.40 465.316   5
   0 -10 -35 67.9886 146.088   3
   0 -10 -35 42.0704 260.196   7
   0  10  35-121.164 148.446   5
   0 -10 -36-59.2742 140.363   3
   0  10  36-106.335 187.878   5
   0 -10 -36-108.272 99.6909   7
   0 -11  25 180.503 164.588   2
   0  11 -25 152.199 123.409   4
   0 -11  24 171.835 171.314   2
   0  11 -24 106.794 100.482   4
   0 -11  23 94.3463 144.749   2
   0  11 -23-87.6470 85.3478   4
   0 -11  22 298.379 177.851   2
   0  11 -22 109.796 114.756   4
   0 -11  21-18.6110 98.1289   2
   0  11 -21-99.7449 139.837   4
   0 -11  20-91.7834 145.890   2
   0  11 -20 104.278 135.561   4
   0 -11  19-45.8351 78.2553   2
   0  11 -19 169.306 161.364   4
   0 -11  18 717.472 227.179   2
   0  11 -18 853.611 238.850   4
   0 -11  17-13.3688 118.434   2
   0  11 -17 47.4307 86.7190   4
   0 -11  16 115.328 84.1428   2
   0  11 -16 47.9560 88.2884   4
   0 -11  15-41.7483 108.532   2
   0  11 -15-104.266 122.063   4
   0 -11  14-100.564 76.3328   2
   0  11 -14-11.1865 69.4554   4
   0 -11  13-117.160 153.272   7
   0  11 -13 68.5964 71.4298   4
   0 -11  13-43.2695 64.4272   2
   0 -11  13 6.55634 39.1411   5
   0  11 -13-37.3202 32.2419   6
   0 -11  12 980.391 255.803   7
   0  11 -12 571.908 173.920   4
   0 -11  12 676.446 160.454   5
   0  11 -12 774.775 111.529   6
   0 -11  12 561.020 195.590   2
   0 -11  11-111.221 71.9347   7
   0 -11  11-41.9833 45.8628   5
   0  11 -11 51.1576 44.8653   6
   0 -11  11-46.8831 86.8676   2
   0  11 -10 319.488 133.179   4
   0 -11  10 98.0007 75.2810   7
   0 -11  10 322.004 116.239   5
   0  11 -10 302.499 82.8121   6
   0 -11  10 192.228 117.722   2
   0 -11   9 10.5852 57.9153   5
   0 -11   9 169.264 129.918   7
   0  11  -9 43.8800 89.1309   4
   0  11  -9 107.441 61.9375   6
   0 -11   9 60.7705 114.926   2
   0 -11   8 949.093 203.509   5
   0 -11   8 1195.83 287.717   7
   0  11  -8 1234.01 267.132   4
   0  11  -8 1306.93 182.609   6
   0 -11   8 1105.91 261.069   2
   0  11  -7 57.3127 24.7991   1
   0 -11   7-1.34321 54.9617   2
   0  11  -7 40.7875 53.2767   6
   0 -11   7 121.158 103.686   5
   0 -11   7 96.4258 89.6047   7
   0 -11   6 492.040 161.116   2
   0  11  -6 474.757 73.7365   1
   0  11  -6 352.747 109.046   6
   0 -11   6 348.893 117.491   5
   0 -11   6 659.036 217.681   7
   0  11  -5-16.3276 24.0305   1
   0 -11   5-0.32308 49.6771   2
   0 -11   5 41.7769 86.3019   7
   0  11  -5 71.6694 58.9845   6
   0 -11   5-26.1428 47.4197   5
   0  11  -4 47.2411 35.6066   1
   0 -11   4-106.647 105.228   2
   0  11  -4-6.99252 45.2612   6
   0 -11   4 20.8269 67.3841   5
   0 -11   4 49.1366 99.3705   7
   0  11  -3 167.709 71.9825   1
   0  11  -3 113.946 88.6979   6
   0 -11   3 78.4522 66.7978   5
   0 -11   3 39.5856 62.9004   7
   0  11  -2 1305.16 171.898   1
   0  11  -2 1442.09 231.362   6
   0 -11   2 1551.53 288.994   5
   0 -11   2 1087.12 251.248   7
   0  11  -1 6.57535 34.6472   1
   0 -11   1 107.864 122.875   7
   0  11  -1 30.0072 59.6980   6
   0 -11   1-79.9086 73.3839   5
   0  11   0 4790.28 365.040   1
   0 -11   0 4580.18 515.563   7
   0 -11   0 4817.68 509.373   5
   0  11   0 4548.34 483.856   5
   0  11   0 4684.58 429.260   6
   0  11   1 15.2137 47.5191   1
   0 -11  -1 140.087 92.5940   5
   0  11   1 7.19637 92.4981   5
   0  11   1 126.803 93.4965   6
   0 -11  -1-36.1180 82.9626   7
   0  11   2 174.468 80.1859   1
   0 -11  -2 248.000 132.987   5
   0  11   2 160.020 95.3635   6
   0  11   2 485.674 162.901   5
   0 -11  -2 192.220 137.711   7
   0  11   3 6.75811 54.5255   1
   0 -11  -3-71.5886 112.440   5
   0 -11  -3 125.159 105.812   7
   0  11   3-101.704 128.717   5
   0 -11  -4 6943.07 629.704   7
   0  11   4 7467.92 652.122   5
   0 -11  -4 7475.01 655.110   5
   0  11   4 7379.77 523.142   1
   0  11   5-6.20030 68.1422   1
   0 -11  -5 124.770 115.962   7
   0 -11  -5 3.11318 70.6724   5
   0  11   5-181.794 137.767   5
   0 -11  -6 2280.21 130.359   3
   0  11   6 3249.46 451.101   5
   0 -11  -6 2390.02 370.713   7
   0 -11  -6 2418.07 141.121   3
   0  11   6 2359.68 310.427   1
   0  11   7 127.668 104.107   1
   0 -11  -7 43.1046 35.0357   3
   0 -11  -7 83.4585 123.439   7
   0 -11  -7 18.2090 35.3105   3
   0  11   7 173.471 102.709   5
   0 -11  -8 325.880 146.994   7
   0 -11  -8 129.021 50.7029   3
   0  11   8 233.831 151.569   5
   0  11   8 446.712 158.509   1
   0 -11  -9 681.341 218.802   7
   0 -11  -9 607.909 121.330   3
   0  11   9 461.718 186.556   5
   0  11   9 536.128 158.408   1
   0 -11 -10 519.762 181.665   7
   0 -11 -10 966.590 160.388   3
   0  11  10 946.666 262.204   5
   0  11  10 957.783 222.282   1
   0 -11 -11 12.4438 89.5978   7
   0  11  11-18.2612 100.673   5
   0 -11 -11 75.6942 63.0776   3
   0  11  11 118.961 82.4197   1
   0 -11 -12 1119.56 254.683   7
   0  11  12 1108.61 280.115   5
   0 -11 -12 1292.81 201.965   3
   0  11  12 1517.70 282.824   1
   0  11  13 265.800 210.923   5
   0 -11 -13 133.200 97.7039   3
   0 -11 -13-18.9609 104.503   7
   0  11  14 2570.83 429.606   5
   0 -11 -14 2467.23 306.184   3
   0 -11 -14 2588.40 407.544   7
   0  11  15 148.615 148.886   5
   0 -11 -15 152.466 104.783   3
   0 -11 -15 119.284 120.002   7
   0  11  16 2670.25 463.872   5
   0 -11 -16 2850.42 351.141   3
   0 -11 -16 2567.60 418.062   7
   0  11  17 42.9333 89.7657   5
   0 -11 -17 112.485 81.6629   3
   0 -11 -17 84.1703 124.192   7
   0  11  18 30.9187 112.407   5
   0 -11 -18 84.8972 81.8462   3
   0 -11 -18 12.1301 85.4895   7
   0  11  19-63.1359 132.557   5
   0 -11 -19 90.2277 109.969   3
   0 -11 -19-30.6829 137.525   7
   0  11  20 510.352 207.632   5
   0 -11 -20 601.795 193.634   3
   0 -11 -20 435.853 189.225   7
   0  11  21 34.8623 116.524   5
   0 -11 -21 69.7581 68.5275   3
   0 -11 -21-206.593 139.651   7
   0  11  22 2803.69 509.492   5
   0 -11 -22 2462.44 394.129   3
   0 -11 -22 2083.06 381.228   7
   0  11  23-60.8728 121.949   5
   0 -11 -23 139.984 136.812   3
   0 -11 -23 77.0885 115.822   7
   0  11  24 33.4108 85.1505   5
   0 -11 -24 198.109 168.907   3
   0 -11 -24 34.7477 110.870   7
   0  11  25 271.155 169.358   5
   0 -11 -25-12.3319 115.350   3
   0 -11 -25-133.991 121.362   7
   0  11  26 1343.69 381.065   5
   0 -11 -26 826.691 270.168   3
   0 -11 -26 815.411 259.415   7
   0  11  27-122.967 146.001   5
   0 -11 -27 50.5832 112.813   3
   0 -11 -27 251.735 172.681   7
   0  11  28 380.855 215.866   5
   0 -11 -28 158.082 103.584   3
   0 -11 -28 26.4904 103.422   7
   0  11  29 111.244 105.718   5
   0 -11 -29 90.7530 144.200   3
   0 -11 -29 169.719 136.247   7
   0  11  30 24.0832 118.589   5
   0 -11 -30 151.369 132.131   3
   0 -11 -30 28.8826 85.8750   7
   0  11  31 138.374 159.774   5
   0 -11 -31-171.389 186.165   3
   0 -11 -31-37.8640 130.215   7
   0  11  32 1401.15 392.315   5
   0 -11 -32 1830.59 414.250   3
   0 -11 -32 1104.21 305.809   7
   0  11  33-52.8783 126.111   5
   0 -11 -33 171.511 133.760   3
   0 -11 -33 354.456 218.556   7
   0  11  34 488.257 232.266   5
   0 -11 -34 316.111 153.058   7
   0 -11 -34 198.221 195.118   3
   0  12 -22 31.4989 102.889   4
   0 -12  22 292.451 197.068   2
   0  12 -21 374.404 190.109   4
   0 -12  21-17.2195 85.6680   2
   0  12 -20 893.495 271.764   4
   0 -12  20 577.789 247.293   2
   0  12 -19 290.314 155.025   4
   0 -12  19 1.44363 107.341   2
   0  12 -18 582.494 195.284   4
   0 -12  18 347.357 164.204   2
   0  12 -17 38.3177 68.6924   4
   0 -12  17-42.7321 90.1293   2
   0  12 -16 52.0160 93.8558   4
   0 -12  16 71.4483 153.437   2
   0  12 -15-12.1036 97.0691   4
   0 -12  15 91.9987 145.304   2
   0  12 -14 200.856 130.626   4
   0 -12  14-87.9047 106.307   2
   0  12 -13 174.782 130.747   4
   0 -12  13-55.2694 135.272   7
   0 -12  13-67.9759 81.0301   2
   0  12 -12 527.452 174.640   4
   0 -12  12 297.829 162.396   2
   0 -12  12 309.159 158.000   7
   0  12 -11 58.9141 36.1991   6
   0  12 -11-23.0135 73.2009   4
   0 -12  11 29.0129 92.2141   7
   0 -12  10 376.697 175.461   7
   0  12 -10 368.450 92.8666   6
   0  12 -10 357.139 166.634   4
   0 -12  10 352.282 186.838   2
   0 -12  10 247.738 114.795   5
   0  12  -9 12.2480 34.5075   6
   0 -12   9-74.4546 76.7545   5
   0 -12   9 107.895 120.828   2
   0  12  -9 206.705 129.653   4
   0 -12   9 236.113 199.880   7
   0 -12   8 3236.47 466.147   2
   0  12  -8 4005.98 496.800   4
   0 -12   8 3458.80 474.870   7
   0  12  -8 3739.39 324.772   6
   0 -12   8 3223.20 381.452   5
   0 -12   7 30.7364 75.0737   5
   0 -12   7 101.670 73.6547   7
   0  12  -7 99.9687 89.4538   4
   0  12  -7-28.6538 60.8740   6
   0 -12   7 192.085 143.153   2
   0  12  -6 45.6722 32.2983   1
   0 -12   6 131.966 121.977   2
   0  12  -6 69.7047 62.7871   6
   0 -12   6 127.832 118.084   5
   0 -12   6 129.734 122.547   7
   0  12  -5 11.4702 33.5541   1
   0  12  -5 7.18566 59.3060   6
   0 -12   5 32.2928 91.6020   5
   0 -12   5-0.37384 76.2517   7
   0  12  -4-26.2044 41.2311   1
   0 -12   4-61.9263 114.419   7
   0  12  -4 9.92688 68.9253   6
   0 -12   4-8.33328 52.2870   5
   0 -12   3-4.06214 82.5299   7
   0  12  -3 18.7410 48.9113   1
   0  12  -3 56.5616 65.3267   6
   0 -12   3 175.663 132.691   5
   0 -12   2 814.633 235.214   7
   0  12  -2 1148.53 173.377   1
   0  12  -2 854.977 188.679   6
   0 -12   2 910.655 225.798   5
   0 -12   1-43.7823 94.1874   7
   0  12  -1-34.0800 57.2912   1
   0  12  -1-4.18418 57.1563   6
   0 -12   1 47.0973 104.428   5
   0 -12   0-115.095 141.239   7
   0  12   0 186.859 80.2122   1
   0  12   0-18.9239 58.2189   6
   0 -12   0 192.571 129.980   5
   0 -12  -1 149.362 154.495   7
   0  12   1 209.796 109.688   6
   0  12   1 128.709 70.7545   1
   0 -12  -2 2242.99 387.726   7
   0  12   2 2394.63 334.761   6
   0  12   2 2012.11 257.411   1
   0  12   2 1851.38 345.801   5
   0  12   3 158.422 71.6854   1
   0 -12  -3 350.091 173.255   7
   0  12   3 217.959 113.501   6
   0  12   3 16.4148 71.9194   5
   0 -12  -4 2592.27 414.083   7
   0  12   4 2567.62 369.128   6
   0  12   4 2374.68 393.720   5
   0  12   4 2855.53 341.063   1
   0 -12  -5-91.0606 129.537   7
   0  12   5-0.47668 62.5064   1
   0  12   5 49.6414 94.2425   5
   0 -12  -6 91.9685 86.6506   7
   0  12   6 55.5547 58.0064   1
   0  12   6 303.403 184.488   5
   0 -12  -7 238.193 142.422   7
   0  12   7 320.637 178.045   5
   0  12   7 216.009 110.056   1
   0  12   8 674.163 189.606   1
   0 -12  -8 494.551 77.4204   3
   0 -12  -8 468.453 179.302   7
   0  12   8 528.430 218.019   5
   0 -12  -8 412.962 78.9178   3
   0  12   9 150.165 115.754   1
   0 -12  -9 130.785 55.2214   3
   0 -12  -9 70.1755 103.475   7
   0 -12  -9 9.35867 35.8689   3
   0  12   9 347.592 155.639   5
   0 -12 -10 1038.84 267.513   7
   0  12  10 1410.24 276.799   1
   0 -12 -10 1039.58 153.338   3
   0  12  10 1312.75 311.115   5
   0 -12 -11 41.0145 56.3157   3
   0 -12 -11 181.730 141.746   7
   0  12  11 146.454 189.862   5
   0 -12 -12 907.433 166.621   3
   0 -12 -12 679.490 223.450   7
   0  12  12 1152.68 308.526   5
   0 -12 -13 42.3851 59.7670   3
   0 -12 -13-3.21063 67.7487   7
   0  12  13-100.527 146.929   5
   0 -12 -14 2352.00 398.851   7
   0  12  14 2465.29 440.764   5
   0 -12 -14 2574.57 314.190   3
   0 -12 -15-20.2113 111.632   7
   0  12  15-74.5659 121.692   5
   0 -12 -15 22.9168 47.1532   3
   0 -12 -16 162.157 135.109   7
   0  12  16 234.962 151.643   5
   0 -12 -16 213.188 117.507   3
   0 -12 -17 29.2951 127.758   7
   0 -12 -17 90.6165 84.4252   3
   0 -12 -18 124.853 120.595   7
   0  12  18 126.748 136.206   5
   0 -12 -18 37.5160 64.5398   3
   0 -12 -19-188.531 146.395   7
   0 -12 -19-27.8937 80.3129   3
   0 -12 -20 8.44880 109.689   7
   0  12  20-137.156 116.118   5
   0 -12 -20-98.6691 102.232   3
   0 -12 -21 166.819 98.0340   7
   0  12  21 93.0650 146.781   5
   0 -12 -21-68.8555 81.9124   3
   0 -12 -22 339.419 205.894   7
   0  12  22 46.0915 149.221   5
   0 -12 -22-110.724 111.954   3
   0 -12 -23 48.7006 127.961   7
   0  12  23-171.803 178.069   5
   0 -12 -23-115.555 123.393   3
   0 -12 -24 671.008 222.236   7
   0  12  24 884.782 305.035   5
   0 -12 -24 898.911 248.937   3
   0 -12 -25 111.171 127.020   7
   0  12  25-78.0835 82.7671   5
   0 -12 -25 22.0333 94.5104   3
   0 -12 -26 565.142 208.643   7
   0  12  26 602.223 261.199   5
   0 -12 -26 385.302 135.588   3
   0 -12 -27 184.604 225.955   7
   0  12  27-100.217 145.565   5
   0 -12 -27-27.6496 107.768   3
   0 -12 -28 260.224 202.181   7
   0  12  28-99.0976 126.736   5
   0 -12 -28-101.091 132.109   3
   0 -12 -29-2.13061 87.5208   7
   0  12  29-109.559 151.216   5
   0 -12 -29 265.055 158.476   3
   0 -12 -30 89.8561 142.954   7
   0  12  30 155.157 151.468   5
   0 -12 -30 147.791 129.458   3
   0 -12 -31 138.126 160.198   7
   0  12  31 136.876 107.772   5
   0 -12 -31-112.637 90.7381   3
   0 -12 -32-57.7299 172.575   7
   0  12  32 263.780 198.899   5
   0 -12 -32 56.8047 105.298   3
   0  13 -18-92.9835 138.724   4
   0 -13  18 1.02921 134.948   2
   0  13 -17 17.6598 87.6792   4
   0 -13  17 192.324 125.641   2
   0  13 -16 277.292 159.491   4
   0 -13  16-34.4873 114.369   2
   0  13 -15-125.177 128.025   4
   0 -13  15 14.9482 150.374   2
   0  13 -14 357.360 190.471   4
   0 -13  14 317.996 183.220   2
   0  13 -13-192.878 131.253   4
   0 -13  13 63.2511 92.9800   7
   0 -13  13 257.331 161.398   2
   0  13 -12 137.016 132.065   4
   0 -13  12 18.9663 99.4850   2
   0 -13  12-261.107 229.024   7
   0  13 -11-122.120 102.884   4
   0 -13  11 32.2678 119.344   7
   0 -13  10 1827.73 370.079   2
   0  13 -10 2062.35 381.056   4
   0 -13  10 1585.22 348.183   7
   0 -13   9 172.548 204.133   2
   0  13  -9 179.619 167.070   4
   0 -13   9 77.6864 138.811   7
   0  13  -8 887.624 258.150   4
   0 -13   8 1127.62 303.576   2
   0  13  -8 887.107 168.954   6
   0 -13   8 846.452 235.528   7
   0 -13   7 95.1953 133.440   7
   0  13  -7 115.179 87.3173   6
   0  13  -7 291.111 150.007   4
   0 -13   6 181.330 138.931   7
   0  13  -6 218.290 100.219   6
   0 -13   5-66.4731 128.244   7
   0  13  -5 84.1142 69.3376   6
   0 -13   4 137.714 115.407   7
   0  13  -4 87.0555 84.5079   6
   0 -13   3 75.0634 85.4587   7
   0  13  -3-74.1482 99.5948   6
   0 -13   2 254.476 159.520   7
   0  13  -2 31.3709 59.0266   6
   0 -13   1 188.192 150.930   7
   0  13  -1 199.944 90.0597   6
   0 -13   0 1265.78 311.040   7
   0  13   0 1482.66 221.255   1
   0  13   0 1668.00 286.646   6
   0 -13  -1 51.9793 83.9227   7
   0  13   1 197.514 140.487   6
   0  13   1-128.095 109.523   1
   0 -13  -2 4494.96 559.298   7
   0  13   2 4730.04 417.177   1
   0  13   2 4764.14 512.694   6
   0  13   3 78.4741 50.0463   1
   0  13   3 102.323 107.948   6
   0 -13  -3 94.2358 98.5034   7
   0  13   4 221.482 119.916   1
   0  13   4 74.3892 123.926   5
   0  13   4 238.833 138.027   6
   0 -13  -4-20.8921 104.072   7
   0  13   5 33.8723 83.7530   1
   0 -13  -5 110.898 128.737   7
   0  13   5 85.7857 110.317   6
   0  13   5 44.5129 83.7929   5
   0 -13  -6 2845.40 449.837   7
   0  13   6 3226.67 428.670   6
   0  13   6 2891.69 471.697   5
   0  13   6 2428.87 341.762   1
   0 -13  -7-72.8276 123.978   7
   0  13   7 81.5036 87.9785   1
   0  13   7-43.3490 135.694   5
   0  13   7 13.8025 82.9673   6
   0 -13  -8 91.3290 148.645   7
   0  13   8-93.8402 129.005   5
   0  13   8 184.663 128.763   1
   0  13   9-111.268 153.281   5
   0 -13  -9 1.76727 19.4402   3
   0 -13  -9 30.1060 31.1488   3
   0 -13  -9-128.601 127.319   7
   0 -13 -10 66.4930 48.1752   3
   0 -13 -10-139.094 120.632   7
   0  13  10 80.5166 114.969   5
   0 -13 -11 62.4423 59.5971   3
   0 -13 -11 192.688 147.707   7
   0  13  11 134.807 139.530   5
   0 -13 -12 2796.11 276.080   3
   0 -13 -12 1840.29 369.046   7
   0  13  12 2421.75 434.287   5
   0 -13 -13-22.7152 56.0971   3
   0 -13 -13-42.5975 121.535   7
   0  13  13-202.389 187.607   5
   0 -13 -14 1167.29 209.566   3
   0 -13 -14 757.469 246.016   7
   0  13  14 1053.27 333.476   5
   0 -13 -15 24.3296 55.1194   3
   0 -13 -15-17.5666 75.1536   7
   0  13  15 48.2254 111.246   5
   0 -13 -16 130.159 134.720   7
   0  13  16 404.193 216.766   5
   0 -13 -16 550.069 162.334   3
   0 -13 -17 174.142 167.206   7
   0  13  17-17.5850 123.640   5
   0 -13 -17 26.2564 87.2309   3
   0 -13 -18 759.878 261.630   7
   0  13  18 984.471 316.605   5
   0 -13 -18 950.722 228.349   3
   0 -13 -19 86.3957 165.979   7
   0  13  19-155.496 161.931   5
   0 -13 -19 111.754 109.126   3
   0 -13 -20-108.974 96.3270   7
   0  13  20-115.013 142.775   5
   0 -13 -20-54.2229 104.731   3
   0 -13 -21-31.5167 145.703   7
   0  13  21-137.849 109.811   5
   0 -13 -21 158.533 109.953   3
   0 -13 -22 244.796 107.705   7
   0  13  22 609.683 280.490   5
   0 -13 -22 533.167 214.792   3
   0 -13 -23-39.2004 114.464   7
   0  13  23 191.913 192.107   5
   0 -13 -23 100.621 118.649   3
   0 -13 -24 1072.80 333.485   7
   0  13  24 1153.41 366.905   5
   0 -13 -24 1133.79 276.406   3
   0 -13 -25-8.44029 126.179   7
   0  13  25-216.983 249.534   5
   0 -13 -25 44.3164 99.2492   3
   0  13  26-168.721 145.994   5
   0 -13 -26 53.3577 99.9313   3
   0 -13 -27 17.5530 97.7497   7
   0  13  27-73.7250 157.996   5
   0 -13 -27-20.5561 130.368   3
   0 -13 -28 122.553 157.592   7
   0  13  28 234.998 141.742   5
   0 -13 -28 100.051 131.920   3
   0 -13 -29 269.248 157.923   7
   0  13  29 118.300 196.286   5
   0 -13 -29 71.9597 166.297   3
   0 -13 -30-342.886 246.643   7
   0 -13 -30-200.342 101.155   3
   0  13  30 75.0896 185.874   5
   0 -14  14-104.989 128.873   2
   0  14 -14-105.952 88.9542   4
   0  14 -13 131.764 116.706   4
   0 -14  13-23.1873 129.117   2
   0 -14  13-113.123 146.385   7
   0  14 -12 582.205 216.066   4
   0 -14  12 397.408 231.949   2
   0 -14  12 293.069 168.151   7
   0  14 -11 170.913 141.544   4
   0 -14  11 46.4315 108.024   2
   0 -14  11 29.0477 147.537   7
   0  14 -10 555.477 205.555   4
   0 -14  10 552.302 216.349   2
   0 -14  10 1024.80 302.196   7
   0  14  -9-85.9150 157.170   4
   0 -14   9-169.718 113.285   7
   0  14  -8 337.895 171.002   4
   0 -14   8 30.2465 97.6344   7
   0  14  -7-205.484 139.452   4
   0 -14   7 222.448 155.731   7
   0  14  -6 695.770 251.085   4
   0  14  -6 1166.15 224.910   6
   0 -14   6 898.070 266.500   7
   0  14  -5 45.7744 76.7817   6
   0 -14   5 133.436 80.5806   7
   0  14  -4 284.626 115.781   6
   0 -14   4 19.4033 130.248   7
   0  14  -3 42.4002 58.5647   6
   0 -14   3 98.9635 163.103   7
   0  14  -2 177.646 86.7403   6
   0 -14   2-84.8335 128.604   7
   0  14  -1 14.4221 56.5359   6
   0 -14   1-156.221 158.445   7
   0  14   0 1680.39 297.944   6
   0 -14   0 1473.91 349.603   7
   0  14   1 156.073 104.930   6
   0 -14  -1 125.323 106.212   7
   0  14   2 69.7825 91.4287   6
   0 -14  -2 140.341 105.020   7
   0  14   3 266.437 145.096   6
   0 -14  -3 7.61942 104.223   7
   0  14   4 1502.60 303.663   6
   0 -14  -4 1701.25 366.820   7
   0  14   5-72.3363 116.828   6
   0 -14  -5-29.3251 71.2588   7
   0  14   6 1666.14 325.724   6
   0  14   6 1362.24 333.091   5
   0 -14  -6 1441.51 339.334   7
   0  14   7-54.4164 83.8715   6
   0  14   7-112.876 193.443   5
   0 -14  -7 43.7279 106.738   7
   0  14   8-36.5470 88.5530   6
   0  14   8-50.7308 97.6484   5
   0 -14  -8 78.5012 76.5942   7
   0  14   9 154.476 141.237   6
   0  14   9 56.7012 107.094   5
   0 -14  -9-216.013 149.776   7
   0  14  10 673.201 271.821   5
   0  14  10 659.427 233.043   6
   0 -14 -10 541.128 208.473   7
   0  14  11-131.732 151.849   5
   0  14  11 55.2942 92.5811   6
   0 -14 -11 58.1935 105.179   7
   0  14  12 906.331 292.094   5
   0 -14 -12 625.848 239.017   7
   0  14  13-46.1187 124.383   5
   0 -14 -13-125.329 143.445   7
   0  14  14 65.5452 121.826   5
   0 -14 -14 159.084 150.261   7
   0  14  15 22.2622 157.491   5
   0 -14 -15 59.7900 116.978   7
   0  14  16 1926.94 449.875   5
   0 -14 -16 2004.17 432.172   7
   0  14  17 308.734 264.484   5
   0 -14 -17 187.707 189.057   7
   0 -14 -18 139.338 59.7491   3
   0  14  18-37.6019 112.001   5
   0 -14 -18-57.6439 150.487   7
   0 -14 -19 8.28372 110.984   7
   0  14  19 99.9099 171.220   5
   0 -14 -19 101.447 97.5767   3
   0 -14 -20 101.996 131.123   7
   0  14  20 147.987 150.696   5
   0 -14 -20 42.4050 88.3566   3
   0 -14 -21 35.7706 87.6966   7
   0  14  21-142.573 169.866   5
   0 -14 -21 155.948 110.562   3
   0 -14 -22 232.256 153.921   7
   0  14  22 218.929 162.077   5
   0 -14 -22 364.839 178.445   3
   0 -14 -23-56.3059 137.356   7
   0  14  23 91.1783 195.939   5
   0 -14 -23 28.6500 138.104   3
   0 -14 -24 180.245 173.736   7
   0  14  24 567.838 275.566   5
   0 -14 -24 207.262 142.805   3
   0 -14 -25 258.326 175.827   7
   0  14  25-25.2672 169.635   5
   0 -14 -25 87.9920 134.206   3
   0 -14 -26 882.687 299.028   7
   0  14  26 754.381 283.541   5
   0 -14 -26 1012.38 286.358   3
   0 -14 -27-76.9252 163.362   7
   0 -14 -27 21.0341 106.462   3
   0  14  27 7.57008 159.698   5
   0  15  -9 46.5641 135.914   4
   0 -15   9 257.943 195.705   7
   0  15  -8 253.013 178.121   4
   0 -15   8 275.668 192.390   7
   0  15  -7 29.6444 107.326   4
   0 -15   7-88.5525 143.956   7
   0  15  -6 204.352 159.910   4
   0 -15   6 204.982 126.324   7
   0 -15   5-27.8426 127.472   7
   0 -15   4-109.538 121.879   7
   0  15  -3 70.1234 84.6997   6
   0 -15   3 44.7140 100.455   7
   0  15  -2 158.075 137.863   6
   0 -15   2 169.349 143.146   7
   0  15  -1-92.4367 115.937   6
   0 -15   1 63.3918 97.7492   7
   0  15   0 403.463 179.296   6
   0 -15   0 60.5248 82.3218   7
   0  15   1 163.847 138.947   6
   0 -15  -1 14.6252 84.2117   7
   0  15   2 523.466 180.365   6
   0 -15  -2 633.970 258.571   7
   0  15   3-111.680 112.115   6
   0 -15  -3-130.418 134.143   7
   0  15   4 1468.57 310.429   6
   0 -15  -4 1376.86 352.677   7
   0  15   5-50.8116 81.1119   6
   0 -15  -5-143.422 102.848   7
   0  15   6 268.571 155.994   6
   0 -15  -6-258.647 178.477   7
   0  15   7 264.179 140.934   6
   0 -15  -7 40.3179 101.204   7
   0  15   8-54.4913 114.724   6
   0 -15  -8-89.5107 149.455   7
   0  15   9 179.789 147.655   6
   0  15   9 246.442 214.647   5
   0 -15  -9-67.5386 161.690   7
   0  15  10 88.9487 118.782   6
   0  15  10 221.820 152.974   5
   0 -15 -10 2.53773 104.020   7
   0  15  11-78.0081 125.054   6
   0  15  11-20.7422 137.504   5
   0 -15 -11 70.6480 158.102   7
   0  15  12 110.722 151.806   5
   0  15  12-147.231 112.550   6
   0 -15 -12-262.591 236.783   7
   0  15  13-65.6843 111.172   6
   0 -15 -13-4.68297 94.0976   7
   0  15  14 1032.62 328.746   5
   0  15  14 1061.46 299.000   6
   0 -15 -14 856.812 288.492   7
   0  15  15-206.463 164.206   6
   0  15  15-122.177 164.438   5
   0 -15 -15 206.656 160.069   7
   0  15  16 472.200 262.675   5
   0  15  16 549.966 218.870   6
   0 -15 -16 833.551 280.460   7
   0  15  17 237.408 186.472   5
   0 -15 -17-80.5215 120.001   7
   0  15  18-170.522 202.782   5
   0 -15 -18 41.3658 92.8356   7
   0  15  19-134.769 215.658   5
   0 -15 -19-63.2227 106.521   7
   0  15  20-171.216 149.556   5
   0 -15 -20 160.554 214.247   7
   0  15  21 571.771 308.981   5
   0 -15 -21 289.656 199.494   7
   0 -15 -22 88.9047 166.706   7
   0  15  22-62.4218 161.690   5
   0 -16   1 598.149 249.616   7
   0 -16   0-12.2191 109.058   7
   0  16   1 18.3903 85.5706   6
   0 -16  -1 200.165 188.453   7
   0  16   2 782.529 239.854   6
   0 -16  -2 547.105 221.115   7
   0  16   3-109.768 141.655   6
   0 -16  -3-139.391 181.212   7
   0  16   4 221.572 130.069   6
   0 -16  -4 104.785 82.9490   7
   0  16   5 72.4854 104.607   6
   0 -16  -5 13.4306 156.718   7
   0  16   6 230.533 170.144   6
   0 -16  -6-17.7686 85.4820   7
   0  16   7-53.2562 100.812   6
   0 -16  -7 294.605 182.951   7
   0  16   8 297.692 198.481   6
   0 -16  -8-182.848 178.537   7
   0  16   9 61.4578 111.928   6
   0 -16  -9-161.347 191.262   7
   0  16  10-117.212 127.972   6
   0 -16 -10-44.6409 129.269   7
   0  16  11-102.161 123.550   6
   0 -16 -11 40.5188 94.4364   7
   0  16  12 54.9172 142.222   6
   0 -16 -12-228.819 186.153   7
   0  16  13 231.564 212.565   5
   0  16  13-199.246 175.740   6
   0 -16 -13 136.112 157.783   7
   0  16  14 598.708 280.797   5
   0  16  14 275.585 162.425   6
   0 -16 -14 785.417 305.305   7
   0  16  15 212.256 151.847   5
   0  16  15 419.955 203.844   6
   0 -16 -15 12.0684 135.805   7
  -1  16  13 80.9232 123.318   6
   1 -16 -13-252.431 234.443   7
  -1  16  12 244.288 165.935   6
   1 -16 -12-84.2892 149.535   7
  -1  16  11-50.5499 141.014   6
   1 -16 -11-313.319 228.609   7
  -1  16  10 293.617 225.373   6
   1 -16 -10-120.679 173.288   7
  -1  16   9-62.6428 132.118   6
   1 -16  -9-75.2640 84.4083   7
  -1  16   8-308.947 239.313   6
   1 -16  -8-121.894 132.069   7
  -1  16   7 99.1952 119.233   6
   1 -16  -7-79.7530 127.285   7
  -1  16   6 849.371 265.472   6
   1 -16  -6 170.902 130.691   7
  -1  16   5-124.445 105.052   6
   1 -16  -5-5.38006 119.443   7
  -1  16   4-178.840 170.850   6
   1 -16  -4 100.413 98.6441   7
  -1  16   3 75.1944 127.804   6
   1 -16  -3 91.9842 114.390   7
  -1  16   2-54.2204 74.5831   6
   1 -16  -2 824.192 321.300   7
  -1  16   1-66.3066 81.7158   6
   1 -16  -1 166.753 157.734   7
  -1  15  21 95.3158 126.484   5
  -1  15  21 188.808 179.133   6
   1 -15 -21 193.285 214.425   7
  -1  15  20 14.6182 98.9680   6
  -1  15  20 133.332 152.934   5
   1 -15 -20-33.6415 174.114   7
  -1  15  19 124.614 210.585   5
  -1  15  19 1.59268 97.8388   6
   1 -15 -19-6.18281 114.422   7
  -1  15  18 335.023 208.596   5
   1 -15 -18 72.5862 85.3456   7
  -1  15  17 34.1605 157.099   6
  -1  15  17-106.654 188.204   5
   1 -15 -17 6.01240 97.4333   7
  -1  15  16 254.344 149.580   6
   1 -15 -16-75.5162 134.419   7
  -1  15  15 456.883 242.276   6
   1 -15 -15 159.583 132.977   7
  -1  15  14 1124.28 309.609   6
   1 -15 -14 1103.20 331.799   7
  -1  15  13 33.7558 93.9977   6
   1 -15 -13 222.645 182.559   7
  -1  15  12 717.603 261.776   6
   1 -15 -12 319.284 187.238   7
  -1  15  11 23.7818 113.322   6
   1 -15 -11-156.877 167.663   7
  -1  15  10 89.5911 84.4957   6
   1 -15 -10 149.923 139.926   7
  -1  15   9-115.349 160.418   6
   1 -15  -9-144.321 162.405   7
  -1  15   8-312.189 162.466   6
   1 -15  -8 214.029 136.645   7
  -1  15   7 31.4415 104.032   6
   1 -15  -7-111.519 149.110   7
  -1  15   6 285.051 167.742   6
   1 -15  -6 33.7855 102.601   7
  -1  15   5 75.6565 85.0578   6
   1 -15  -5-177.261 161.777   7
  -1  15   4 557.280 218.891   6
   1 -15  -4 272.788 146.469   7
  -1  15   3 81.3018 123.306   6
   1 -15  -3-34.8727 135.052   7
  -1  15   2 277.663 138.160   6
   1 -15  -2 571.015 241.956   7
  -1  15   1 57.9764 82.0364   6
   1 -15  -1 91.5648 114.053   7
  -1  15   0 378.800 169.236   6
   1 -15   0 539.238 238.023   7
  -1  15  -1-102.809 114.590   6
   1 -15   1 90.1039 131.407   7
  -1  15  -2 20.9815 63.2472   6
   1 -15   2 142.703 151.408   7
  -1  15  -3-52.6100 83.9944   6
   1 -15   3 4.44020 141.894   7
   1 -15   4 331.404 185.729   7
   1 -15   5-59.2221 135.245   7
  -1  15  -6-101.658 129.215   4
   1 -15   6 65.7407 108.454   7
  -1  15  -7-59.6537 134.934   4
   1 -15   7-238.354 189.948   7
  -1  15  -8 906.580 287.119   4
   1 -15   8 440.496 220.597   7
   1 -14 -26 1236.29 352.829   7
  -1  14  26 1287.33 363.717   6
  -1  14  26 1780.83 474.786   5
   1 -14 -26 1510.00 354.127   3
   1 -14 -25-85.5973 117.290   7
  -1  14  25-116.632 121.674   6
  -1  14  25-131.049 169.889   5
   1 -14 -25 19.4251 98.0827   3
   1 -14 -24 129.244 142.136   7
  -1  14  24 519.774 235.571   6
  -1  14  24 461.981 249.863   5
   1 -14 -24 447.395 203.525   3
   1 -14 -23 163.669 104.889   7
  -1  14  23 598.033 267.996   6
  -1  14  23 195.043 175.409   5
   1 -14 -23 247.030 147.005   3
   1 -14 -22-83.9872 116.982   7
  -1  14  22 174.014 164.760   6
  -1  14  22-42.5231 164.187   5
   1 -14 -22 57.6058 100.708   3
   1 -14 -21 29.5100 128.199   7
  -1  14  21 201.455 147.304   6
  -1  14  21 154.666 174.529   5
   1 -14 -21 188.254 110.899   3
   1 -14 -20 311.199 216.089   7
  -1  14  20-10.4173 107.586   5
  -1  14  20-87.3439 155.591   6
   1 -14 -20-87.5783 96.9478   3
   1 -14 -19 85.3263 143.828   7
  -1  14  19-36.1104 111.356   6
  -1  14  19-31.9095 149.723   5
  -1  14  18 41.1894 120.573   6
  -1  14  18 191.600 185.188   5
   1 -14 -17 564.366 277.108   7
  -1  14  17 389.806 208.061   5
  -1  14  17 263.793 183.933   6
   1 -14 -16 1304.92 369.097   7
  -1  14  16 1007.20 317.540   5
  -1  14  16 1162.49 320.249   6
   1 -14 -15 244.055 207.036   7
  -1  14  15 179.884 189.387   5
  -1  14  15 113.732 84.5604   6
   1 -14 -14 1705.10 377.081   7
  -1  14  14 2050.20 436.138   5
  -1  14  14 1589.34 353.448   6
   1 -14 -13 123.063 131.993   7
  -1  14  13-24.8641 106.068   5
   1 -14 -12 32.3753 98.3262   7
  -1  14  12-18.0471 129.522   5
  -1  14  12 160.164 131.458   6
   1 -14 -11-35.8430 161.403   7
  -1  14  11 262.283 144.763   6
   1 -14 -10 516.185 226.090   7
  -1  14  10 406.764 188.503   6
   1 -14  -9 44.5729 87.9250   7
  -1  14   9-27.4363 83.5498   6
   1 -14  -8-93.1866 131.176   7
  -1  14   8 95.8291 97.6562   6
   1 -14  -7-197.275 141.404   7
  -1  14   7 75.2768 77.3948   6
   1 -14  -6 128.490 137.242   7
  -1  14   6 63.0331 84.7344   6
   1 -14  -5 330.462 219.472   7
  -1  14   5 31.2413 122.673   6
   1 -14  -4 1448.73 349.776   7
  -1  14   4 1197.39 277.496   6
   1 -14  -3-106.045 108.823   7
  -1  14   3 48.9543 79.2723   6
   1 -14  -2 503.756 197.298   7
  -1  14   2 228.610 126.387   6
   1 -14  -1 95.8669 75.6886   7
  -1  14   1 107.385 114.455   6
   1 -14   0 258.939 148.059   7
  -1  14   0 212.965 118.237   6
   1 -14   1-48.8590 134.488   7
  -1  14  -1-104.218 80.0408   6
   1 -14   2 323.255 173.778   7
  -1  14  -2-21.4248 63.5393   6
   1 -14   3-44.9605 94.4925   7
  -1  14  -3 16.1484 59.4834   6
   1 -14   4 176.738 153.846   7
  -1  14  -4-49.5953 73.6827   6
   1 -14   5 76.0840 111.996   7
  -1  14  -5-26.6027 81.9515   6
  -1  14  -6 641.678 213.114   4
   1 -14   6 617.585 232.065   7
  -1  14  -6 731.072 177.745   6
   1 -14   7 269.188 175.008   7
  -1  14  -7 13.1383 81.2212   4
   1 -14   8 1345.25 339.190   7
  -1  14  -8 1872.51 386.956   4
   1 -14   9-136.495 151.046   2
   1 -14   9 145.286 166.523   7
  -1  14  -9 99.2553 125.185   4
   1 -14  10 91.9674 110.673   2
   1 -14  10 84.1236 109.804   7
  -1  14 -10-8.06789 97.8266   4
   1 -14  11 133.850 144.911   2
  -1  14 -11-177.894 135.528   4
   1 -14  11 356.467 213.089   7
  -1  14 -12 829.108 250.930   4
   1 -14  12 623.060 221.712   2
   1 -14  12 910.487 295.155   7
  -1  14 -13-40.0765 126.452   4
   1 -14  13-59.7908 91.6867   2
   1 -14  13-165.171 212.162   7
   1 -14  14 29.7730 118.416   2
  -1  14 -14 23.7701 111.817   4
  -1  13  29 43.4054 143.020   5
   1 -13 -29-274.324 219.140   7
   1 -13 -29 115.353 118.052   3
  -1  13  28 242.732 177.496   5
   1 -13 -28 219.641 94.1866   7
   1 -13 -28 165.232 139.101   3
  -1  13  27 201.706 180.814   5
   1 -13 -27 92.6883 116.457   7
   1 -13 -27-155.275 171.057   3
  -1  13  26 477.889 196.093   5
   1 -13 -26 177.929 144.584   7
   1 -13 -26 580.853 217.183   3
  -1  13  25 110.674 178.253   5
   1 -13 -25 389.904 235.210   7
   1 -13 -25 124.506 143.157   3
  -1  13  24 13.4329 142.623   5
   1 -13 -24 313.566 217.679   7
   1 -13 -24 261.648 182.579   3
  -1  13  23-26.9803 149.262   5
   1 -13 -23-102.132 97.8835   3
  -1  13  22 908.357 301.344   5
   1 -13 -22 690.517 323.596   7
   1 -13 -22 478.240 155.838   3
  -1  13  21 182.641 166.101   5
   1 -13 -21 61.3880 134.310   7
   1 -13 -21 111.233 138.727   3
  -1  13  20 243.945 186.475   5
   1 -13 -20-1.46356 109.628   7
   1 -13 -20 116.377 99.3733   3
  -1  13  19 194.921 188.683   5
   1 -13 -19 219.277 189.824   7
   1 -13 -19-44.2981 102.147   3
  -1  13  18 164.002 188.371   5
   1 -13 -18 20.3121 161.979   7
   1 -13 -18 200.057 92.5210   3
  -1  13  17 52.0484 114.645   5
   1 -13 -17 202.510 125.306   7
   1 -13 -17 33.6773 72.7447   3
  -1  13  16 1334.73 297.237   6
  -1  13  16 1279.20 351.585   5
   1 -13 -16 1444.79 246.044   3
   1 -13 -16 1495.60 356.014   7
   1 -13 -15 209.169 166.862   7
   1 -13 -15-21.3552 84.1644   3
  -1  13  15-18.6049 151.234   5
  -1  13  15 223.229 121.981   6
   1 -13 -14 244.105 173.955   7
   1 -13 -14 359.174 111.661   3
  -1  13  14 686.181 279.087   5
  -1  13  14 336.155 183.382   6
   1 -13 -13 68.8602 94.7102   7
   1 -13 -13 111.479 64.0649   3
  -1  13  13 267.487 137.325   6
   1 -13 -12 1221.84 305.400   7
   1 -13 -12 1211.10 187.443   3
  -1  13  12 1130.11 322.783   5
  -1  13  12 1304.68 311.210   6
   1 -13 -11 217.834 151.094   7
   1 -13 -11 62.7561 62.0370   3
  -1  13  11 49.8087 106.758   5
  -1  13  11 249.738 172.448   6
   1 -13 -10 604.971 229.476   7
   1 -13 -10 1004.15 146.604   3
  -1  13  10 670.756 258.218   5
  -1  13  10 758.717 232.753   6
   1 -13  -9 92.8102 137.116   7
   1 -13  -9-16.5065 32.6774   3
  -1  13   9-12.4399 126.150   5
  -1  13   9 74.1058 81.6515   6
   1 -13  -8 251.225 125.662   7
  -1  13   8 89.4822 94.3804   6
   1 -13  -7-85.3224 119.611   7
  -1  13   7 95.6588 90.5818   1
  -1  13   7 53.7460 74.2507   6
   1 -13  -6 1129.67 292.820   7
  -1  13   6 1193.51 238.331   1
  -1  13   6 1623.04 307.379   6
   1 -13  -5 66.8630 100.160   7
  -1  13   5-87.6294 87.0576   1
  -1  13   5 99.5960 100.190   6
   1 -13  -4 1707.41 341.631   7
  -1  13   4 1360.05 237.398   1
  -1  13   4 1857.75 320.018   6
   1 -13  -3-24.5915 108.206   7
  -1  13   3 73.1032 75.9165   1
  -1  13   3 224.901 125.940   6
   1 -13  -2 229.270 132.589   7
  -1  13   2 226.553 104.706   1
  -1  13   2 211.998 131.421   6
   1 -13  -1 274.107 182.019   7
  -1  13   1 76.9350 76.7006   1
  -1  13   1 190.244 115.452   6
  -1  13   0 1866.90 308.114   6
   1 -13   0 1735.34 361.651   7
  -1  13  -1 75.5298 92.1426   6
   1 -13   1-48.0596 108.277   7
  -1  13  -2 157.068 103.079   6
   1 -13   2 212.252 141.634   7
  -1  13  -3 217.249 97.7183   6
   1 -13   3 54.4701 108.819   7
  -1  13  -4 109.571 94.0882   6
   1 -13   4-160.451 159.768   7
  -1  13  -5 53.9122 56.5040   6
   1 -13   5 313.685 163.683   7
  -1  13  -6 890.150 183.431   6
   1 -13   6 1029.61 283.833   7
   1 -13   7-171.080 156.317   2
  -1  13  -7-43.3782 56.8799   6
  -1  13  -7 68.2371 83.5607   4
   1 -13   8 253.095 226.467   7
   1 -13   8 355.475 187.953   2
  -1  13  -8 286.076 149.941   4
  -1  13  -8 372.121 133.284   6
  -1  13  -9 179.247 124.276   4
   1 -13   9 27.9018 123.946   2
   1 -13   9 225.181 161.453   7
  -1  13 -10 1261.99 280.390   4
   1 -13  10 1050.17 284.337   2
   1 -13  10 923.298 286.543   7
  -1  13 -11 125.472 66.6147   4
   1 -13  11 99.1744 119.729   2
   1 -13  11-148.511 130.171   7
  -1  13 -12 990.246 270.615   4
   1 -13  12 712.319 244.068   2
   1 -13  12 892.258 262.800   7
  -1  13 -13 180.005 118.166   4
   1 -13  13 108.068 159.350   2
   1 -13  13-211.869 128.526   7
  -1  13 -14 19.5517 114.457   4
   1 -13  14 51.2422 128.060   2
  -1  13 -15-64.0201 96.4672   4
   1 -13  15-110.979 124.589   2
  -1  13 -16-176.202 164.127   4
   1 -13  16 215.583 173.602   2
  -1  13 -17-21.2253 80.5908   4
   1 -13  17 442.851 265.451   2
  -1  13 -18 306.286 193.776   4
   1 -13  18 151.902 162.642   2
   1 -12 -32 52.3735 73.2723   7
   1 -12 -32-219.287 196.176   3
   1 -12 -31 36.5675 95.5336   7
   1 -12 -31-148.031 135.731   3
  -1  12  31 211.002 199.520   5
   1 -12 -30 323.450 170.891   7
   1 -12 -30 24.7909 131.059   3
  -1  12  30 103.898 167.059   5
   1 -12 -29-77.7407 107.516   7
   1 -12 -29-47.2041 91.4535   3
  -1  12  29 181.596 102.477   5
   1 -12 -28 1029.42 323.584   7
   1 -12 -28 1008.98 290.467   3
  -1  12  28 883.736 316.536   5
   1 -12 -27 166.833 194.841   7
   1 -12 -27 149.452 136.723   3
  -1  12  27 308.689 240.798   5
   1 -12 -26-133.767 149.346   7
   1 -12 -26 105.949 90.0645   3
  -1  12  26 143.521 168.116   5
   1 -12 -25 355.645 227.556   7
   1 -12 -25 159.988 125.744   3
  -1  12  25-22.5093 93.6547   5
   1 -12 -24 1989.43 404.441   7
   1 -12 -24 1508.58 344.913   3
  -1  12  24 1752.07 410.340   5
   1 -12 -23 77.2449 102.063   7
   1 -12 -23-62.2629 155.806   3
  -1  12  23 11.6667 107.012   5
   1 -12 -22 434.213 181.781   7
   1 -12 -22 707.911 225.249   3
  -1  12  22 822.383 295.247   5
   1 -12 -21 229.727 152.036   7
   1 -12 -21 78.7016 101.865   3
  -1  12  21 118.677 91.4185   5
   1 -12 -20-113.131 150.322   7
   1 -12 -20-34.6866 88.5927   3
  -1  12  20-25.1682 106.744   5
   1 -12 -19 65.5367 76.8542   7
   1 -12 -19-57.1906 100.832   3
  -1  12  19-3.08551 73.9308   5
   1 -12 -18 376.179 194.998   7
   1 -12 -18 285.012 147.651   3
  -1  12  18 539.121 196.060   5
   1 -12 -17 2.98812 115.466   7
   1 -12 -17 188.285 157.351   3
  -1  12  17 88.0303 118.568   5
   1 -12 -16 587.429 244.412   7
   1 -12 -16 484.795 165.865   3
  -1  12  16 752.713 245.804   5
   1 -12 -15 561.506 231.228   7
   1 -12 -15 304.225 116.691   3
  -1  12  15 674.335 231.409   5
   1 -12 -14 677.017 244.184   7
  -1  12  14 837.219 265.796   5
   1 -12 -14 676.601 161.819   3
  -1  12  13 173.980 177.316   5
   1 -12 -13-74.9613 59.1821   3
   1 -12 -13-101.274 129.141   7
   1 -12 -12 2442.99 279.375   3
   1 -12 -12 2643.06 267.142   3
  -1  12  12 2141.36 413.725   5
   1 -12 -12 2023.24 373.170   7
   1 -12 -11 97.8752 74.1736   3
   1 -12 -11 129.653 57.9911   3
  -1  12  11-152.224 138.268   5
  -1  12  11 287.752 155.971   6
   1 -12 -11 111.430 96.3816   7
   1 -12 -10 64.5551 43.9663   3
   1 -12 -10-108.518 124.242   7
   1 -12 -10 79.2848 54.1073   3
  -1  12  10 73.2436 80.7444   6
  -1  12  10-66.2085 138.181   5
  -1  12   9 25.9228 80.9665   1
   1 -12  -9 63.9211 49.7241   3
   1 -12  -9 92.5170 88.0561   7
   1 -12  -9 78.1136 44.7125   3
  -1  12   9-72.4461 108.747   5
  -1  12   9 76.1660 70.4842   6
  -1  12   8 233.494 127.138   1
   1 -12  -8 114.523 47.4574   3
   1 -12  -8 111.898 74.6232   7
   1 -12  -8 117.042 42.6053   3
  -1  12   8 227.024 129.459   6
  -1  12   8 266.596 185.365   5
  -1  12   7 524.175 161.067   1
   1 -12  -7 414.318 65.9420   3
  -1  12   7 343.568 162.258   5
  -1  12   7 685.193 191.192   6
   1 -12  -7 431.250 64.2528   3
   1 -12  -7 389.581 184.707   7
   1 -12  -6 58.8550 90.4719   7
  -1  12   6 342.580 149.879   6
  -1  12   6 236.893 110.731   1
   1 -12  -5 387.045 167.792   7
  -1  12   5 572.688 172.719   6
  -1  12   5 443.044 146.162   1
  -1  12   4 2.06348 59.5469   6
  -1  12   4-7.78883 55.0495   1
   1 -12  -3 224.709 133.448   7
  -1  12   3-108.558 82.3391   1
   1 -12  -2 747.731 226.326   7
  -1  12   2 760.031 205.295   6
  -1  12   2 665.210 144.500   1
   1 -12  -1-163.690 140.978   7
  -1  12   1-83.0033 95.6620   6
  -1  12   1 76.2072 63.4458   1
   1 -12   0-24.7411 101.651   7
  -1  12   0 128.746 90.0650   6
  -1  12   0 119.761 85.9807   1
   1 -12   1-74.9915 131.140   7
  -1  12  -1 97.4361 55.5152   6
  -1  12  -1 134.872 73.1946   1
  -1  12  -2-62.4910 60.8258   6
  -1  12  -2-66.4114 52.3686   1
   1 -12   2 106.142 97.2844   5
   1 -12   3 28.9116 109.097   7
  -1  12  -3 144.391 87.3386   6
  -1  12  -3 169.053 61.1890   1
   1 -12   3-139.995 138.666   5
   1 -12   4-2.97711 85.7337   7
  -1  12  -4 148.926 81.3576   6
  -1  12  -4 50.8439 42.5876   1
   1 -12   4-10.8832 110.786   5
   1 -12   5-37.8865 88.3755   7
  -1  12  -5 66.8366 61.9451   6
  -1  12  -5-56.2127 36.3643   1
   1 -12   5-6.74842 77.7385   2
   1 -12   5-157.020 134.535   5
   1 -12   6 147.937 80.8189   7
   1 -12   6 105.306 89.7785   5
  -1  12  -6 285.147 106.407   6
   1 -12   6 290.543 141.526   2
   1 -12   7 63.4060 62.5184   7
   1 -12   7 312.541 151.098   5
  -1  12  -7 74.7646 97.8109   4
   1 -12   7 154.606 93.5563   2
  -1  12  -7 89.5885 69.6086   6
   1 -12   8 1074.32 242.041   5
  -1  12  -8 1461.24 208.421   6
   1 -12   8 1187.61 271.556   7
   1 -12   8 1215.69 290.063   2
  -1  12  -8 1307.62 281.590   4
   1 -12   9-34.3274 57.2131   5
  -1  12  -9 46.7646 50.3609   6
   1 -12   9 42.5894 85.1832   7
   1 -12   9 202.729 167.672   2
  -1  12  -9 121.364 127.101   4
   1 -12  10 1836.22 293.214   5
   1 -12  10 2257.60 384.043   7
   1 -12  10 1970.20 365.434   2
  -1  12 -10 2109.42 237.375   6
  -1  12 -10 2493.05 404.798   4
   1 -12  11-61.4083 95.1981   7
  -1  12 -11 45.9284 100.130   4
  -1  12 -11 167.863 71.2195   6
   1 -12  11-171.119 119.973   2
  -1  12 -12 21.8888 102.154   4
   1 -12  12 6.96131 81.3226   2
   1 -12  12-0.41160 94.0527   7
  -1  12 -13-3.43638 90.2856   4
   1 -12  13-69.9069 84.0212   2
   1 -12  13 122.137 114.553   7
  -1  12 -14-59.8946 100.958   4
   1 -12  14 299.683 174.216   2
  -1  12 -15-12.1584 74.4394   4
   1 -12  15 55.1536 73.1178   2
  -1  12 -16 258.110 151.022   4
   1 -12  16 134.320 124.477   2
  -1  12 -17 37.9623 85.2795   4
   1 -12  17-106.297 126.281   2
  -1  12 -18 17.6913 100.758   4
   1 -12  18-93.8502 147.064   2
  -1  12 -19 62.7885 96.3552   4
   1 -12  19-38.0922 137.461   2
  -1  12 -20 1302.15 318.133   4
   1 -12  20 870.940 272.082   2
  -1  12 -21 157.864 145.155   4
   1 -12  21 16.2144 97.2870   2
  -1  12 -22 336.670 165.829   4
   1 -12  22 324.014 195.395   2
   1 -11 -34 213.871 156.623   7
  -1  11  34 256.225 253.474   5
   1 -11 -34-250.612 232.400   3
   1 -11 -33 200.866 105.814   7
  -1  11  33 305.769 221.385   5
   1 -11 -33 147.415 105.692   3
   1 -11 -32-39.2143 144.277   7
  -1  11  32 221.778 192.162   5
   1 -11 -32 15.9192 127.409   3
   1 -11 -31-30.3063 98.6790   7
  -1  11  31-120.213 147.486   5
   1 -11 -31-115.871 167.882   3
   1 -11 -30-85.2356 142.694   7
  -1  11  30-24.7635 132.342   5
   1 -11 -30 307.273 185.548   3
   1 -11 -29-37.3751 112.557   7
  -1  11  29 326.807 183.240   5
   1 -11 -29 139.264 164.740   3
   1 -11 -28-97.3228 120.803   7
  -1  11  28-25.5253 136.685   5
   1 -11 -27-48.3222 100.698   7
  -1  11  27-28.3654 81.1304   5
   1 -11 -26 676.413 228.614   7
  -1  11  26 874.648 277.095   5
   1 -11 -25-112.239 85.9788   7
  -1  11  25-33.1426 113.891   5
   1 -11 -24 2296.53 430.290   7
  -1  11  24 2195.81 442.965   5
   1 -11 -23 267.386 184.491   7
  -1  11  23 430.430 180.591   5
   1 -11 -22-31.8266 104.547   7
  -1  11  22 74.4997 115.715   5
   1 -11 -21 264.790 149.535   7
  -1  11  21 377.354 184.783   5
   1 -11 -20 527.524 188.971   7
  -1  11  20 628.814 239.559   5
   1 -11 -19 99.0017 125.695   7
  -1  11  19 495.339 259.672   5
   1 -11 -18 302.253 169.087   7
  -1  11  18 190.678 159.844   5
   1 -11 -17 401.909 186.227   7
  -1  11  17 501.202 190.154   5
   1 -11 -16 479.673 221.367   7
  -1  11  16 406.370 203.285   5
   1 -11 -15-109.396 99.4802   7
  -1  11  15 155.629 137.676   5
   1 -11 -14 3286.76 459.714   7
  -1  11  14 4485.72 573.313   5
   1 -11 -13 224.770 156.373   7
  -1  11  13 51.4092 97.1195   5
   1 -11 -13 48.9602 68.2046   3
   1 -11 -12 808.220 220.621   7
  -1  11  12 588.488 197.201   5
   1 -11 -12 936.588 184.909   3
  -1  11  12 830.755 207.836   1
  -1  11  11 6.26222 118.881   1
  -1  11  11 53.6587 101.656   5
   1 -11 -11 127.746 96.1223   3
   1 -11 -11 76.1483 107.293   7
   1 -11 -10 1004.59 237.184   7
  -1  11  10 1256.42 247.594   1
  -1  11  10 1288.28 290.083   5
   1 -11 -10 1154.14 181.297   3
   1 -11 -10 1416.21 185.549   3
   1 -11  -9 630.285 203.277   7
  -1  11   9 589.503 163.379   1
  -1  11   9 641.576 223.856   5
   1 -11  -9 727.476 130.460   3
   1 -11  -9 883.384 138.733   3
   1 -11  -8 1211.48 264.948   7
  -1  11   8 1738.23 274.942   1
  -1  11   8 1312.15 294.647   5
  -1  11   8 1929.59 316.515   6
   1 -11  -8 1623.24 180.338   3
   1 -11  -8 1569.80 166.253   3
   1 -11  -7 599.301 200.103   7
  -1  11   7 525.860 158.791   1
  -1  11   7 881.054 252.706   5
  -1  11   7 864.290 211.038   6
   1 -11  -7 677.202 106.103   3
   1 -11  -7 684.272 98.6002   3
   1 -11  -6 167.890 125.574   7
  -1  11   6 119.112 71.8081   1
  -1  11   6 20.7535 60.6447   6
  -1  11   6-77.5496 86.9662   5
   1 -11  -6 92.5161 36.4933   3
   1 -11  -6 70.9596 34.4400   3
   1 -11  -5 414.381 172.466   7
  -1  11   5 217.973 104.113   1
  -1  11   5 368.485 149.119   6
  -1  11   5 726.327 252.068   5
  -1  11   4 1493.58 241.728   1
   1 -11  -4 1379.32 295.705   5
   1 -11  -4 1763.45 319.885   7
  -1  11   4 1467.70 258.630   6
  -1  11   3 126.431 82.1198   1
   1 -11  -3 32.1068 86.1345   7
  -1  11   3-9.11718 72.5916   6
   1 -11  -3 172.254 112.747   5
  -1  11   2 1892.60 286.153   6
   1 -11  -2 2165.31 363.893   5
   1 -11  -2 1986.54 338.216   7
  -1  11   2 2067.18 258.936   1
  -1  11   1 142.008 83.2196   1
   1 -11  -1 282.278 132.353   5
   1 -11  -1 532.116 202.603   7
  -1  11   1 104.173 72.0122   6
  -1  11   0-21.0249 35.6050   1
   1 -11   0-72.3805 90.7471   5
   1 -11   0-19.9203 71.3279   7
  -1  11   0 84.0053 70.8695   6
  -1  11  -1-52.7343 48.1778   1
   1 -11   1 8.93619 57.3212   5
   1 -11   1 84.6984 121.689   7
  -1  11  -1-55.9429 70.8871   6
  -1  11  -2 330.112 91.8577   1
  -1  11  -2 416.677 127.193   6
   1 -11   2 8.74120 58.6414   5
   1 -11   2 334.854 138.667   7
   1 -11   3 0.91532 114.473   5
  -1  11  -3-2.31580 55.5270   6
  -1  11  -3-44.4115 53.8639   1
   1 -11   3-46.3984 96.6720   7
   1 -11   4 93.4479 81.3358   5
  -1  11  -4 52.9470 48.6249   6
  -1  11  -4 60.9359 31.6408   1
   1 -11   4 128.443 101.747   2
   1 -11   4-41.2482 113.565   7
   1 -11   5-32.7900 69.5848   5
  -1  11  -5-43.8226 56.8552   6
  -1  11  -5-27.3648 24.4321   1
   1 -11   5-127.750 121.468   2
   1 -11   5 179.110 167.673   7
   1 -11   6 101.697 90.7827   5
  -1  11  -6 193.135 82.4020   6
   1 -11   6 127.356 87.1479   2
  -1  11  -6 257.194 57.8354   1
   1 -11   6 275.304 160.248   7
   1 -11   7 261.279 98.4784   5
   1 -11   7 598.081 212.868   7
  -1  11  -7 372.358 104.211   6
   1 -11   7 229.622 103.574   2
   1 -11   8 3417.76 443.805   2
  -1  11  -8 3781.75 456.801   4
  -1  11  -8 3963.15 328.323   6
   1 -11   8 3433.49 453.596   7
   1 -11   8 3379.11 388.157   5
   1 -11   9 69.7725 62.7448   5
  -1  11  -9 111.779 77.4189   6
  -1  11  -9 255.655 147.613   4
   1 -11   9 87.6697 86.8295   2
   1 -11   9 147.713 136.827   7
   1 -11  10 659.549 168.299   5
  -1  11 -10 748.322 135.106   6
  -1  11 -10 819.667 223.311   4
   1 -11  10 607.625 204.697   2
   1 -11  10 878.647 241.548   7
   1 -11  11 87.0901 83.7311   5
  -1  11 -11 91.2858 74.1145   4
  -1  11 -11 1.86262 30.1443   6
   1 -11  11 23.1740 105.490   2
   1 -11  11 190.297 158.341   7
   1 -11  12 86.8669 58.8801   5
  -1  11 -12 234.249 153.964   4
  -1  11 -12 273.778 78.4311   6
   1 -11  12 331.313 166.303   2
   1 -11  12 110.782 99.3103   7
   1 -11  13-87.0947 75.0253   5
   1 -11  13 22.1789 92.6406   7
  -1  11 -13-134.757 85.1941   4
  -1  11 -13 21.1719 30.4309   6
   1 -11  13 38.8849 77.5516   2
  -1  11 -14 294.583 141.585   4
   1 -11  14 37.1247 70.2288   2
  -1  11 -15-61.4542 110.152   4
   1 -11  15 22.6009 73.1017   2
  -1  11 -16-67.6516 104.542   4
   1 -11  16 27.3210 103.875   2
  -1  11 -17 68.4542 107.008   4
   1 -11  17 142.662 120.531   2
  -1  11 -18 985.083 262.331   4
   1 -11  18 860.022 257.988   2
  -1  11 -19 61.6421 109.949   4
   1 -11  19 248.992 157.217   2
  -1  11 -20 1032.72 269.728   4
   1 -11  20 807.176 281.360   2
  -1  11 -21 163.155 122.904   4
   1 -11  21-126.228 85.2358   2
  -1  11 -22-18.7677 121.205   4
   1 -11  22 18.1596 105.772   2
  -1  11 -23 489.257 179.625   4
   1 -11  23-96.4596 132.569   2
  -1  11 -24-52.9240 133.224   4
   1 -11  24 443.930 205.577   2
  -1  11 -25-39.7564 164.525   4
   1 -11  25 50.4475 97.3114   2
   1 -10 -36 626.528 247.490   7
   1 -10 -36 253.936 189.391   3
  -1  10  36 911.957 334.192   5
   1 -10 -35 142.526 144.856   3
  -1  10  35 35.0198 112.237   5
   1 -10 -34 20.6725 96.7968   7
  -1  10  34-152.293 191.084   5
  -1  10  33 251.047 195.881   5
   1 -10 -33 323.276 214.067   7
  -1  10  32 958.013 298.575   5
   1 -10 -32 612.495 221.171   7
  -1  10  31 106.703 132.057   5
   1 -10 -31-46.7653 100.346   7
  -1  10  30 371.217 197.036   5
   1 -10 -30 460.937 205.577   7
  -1  10  29-247.372 225.405   5
   1 -10 -29-103.180 149.028   7
  -1  10  28 200.829 180.602   5
   1 -10 -28-69.6686 140.388   7
  -1  10  27-10.3001 83.4799   5
   1 -10 -27 9.20406 75.4954   7
  -1  10  26 2323.24 462.669   5
   1 -10 -26 1563.46 337.492   7
  -1  10  25 68.6768 87.2309   5
   1 -10 -25-102.257 92.1576   7
  -1  10  24 268.030 178.082   5
   1 -10 -24 4.88875 125.593   7
  -1  10  23 711.018 266.433   5
   1 -10 -23 984.961 248.746   7
  -1  10  22 3780.85 545.751   5
   1 -10 -22 3385.27 470.471   7
  -1  10  21 35.8612 88.6773   5
   1 -10 -21 87.4014 143.370   7
  -1  10  20 2424.11 434.433   5
   1 -10 -20 1993.91 352.506   7
  -1  10  19 246.540 162.777   5
   1 -10 -19 127.144 124.862   7
  -1  10  18 133.179 97.8976   5
   1 -10 -18-63.3492 102.749   7
  -1  10  17 318.075 167.292   5
   1 -10 -17 176.297 122.701   7
  -1  10  16 11.8123 75.8256   5
   1 -10 -16 54.5536 86.7735   7
  -1  10  15 175.290 123.301   5
   1 -10 -15 109.904 125.470   7
  -1  10  14 140.722 98.4381   1
  -1  10  14-70.5081 115.323   5
   1 -10 -14 43.6702 86.2578   7
  -1  10  13-4.85818 74.7845   1
  -1  10  13 87.2970 65.9745   2
  -1  10  13 106.657 72.0549   5
   1 -10 -13 87.6517 108.302   7
  -1  10  12 65.8108 60.2897   1
  -1  10  12 143.156 89.5353   2
  -1  10  12 111.351 120.516   5
   1 -10 -12 40.4774 98.1195   7
  -1  10  11-7.68602 50.4680   1
  -1  10  11 73.6126 92.6899   2
  -1  10  11 92.0947 122.798   5
   1 -10 -11-21.5822 74.0259   7
  -1  10  10 724.420 182.562   1
   1 -10 -10 400.262 158.463   7
  -1  10  10 351.896 157.519   5
  -1  10  10 427.631 155.145   2
   1 -10  -9-14.7974 90.9250   5
   1 -10  -9 101.825 109.665   7
  -1  10   9-114.893 93.6146   1
  -1  10   9-55.5556 82.7839   2
  -1  10   9 13.5588 81.5924   5
  -1  10   8 19.6944 110.636   5
   1 -10  -8 224.429 144.613   5
   1 -10  -8 81.1585 49.2637   3
  -1  10   8-11.6614 61.8125   1
   1 -10  -8 83.4311 56.6702   3
  -1  10   8 50.9004 84.4015   2
   1 -10  -8 200.796 130.607   7
  -1  10   7 167.175 74.4286   5
   1 -10  -7 376.913 167.416   5
   1 -10  -7 466.289 158.412   7
  -1  10   7 360.969 127.139   1
   1 -10  -7 266.343 71.8808   3
  -1  10   7 194.365 105.621   2
   1 -10  -7 307.373 67.7070   3
  -1  10   6 779.300 208.317   5
  -1  10   6 816.928 197.124   6
   1 -10  -6 1183.89 262.835   5
   1 -10  -6 719.909 179.903   7
  -1  10   6 787.429 172.505   1
   1 -10  -6 895.396 120.040   3
  -1  10   6 1170.43 233.739   2
   1 -10  -6 753.633 100.445   3
  -1  10   5 59.0780 76.9792   7
  -1  10   5-29.4295 90.0471   5
  -1  10   5-147.142 119.614   6
   1 -10  -5-114.573 94.9011   5
   1 -10  -5 103.632 104.433   7
  -1  10   5-40.5849 54.6736   1
   1 -10  -5 103.867 42.5491   3
  -1  10   5-17.4587 68.9009   2
   1 -10  -5 23.9745 21.6592   3
   1 -10  -4 1160.68 83.6682   3
   1 -10  -4 1400.21 96.1549   3
  -1  10   4 1376.54 268.062   5
  -1  10   4 1302.85 228.741   6
  -1  10   4 1357.80 274.289   7
   1 -10  -4 1553.24 292.429   5
  -1  10   4 1419.46 213.601   1
   1 -10  -4 1472.92 288.013   7
  -1  10   4 1841.43 295.817   2
  -1  10   3 258.972 128.736   5
  -1  10   3 246.157 92.2312   6
   1 -10  -3 175.140 91.1815   5
  -1  10   3 360.225 148.855   7
  -1  10   3 391.483 127.437   1
  -1  10   3 214.430 97.4437   2
   1 -10  -3 405.909 170.442   7
   1 -10  -2 45.2326 69.8465   5
  -1  10   2 18.2596 54.6338   1
  -1  10   2-121.097 80.1042   2
  -1  10   2 58.5799 55.7577   6
   1 -10  -2 136.448 109.392   7
   1 -10  -1 101.431 107.979   5
  -1  10   1-60.0570 50.0317   1
  -1  10   1 78.3418 61.5776   2
  -1  10   1 28.1794 56.5251   6
   1 -10  -1 52.5554 64.9887   7
   1 -10   0 210.134 89.1275   5
  -1  10   0 369.387 102.227   1
  -1  10   0 220.831 112.707   2
  -1  10   0 361.678 123.332   6
   1 -10   0 361.260 148.731   7
   1 -10   1 140.767 88.9875   5
  -1  10  -1 45.3282 39.2989   1
  -1  10  -1-37.2611 54.9619   2
  -1  10  -1-67.7733 73.6312   6
   1 -10   1 54.7034 97.4935   7
   1 -10   2 51.9943 78.6131   5
  -1  10  -2 132.177 78.9584   2
  -1  10  -2 22.2917 41.3702   1
   1 -10   2 145.087 117.749   7
  -1  10  -2-1.56894 66.6280   6
  -1  10  -3 89.2199 86.3004   2
   1 -10   3-13.7860 86.6318   2
  -1  10  -3 66.1082 49.1920   1
   1 -10   3-66.3135 94.3052   5
  -1  10  -3 94.3494 58.4346   6
   1 -10   3 36.1301 69.8055   7
   1 -10   4-59.0071 76.6792   2
  -1  10  -4 59.6749 44.9106   1
   1 -10   4 109.383 86.1270   5
  -1  10  -4-21.9940 43.7502   6
   1 -10   4 121.626 99.3409   7
  -1  10  -5-6.91388 29.8819   1
   1 -10   5 74.6766 84.5812   2
   1 -10   5-5.70075 59.8011   5
  -1  10  -5-4.28648 55.7847   6
   1 -10   5 83.9673 84.6656   7
  -1  10  -6 863.251 97.8354   1
   1 -10   6 534.480 176.122   2
   1 -10   6 598.288 159.554   5
  -1  10  -6 815.140 151.500   6
   1 -10   6 692.660 196.330   7
   1 -10   7 179.270 119.872   2
   1 -10   7 9.29681 86.7051   5
  -1  10  -7 24.2016 46.4849   6
   1 -10   7 85.8031 104.627   7
   1 -10   8 1013.61 241.743   7
   1 -10   8 627.856 168.209   5
   1 -10   8 763.469 211.059   2
  -1  10  -8 567.211 185.326   4
  -1  10  -8 781.304 142.804   6
   1 -10   9-143.195 96.1875   5
   1 -10   9-0.62067 69.3968   2
   1 -10   9 64.1335 64.9919   7
  -1  10  -9 31.2675 73.1800   4
  -1  10  -9-1.96976 33.8698   6
   1 -10  10 367.976 123.247   5
   1 -10  10 468.078 166.655   2
   1 -10  10 305.630 152.354   7
  -1  10 -10 420.903 158.522   4
  -1  10 -10 340.751 89.6740   6
   1 -10  11-65.0323 64.7215   5
   1 -10  11 71.6510 119.294   7
   1 -10  11 120.935 108.098   2
  -1  10 -11 127.122 113.758   4
  -1  10 -11 2.96086 31.1162   6
   1 -10  12 1101.25 271.129   7
  -1  10 -12 1139.76 245.355   4
   1 -10  12 742.382 162.569   5
  -1  10 -12 1074.26 135.221   6
   1 -10  12 1004.42 248.435   2
   1 -10  13 83.4092 86.6215   7
  -1  10 -13 101.608 87.3690   4
   1 -10  13 111.789 52.8898   5
  -1  10 -13 49.0877 31.1721   6
   1 -10  13 119.807 91.3685   2
  -1  10 -14 55.0058 26.7709   3
  -1  10 -14-5.06569 65.0887   4
   1 -10  14-8.97639 49.6772   5
  -1  10 -14-23.7662 31.2375   6
   1 -10  14-120.223 118.284   2
  -1  10 -15 124.088 40.7780   3
  -1  10 -15 146.716 100.165   4
   1 -10  15 150.586 83.1074   5
  -1  10 -15 110.669 34.7726   6
   1 -10  15 68.4060 99.4090   2
   1 -10  16 182.737 140.728   2
   1 -10  16 109.211 60.4647   5
  -1  10 -16 82.2470 42.1297   3
  -1  10 -16 165.814 102.568   4
  -1  10 -17 63.4366 46.9336   3
   1 -10  17 8.73833 75.1192   2
  -1  10 -17 5.68486 78.1340   4
  -1  10 -18 1234.50 172.184   3
   1 -10  18 1046.22 269.299   2
  -1  10 -18 1231.63 275.036   4
   1 -10  19-252.843 182.082   2
  -1  10 -19-23.0486 73.3762   4
   1 -10  20 35.5892 63.6604   2
  -1  10 -20-84.9983 83.9831   4
   1 -10  21-116.137 121.621   2
  -1  10 -21 94.4032 83.2799   4
   1 -10  22 725.423 231.407   2
  -1  10 -22 835.263 233.516   4
   1 -10  23 72.1768 110.634   2
  -1  10 -23 38.3721 109.731   4
   1 -10  24 338.762 144.277   2
  -1  10 -24 531.391 206.763   4
   1 -10  25 129.176 135.255   2
  -1  10 -25-36.3913 94.2874   4
   1 -10  26 25.6578 105.087   2
  -1  10 -26 212.054 149.942   4
   1 -10  27-22.8960 86.6120   2
  -1  10 -27 113.859 117.542   4
  -1   9  37 211.963 164.795   5
   1  -9 -37 262.048 160.890   7
   1  -9 -37 235.331 164.294   3
  -1   9  36-54.4149 143.158   5
   1  -9 -36-58.4286 115.862   7
   1  -9 -36 21.4554 90.7150   3
   1  -9 -35-204.744 154.954   7
  -1   9  35-32.5922 171.167   5
   1  -9 -34 1731.64 383.985   7
  -1   9  34 1150.63 316.370   5
   1  -9 -33-9.63606 94.5959   7
  -1   9  33-138.746 188.715   5
   1  -9 -32 139.672 143.439   7
  -1   9  32-6.87545 137.797   5
   1  -9 -31 81.8036 107.379   7
  -1   9  31 84.9641 86.3452   5
   1  -9 -30-0.88115 88.1435   7
  -1   9  30 4.56562 90.3927   5
   1  -9 -29 115.309 106.803   7
  -1   9  29 83.9436 161.752   5
   1  -9 -28 754.912 237.679   7
  -1   9  28 1109.94 317.050   5
   1  -9 -27 437.181 166.708   7
  -1   9  27 226.949 153.994   5
   1  -9 -26 175.547 89.9350   7
  -1   9  26 479.488 251.498   5
   1  -9 -25 153.267 157.034   7
  -1   9  25 86.1576 91.7165   5
   1  -9 -24 1430.14 315.312   7
  -1   9  24 1560.65 350.119   5
   1  -9 -23 208.658 124.160   7
  -1   9  23 19.6241 98.2063   5
   1  -9 -22 3428.33 461.780   7
  -1   9  22 2952.48 458.473   5
   1  -9 -21 332.837 151.804   7
  -1   9  21 490.708 204.226   5
   1  -9 -20 98.8888 98.4749   7
  -1   9  20 431.975 202.025   5
   1  -9 -19-6.94297 77.2925   7
  -1   9  19 16.7416 132.443   5
   1  -9 -18 179.304 104.572   7
  -1   9  18 199.025 156.842   5
   1  -9 -17 9.50927 78.3409   7
  -1   9  17-69.6293 101.732   5
   1  -9 -16 2432.73 359.951   7
  -1   9  16 2351.82 350.260   1
  -1   9  16 2116.84 358.171   5
  -1   9  15 320.637 155.002   5
  -1   9  15 210.143 120.848   1
   1  -9 -15 388.325 140.218   7
   1  -9 -14 369.150 169.122   5
  -1   9  14 227.761 137.465   5
  -1   9  14 365.932 153.091   4
  -1   9  14 282.319 142.323   1
   1  -9 -14 125.386 115.064   7
  -1   9  13 331.414 132.280   1
   1  -9 -13 251.387 120.336   5
  -1   9  13 437.176 188.004   5
   1  -9 -13 284.659 118.111   7
  -1   9  13 515.205 160.081   7
   1  -9 -12 4900.19 494.716   7
  -1   9  12 5866.09 510.005   1
  -1   9  12 5913.62 511.597   7
  -1   9  12 5007.55 535.116   5
   1  -9 -12 5457.81 560.846   5
  -1   9  11-32.2702 99.3592   5
   1  -9 -11 110.710 133.615   5
  -1   9  11 28.7458 70.9991   1
   1  -9 -11 125.498 87.4937   7
  -1   9  11 14.8927 61.7835   7
  -1   9  11 123.243 81.8636   2
  -1   9  10 2646.39 335.177   2
  -1   9  10 2162.24 301.210   1
  -1   9  10 2241.55 317.712   7
   1  -9 -10 2153.79 324.229   7
   1  -9 -10 2183.37 356.878   5
  -1   9  10 2493.15 371.279   5
   1  -9  -9 562.428 193.056   5
  -1   9   9 463.393 144.098   2
   1  -9  -9 422.813 140.016   7
  -1   9   9 521.290 160.662   7
  -1   9   9 384.553 133.561   1
  -1   9   9 538.667 179.186   5
   1  -9  -8 770.094 212.081   5
  -1   9   8 931.468 195.858   1
  -1   9   8 1104.54 215.243   2
   1  -9  -8 906.468 215.857   7
  -1   9   8 924.763 202.817   7
  -1   9   8 594.263 172.952   5
   1  -9  -7 107.853 82.6484   5
   1  -9  -7-64.3998 114.150   7
  -1   9   7 66.0478 54.4562   1
  -1   9   7-12.5893 76.2201   2
  -1   9   7-126.878 115.868   7
  -1   9   7 49.2129 57.5741   5
  -1   9   6 54.9471 63.3747   5
   1  -9  -6 33.9781 54.2612   5
   1  -9  -6 76.1027 58.7628   7
  -1   9   6-7.81943 62.2601   1
  -1   9   6 154.929 60.7979   2
  -1   9   6 245.255 120.367   7
   1  -9  -6 96.2185 43.0700   3
  -1   9   5-16.1548 86.3807   5
   1  -9  -5-1.74920 54.1917   5
   1  -9  -5 134.128 119.288   7
  -1   9   5-72.2995 80.4901   1
  -1   9   5 67.6709 49.8340   2
   1  -9  -5 17.2598 25.4368   3
  -1   9   5-67.5316 76.6856   7
  -1   9   4 206.129 112.697   7
  -1   9   4 168.311 92.5312   6
  -1   9   4 129.560 80.7227   5
   1  -9  -4 331.859 136.043   5
   1  -9  -4 356.349 143.062   7
  -1   9   4 282.948 92.0785   1
   1  -9  -4 226.412 52.4783   3
  -1   9   4 427.221 151.546   2
   1  -9  -4 286.438 54.2873   3
  -1   9   3 432.750 159.213   7
  -1   9   3 260.522 123.550   5
  -1   9   3 203.008 82.6499   6
   1  -9  -3 387.052 142.489   5
   1  -9  -3 305.590 135.136   7
  -1   9   3 310.078 92.0259   1
   1  -9  -3 246.964 42.5583   3
  -1   9   3 162.550 61.5755   2
   1  -9  -3 311.123 45.7452   3
  -1   9   2 808.128 190.423   5
  -1   9   2 890.519 177.864   6
   1  -9  -2 735.095 194.365   5
   1  -9  -2 606.256 173.766   7
  -1   9   2 844.521 150.639   1
  -1   9   2 1028.04 226.950   7
  -1   9   2 949.822 193.726   2
   1  -9  -1 28.2075 60.5586   5
  -1   9   1 32.3539 72.6112   2
   1  -9  -1-1.57827 61.1482   7
  -1   9   1 110.477 55.3464   1
  -1   9   1-0.27471 55.5466   7
  -1   9   1 94.3322 74.9059   6
   1  -9   0 616.421 165.705   5
  -1   9   0 968.004 199.343   2
   1  -9   0 856.929 210.215   7
  -1   9   0 936.509 148.933   1
  -1   9   0 1256.50 245.333   7
  -1   9   0 936.059 169.672   6
   1  -9   1 47.4142 66.5479   5
  -1   9  -1 115.768 96.8630   2
   1  -9   1 195.173 142.001   7
  -1   9  -1 16.4240 25.8491   1
  -1   9  -1 145.330 97.6255   7
  -1   9  -1-38.7797 52.3148   6
  -1   9  -2-3.84009 41.1754   6
   1  -9   2-29.6792 51.9716   5
  -1   9  -2 9.18792 62.9606   2
   1  -9   2-28.2659 105.045   7
  -1   9  -2 31.5693 43.4133   1
  -1   9  -2 58.4119 59.7458   7
   1  -9   2-15.3432 49.0173   2
  -1   9  -3 21.6783 44.9778   6
   1  -9   3-8.67804 52.1831   5
  -1   9  -3 2.98984 78.0438   2
   1  -9   3 80.5661 84.4998   7
  -1   9  -3-6.74729 24.3469   1
  -1   9  -3-71.0438 77.9166   7
   1  -9   3 48.3734 45.2782   2
   1  -9   4 86.3787 80.5938   5
  -1   9  -4 229.591 115.122   2
  -1   9  -4 181.966 116.987   7
   1  -9   4 191.407 115.049   7
  -1   9  -4 203.301 87.6446   6
  -1   9  -4 192.335 55.1629   1
   1  -9   4 166.498 89.7188   2
  -1   9  -5 137.981 85.6554   2
   1  -9   5-42.9080 57.1219   2
  -1   9  -5 29.2527 37.8012   1
  -1   9  -5-19.3696 89.5359   7
   1  -9   5-91.6038 106.073   7
  -1   9  -5-51.5861 52.4946   6
   1  -9   5 99.9944 61.0319   5
  -1   9  -6 741.364 173.189   2
   1  -9   6 587.379 166.132   2
  -1   9  -6 630.426 78.9380   1
   1  -9   6 714.587 186.971   7
  -1   9  -6 834.754 204.961   7
  -1   9  -6 643.914 133.283   6
   1  -9   6 595.539 154.295   5
  -1   9  -7-33.0878 50.4383   2
   1  -9   7-44.0890 82.5780   2
   1  -9   7-99.9391 72.7990   7
  -1   9  -7 157.364 100.500   7
  -1   9  -7 18.1999 37.7728   6
   1  -9   7 61.0714 77.5219   5
   1  -9   8 132.291 60.6702   5
  -1   9  -8 237.087 114.311   2
   1  -9   8 124.987 84.4871   2
  -1   9  -8 88.2965 54.9619   6
  -1   9  -8 230.253 118.013   4
   1  -9   8 315.249 144.342   7
   1  -9   9 530.006 157.885   7
   1  -9   9 253.695 93.3064   5
  -1   9  -9 307.406 123.007   4
   1  -9   9 390.649 141.151   2
  -1   9  -9 439.110 95.2593   6
   1  -9  10 1366.52 267.297   7
   1  -9  10 1007.70 181.582   5
  -1   9 -10 1137.33 142.451   6
   1  -9  10 1135.26 233.598   2
  -1   9 -10 1069.98 220.928   4
  -1   9 -11 36.9978 39.9163   6
   1  -9  11 33.9738 53.3304   5
   1  -9  11 68.9710 75.1377   7
  -1   9 -11 52.4395 26.6109   3
   1  -9  11 80.2689 67.2377   2
  -1   9 -11-120.984 108.185   4
   1  -9  12 108.363 75.0923   5
   1  -9  12 91.9018 81.5459   7
   1  -9  12-6.26159 83.9883   2
  -1   9 -12 83.4589 45.2153   6
  -1   9 -12 42.1006 24.4632   3
  -1   9 -12 137.347 104.850   4
  -1   9 -13 252.715 115.211   4
   1  -9  13 134.885 77.0272   5
   1  -9  13 177.499 113.749   2
  -1   9 -13 223.450 57.7908   3
  -1   9 -13 199.212 54.2748   6
  -1   9 -14 54.3536 81.3791   4
   1  -9  14 121.188 69.7139   5
   1  -9  14 62.7601 51.3423   2
  -1   9 -14 120.914 43.1806   6
  -1   9 -14 90.6228 35.7991   3
   1  -9  15 359.497 93.9332   5
  -1   9 -15 551.062 175.725   4
  -1   9 -15 259.968 77.3134   3
  -1   9 -15 383.247 57.5551   6
   1  -9  15 413.137 168.665   2
  -1   9 -16 2780.27 252.747   3
   1  -9  16 2884.10 417.543   2
   1  -9  16 2722.25 242.482   5
  -1   9 -16 3400.18 419.794   4
   1  -9  17 50.5600 136.410   2
  -1   9 -17 180.149 125.186   4
  -1   9 -17 91.4986 70.8261   3
   1  -9  17 126.914 52.7297   5
   1  -9  18 832.576 241.250   2
  -1   9 -18 552.879 184.387   4
  -1   9 -18 482.358 127.754   3
   1  -9  18 461.483 84.7251   5
   1  -9  19-64.0757 112.468   2
  -1   9 -19 189.403 130.600   4
  -1   9 -19 44.0617 60.1285   3
   1  -9  19 44.5773 33.6308   5
   1  -9  20 1259.17 285.276   2
  -1   9 -20 1421.88 280.792   4
  -1   9 -20 1233.68 215.418   3
   1  -9  21 154.078 160.159   2
  -1   9 -21 27.1301 74.4318   4
  -1   9 -21 143.100 92.2105   3
   1  -9  22 1463.62 316.718   2
  -1   9 -22 1387.49 296.580   4
  -1   9 -22 1538.34 250.233   3
   1  -9  23-122.184 137.929   2
  -1   9 -23 95.3655 101.411   4
  -1   9 -23 43.7413 49.9990   3
   1  -9  24 65.2600 145.720   2
  -1   9 -24-205.571 175.237   4
  -1   9 -24 88.5971 81.0601   3
   1  -9  25 139.257 104.979   2
  -1   9 -25-14.2331 75.1501   4
   1  -9  26 42.0909 123.872   2
  -1   9 -26 161.566 161.277   4
   1  -9  27-14.0231 126.747   2
  -1   9 -27 121.458 115.739   4
   1  -9  28 219.614 135.728   2
  -1   9 -28 49.2859 106.860   4
   1  -9  29 100.651 119.905   2
  -1   9 -29-38.6679 99.2635   4
   1  -8 -38-131.244 106.991   3
  -1   8  38 214.511 205.521   5
   1  -8 -38 134.863 130.596   7
  -1   8  37-10.3047 102.273   5
   1  -8 -37 100.468 145.084   7
  -1   8  36 596.342 254.029   5
   1  -8 -36 572.641 232.318   7
  -1   8  35 219.472 197.968   5
   1  -8 -35 71.6799 109.551   7
  -1   8  34 976.104 316.794   5
   1  -8 -34 802.217 254.653   7
  -1   8  33 345.652 206.434   5
   1  -8 -33 288.497 173.476   7
  -1   8  32 19.5857 72.8459   5
   1  -8 -32 165.889 136.652   7
  -1   8  31 406.378 202.230   5
   1  -8 -31-65.2355 122.215   7
  -1   8  30 48.7576 92.6463   5
   1  -8 -30-64.5445 76.7833   7
  -1   8  29 82.6133 90.5520   5
   1  -8 -29 149.169 148.025   7
  -1   8  28-20.6441 92.5261   5
   1  -8 -28 167.963 114.182   7
  -1   8  27 75.9004 73.4298   5
   1  -8 -27 156.300 138.357   7
  -1   8  26 278.527 174.858   5
   1  -8 -26 203.101 133.403   7
  -1   8  25-106.520 111.373   5
   1  -8 -25 126.438 156.290   7
  -1   8  24 3114.71 456.401   5
   1  -8 -24 2935.27 419.259   7
  -1   8  23 454.324 189.876   5
   1  -8 -23 296.857 137.237   7
  -1   8  22 410.351 173.425   5
   1  -8 -22 527.248 174.389   7
  -1   8  21 175.280 134.755   5
   1  -8 -21 70.0357 74.5630   7
  -1   8  20 248.973 135.530   5
   1  -8 -20 287.449 142.822   7
  -1   8  19-322.255 148.675   5
   1  -8 -19 114.569 113.230   7
   1  -8 -18 397.284 163.545   5
  -1   8  18 324.306 127.921   1
  -1   8  18 379.341 157.780   5
   1  -8 -18 408.330 165.399   7
   1  -8 -17 258.769 115.224   5
  -1   8  17 457.531 183.677   1
  -1   8  17 286.978 134.496   4
  -1   8  17 231.577 135.282   5
   1  -8 -17 138.272 99.7524   7
   1  -8 -16-72.4911 126.160   5
  -1   8  16-74.2893 80.2519   1
   1  -8 -16-54.1420 53.2273   1
  -1   8  16-91.3659 104.125   4
  -1   8  16 133.690 94.7270   5
   1  -8 -16 76.0677 76.0020   7
   1  -8 -15 259.128 96.7561   5
  -1   8  15 146.276 53.9149   4
  -1   8  15 83.2551 76.7162   1
   1  -8 -15 17.6842 69.5546   1
   1  -8 -15 238.616 121.675   7
  -1   8  15 229.759 101.385   5
  -1   8  14 3620.38 416.359   4
  -1   8  14 4246.53 431.574   1
   1  -8 -14 4071.16 436.198   7
  -1   8  14 3518.29 439.417   5
   1  -8 -14 3801.16 462.624   5
   1  -8 -14 4077.40 430.073   1
  -1   8  13 109.270 68.4686   4
  -1   8  13 134.588 75.7843   1
   1  -8 -13 225.179 102.859   1
  -1   8  13 31.4431 43.6829   7
   1  -8 -13 115.117 94.4574   7
   1  -8 -13 240.056 130.002   5
  -1   8  12 3418.86 366.044   7
   1  -8 -12 3592.93 381.899   1
   1  -8 -12 3573.04 435.792   5
  -1   8  12 3129.45 357.207   1
   1  -8 -12 3488.13 390.095   7
  -1   8  11 521.007 137.803   7
   1  -8 -11 645.607 174.222   7
   1  -8 -11 649.966 189.265   5
  -1   8  11 355.267 123.015   1
   1  -8 -11 578.718 167.403   1
  -1   8  10 166.153 62.7958   7
   1  -8 -10 220.905 130.800   7
   1  -8 -10 236.026 111.786   5
  -1   8  10 237.597 96.5550   1
   1  -8 -10 637.441 174.213   1
  -1   8   9 183.499 103.809   5
   1  -8  -9 57.9431 58.8111   7
  -1   8   9 87.9114 55.5326   7
   1  -8  -9 217.909 116.425   1
  -1   8   9 70.4083 83.7181   1
   1  -8  -9 65.8265 77.0272   5
  -1   8   9 73.6268 78.8794   2
  -1   8   8 2169.87 322.913   5
  -1   8   8 1906.71 274.363   7
   1  -8  -8 1798.34 277.637   7
   1  -8  -8 2615.13 302.641   1
   1  -8  -8 1878.55 304.303   5
  -1   8   8 1940.90 258.318   1
  -1   8   7 108.048 96.7606   7
   1  -8  -7 19.0174 53.4252   5
   1  -8  -7 93.8500 78.8164   1
  -1   8   7 40.2238 53.3319   1
  -1   8   7-16.5135 56.9276   5
  -1   8   6 114.167 60.1309   7
   1  -8  -6 50.6411 49.3265   5
   1  -8  -6 94.4269 51.8488   1
  -1   8   6 155.126 60.5801   1
  -1   8   6 81.6429 82.6261   5
  -1   8   5 93.0341 67.4360   5
  -1   8   5 73.4346 48.8626   7
   1  -8  -5 175.483 107.315   5
   1  -8  -5 99.4104 88.4600   1
  -1   8   5 143.131 71.1922   1
   1  -8  -5 173.132 53.9995   3
  -1   8   4 1223.95 233.352   5
  -1   8   4 1079.37 210.546   7
   1  -8  -4 1198.73 235.876   5
  -1   8   4 1155.46 179.726   1
   1  -8  -4 1028.38 108.064   3
  -1   8   3 78.7848 73.0358   6
  -1   8   3 102.957 74.9729   5
   1  -8  -3-34.7343 52.1043   5
  -1   8   3 72.0588 70.2996   7
   1  -8  -3 28.5758 30.7027   3
  -1   8   3-19.2633 44.9500   1
  -1   8   2 4691.22 332.059   1
  -1   8   2 4398.44 390.735   2
  -1   8   2 4590.99 428.720   5
  -1   8   2 4275.79 363.874   6
   1  -8  -2 4059.75 405.916   5
   1  -8  -2 4129.93 152.089   3
  -1   8   2 4268.13 416.910   7
   1  -8  -1 172.115 87.1527   7
  -1   8   1 210.601 70.9894   1
   1  -8  -1 222.246 81.7038   5
  -1   8   1 199.783 110.037   5
  -1   8   1 123.712 62.4388   6
  -1   8   1 292.711 113.635   7
  -1   8   1 152.752 75.1783   2
   1  -8   0 486.327 143.483   5
  -1   8   0 418.018 134.163   2
  -1   8   0 516.222 127.647   6
  -1   8   0 256.385 76.5181   1
  -1   8   0 443.661 147.392   7
   1  -8   0 350.381 147.595   7
   1  -8   1 148.277 106.075   7
  -1   8  -1 36.6378 28.5530   1
   1  -8   1 135.447 81.0029   5
  -1   8  -1 156.864 100.912   2
  -1   8  -1 126.568 63.5035   6
  -1   8  -1-58.2822 66.9361   7
   1  -8   1 38.9492 44.6918   2
   1  -8   2 333.353 128.328   7
  -1   8  -2 240.353 68.6139   1
   1  -8   2 205.036 82.3399   5
  -1   8  -2 220.380 104.275   2
  -1   8  -2 279.132 102.261   6
  -1   8  -2 171.717 92.9925   7
   1  -8   2 286.430 100.675   2
   1  -8   3 234.099 132.243   7
  -1   8  -3 111.955 52.0294   1
  -1   8  -3 184.809 80.4817   6
  -1   8  -3 145.038 42.2472   2
   1  -8   3 189.331 94.5775   5
  -1   8  -3 278.025 115.070   7
   1  -8   3 189.549 85.6251   2
   1  -8   4 359.967 128.055   5
   1  -8   4 267.696 113.137   7
  -1   8  -4 354.594 127.032   7
  -1   8  -4 323.826 110.805   2
  -1   8  -4 338.547 91.6062   6
  -1   8  -4 288.423 67.9854   1
   1  -8   4 301.201 108.181   2
   1  -8   5 263.595 105.899   5
  -1   8  -5 210.063 108.608   7
   1  -8   5 26.4830 65.5082   7
  -1   8  -5 192.822 92.0090   2
  -1   8  -5 223.685 80.2136   6
   1  -8   5 87.7805 59.2405   2
  -1   8  -5 157.262 41.2940   1
   1  -8   6-17.9056 52.2871   5
   1  -8   6-94.5349 79.6029   7
  -1   8  -6-45.4843 41.8914   7
  -1   8  -6-43.5919 54.0731   2
  -1   8  -6 42.3615 38.1726   6
  -1   8  -6 43.6553 27.5985   1
   1  -8   6 6.10911 51.7086   2
   1  -8   7 193.203 86.1603   5
  -1   8  -7 234.181 102.803   2
   1  -8   7 259.555 107.667   7
  -1   8  -7 405.837 156.529   7
  -1   8  -7 175.531 64.8633   6
   1  -8   7 185.798 109.881   2
   1  -8   8 6497.82 512.984   2
  -1   8  -8 6737.34 486.232   2
  -1   8  -8 7040.43 568.319   7
   1  -8   8 6589.85 533.509   7
  -1   8  -8 6718.34 510.159   4
  -1   8  -8 6687.45 349.019   6
   1  -8   8 6285.27 442.277   5
  -1   8  -9 225.240 63.9349   6
  -1   8  -9 212.121 42.4960   3
   1  -8   9 294.429 106.672   5
  -1   8  -9 153.432 72.2920   2
   1  -8   9 349.611 146.415   7
  -1   8  -9 329.803 122.726   7
  -1   8  -9 294.980 111.864   4
   1  -8   9 88.2666 69.9702   2
  -1   8 -10 6747.20 273.515   3
  -1   8 -10 6945.05 502.140   2
   1  -8  10 5945.17 507.504   2
  -1   8 -10 6388.08 558.562   7
   1  -8  10 7528.09 574.257   7
  -1   8 -10 7180.06 536.803   4
  -1   8 -10 6927.79 323.192   6
   1  -8  10 6627.02 433.317   5
  -1   8 -11 393.034 76.3423   6
  -1   8 -11 344.457 70.4638   3
   1  -8  11 455.436 113.911   5
  -1   8 -11 347.642 133.065   2
  -1   8 -11 559.491 153.304   4
  -1   8 -11 383.040 147.028   7
   1  -8  11 504.286 156.244   7
   1  -8  11 288.028 117.619   2
   1  -8  12 701.552 197.677   2
   1  -8  12 823.246 146.831   5
  -1   8 -12 941.907 189.834   2
  -1   8 -12 797.021 186.609   4
   1  -8  12 668.463 182.932   7
  -1   8 -12 732.798 95.1419   6
  -1   8 -12 615.834 106.452   3
   1  -8  13 4.40900 46.2330   5
  -1   8 -13 112.089 91.3861   4
  -1   8 -13-11.0475 25.9257   6
   1  -8  13-85.7566 82.1200   2
  -1   8 -13-26.7534 49.3986   3
  -1   8 -14 2688.41 247.676   3
   1  -8  14 2886.40 373.377   2
  -1   8 -14 2944.19 159.588   6
   1  -8  14 2535.70 237.781   5
  -1   8 -14 3293.11 382.092   4
   1  -8  15 199.836 68.2932   5
   1  -8  15 234.952 116.363   2
  -1   8 -15 230.639 86.8130   3
  -1   8 -15 184.286 108.953   4
  -1   8 -15 141.691 31.3884   6
  -1   8 -16 159.827 91.3942   3
   1  -8  16 228.240 73.1622   5
  -1   8 -16 221.680 122.906   4
   1  -8  16 51.4816 71.3927   2
  -1   8 -17 14.6807 54.1930   3
   1  -8  17 15.2940 26.6206   5
  -1   8 -17 39.5482 82.6320   4
   1  -8  17-19.5658 75.0080   2
  -1   8 -18-8.47921 83.8643   3
   1  -8  18 207.569 109.551   2
   1  -8  18 101.460 36.3586   5
  -1   8 -18 75.5695 68.2419   4
   1  -8  19-6.31756 16.9846   5
   1  -8  19 62.9441 89.5110   2
   1  -8  19 25.5028 20.6686   5
  -1   8 -19 2.60845 65.0984   4
  -1   8 -19 30.9061 57.3568   3
   1  -8  20 521.651 181.840   2
  -1   8 -20 637.198 175.201   4
  -1   8 -20 534.538 157.543   3
   1  -8  21 144.763 108.801   2
  -1   8 -21 11.3552 67.5891   4
  -1   8 -21 23.9534 63.1870   3
   1  -8  22 133.531 83.1796   2
  -1   8 -22 283.583 136.748   4
  -1   8 -22 220.910 127.438   3
   1  -8  23 165.599 112.701   2
  -1   8 -23 381.316 168.124   3
   1  -8  24 749.303 219.302   2
  -1   8 -24 811.662 211.415   4
  -1   8 -24 673.383 191.582   3
   1  -8  25 116.406 108.880   2
  -1   8 -25 67.4861 95.5272   4
  -1   8 -25 166.459 110.164   3
   1  -8  26-27.2666 84.7121   2
  -1   8 -26 42.6601 71.3120   4
  -1   8 -26 31.4971 92.7658   3
   1  -8  27-88.8947 161.804   2
  -1   8 -27-8.98358 97.5384   4
  -1   8 -27 11.0688 72.9148   3
   1  -8  28 97.6827 140.799   2
  -1   8 -28-67.3145 81.9377   4
  -1   8 -28 124.116 123.148   3
   1  -8  29 80.4315 88.6353   2
  -1   8 -29 322.911 177.517   4
  -1   8 -29 91.7578 126.777   3
   1  -8  30 461.499 186.367   2
  -1   8 -30 749.386 246.686   4
   1  -8  31-23.4284 98.2576   2
  -1   8 -31 49.5945 70.4651   4
   1  -7 -39 172.439 149.331   7
  -1   7  39 10.9595 103.275   5
   1  -7 -38 174.019 123.902   7
  -1   7  38 230.380 157.871   5
   1  -7 -37-114.894 109.390   7
  -1   7  37-65.2623 115.343   5
   1  -7 -36 960.052 283.277   7
  -1   7  36 862.776 286.655   5
   1  -7 -35-26.8845 93.2692   7
  -1   7  35 326.898 157.544   5
   1  -7 -34-82.3968 96.4097   7
  -1   7  34 304.447 207.187   5
   1  -7 -33 115.856 114.850   7
  -1   7  33-30.0278 121.046   5
   1  -7 -32 135.014 153.601   7
  -1   7  32 589.738 229.642   5
   1  -7 -31 116.331 101.181   7
  -1   7  31-89.6938 109.881   5
   1  -7 -30 401.737 172.086   7
  -1   7  30 462.958 174.001   5
   1  -7 -29 274.079 98.8036   7
  -1   7  29 399.558 189.733   5
   1  -7 -28 40.6276 74.2000   7
  -1   7  28-3.30322 81.3884   5
   1  -7 -27 246.695 130.950   7
  -1   7  27 260.045 197.102   5
   1  -7 -26 3516.70 454.623   7
  -1   7  26 3843.39 508.364   5
   1  -7 -25 193.069 129.270   7
  -1   7  25 20.3759 76.2073   5
   1  -7 -24 2456.82 367.681   7
  -1   7  24 2303.88 385.020   5
   1  -7 -23 1098.44 256.044   7
  -1   7  23 1546.16 329.427   5
   1  -7 -22 1531.65 290.132   7
   1  -7 -22 1394.09 287.752   5
  -1   7  22 1606.43 314.637   5
   1  -7 -21 66.5113 102.650   7
  -1   7  21 45.2467 119.354   5
   1  -7 -21 21.9874 118.797   5
   1  -7 -20 995.332 236.386   5
   1  -7 -20 1052.66 226.705   7
  -1   7  20 1241.79 244.242   4
  -1   7  20 1389.67 301.691   5
  -1   7  20 946.575 216.462   1
   1  -7 -20 1404.30 263.447   1
   1  -7 -19-76.9475 84.6985   5
   1  -7 -19-31.6558 67.2815   7
  -1   7  19-2.38946 58.5917   4
  -1   7  19 48.9077 72.6039   5
  -1   7  19-63.7877 111.936   1
   1  -7 -19-15.4836 67.8375   1
   1  -7 -18 72.7973 75.3750   5
   1  -7 -18-62.4424 64.5832   7
  -1   7  18 16.6486 53.0014   4
  -1   7  18-104.290 80.8802   5
   1  -7 -18-83.8586 79.3179   1
  -1   7  18 129.040 85.6052   1
   1  -7 -17 474.507 160.834   5
  -1   7  17 552.812 171.384   4
   1  -7 -17 466.528 154.080   7
  -1   7  17 553.222 194.069   5
  -1   7  17 285.060 121.431   1
   1  -7 -17 273.687 126.392   1
  -1   7  16 3317.25 383.708   4
  -1   7  16 3462.00 389.667   1
   1  -7 -16 4264.62 428.305   1
   1  -7 -16 3274.63 416.293   5
  -1   7  16 3068.60 400.276   5
   1  -7 -16 2756.91 343.543   7
   1  -7 -15 242.742 130.091   7
   1  -7 -15 141.546 106.439   1
  -1   7  15 29.8440 60.3846   1
  -1   7  15 102.642 71.7220   4
   1  -7 -15-75.9834 115.704   5
   1  -7 -14 7079.96 591.531   5
   1  -7 -14 8391.51 585.793   1
  -1   7  14 8343.18 585.966   1
  -1   7  14 7555.92 567.352   4
   1  -7 -13 1265.83 247.428   5
  -1   7  13 1240.77 236.585   4
  -1   7  13 1110.53 215.853   1
   1  -7 -13 930.421 200.335   1
  -1   7  12 341.202 105.553   7
   1  -7 -12 335.548 139.258   5
  -1   7  12 204.724 93.3745   4
  -1   7  12 298.847 111.248   1
   1  -7 -12 337.605 115.581   1
  -1   7  11 733.950 163.706   7
   1  -7 -11 584.250 150.543   1
  -1   7  11 404.391 130.847   1
   1  -7 -11 767.704 183.022   5
  -1   7  10 6687.77 483.941   1
   1  -7 -10 6075.02 521.806   5
   1  -7 -10 7176.16 488.837   1
  -1   7  10 5968.15 449.966   7
   1  -7  -9 67.5951 65.1235   5
   1  -7  -9 208.020 99.6842   1
  -1   7   9 69.9904 85.1923   1
  -1   7   9 236.357 89.1971   7
   1  -7  -8 1269.25 235.531   5
   1  -7  -8 1391.53 211.635   1
  -1   7   8 1437.61 214.308   1
  -1   7   8 1603.92 233.453   7
   1  -7  -7 24.2450 45.5688   5
  -1   7   7 81.7667 71.2695   1
   1  -7  -7 154.460 87.7827   1
  -1   7   7 16.6688 41.2984   7
   1  -7  -6 11.4509 40.8227   5
   1  -7  -6 24.9268 42.8718   1
  -1   7   6 100.279 71.2465   1
  -1   7   6-56.2471 63.0053   7
  -1   7   5 50.6333 36.6644   1
   1  -7  -5 60.4837 45.6082   1
  -1   7   5 66.0617 53.2695   7
  -1   7   5-40.4272 73.3606   5
   1  -7  -5-4.09607 43.1366   5
  -1   7   4 2109.63 268.049   7
  -1   7   4 2070.35 229.317   1
   1  -7  -4 1939.30 225.804   1
  -1   7   4 2283.53 289.504   5
   1  -7  -4 2601.82 316.127   5
   1  -7  -4 2382.61 166.515   3
   1  -7  -3 185.246 93.7862   5
   1  -7  -3 16.0632 22.2149   3
  -1   7   3 86.2605 78.0850   5
   1  -7  -3-9.51714 52.3225   1
  -1   7   3-13.2730 35.1625   1
  -1   7   3 110.678 97.1952   7
  -1   7   2 1655.83 213.020   6
  -1   7   2 1596.03 235.333   5
  -1   7   2 1668.53 241.199   7
   1  -7  -2 1449.99 182.172   1
   1  -7  -2 1598.81 241.772   5
   1  -7  -2 1595.85 107.309   3
  -1   7   2 1230.38 165.808   1
  -1   7   1 1854.00 217.445   6
  -1   7   1 2112.72 270.007   5
   1  -7  -1 1773.43 245.958   5
  -1   7   1 1914.15 259.218   7
   1  -7  -1 1770.78 190.327   1
   1  -7  -1 1706.07 93.5998   3
  -1   7   1 1487.14 172.387   1
   1  -7   0 1599.26 222.702   2
  -1   7   0 1500.42 229.987   7
  -1   7   0 1623.83 172.895   1
   1  -7   0 1906.36 264.496   5
  -1   7   0 1428.29 191.632   6
   1  -7   0 2120.49 201.279   1
  -1   7  -1 88.3278 53.9081   6
   1  -7   1-15.9963 42.2664   5
   1  -7   1-1.59876 36.2276   2
  -1   7  -1 55.5924 40.5299   7
  -1   7  -1 32.5313 28.6633   1
  -1   7  -2 566.680 114.993   6
  -1   7  -2 842.501 110.938   1
   1  -7   2 738.115 158.162   5
   1  -7   2 714.071 149.209   2
  -1   7  -2 734.804 161.124   7
   1  -7   3 233.315 101.123   5
  -1   7  -3 298.219 63.0999   1
  -1   7  -3 236.317 69.9610   6
   1  -7   3 267.162 98.0597   2
  -1   7  -3 181.634 88.6473   7
  -1   7  -4 192.701 54.4101   1
   1  -7   4 178.028 85.6442   2
  -1   7  -4 242.600 94.4422   7
   1  -7   4 219.477 93.9548   5
  -1   7  -4 123.088 59.1326   6
  -1   7  -5 179.337 100.694   2
  -1   7  -5 173.863 40.7665   1
   1  -7   5 107.426 74.9802   2
  -1   7  -5 364.440 128.133   7
   1  -7   5 236.014 100.982   5
  -1   7  -5 246.573 73.0223   6
  -1   7  -6 992.786 176.613   2
  -1   7  -6 1110.91 142.511   6
  -1   7  -6 925.430 195.462   7
   1  -7   6 928.507 179.084   2
  -1   7  -6 979.211 82.3589   1
   1  -7   6 1040.31 184.724   5
   1  -7   7 65.8412 62.4823   5
  -1   7  -7 102.213 68.3247   2
   1  -7   7 219.565 104.244   2
  -1   7  -7 24.1039 70.0865   7
   1  -7   7 81.0896 82.7610   7
  -1   7  -7 91.9716 48.3446   6
  -1   7  -7 66.1854 28.8152   3
   1  -7   8 4172.35 385.424   2
  -1   7  -8 4068.58 358.309   2
  -1   7  -8 4099.94 249.470   6
   1  -7   8 4880.77 424.877   7
  -1   7  -8 4055.00 406.301   7
  -1   7  -8 4043.68 199.408   3
   1  -7   8 3796.83 317.002   5
   1  -7   9 248.237 89.3050   5
  -1   7  -9 423.186 128.560   2
  -1   7  -9 278.088 64.5099   3
   1  -7   9 339.091 99.9520   7
  -1   7  -9 388.613 130.920   7
  -1   7  -9 247.172 54.2310   6
   1  -7   9 200.387 87.6522   2
   1  -7  10 58.7428 53.7340   5
  -1   7 -10 26.4497 35.2848   2
   1  -7  10 64.3203 63.3527   2
  -1   7 -10 26.5554 31.3379   6
   1  -7  10 69.5499 80.1479   7
  -1   7 -10 79.5094 54.5379   7
  -1   7 -10 40.3211 30.5686   3
  -1   7 -10 67.6188 69.0608   4
   1  -7  11 164.603 66.2047   5
   1  -7  11 160.915 99.4976   2
  -1   7 -11 101.098 63.8361   2
  -1   7 -11 249.646 58.7731   6
  -1   7 -11 168.101 96.0223   4
  -1   7 -11 144.965 53.0910   3
  -1   7 -11 142.701 59.9623   7
   1  -7  11 320.452 147.763   7
  -1   7 -12 6650.39 546.398   7
  -1   7 -12 6728.38 497.311   4
  -1   7 -12 6890.62 482.866   2
   1  -7  12 6504.16 510.559   2
  -1   7 -12 5896.77 344.486   3
  -1   7 -12 6254.08 250.444   6
   1  -7  12 6073.44 361.773   5
   1  -7  13 93.4297 47.8896   5
  -1   7 -13 194.315 91.9056   2
   1  -7  13 546.163 172.755   2
  -1   7 -13 202.465 46.1730   6
  -1   7 -13 153.090 93.8975   4
  -1   7 -13 161.807 77.5158   3
  -1   7 -13 261.536 95.4992   7
  -1   7 -14 1363.73 257.418   7
  -1   7 -14 1302.09 97.7154   6
  -1   7 -14 1544.91 238.118   2
   1  -7  14 1869.03 294.427   2
  -1   7 -14 1677.34 259.421   4
  -1   7 -14 1239.97 184.530   3
   1  -7  14 1204.27 152.799   5
   1  -7  15 1229.94 240.836   2
   1  -7  15 727.414 113.600   5
  -1   7 -15 774.405 151.523   3
  -1   7 -15 747.634 179.204   4
   1  -7  16-19.3207 38.3410   5
  -1   7 -16 26.2848 56.2836   3
  -1   7 -16-83.8418 81.3100   4
   1  -7  17 1865.85 309.804   2
  -1   7 -17 1698.82 265.361   4
  -1   7 -17 2036.27 265.748   3
   1  -7  17 1591.97 145.379   5
   1  -7  18 2165.99 147.264   5
   1  -7  18 2594.15 355.745   2
   1  -7  18 2366.66 136.707   5
  -1   7 -18 2248.29 286.301   3
  -1   7 -18 2439.41 327.736   4
   1  -7  19 1092.12 82.7991   5
   1  -7  19 1053.25 73.0871   5
   1  -7  19 968.355 236.134   2
  -1   7 -19 1477.39 263.774   4
  -1   7 -19 1178.68 213.642   3
   1  -7  20 261.955 140.544   2
  -1   7 -20-23.1731 84.2372   4
  -1   7 -20 285.879 124.498   3
   1  -7  21-57.2012 81.5031   2
  -1   7 -21 4.21955 69.5894   4
  -1   7 -21-4.37125 50.2244   3
   1  -7  22 986.676 253.592   2
  -1   7 -22 1077.98 225.008   4
  -1   7 -22 724.876 184.362   3
   1  -7  23 301.543 156.946   2
  -1   7 -23 258.133 121.271   4
  -1   7 -23 295.440 112.865   3
   1  -7  24 2005.67 351.121   2
  -1   7 -24 2219.12 345.321   4
  -1   7 -24 1927.74 314.069   3
   1  -7  25 64.0500 98.3653   2
  -1   7 -25 122.969 131.678   4
  -1   7 -25 216.334 119.463   3
   1  -7  26 66.4159 122.548   2
  -1   7 -26-58.3048 83.4909   4
  -1   7 -26-26.7068 70.6623   3
   1  -7  27 141.554 130.329   2
  -1   7 -27-65.7735 79.0033   4
  -1   7 -27-142.309 142.992   3
   1  -7  28 80.2049 108.169   2
  -1   7 -28 74.5280 100.354   4
  -1   7 -28-63.5053 62.4929   3
   1  -7  29-5.03380 89.3689   2
  -1   7 -29 163.510 144.059   4
  -1   7 -29-63.0435 75.9921   3
   1  -7  30 136.355 120.969   2
  -1   7 -30 355.408 163.454   4
  -1   7 -30 448.541 191.036   3
   1  -7  31 233.233 150.076   2
  -1   7 -31 145.912 161.927   4
  -1   7 -31 113.817 98.5148   3
   1  -7  32-1.39464 88.5201   2
  -1   7 -32-85.9182 125.640   4
  -1   7 -32-215.574 172.722   3
   1  -7  33-20.1905 138.248   2
  -1   7 -33-382.131 199.053   4
  -1   7 -33-14.6602 113.618   3
   1  -6 -40 19.5355 152.765   3
  -1   6  40-3.92034 88.7974   5
  -1   6  40-200.676 179.062   6
   1  -6 -39-237.287 176.402   4
  -1   6  39 215.509 166.688   5
   1  -6 -38 258.893 142.692   4
  -1   6  38 442.154 203.662   5
   1  -6 -37-89.2176 101.673   4
  -1   6  37-89.2855 163.295   5
   1  -6 -36 98.2583 91.5000   4
  -1   6  36 52.1397 118.450   5
   1  -6 -35 402.974 208.162   4
  -1   6  35 424.428 192.764   5
   1  -6 -34 1115.37 314.284   4
  -1   6  34 809.263 240.254   5
   1  -6 -33 110.319 134.930   4
  -1   6  33-119.813 134.978   5
   1  -6 -32 560.967 202.986   4
  -1   6  32 723.140 249.722   5
   1  -6 -31 96.1124 107.610   4
  -1   6  31-142.564 144.290   5
   1  -6 -30 696.142 265.469   4
  -1   6  30 78.9139 88.0617   5
   1  -6 -29 85.7525 138.279   4
  -1   6  29 38.7326 86.5921   5
   1  -6 -28 1307.46 304.155   4
   1  -6 -28 914.244 232.162   7
  -1   6  28 891.364 247.476   5
   1  -6 -27 379.864 195.248   4
  -1   6  27 297.722 147.928   5
   1  -6 -27 298.073 154.622   7
  -1   6  26 447.746 179.403   5
   1  -6 -26 435.951 166.144   7
  -1   6  25 361.044 144.894   5
   1  -6 -25 358.201 170.936   7
   1  -6 -25 200.533 114.132   5
  -1   6  24 669.604 207.746   5
   1  -6 -24 659.484 199.361   7
   1  -6 -24 828.593 221.372   5
  -1   6  23 77.2218 87.9524   5
   1  -6 -23 189.997 118.041   7
   1  -6 -23 255.831 130.010   5
  -1   6  22 8279.10 609.181   4
   1  -6 -22 6590.68 554.211   7
  -1   6  22 6748.15 609.510   5
   1  -6 -22 6053.51 574.155   5
  -1   6  22 6728.39 588.103   1
   1  -6 -22 6870.74 584.560   1
  -1   6  21 386.205 157.816   5
   1  -6 -21 305.014 125.702   5
   1  -6 -21 235.985 119.775   1
  -1   6  21 372.219 160.079   1
   1  -6 -21 215.719 125.364   7
  -1   6  21 253.243 118.236   4
  -1   6  20 498.876 175.417   5
   1  -6 -20 702.869 179.444   5
   1  -6 -20 745.722 192.926   1
  -1   6  20 491.094 160.786   1
   1  -6 -20 575.099 165.231   7
  -1   6  20 524.522 148.560   4
  -1   6  19 178.346 105.088   5
   1  -6 -19 232.671 122.534   5
   1  -6 -19 75.6669 73.1137   1
   1  -6 -19 90.0388 50.9731   7
  -1   6  19 179.677 99.1891   4
  -1   6  18 132.317 93.2990   5
   1  -6 -18 75.8818 78.8676   5
   1  -6 -18 61.3090 61.6460   1
   1  -6 -18 224.427 112.150   7
  -1   6  18 235.177 108.561   4
   1  -6 -17 77.2760 66.2990   5
  -1   6  17-12.4340 80.7729   5
  -1   6  17 16.8756 41.0297   4
   1  -6 -16 6284.57 507.022   1
   1  -6 -16 4815.63 477.370   5
  -1   6  16 5548.02 510.716   5
  -1   6  16 5462.99 456.142   4
   1  -6 -15 1349.31 245.604   1
   1  -6 -15 1247.64 241.590   5
  -1   6  15 1135.06 207.609   4
   1  -6 -14 1497.23 232.392   1
   1  -6 -14 2054.80 303.021   5
  -1   6  14 1977.29 273.274   4
   1  -6 -13 561.958 156.939   1
   1  -6 -13 852.436 194.741   5
  -1   6  13 705.149 159.752   4
   1  -6 -12 7643.37 508.619   1
   1  -6 -12 7085.86 542.779   5
  -1   6  12 6993.28 498.470   4
   1  -6 -11 188.388 100.259   1
   1  -6 -11 161.210 101.616   5
  -1   6  11 71.1749 39.2555   4
   1  -6 -10 9642.73 615.565   5
   1  -6 -10 9613.29 548.333   1
  -1   6  10 9377.60 543.257   1
  -1   6  10 10241.5 540.990   7
  -1   6   9 1017.98 178.728   1
   1  -6  -9 837.903 163.248   1
  -1   6   9 1256.00 192.571   7
   1  -6  -9 1010.82 203.133   5
   1  -6  -8 44.9343 51.2317   1
  -1   6   8 16.4833 37.2424   1
  -1   6   8-12.1698 43.9146   7
   1  -6  -8-1.29710 47.6840   5
   1  -6  -7 23.7476 59.4535   1
  -1   6   7 26.8619 35.7870   1
   1  -6  -7 72.6672 68.2458   5
  -1   6   7 57.6156 39.1098   7
  -1   6   6 2210.56 242.722   2
   1  -6  -6 2323.10 245.547   1
  -1   6   6 2248.06 241.589   1
   1  -6  -6 2285.10 287.677   5
  -1   6   6 2589.82 272.986   7
   1  -6  -5 62.3540 65.9769   5
  -1   6   5 52.6387 45.6333   1
   1  -6  -5 153.775 86.8495   1
  -1   6   5 37.6226 56.3638   7
  -1   6   5-39.8717 36.5832   2
  -1   6   4 8720.64 471.254   2
  -1   6   4 8959.06 509.944   7
   1  -6  -4 9480.51 463.024   1
   1  -6  -4 9216.88 550.688   5
  -1   6   4 9452.78 547.068   5
  -1   6   4 8389.48 430.023   1
   1  -6  -3 4014.27 199.097   3
  -1   6   3 4000.15 318.505   2
  -1   6   3 4473.46 361.853   7
   1  -6  -3 3602.49 280.735   1
   1  -6  -3 4430.82 376.747   5
  -1   6   3 4330.35 368.858   5
  -1   6   3 3541.38 270.313   1
   1  -6  -2 5588.21 210.666   3
  -1   6   2 6126.72 392.732   2
   1  -6  -2 7348.18 379.144   1
  -1   6   2 5939.69 419.134   5
   1  -6  -2 5672.84 420.743   5
  -1   6   2 5055.66 385.255   7
  -1   6   2 6436.77 349.351   1
  -1   6   1 26.7306 47.1509   2
  -1   6   1 66.8713 48.9783   5
  -1   6   1 103.681 67.8894   6
   1  -6  -1 181.604 120.164   5
  -1   6   1-0.50230 35.5208   1
   1  -6  -1 129.717 83.2271   1
   1  -6  -1 19.2117 22.1489   3
  -1   6   1 29.0631 56.9113   7
  -1   6   0 25681.5 629.532   1
   1  -6   0 26146.9 811.012   2
  -1   6   0 26898.8 813.517   2
  -1   6   0 26451.7 889.731   7
   1  -6   0 27444.4 669.829   1
   1  -6   0 26571.0 875.535   5
  -1   6   0 26762.3 858.640   5
  -1   6   0 26335.8 754.559   6
  -1   6  -1 133.213 65.8566   6
   1  -6   1 186.724 102.468   5
  -1   6  -1 314.695 99.4814   2
  -1   6  -1 109.004 75.7210   7
   1  -6   1 281.142 76.4043   1
  -1   6  -1 199.243 59.2023   1
   1  -6   1 227.631 95.1819   2
  -1   6  -2 3352.68 203.917   1
   1  -6   2 4040.35 325.998   2
  -1   6  -2 3551.45 295.111   2
   1  -6   2 3616.05 220.542   1
  -1   6  -2 3607.04 333.011   7
  -1   6  -2 3853.11 271.588   6
   1  -6   2 3809.18 322.778   5
  -1   6  -3 113.946 70.2292   2
  -1   6  -3 28.8318 29.6897   1
   1  -6   3 9.44808 26.8904   1
  -1   6  -3 88.3870 61.2960   7
   1  -6   3-54.1465 52.0171   5
  -1   6  -3-19.6730 41.9172   6
   1  -6   3 114.705 80.1058   2
  -1   6  -4 152.535 75.7002   7
  -1   6  -4 117.549 57.7653   2
   1  -6   4 167.921 70.4351   5
  -1   6  -4 123.653 53.4395   6
   1  -6   4 205.533 83.2644   2
  -1   6  -4 100.426 27.0128   1
  -1   6  -5 452.553 51.2312   3
  -1   6  -5 425.971 81.5840   6
   1  -6   5 545.718 119.712   5
  -1   6  -5 562.927 64.5794   1
   1  -6   5 439.045 111.661   2
  -1   6  -5 459.843 123.485   7
  -1   6  -6 237.630 48.2902   3
  -1   6  -6 277.227 96.9602   7
   1  -6   6 258.855 74.1276   5
  -1   6  -6 206.603 56.2869   6
  -1   6  -6 205.027 32.9454   1
   1  -6   6 286.153 106.864   2
  -1   6  -7 18.9015 27.0198   3
   1  -6   7 58.8916 57.3606   5
  -1   6  -7-28.9879 31.8651   6
  -1   6  -7 61.7621 55.6966   7
   1  -6   7-27.8385 62.9262   2
   1  -6   8 105.838 64.0997   2
  -1   6  -8 130.511 77.7995   7
   1  -6   8 57.8515 45.9389   5
  -1   6  -8 140.575 49.7552   6
  -1   6  -8 62.0438 31.7698   3
   1  -6   9 911.482 168.770   2
  -1   6  -9 820.422 174.971   7
   1  -6   9 915.858 145.809   5
  -1   6  -9 997.669 107.042   6
  -1   6  -9 892.632 124.325   3
   1  -6  10 7489.55 494.597   2
  -1   6 -10 7361.28 520.394   7
   1  -6  10 7781.32 395.858   5
  -1   6 -10 8236.14 289.876   6
  -1   6 -10 7221.22 356.175   3
   1  -6  11 111.406 78.7025   2
  -1   6 -11 143.393 85.1668   7
   1  -6  11 219.150 81.5362   5
  -1   6 -11 149.725 43.3413   6
  -1   6 -11 78.6845 39.7947   3
  -1   6 -12 7637.79 546.350   7
   1  -6  12 8079.87 531.475   2
   1  -6  12 7479.11 368.263   5
  -1   6 -12 7873.54 421.054   3
  -1   6 -12 8461.21 265.585   6
  -1   6 -13 151.278 64.4721   7
  -1   6 -13 168.437 104.173   4
   1  -6  13 126.334 88.8734   2
  -1   6 -13 108.155 43.6577   2
   1  -6  13 227.364 72.3924   5
  -1   6 -13 88.9270 29.6007   6
  -1   6 -13 148.834 64.8956   3
   1  -6  14 40.9639 27.4303   5
   1  -6  14 165.180 91.2698   2
  -1   6 -14 103.698 82.7421   2
  -1   6 -14-27.6431 42.9712   7
  -1   6 -14-41.9848 61.9114   4
  -1   6 -14 65.4845 24.9615   6
  -1   6 -14 26.1043 41.3949   3
  -1   6 -15 43.9980 50.9386   7
  -1   6 -15 4.19264 53.1227   4
   1  -6  15 271.455 120.393   2
  -1   6 -15 88.3109 67.4624   2
  -1   6 -15 102.220 89.8391   3
   1  -6  15 21.3211 32.6959   5
  -1   6 -16 127.353 76.6778   7
  -1   6 -16-33.6060 59.0670   4
  -1   6 -16 14.3024 70.1382   2
  -1   6 -16 14.5315 57.7039   3
   1  -6  16-22.1523 39.1883   5
   1  -6  17 218.964 50.3944   5
   1  -6  17 242.131 46.9935   5
  -1   6 -17 189.212 92.4768   4
  -1   6 -17 246.187 126.678   7
  -1   6 -17 309.689 115.546   2
   1  -6  17 416.063 149.902   2
  -1   6 -17 214.985 117.029   3
   1  -6  18 1350.16 98.0999   5
  -1   6 -18 1545.92 253.344   4
   1  -6  18 1248.33 241.389   2
   1  -6  18 1191.28 100.418   5
  -1   6 -18 1192.76 214.201   3
   1  -6  19-31.0030 58.6136   2
  -1   6 -19 93.0887 90.5036   3
  -1   6 -19 188.936 104.020   4
   1  -6  20 28.1399 43.1981   2
  -1   6 -20 37.2766 126.718   3
  -1   6 -20 30.9331 73.2751   4
   1  -6  21 264.062 140.021   2
  -1   6 -21 429.662 153.601   3
  -1   6 -21 330.779 121.307   4
   1  -6  22 2959.19 384.451   2
  -1   6 -22 2853.04 371.981   3
  -1   6 -22 3529.03 399.939   4
   1  -6  23 259.918 135.192   2
  -1   6 -23 178.190 107.347   3
  -1   6 -23 187.443 133.239   4
   1  -6  24 752.109 214.396   2
  -1   6 -24 331.909 128.362   3
  -1   6 -24 522.774 179.214   4
   1  -6  25-96.0089 124.672   2
  -1   6 -25 197.100 122.231   3
  -1   6 -25 140.065 112.044   4
   1  -6  26 113.502 108.015   2
  -1   6 -26 257.196 115.810   3
  -1   6 -26 437.155 166.808   4
   1  -6  27 85.5927 94.4306   2
  -1   6 -27-84.2923 106.193   3
  -1   6 -27-252.075 167.950   4
   1  -6  28 327.765 170.686   2
  -1   6 -28 301.255 146.695   3
  -1   6 -28 163.704 90.8746   4
   1  -6  29 67.8417 101.950   2
  -1   6 -29 163.099 95.5659   3
  -1   6 -29-180.492 139.507   4
   1  -6  30 98.3182 149.971   2
  -1   6 -30-75.8155 120.350   3
  -1   6 -30 89.4646 83.2539   4
   1  -6  31-33.1387 101.664   2
  -1   6 -31 0.44257 103.468   3
  -1   6 -31-53.7005 86.2032   4
   1  -6  32 626.139 238.602   2
  -1   6 -32 513.374 220.204   3
  -1   6 -32 832.766 250.816   4
   1  -6  33-120.887 150.661   2
  -1   6 -33 181.701 176.603   3
  -1   6 -33-259.923 189.222   4
   1  -6  34 627.069 234.638   2
  -1   6 -34 241.943 156.268   3
  -1   6 -34 337.911 181.721   4
   1  -6  35 177.560 116.281   2
  -1   6 -35 47.3399 137.191   4
  -1   6 -35 8.36103 106.255   3
  -1   5  40 261.006 174.223   5
  -1   5  40 269.150 139.556   6
   1  -5 -40 38.0081 136.801   4
  -1   5  39-535.661 208.329   5
   1  -5 -39 118.597 162.591   4
  -1   5  38 89.4682 100.253   5
   1  -5 -38 89.6370 131.432   4
  -1   5  37 52.5450 91.4761   5
   1  -5 -37 117.694 135.417   4
  -1   5  36 461.341 204.442   5
   1  -5 -36 604.226 220.841   4
  -1   5  35 232.061 130.843   5
   1  -5 -35 357.988 193.162   4
  -1   5  34 1842.73 359.204   5
   1  -5 -34 2072.38 416.727   4
  -1   5  33 115.024 98.5093   5
   1  -5 -33 338.778 167.812   4
  -1   5  32 63.7682 111.190   5
   1  -5 -32 23.8142 112.258   4
  -1   5  31 96.0497 82.0193   5
   1  -5 -31 481.269 205.423   4
  -1   5  30 65.1183 99.3599   5
   1  -5 -30-107.195 131.985   4
  -1   5  29 67.7744 78.8867   5
   1  -5 -29 61.0305 102.749   5
   1  -5 -29 77.8397 81.1182   4
  -1   5  28 2097.99 355.783   5
   1  -5 -28 1421.85 279.899   5
   1  -5 -28 1780.88 340.616   4
  -1   5  27 548.076 192.771   5
   1  -5 -27 836.380 225.502   5
   1  -5 -27 563.754 196.970   4
  -1   5  26 21.2505 96.2919   5
   1  -5 -26-101.560 62.5328   5
   1  -5 -26-58.2259 119.867   4
  -1   5  25 341.664 164.665   5
   1  -5 -25 350.173 182.213   4
   1  -5 -25 144.018 84.9943   5
  -1   5  24 6724.18 588.846   1
   1  -5 -24 6679.83 584.513   5
  -1   5  24 6821.49 601.189   5
   1  -5 -24 6376.21 584.402   4
   1  -5 -23 405.215 184.639   4
  -1   5  23 531.691 181.394   5
   1  -5 -23 253.765 150.165   1
  -1   5  23 127.396 76.0572   1
  -1   5  23 501.306 146.574   4
   1  -5 -23 362.158 126.984   5
  -1   5  22 6361.04 563.202   5
   1  -5 -22 5728.91 527.117   5
   1  -5 -22 6648.91 554.726   1
  -1   5  22 6047.10 539.670   1
   1  -5 -22 5718.55 527.979   4
  -1   5  22 6649.33 529.508   4
  -1   5  21 1524.56 283.563   5
   1  -5 -21 1052.01 222.365   5
  -1   5  21 1343.78 256.356   1
   1  -5 -21 1257.35 252.440   1
   1  -5 -21 1266.71 275.809   4
  -1   5  21 1783.76 274.575   4
  -1   5  20 599.783 180.121   5
   1  -5 -20 599.335 174.774   5
  -1   5  20 722.485 189.339   1
   1  -5 -20 882.533 202.301   1
  -1   5  20 711.887 164.561   4
  -1   5  19-18.5057 61.9899   5
   1  -5 -19 82.0837 79.6809   5
   1  -5 -19 111.916 110.658   1
  -1   5  19 57.2811 50.3631   4
  -1   5  18-10.6653 74.8396   5
   1  -5 -18-32.4457 68.8452   5
  -1   5  18-30.4318 64.1394   4
   1  -5 -18 37.2786 72.0900   1
   1  -5 -17-0.24825 68.2197   5
  -1   5  17 59.9085 55.6656   4
   1  -5 -17 15.7239 47.6346   1
   1  -5 -16 754.089 186.529   5
  -1   5  16 711.963 146.611   4
   1  -5 -16 766.107 171.388   1
   1  -5 -15 2021.61 289.053   5
  -1   5  15 2301.61 279.350   4
   1  -5 -15 1647.93 248.997   1
   1  -5 -14 3778.78 385.751   5
  -1   5  14 4537.11 383.681   4
   1  -5 -14 4353.51 385.583   1
   1  -5 -13 1985.74 276.685   5
  -1   5  13 1988.58 248.672   4
   1  -5 -13 2249.27 275.493   1
   1  -5 -12 3646.00 366.101   5
  -1   5  12 3764.78 344.076   4
   1  -5 -12 3749.23 342.330   1
   1  -5 -11 117.407 66.4914   5
  -1   5  11 190.820 83.3407   4
   1  -5 -11 191.221 92.1440   1
   1  -5 -10 377.481 122.900   5
   1  -5 -10 401.134 110.812   1
  -1   5  10 412.368 111.501   4
   1  -5  -9 2821.54 307.234   5
  -1   5   9 2575.97 251.111   7
   1  -5  -9 2506.23 261.093   1
   1  -5  -8 1444.26 215.310   5
  -1   5   8 1566.70 192.745   7
   1  -5  -8 2381.74 247.506   1
  -1   5   8 1634.68 206.869   1
   1  -5  -7 175.811 78.3451   5
  -1   5   7 222.255 79.6535   7
   1  -5  -7 269.967 90.0179   1
  -1   5   7 227.116 74.9589   1
   1  -5  -6 381.886 110.311   5
  -1   5   6 374.307 99.1870   7
   1  -5  -6 407.067 108.328   1
  -1   5   6 418.671 103.696   1
   1  -5  -5 1048.41 174.703   5
  -1   5   5 970.520 153.276   7
   1  -5  -5 768.933 140.990   7
  -1   5   5 1174.77 159.199   1
   1  -5  -5 1019.05 146.559   1
  -1   5   4-21.0603 56.0804   5
   1  -5  -4 10.4774 43.8730   5
  -1   5   4-1.79998 37.5029   7
   1  -5  -4-15.9660 46.9515   7
  -1   5   4-4.57318 30.7615   2
  -1   5   4 19.1608 32.9871   1
   1  -5  -4 6.24222 39.1829   1
  -1   5   3-61.5611 69.6469   5
   1  -5  -3-32.7493 55.7523   5
  -1   5   3 47.3584 55.7780   7
   1  -5  -3-9.10060 56.4460   7
   1  -5  -3-2.03994 38.0912   1
  -1   5   3 12.3999 32.3309   1
  -1   5   3 69.4660 58.3229   2
  -1   5   2 4491.19 334.555   5
   1  -5  -2 4355.08 341.198   5
   1  -5  -2 4450.43 189.899   3
  -1   5   2 4439.32 327.554   7
   1  -5  -2 4530.77 332.555   7
  -1   5   2 4635.47 307.113   2
   1  -5  -2 4256.55 269.085   1
  -1   5   2 4293.46 263.285   1
  -1   5   1 41.3424 47.5104   6
   1  -5  -1-77.0796 55.2943   5
  -1   5   1 85.4991 62.9597   5
   1  -5  -1 33.8609 17.0983   3
   1  -5  -1 33.6843 36.8873   7
  -1   5   1 5.44054 44.0147   7
   1  -5  -1 76.6171 50.0723   2
  -1   5   1 74.3746 40.1531   2
  -1   5   1 31.1911 23.7618   1
   1  -5  -1 67.7797 42.5962   1
  -1   5   0 4463.70 319.672   5
   1  -5   0 4643.24 336.878   5
  -1   5   0 4267.54 235.865   1
  -1   5   0 4243.08 325.417   7
   1  -5   0 4497.58 329.257   7
  -1   5   0 4491.25 299.951   2
   1  -5   0 4036.60 288.367   2
   1  -5   0 4461.33 156.024   3
  -1   5   0 4572.90 285.985   6
   1  -5   0 4179.55 241.506   1
   1  -5   1 1268.20 162.544   2
  -1   5  -1 1017.90 110.376   1
   1  -5   1 1265.26 175.605   7
  -1   5  -1 1165.37 169.644   7
  -1   5  -1 1197.64 156.480   2
   1  -5   1 1037.33 114.155   1
  -1   5  -1 1467.96 158.212   6
   1  -5   1 1215.28 170.513   5
  -1   5  -2 1658.33 129.858   1
  -1   5  -2 1542.07 196.503   7
   1  -5   2 1606.12 184.059   2
  -1   5  -2 1351.04 169.018   2
   1  -5   2 1646.91 136.686   1
  -1   5  -2 1470.37 152.534   6
   1  -5   2 1608.63 190.884   5
  -1   5  -3 384.664 83.4105   6
   1  -5   3 365.135 91.4978   5
  -1   5  -3 424.468 110.498   7
  -1   5  -3 355.472 86.4963   2
  -1   5  -3 402.740 44.0319   3
  -1   5  -3 259.166 45.9478   1
   1  -5   3 267.743 53.2331   1
   1  -5   3 291.773 75.9409   2
   1  -5   4 495.215 107.091   5
  -1   5  -4 433.803 76.7285   6
  -1   5  -4 456.767 114.629   7
  -1   5  -4 441.374 110.459   2
  -1   5  -4 354.217 48.8886   3
   1  -5   4 345.894 55.8758   1
  -1   5  -4 269.209 46.8174   1
   1  -5   4 412.012 100.395   2
  -1   5  -5 5.43599 24.6778   6
   1  -5   5 9.68178 32.6814   5
  -1   5  -5 18.2977 20.1519   3
  -1   5  -5 58.1087 41.7440   7
  -1   5  -5-56.3693 49.7710   2
   1  -5   5 52.6862 41.2266   2
  -1   5  -5 14.8602 15.4100   1
   1  -5   5 27.2324 18.7803   1
   1  -5   6 1721.89 184.721   5
   1  -5   6 1438.83 186.961   2
  -1   5  -6 1656.64 213.300   7
  -1   5  -6 1687.80 142.746   6
  -1   5  -6 1719.95 133.338   3
   1  -5   7 912.820 131.651   5
   1  -5   7 983.048 155.457   2
  -1   5  -7 881.855 160.702   7
  -1   5  -7 883.594 99.2665   6
  -1   5  -7 847.762 101.912   3
   1  -5   8 2212.61 198.747   5
   1  -5   8 2339.13 241.512   2
  -1   5  -8 1978.05 241.442   7
  -1   5  -8 2299.26 150.461   6
  -1   5  -8 2145.27 176.349   3
   1  -5   9 208.218 70.0322   5
   1  -5   9 226.317 89.4358   2
  -1   5  -9 266.148 86.4702   7
  -1   5  -9 174.155 50.1599   3
  -1   5  -9 233.561 46.9528   6
   1  -5  10 8993.58 379.698   5
   1  -5  10 9943.34 523.440   2
  -1   5 -10 9283.04 537.476   7
  -1   5 -10 9551.85 280.035   6
  -1   5 -10 8557.19 403.880   3
   1  -5  11 224.056 66.4309   5
   1  -5  11 152.871 78.3751   2
  -1   5 -11 215.616 75.9204   7
  -1   5 -11 211.493 44.7640   6
  -1   5 -11 121.588 55.0278   3
   1  -5  12 157.799 52.1013   5
   1  -5  12 121.853 53.6480   2
  -1   5 -12 181.870 83.8615   7
  -1   5 -12 251.191 78.6315   3
  -1   5 -12 189.757 39.3134   6
   1  -5  13 407.557 78.1584   5
   1  -5  13 617.799 144.543   2
  -1   5 -13 325.222 114.975   7
  -1   5 -13 364.531 50.5387   6
  -1   5 -13 373.625 104.421   3
  -1   5 -14 3442.65 354.233   7
   1  -5  14 3276.59 329.785   2
  -1   5 -14 3754.47 327.221   3
   1  -5  14 2973.42 197.605   5
  -1   5 -15-18.7731 35.1944   7
   1  -5  15-28.5987 45.0601   2
  -1   5 -15 95.7358 80.8224   3
   1  -5  15 10.9598 30.7233   5
  -1   5 -16-60.4575 47.6789   7
  -1   5 -16 36.3316 60.1937   4
  -1   5 -16-39.6587 60.4696   2
   1  -5  16-1.88890 53.9930   2
   1  -5  16 35.1417 23.6905   5
  -1   5 -16-33.6353 51.1597   3
   1  -5  16 3.23037 28.3749   5
   1  -5  17 75.8384 31.5144   5
  -1   5 -17 90.6022 65.0981   2
   1  -5  17-15.7393 53.8320   2
   1  -5  17 42.1661 26.7250   5
  -1   5 -17 16.0592 71.1944   4
  -1   5 -17 32.4002 66.9315   3
  -1   5 -17 153.634 94.8587   7
   1  -5  18 294.308 46.7337   5
   1  -5  18 267.845 102.586   2
   1  -5  18 340.254 58.8618   5
  -1   5 -18 394.011 135.914   4
  -1   5 -18 451.426 154.594   3
  -1   5 -18 408.141 149.664   7
   1  -5  19 35.4112 19.3716   5
   1  -5  19 48.2662 80.2511   2
  -1   5 -19 204.132 138.872   7
  -1   5 -19 83.7880 120.544   4
  -1   5 -19 71.9440 91.7546   3
   1  -5  19 72.9925 72.0321   4
   1  -5  19 37.6744 27.2938   5
   1  -5  20 3249.30 136.229   1
  -1   5 -20 3501.65 367.946   4
   1  -5  20 3869.47 409.954   2
  -1   5 -20 3192.08 374.967   3
   1  -5  21-10.5535 14.9559   1
  -1   5 -21 87.7140 86.3565   4
   1  -5  21 74.8770 75.1735   2
  -1   5 -21 85.4078 117.189   3
   1  -5  22 822.049 83.8259   1
  -1   5 -22 951.084 203.672   4
   1  -5  22 770.096 183.743   2
  -1   5 -22 603.454 177.111   3
   1  -5  23-15.7302 21.4263   1
  -1   5 -23 103.189 98.0343   4
   1  -5  23 9.82011 78.3940   2
  -1   5 -23 149.761 116.988   3
   1  -5  24 1365.77 121.843   1
  -1   5 -24 1435.91 267.879   4
   1  -5  24 1105.29 235.790   2
  -1   5 -24 1056.73 244.276   3
   1  -5  25 140.239 39.3324   1
  -1   5 -25 520.988 173.329   4
   1  -5  25 236.100 151.300   2
  -1   5 -25 186.169 112.789   3
   1  -5  26 1983.37 161.897   1
  -1   5 -26 2123.05 327.837   4
   1  -5  26 2063.48 333.583   2
  -1   5 -26 2086.00 361.960   3
   1  -5  27 16.2794 23.4038   1
   1  -5  27 38.1931 107.973   2
  -1   5 -27 106.491 89.7953   4
  -1   5 -27 117.076 134.727   3
   1  -5  28-91.3828 134.018   2
  -1   5 -28 190.519 128.561   4
  -1   5 -28 30.0849 82.1108   3
   1  -5  29 89.9706 91.8666   2
  -1   5 -29-120.351 87.8066   4
  -1   5 -29-84.2745 113.932   3
   1  -5  30-13.2956 77.9960   2
  -1   5 -30 4.34956 71.4957   4
  -1   5 -30 48.3479 86.1625   3
   1  -5  31-138.018 65.3552   2
  -1   5 -31 176.248 134.806   4
  -1   5 -31 98.2926 139.268   3
   1  -5  32 898.619 256.069   2
  -1   5 -32 1144.70 287.969   4
  -1   5 -32 1133.03 311.537   3
   1  -5  33 94.8893 143.120   2
  -1   5 -33 246.495 150.784   4
  -1   5 -33 45.2118 100.102   3
   1  -5  34 32.0761 87.1756   2
  -1   5 -34-74.7078 115.094   4
  -1   5 -34 199.506 208.016   3
   1  -5  35-117.009 96.3078   2
  -1   5 -35-3.08462 95.7344   4
  -1   5 -35 191.847 179.528   3
   1  -5  36 73.2630 103.118   2
  -1   5 -36 317.530 176.620   4
  -1   5 -36 215.909 112.813   3
  -1   4  40 1.54950 89.4163   6
  -1   4  40-157.629 110.843   5
   1  -4 -40-84.1956 142.900   4
  -1   4  39 124.235 129.494   5
  -1   4  39 7.19862 110.741   6
   1  -4 -39-201.732 211.063   4
  -1   4  38-1.17690 84.0166   5
   1  -4 -38 55.0376 107.661   4
  -1   4  37 226.988 134.959   5
   1  -4 -37 72.9719 107.204   4
  -1   4  36 963.469 247.780   5
   1  -4 -36 987.823 296.271   4
  -1   4  35-8.11978 91.7147   5
   1  -4 -35 223.895 141.676   4
  -1   4  34 54.5046 77.7299   5
   1  -4 -34 608.532 239.220   4
  -1   4  33 391.838 164.833   5
   1  -4 -33 547.731 181.930   5
   1  -4 -33 448.110 178.320   4
  -1   4  32 472.012 177.967   5
   1  -4 -32 280.385 134.373   5
   1  -4 -32 286.100 152.365   4
  -1   4  31 243.846 114.229   5
   1  -4 -31 127.693 100.226   5
   1  -4 -31 325.752 178.735   4
  -1   4  30 254.624 156.451   5
   1  -4 -30 115.211 61.2572   5
  -1   4  29-83.3809 67.7143   5
   1  -4 -29 53.9093 78.8875   5
  -1   4  28 329.307 190.786   5
   1  -4 -28 365.589 132.942   5
   1  -4 -28 284.519 152.436   4
  -1   4  27 250.147 116.541   5
   1  -4 -27 71.1772 90.8905   4
   1  -4 -27 107.908 87.9325   5
  -1   4  26 92.3084 95.9718   1
  -1   4  26 26.5266 69.4086   5
   1  -4 -26 106.997 87.0466   4
   1  -4 -26-52.7345 68.7630   5
  -1   4  25-123.755 53.7279   1
  -1   4  25-20.6172 78.3448   5
   1  -4 -25-57.3408 86.1582   5
  -1   4  24 5167.77 499.740   1
   1  -4 -24 5586.52 511.697   1
   1  -4 -24 5237.09 491.562   5
  -1   4  24 4402.15 453.337   5
  -1   4  24 5344.52 478.707   4
   1  -4 -24 4918.59 494.881   4
  -1   4  23 2717.73 344.559   4
   1  -4 -23 1912.70 321.932   4
  -1   4  23 2246.45 328.088   5
  -1   4  23 2286.20 330.176   1
   1  -4 -23 2210.25 318.266   5
   1  -4 -23 2610.61 344.629   1
   1  -4 -22 319.570 142.332   4
  -1   4  22 190.204 108.784   5
  -1   4  22 334.612 136.401   1
   1  -4 -22 418.430 138.692   1
   1  -4 -22 190.743 97.0457   5
  -1   4  22 273.998 107.351   4
   1  -4 -21 148.032 94.0868   1
  -1   4  21 218.911 90.7399   1
  -1   4  21 356.510 135.051   4
   1  -4 -21 303.251 106.105   5
  -1   4  20 5487.96 474.032   1
   1  -4 -20 5192.59 462.093   5
   1  -4 -20 6034.15 501.979   1
  -1   4  20 5507.44 448.435   4
  -1   4  19-3.84432 44.3219   4
   1  -4 -19-83.4430 58.3673   5
   1  -4 -18 601.565 162.070   1
   1  -4 -18 648.760 151.780   5
  -1   4  18 580.750 140.930   4
   1  -4 -17 263.441 112.485   1
   1  -4 -17 305.637 107.916   5
  -1   4  17 186.480 84.6229   4
   1  -4 -16 75.0229 52.3400   1
   1  -4 -16 112.275 96.0906   5
  -1   4  16-28.4398 35.4170   4
   1  -4 -15 321.782 99.3882   1
   1  -4 -15 373.181 125.804   5
  -1   4  15 210.364 75.9181   4
   1  -4 -14 544.815 138.431   5
   1  -4 -14 450.935 124.159   1
  -1   4  14 363.599 125.262   5
  -1   4  14 565.110 127.897   4
   1  -4 -13 466.889 127.438   5
   1  -4 -13 438.168 131.720   1
  -1   4  13 371.139 121.151   5
  -1   4  13 450.564 112.214   4
   1  -4 -12 1255.55 188.808   1
   1  -4 -12 913.911 168.472   5
  -1   4  12 1288.08 181.333   4
   1  -4 -11 1074.74 180.161   1
   1  -4 -11 1037.11 176.283   5
  -1   4  11 1034.75 161.688   4
   1  -4 -10 5659.81 373.495   1
   1  -4 -10 4110.73 347.407   5
  -1   4  10 4745.55 343.299   4
  -1   4   9 139.088 65.7431   4
   1  -4  -9-6.95898 56.9777   5
   1  -4  -9 76.8650 49.2557   1
   1  -4  -9-2.31343 38.3819   7
   1  -4  -8 3043.25 264.086   1
  -1   4   8 2882.84 255.439   1
   1  -4  -8 2724.83 273.484   5
   1  -4  -8 3191.96 263.641   7
  -1   4   8 3196.34 272.905   4
  -1   4   7 62.7689 37.3574   7
   1  -4  -7 31.3379 37.0313   7
   1  -4  -7 89.8087 58.8672   5
   1  -4  -7 33.8089 53.8131   1
  -1   4   7 41.5556 53.9923   1
  -1   4   6 73.4649 44.2207   7
   1  -4  -6 10.0829 41.8326   7
   1  -4  -6 25.8367 29.1079   5
   1  -4  -6 107.419 60.4336   1
  -1   4   6 11.7037 27.1861   1
  -1   4   5 59.0546 43.4863   7
   1  -4  -5 64.7839 48.4943   7
   1  -4  -5 83.2045 58.6134   5
   1  -4  -5 52.7059 58.0441   1
  -1   4   5 44.5807 28.3528   1
  -1   4   4 128.811 59.9236   7
   1  -4  -4-29.5622 46.6950   7
   1  -4  -4 41.7816 27.0283   1
  -1   4   4-12.3914 42.3510   1
   1  -4  -4 82.2392 63.9974   5
  -1   4   4 66.9299 57.8088   5
  -1   4   3 1470.74 150.873   1
  -1   4   3 1448.50 152.917   2
   1  -4  -3 1253.80 140.946   1
   1  -4  -3 1235.19 170.889   5
  -1   4   3 1238.48 168.395   5
  -1   4   3 1206.51 152.267   7
   1  -4  -3 1263.39 160.069   7
  -1   4   2 69.0551 68.6141   5
   1  -4  -2 58.4411 44.6347   5
  -1   4   2 26.5534 29.4680   7
   1  -4  -2 65.4149 30.4995   3
   1  -4  -2 64.2004 39.9408   1
  -1   4   2 14.9695 23.8869   1
   1  -4  -2 51.4983 34.6355   7
  -1   4   2 8.11578 22.9098   2
  -1   4   1 51.5132 43.5275   6
   1  -4  -1 68.0911 43.6109   5
  -1   4   1 84.0645 57.3971   5
  -1   4   1-20.6649 32.3974   7
   1  -4  -1 29.2443 25.6267   3
   1  -4  -1 14.9761 23.0639   1
  -1   4   1 48.6859 28.5695   1
   1  -4  -1 62.6272 43.7313   7
  -1   4   1 43.0723 30.2824   2
   1  -4  -1-21.6598 39.6786   2
   1  -4   0 58.2024 39.0775   5
  -1   4   0 118.569 50.2104   6
   1  -4   0 143.875 30.8228   3
  -1   4   0 119.185 56.8885   7
  -1   4   0 139.398 35.9507   1
   1  -4   0 238.973 63.3390   1
   1  -4   0 94.9721 61.6652   7
  -1   4   0 85.6325 38.2889   2
   1  -4   0 148.148 57.9152   2
   1  -4   1 375.768 92.1025   5
  -1   4  -1 415.068 78.1379   6
   1  -4   1 405.702 46.0441   3
  -1   4  -1 486.934 49.8306   3
  -1   4  -1 409.512 81.4282   2
  -1   4  -1 323.490 56.1507   1
   1  -4   1 570.694 79.2231   1
  -1   4  -1 419.179 93.5405   7
   1  -4   1 285.052 83.3016   7
   1  -4   1 512.798 98.2683   2
  -1   4  -2 829.886 105.688   6
   1  -4   2 845.020 125.406   5
  -1   4  -2 958.522 69.9796   3
   1  -4   2 953.095 128.762   2
  -1   4  -2 939.485 123.260   2
   1  -4   2 888.020 72.8823   3
   1  -4   2 1048.17 98.1025   1
   1  -4   2 807.612 129.872   7
  -1   4  -2 772.177 126.241   7
  -1   4  -2 1005.87 89.9890   1
  -1   4  -3 431.554 55.7233   1
   1  -4   3 506.453 92.8329   2
  -1   4  -3 484.961 90.5790   2
  -1   4  -3 549.468 59.2440   3
   1  -4   3 513.833 61.3638   3
   1  -4   3 396.182 56.1787   1
  -1   4  -3 563.693 107.839   7
   1  -4   3 504.848 108.825   7
   1  -4   3 469.553 93.2762   5
  -1   4  -3 462.344 75.4729   6
   1  -4   4 88.1482 43.8448   5
  -1   4  -4 148.612 47.7867   6
  -1   4  -4 100.315 31.1615   3
  -1   4  -4 153.266 55.4203   2
   1  -4   4 115.522 60.1690   2
   1  -4   4 142.196 53.7232   7
  -1   4  -4 200.548 72.0718   7
   1  -4   4 112.925 29.2057   1
  -1   4  -4 102.980 25.1576   1
  -1   4  -5 156.746 54.7244   2
   1  -4   5 177.215 58.6521   2
   1  -4   5 214.057 65.3638   5
  -1   4  -5 292.962 56.3166   6
  -1   4  -5 216.490 76.2702   7
   1  -4   5 267.812 81.5284   7
  -1   4  -5 302.899 56.7312   3
   1  -4   5 201.088 32.0873   1
   1  -4   6 47.6041 44.8215   2
  -1   4  -6 127.486 59.2386   2
   1  -4   6 120.773 52.7608   5
   1  -4   6 64.5479 42.3566   7
  -1   4  -6 113.137 68.8677   7
  -1   4  -6 74.1819 35.3097   3
  -1   4  -6 33.2198 20.4030   6
   1  -4   7-26.2160 36.3773   2
   1  -4   7-1.00739 26.1984   5
   1  -4   7 11.6761 25.0216   6
  -1   4  -7 69.1598 54.7836   7
  -1   4  -7 31.2459 29.0115   3
  -1   4  -7 26.1050 21.6798   6
   1  -4   8 2405.28 228.485   2
   1  -4   8 2423.49 182.039   5
  -1   4  -8 2669.84 258.553   7
  -1   4  -8 2379.54 194.136   3
   1  -4   8 2340.19 148.994   6
  -1   4  -8 2611.94 142.062   6
   1  -4   9 81.9837 56.7955   2
   1  -4   9 10.0633 19.4840   6
  -1   4  -9 15.7608 48.3467   7
  -1   4  -9 24.5739 19.3951   6
  -1   4  -9-12.9626 40.7386   3
   1  -4  10 596.011 116.591   2
   1  -4  10 676.152 77.2260   6
  -1   4 -10 671.357 134.285   7
  -1   4 -10 505.739 106.236   3
  -1   4 -10 733.045 72.5126   6
   1  -4  11 745.717 140.821   2
   1  -4  11 766.624 77.6152   6
  -1   4 -11 639.476 135.505   7
  -1   4 -11 895.956 144.067   3
  -1   4 -11 797.467 74.3212   6
  -1   4 -12 2895.95 268.170   3
  -1   4 -12 3132.70 305.713   7
   1  -4  12 2944.91 148.163   6
   1  -4  12 3266.61 293.841   2
  -1   4 -13 57.7415 54.4785   7
   1  -4  13 135.141 83.4296   2
   1  -4  13 74.1141 61.4346   4
  -1   4 -13 57.9695 50.6335   3
   1  -4  13 90.3874 21.4940   1
   1  -4  13 73.6814 27.9318   6
   1  -4  14 2200.36 124.167   6
   1  -4  14 2144.25 111.615   1
   1  -4  14 2350.12 143.177   5
   1  -4  14 2469.39 267.230   2
   1  -4  14 2005.85 247.383   4
  -1   4 -14 2350.12 268.410   3
  -1   4 -14 2110.65 262.809   7
  -1   4 -15 96.6816 59.9353   7
   1  -4  15-4.42402 41.4391   2
   1  -4  15-25.9296 20.4856   5
  -1   4 -15 98.8146 68.4033   3
   1  -4  15-30.8429 55.1427   4
   1  -4  15 36.7457 22.1457   1
   1  -4  15 11.7131 18.8677   6
   1  -4  16 38.9479 18.4511   6
   1  -4  16 97.0921 79.3317   2
   1  -4  16 51.5454 32.9464   5
  -1   4 -16 4.60987 48.6538   3
   1  -4  16 69.9998 62.7065   4
   1  -4  16 80.2701 34.0878   1
  -1   4 -16 20.3343 34.6289   7
   1  -4  17 74.3409 24.8764   6
   1  -4  17 82.7699 33.9263   5
   1  -4  17 129.638 106.903   2
   1  -4  17 130.347 87.2997   4
  -1   4 -17 58.9111 72.2593   3
  -1   4 -17 156.783 96.6319   7
   1  -4  17 107.694 40.3360   1
   1  -4  18 3230.85 188.072   1
   1  -4  18 3387.77 173.941   5
   1  -4  18 3658.53 356.881   2
  -1   4 -18 3648.55 379.867   3
   1  -4  18 3676.21 374.948   4
  -1   4 -18 3508.07 342.995   4
   1  -4  18 3172.61 148.535   6
  -1   4 -18 3202.75 355.260   7
  -1   4 -19 30.2371 82.0658   7
  -1   4 -19 38.6559 86.1097   4
   1  -4  19 76.4545 31.0353   5
   1  -4  19 61.2113 89.9099   2
  -1   4 -19 226.491 135.913   3
   1  -4  19 63.0946 57.6224   4
   1  -4  19 105.666 45.6860   1
   1  -4  19 50.2832 28.5110   6
   1  -4  20 4326.53 194.050   5
  -1   4 -20 3937.63 409.164   7
  -1   4 -20 4874.69 424.572   4
   1  -4  20 4149.08 412.038   4
   1  -4  20 4308.83 403.997   2
  -1   4 -20 4169.03 444.036   3
   1  -4  20 3772.57 162.211   6
   1  -4  20 3962.15 230.110   1
  -1   4 -21 159.285 93.5307   7
   1  -4  21 277.193 59.0119   5
  -1   4 -21 484.412 153.341   4
   1  -4  21 258.990 149.899   2
  -1   4 -21 81.6184 90.6985   3
   1  -4  21 224.891 108.590   4
   1  -4  21 312.968 75.5780   1
   1  -4  21 170.189 37.3140   6
   1  -4  22 79.3393 26.7463   5
  -1   4 -22 192.508 115.801   4
   1  -4  22 109.372 72.4104   2
  -1   4 -22 24.4954 92.1479   3
   1  -4  22 114.429 43.4583   1
   1  -4  22 95.5650 31.0691   6
   1  -4  23 309.126 48.2486   5
   1  -4  23 286.964 45.3881   6
  -1   4 -23 539.962 165.255   4
   1  -4  23 294.281 127.693   2
   1  -4  23 496.716 95.9488   1
  -1   4 -23 461.991 170.668   3
   1  -4  24 3018.86 235.262   1
  -1   4 -24 3720.79 407.539   4
  -1   4 -24 3633.11 448.057   3
   1  -4  24 2938.15 147.409   6
   1  -4  24 2851.26 360.649   2
  -1   4 -25 207.739 145.373   4
   1  -4  25 174.767 121.308   2
  -1   4 -25 71.6299 74.5326   3
   1  -4  25 46.9813 50.5478   1
   1  -4  25 31.4212 22.2287   6
  -1   4 -26 211.304 105.207   4
   1  -4  26 266.976 114.211   2
  -1   4 -26 178.059 121.895   3
   1  -4  26 201.025 70.4189   1
   1  -4  26 262.697 47.4038   6
  -1   4 -27 146.545 106.671   4
   1  -4  27 111.221 77.5847   2
  -1   4 -27 90.5683 119.926   3
   1  -4  27 113.348 48.5237   1
   1  -4  27 41.7087 23.3405   6
  -1   4 -28 112.904 114.446   4
   1  -4  28 234.169 122.525   2
  -1   4 -28 202.303 168.280   3
   1  -4  28 65.3633 53.1298   1
   1  -4  28 51.2571 27.8407   6
   1  -4  29-0.07249 15.0526   6
  -1   4 -29 51.0709 104.709   3
   1  -4  29-106.837 118.743   2
  -1   4 -29 137.549 115.323   4
   1  -4  29-45.0050 58.3968   1
   1  -4  29 1.81249 13.6006   6
   1  -4  30 1254.13 265.020   2
  -1   4 -30 1570.88 304.306   4
  -1   4 -30 1187.76 298.006   3
   1  -4  31-37.9666 108.495   2
  -1   4 -31 157.030 137.789   4
  -1   4 -31-137.947 95.9235   3
   1  -4  32 266.220 113.667   2
  -1   4 -32 425.794 194.904   4
  -1   4 -32 535.309 228.319   3
  -1   4 -33 67.5574 123.246   4
  -1   4 -33-139.180 130.032   3
   1  -4  34 713.642 228.824   2
  -1   4 -34 818.283 238.047   4
  -1   4 -34 427.228 209.316   3
   1  -4  35 40.1875 135.961   2
  -1   4 -35 241.487 133.644   4
  -1   4 -35 196.283 136.962   3
   1  -4  36 350.609 175.722   2
  -1   4 -36 343.387 152.335   4
  -1   4 -36 305.240 189.146   3
   1  -4  37-165.234 140.233   2
  -1   4 -37-0.57152 162.920   3
  -1   4 -37 182.913 98.1873   4
  -1   3  41 38.9095 101.640   2
  -1   3  41-7.96504 71.1959   6
   1  -3 -41 94.2445 151.534   3
   1  -3 -41 47.7125 147.706   4
  -1   3  40 198.335 113.843   6
  -1   3  40 26.7751 80.3926   2
  -1   3  39 55.9134 71.1400   6
  -1   3  39 95.1919 128.862   2
   1  -3 -39-159.059 177.023   4
  -1   3  38 269.217 149.659   5
  -1   3  38 99.4723 137.542   6
  -1   3  38 257.489 140.461   2
   1  -3 -37 16.2024 81.4195   4
  -1   3  37-77.5609 97.2890   5
  -1   3  37 15.5775 76.7811   6
   1  -3 -36 726.645 235.780   4
  -1   3  36 481.076 176.585   5
   1  -3 -35 787.355 257.090   4
  -1   3  35 410.199 152.149   5
  -1   3  34 490.664 167.517   5
   1  -3 -34 538.020 234.554   4
   1  -3 -34 716.379 211.390   5
  -1   3  33 1160.28 257.322   5
   1  -3 -33 1169.61 290.275   4
   1  -3 -33 1025.70 226.095   5
  -1   3  32 2894.56 387.016   5
   1  -3 -32 3950.82 523.382   4
   1  -3 -32 2771.39 371.156   5
  -1   3  31 483.420 159.927   5
   1  -3 -31 634.095 237.957   4
   1  -3 -31 606.900 185.096   5
  -1   3  30 152.389 105.821   5
   1  -3 -30 345.526 164.806   4
   1  -3 -30 36.0279 66.6128   5
  -1   3  29 543.738 181.832   5
   1  -3 -29 337.781 146.851   4
   1  -3 -29 766.592 202.305   5
  -1   3  28 1016.58 227.585   5
   1  -3 -28 1351.71 254.721   5
   1  -3 -28 1203.31 274.349   4
  -1   3  27 2073.60 323.177   1
  -1   3  27 2176.70 319.829   5
   1  -3 -27 1944.77 300.310   5
   1  -3 -27 1854.52 320.298   4
  -1   3  26 1431.85 265.667   1
  -1   3  26 1559.82 263.950   5
   1  -3 -26 1701.50 274.484   5
   1  -3 -26 1834.03 317.086   4
  -1   3  25 103.987 89.4784   1
   1  -3 -25 403.742 150.144   4
   1  -3 -25 301.312 139.196   5
   1  -3 -24 91.5375 70.2365   1
  -1   3  24 292.792 151.620   1
  -1   3  24 153.696 83.8808   4
   1  -3 -24 134.127 107.120   4
   1  -3 -24 208.839 101.446   5
   1  -3 -23 1003.08 221.972   1
  -1   3  23 1248.12 237.131   1
  -1   3  23 1160.76 237.805   4
   1  -3 -23 1219.58 242.315   4
   1  -3 -23 1066.99 209.463   5
   1  -3 -22 6028.66 504.784   1
   1  -3 -22 4962.87 435.544   5
  -1   3  22 5753.49 491.766   1
  -1   3  22 6373.66 492.273   4
   1  -3 -21 486.680 161.224   1
  -1   3  21 283.961 112.370   1
  -1   3  21 180.690 101.206   4
   1  -3 -21 278.009 116.801   5
   1  -3 -20 3692.66 374.402   1
   1  -3 -20 3823.87 371.932   5
  -1   3  20 3847.48 386.134   1
  -1   3  20 3621.09 353.565   4
   1  -3 -19 406.662 145.673   1
   1  -3 -19 307.147 116.788   5
  -1   3  19 235.408 80.3219   4
   1  -3 -18-20.9927 49.4815   5
   1  -3 -18 47.0052 63.0656   1
  -1   3  18 38.2928 57.4313   4
   1  -3 -17-45.5997 58.8739   5
  -1   3  17 172.583 117.011   5
   1  -3 -17 82.3187 73.9768   1
  -1   3  17 3.47037 51.2105   4
   1  -3 -16 2460.12 279.085   1
   1  -3 -16 2311.67 266.537   5
  -1   3  16 2419.36 277.096   5
  -1   3  16 2502.62 266.364   4
   1  -3 -15 847.317 170.767   1
   1  -3 -15 954.365 168.539   5
  -1   3  15 898.786 155.205   4
  -1   3  15 911.451 173.550   5
   1  -3 -14 3976.31 337.103   1
  -1   3  14 4322.71 328.509   4
  -1   3  14 4001.72 344.903   5
   1  -3 -14 3509.37 317.062   5
   1  -3 -13 1894.12 230.863   1
   1  -3 -13 1476.98 202.984   5
  -1   3  13 1954.29 238.921   5
  -1   3  13 1865.90 211.705   4
   1  -3 -12 1536.78 200.892   1
   1  -3 -12 834.784 147.348   5
  -1   3  12 1074.01 176.513   5
  -1   3  12 1086.15 159.418   4
   1  -3 -11 44.0244 55.9802   1
   1  -3 -11-44.4915 55.2365   5
  -1   3  11-6.06852 38.5843   4
  -1   3  11 66.1149 67.3471   5
   1  -3 -10 10836.9 494.644   1
   1  -3 -10 11278.5 525.128   5
  -1   3  10 11619.1 536.281   5
  -1   3  10 11490.2 485.839   4
  -1   3   9 163.837 67.7355   4
   1  -3  -9 115.334 66.8964   5
   1  -3  -9 76.3908 38.3242   1
  -1   3   9 35.6073 33.7704   5
   1  -3  -9 64.9497 47.8744   7
  -1   3   8 664.465 115.749   4
   1  -3  -8 523.919 111.330   5
   1  -3  -8 583.223 108.017   1
  -1   3   8 559.344 113.252   5
   1  -3  -8 685.955 111.152   7
   1  -3  -7 1018.68 137.246   1
   1  -3  -7 1106.39 156.938   5
  -1   3   7 990.470 133.766   4
   1  -3  -7 1088.02 136.089   7
  -1   3   6 769.514 107.503   7
   1  -3  -6 765.496 113.609   7
   1  -3  -6 691.771 111.780   1
  -1   3   6 671.800 107.100   1
   1  -3  -6 774.678 126.471   5
   1  -3  -5 673.786 105.124   7
  -1   3   5 574.626 92.0074   7
   1  -3  -5 758.756 113.347   1
   1  -3  -5 544.521 101.779   5
  -1   3   5 800.640 115.726   1
  -1   3   4 841.416 112.311   7
   1  -3  -4 873.081 115.394   7
   1  -3  -4 1306.77 140.947   1
   1  -3  -4 874.846 127.218   5
  -1   3   4 1335.91 139.649   1
   1  -3  -3 200.706 54.6105   1
  -1   3   3 184.334 49.8269   1
   1  -3  -3 214.194 56.2522   7
  -1   3   3 244.140 65.0866   7
   1  -3  -3 260.569 74.0393   5
   1  -3  -2 101.976 46.2127   7
  -1   3   2 119.083 53.3300   7
  -1   3   2 7.31634 30.2911   2
  -1   3   2 49.8448 36.1488   1
   1  -3  -2 44.9527 28.2729   1
   1  -3  -2 19.6574 33.0390   5
  -1   3   2 98.4877 50.1252   5
  -1   3   2 151.399 53.6821   6
  -1   3   1 248.791 68.4978   5
   1  -3  -1 298.997 76.1465   5
  -1   3   1 168.286 49.0941   6
   1  -3  -1 206.562 35.3034   3
  -1   3   1 221.626 58.1559   7
   1  -3  -1 150.922 41.9840   1
  -1   3   1 118.290 36.9356   1
   1  -3  -1 343.383 75.2503   7
   1  -3  -1 236.253 56.5022   2
  -1   3   1 148.129 42.5692   2
   1  -3   0 1202.85 82.0220   3
   1  -3   0 1386.57 147.041   5
  -1   3   0 1287.72 83.4015   3
  -1   3   0 1362.69 124.734   2
   1  -3   0 1222.12 120.815   2
  -1   3   0 1429.49 128.130   6
   1  -3   0 1230.51 107.269   1
  -1   3   0 1346.56 141.103   7
   1  -3   0 1317.70 137.793   7
  -1   3   0 1219.35 101.688   1
   1  -3   1 607.076 95.9243   5
  -1   3  -1 550.298 77.7116   6
  -1   3  -1 508.900 51.4291   3
  -1   3  -1 479.385 77.7503   2
   1  -3   1 551.205 90.8209   7
  -1   3  -1 767.818 109.294   7
   1  -3   1 467.828 60.0428   1
  -1   3  -1 470.097 59.3071   1
   1  -3   1 599.579 57.2812   3
   1  -3   1 452.611 70.2554   2
   1  -3   2 747.341 70.2668   1
  -1   3  -2 776.673 69.0596   1
   1  -3   2 798.361 102.123   2
  -1   3  -2 688.516 92.6450   2
   1  -3   2 637.711 93.8298   7
  -1   3  -2 609.222 98.8134   7
  -1   3  -2 783.781 66.9024   3
   1  -3   2 751.196 68.7830   3
  -1   3  -2 697.530 82.8719   6
   1  -3   2 768.305 92.0212   6
   1  -3   2 820.087 105.639   5
  -1   3  -3 69.2528 29.6218   6
   1  -3   3 64.4587 39.5879   5
   1  -3   3 103.174 37.6412   6
  -1   3  -3 133.619 34.7751   3
   1  -3   3 39.4766 25.7149   2
  -1   3  -3 26.9182 20.1650   2
   1  -3   3 12.4207 17.9026   1
   1  -3   3 84.5195 45.0179   7
  -1   3  -3 239.080 72.1413   7
  -1   3  -3 19.8540 17.1370   1
   1  -3   3 82.3213 33.0535   3
  -1   3  -4 1257.07 128.039   2
   1  -3   4 1148.68 128.700   2
   1  -3   4 1196.93 71.3526   1
  -1   3  -4 1414.29 109.168   3
   1  -3   4 1308.79 107.956   3
   1  -3   4 1435.19 113.434   6
  -1   3  -4 1361.43 105.382   6
   1  -3   4 1462.95 154.890   7
  -1   3  -4 1470.86 157.378   7
   1  -3   5 222.725 69.4764   7
  -1   3  -5 271.382 77.2475   7
  -1   3  -5 178.845 52.1818   2
   1  -3   5 334.825 70.7580   2
  -1   3  -5 235.281 63.1869   4
  -1   3  -5 191.542 47.2274   3
   1  -3   5 191.290 44.1666   6
  -1   3  -5 237.584 46.7573   6
  -1   3  -6 4029.87 242.435   2
   1  -3   6 4120.83 253.215   2
  -1   3  -6 3800.02 216.464   3
  -1   3  -6 4165.44 258.064   4
   1  -3   6 4586.37 284.486   7
  -1   3  -6 4339.76 279.275   7
   1  -3   6 4166.31 179.899   6
  -1   3  -6 4152.12 168.533   6
  -1   3  -7 885.292 131.656   7
  -1   3  -7 1153.34 142.553   4
   1  -3   7 1003.74 132.551   2
  -1   3  -7 878.122 117.407   2
  -1   3  -7 899.644 76.7155   6
   1  -3   7 824.020 78.7351   6
  -1   3  -7 770.322 102.495   3
  -1   3  -8 467.543 98.1616   7
  -1   3  -8 530.987 96.7341   4
  -1   3  -8 439.335 93.8817   3
   1  -3   8 441.981 56.0364   6
  -1   3  -8 457.034 55.4018   6
  -1   3  -8 495.625 95.2168   2
   1  -3   8 542.546 98.3755   2
   1  -3   9 5.40307 11.0474   1
   1  -3   9-18.7209 42.5791   2
   1  -3   9 26.2937 15.7425   6
  -1   3  -9-8.02516 15.9927   6
   1  -3   9 31.2625 35.2248   4
  -1   3  -9-20.6694 26.6403   7
   1  -3  10 504.749 53.7180   1
  -1   3 -10 541.035 110.283   7
   1  -3  10 474.428 104.170   2
   1  -3  10 452.691 57.2711   6
   1  -3  10 472.636 97.7679   4
  -1   3 -10 413.480 96.1983   3
  -1   3 -10 507.443 60.3321   6
  -1   3 -11 2783.55 261.082   7
   1  -3  11 2889.65 260.186   4
   1  -3  11 2947.19 249.258   2
   1  -3  11 3219.29 148.060   1
  -1   3 -11 2994.57 262.966   3
   1  -3  11 3073.18 145.673   6
   1  -3  12 4854.01 186.185   6
   1  -3  12 4882.97 197.616   1
   1  -3  12 4996.87 202.934   5
   1  -3  12 4411.82 314.404   2
   1  -3  12 4352.68 325.304   4
  -1   3 -12 4536.18 340.696   7
  -1   3 -12 4760.38 347.856   3
   1  -3  13 252.785 54.0554   1
  -1   3 -13 282.617 90.3387   7
   1  -3  13 329.692 105.572   2
   1  -3  13 329.467 54.9130   5
   1  -3  13 269.409 88.8122   4
  -1   3 -13 611.193 145.526   3
   1  -3  13 247.842 45.6890   6
   1  -3  14 55.8914 31.8525   1
  -1   3 -14-34.8084 58.7187   7
   1  -3  14-9.33818 36.3907   4
   1  -3  14-3.38436 44.7704   2
   1  -3  14 0.21500 25.2200   5
   1  -3  14-5.78218 14.5733   6
  -1   3 -14 77.8391 67.4937   3
   1  -3  15-11.3788 24.0473   1
   1  -3  15 26.9888 18.9653   5
   1  -3  15 88.0811 57.0645   2
  -1   3 -15 1.42423 47.4592   7
   1  -3  15-43.7781 53.8079   4
   1  -3  15 57.5160 30.5823   6
  -1   3 -15-17.2593 47.6301   3
   1  -3  16 654.984 95.2461   1
   1  -3  16 872.996 97.0768   5
   1  -3  16 831.195 155.821   2
  -1   3 -16 705.215 159.236   7
   1  -3  16 822.797 161.365   4
   1  -3  16 748.488 79.9240   6
  -1   3 -16 598.688 144.658   3
   1  -3  17 118.968 53.6927   1
   1  -3  17 11.7384 21.1914   5
   1  -3  17 102.523 93.7527   2
  -1   3 -17 63.6764 82.5361   7
  -1   3 -17 71.3648 55.8141   3
   1  -3  17 5.25656 53.4228   4
   1  -3  17 75.2532 28.6598   6
   1  -3  18 3730.71 242.441   1
   1  -3  18 4395.49 388.629   4
   1  -3  18 4398.58 370.920   2
  -1   3 -18 4135.55 414.163   3
   1  -3  18 3991.55 198.502   6
   1  -3  18 4133.50 220.969   5
   1  -3  19 82.0271 55.1336   1
   1  -3  19 151.728 62.8862   4
  -1   3 -19-44.1154 58.5070   4
   1  -3  19 145.585 95.0549   2
   1  -3  19-13.7502 26.0319   5
   1  -3  19 33.1232 29.1036   6
  -1   3 -19 112.724 133.920   3
   1  -3  20 45.3967 37.3395   1
   1  -3  20 31.1349 58.2356   4
  -1   3 -20 172.783 90.6676   4
   1  -3  20 80.8584 73.8095   2
   1  -3  20 73.4631 44.6670   5
   1  -3  20 114.667 45.5063   6
  -1   3 -20 65.4578 77.8997   3
   1  -3  21 625.296 116.462   1
   1  -3  21 417.389 86.3623   5
   1  -3  21 598.204 158.832   4
  -1   3 -21 613.637 169.412   4
   1  -3  21 740.015 176.958   2
  -1   3 -21 813.738 218.892   3
   1  -3  21 504.920 79.0599   6
   1  -3  22 4112.86 236.407   5
   1  -3  22 4309.08 229.091   6
  -1   3 -22 4396.69 411.879   4
   1  -3  22 4267.52 404.310   2
  -1   3 -22 4501.35 471.794   3
   1  -3  22 4569.05 439.383   4
   1  -3  22 4102.90 295.983   1
   1  -3  23 256.922 75.0474   5
  -1   3 -23-53.1719 82.5076   4
   1  -3  23 491.950 173.229   2
  -1   3 -23 308.783 163.768   3
   1  -3  23 250.916 80.3509   1
   1  -3  23 164.369 56.6181   6
   1  -3  24 1359.46 180.420   1
  -1   3 -24 1155.60 221.842   4
   1  -3  24 1408.88 246.777   2
  -1   3 -24 1245.34 270.215   3
   1  -3  24 1241.65 129.967   6
   1  -3  24 1315.84 134.900   5
   1  -3  25 43.8725 41.0566   5
  -1   3 -25 40.3556 90.3047   4
   1  -3  25 173.032 109.048   2
  -1   3 -25 61.7420 96.5474   3
   1  -3  25-56.8322 60.1932   1
   1  -3  25 24.5762 30.6845   6
   1  -3  26 209.180 58.6492   5
  -1   3 -26 284.265 127.343   4
   1  -3  26 126.766 93.4943   2
  -1   3 -26 250.204 128.062   3
   1  -3  26 201.789 68.1021   1
   1  -3  26 180.658 60.8051   6
   1  -3  27-0.16177 22.8845   5
  -1   3 -27 111.899 86.7692   4
   1  -3  27-55.6112 76.3376   2
  -1   3 -27 154.350 117.140   3
   1  -3  27 5.35054 49.7468   1
   1  -3  27 57.7319 40.4324   6
   1  -3  28 140.738 51.0232   5
  -1   3 -28 448.013 167.011   4
   1  -3  28 56.8606 62.3179   2
  -1   3 -28 233.144 150.756   3
   1  -3  28 135.984 73.2698   1
   1  -3  28 179.440 61.1058   6
  -1   3 -29 495.446 204.504   3
   1  -3  29 401.261 156.538   2
  -1   3 -29 151.119 103.115   4
   1  -3  29 304.367 73.7214   6
   1  -3  29 263.211 62.0355   5
  -1   3 -30 272.862 164.291   3
   1  -3  30 155.798 96.6806   2
  -1   3 -30 115.356 87.0092   4
   1  -3  30 139.813 45.0565   6
   1  -3  30 226.442 50.5551   5
   1  -3  31-125.708 91.8869   2
  -1   3 -31-44.6113 131.986   3
   1  -3  32 277.229 122.326   2
  -1   3 -32 328.955 173.300   4
   1  -3  33 133.634 124.081   2
  -1   3 -33 401.412 183.845   4
  -1   3 -33 81.2619 112.029   3
   1  -3  34 2092.30 370.821   2
  -1   3 -34 2258.76 397.203   4
  -1   3 -34 2400.71 467.354   3
   1  -3  35 196.728 131.307   2
  -1   3 -35 429.707 195.147   4
  -1   3 -35 495.672 264.295   3
   1  -3  36-55.8969 75.7963   2
  -1   3 -36 152.860 118.730   4
  -1   3 -36 141.661 120.081   3
   1  -3  37 48.6060 77.1689   2
  -1   3 -37-66.6331 139.437   4
  -1   3 -37-116.785 110.596   3
   1  -3  38-83.4526 103.579   2
  -1   3 -38 18.4203 117.581   3
  -1   3 -38-191.228 169.293   4
  -1   2  41-111.009 134.540   2
   1  -2 -41-22.2492 153.857   3
   1  -2 -41-88.1673 114.507   4
  -1   2  40 155.036 104.447   6
  -1   2  40 50.9364 79.3633   2
   1  -2 -40 63.8370 154.052   4
  -1   2  39 39.5694 100.220   6
  -1   2  39-39.9676 107.710   2
   1  -2 -39 132.584 119.674   4
  -1   2  38 54.4036 118.263   6
  -1   2  38-53.5798 68.8602   2
   1  -2 -38 26.4378 113.417   4
  -1   2  37 139.998 90.8266   6
  -1   2  37-66.6509 113.681   2
  -1   2  36 212.285 120.072   6
  -1   2  36 44.6037 63.5090   5
  -1   2  36 212.419 119.733   2
   1  -2 -36 234.476 141.274   4
  -1   2  35 464.756 166.625   5
  -1   2  35 408.787 174.129   2
   1  -2 -35 199.114 160.423   4
  -1   2  34 2318.62 334.547   5
  -1   2  34 2608.08 360.550   2
   1  -2 -34 2293.02 411.224   4
   1  -2 -33 152.998 97.9668   5
  -1   2  33-11.4595 52.7046   5
  -1   2  33 203.661 124.986   2
   1  -2 -33 157.572 110.802   4
  -1   2  32 419.395 154.962   5
   1  -2 -32 819.687 239.779   4
   1  -2 -32 675.840 175.990   5
  -1   2  31 502.527 154.012   5
   1  -2 -31 585.686 217.796   4
   1  -2 -31 757.189 193.704   5
  -1   2  30 520.327 147.863   5
   1  -2 -30 631.681 163.305   5
   1  -2 -30 593.462 196.238   4
  -1   2  29 342.569 129.768   1
   1  -2 -29 339.889 119.358   5
   1  -2 -29 349.313 148.030   4
  -1   2  28-86.4407 89.1035   1
   1  -2 -28-20.8463 48.1564   5
   1  -2 -28 61.9130 89.2573   4
  -1   2  27 103.920 89.8449   1
   1  -2 -27 177.870 88.8095   5
   1  -2 -27 173.750 125.495   4
  -1   2  26 744.780 199.783   1
   1  -2 -26 583.260 178.662   4
   1  -2 -26 627.562 156.834   5
  -1   2  25 298.082 136.562   1
  -1   2  25 172.093 102.623   4
   1  -2 -25 19.3146 82.5660   4
   1  -2 -25 23.1673 52.9269   5
  -1   2  24 958.999 199.553   1
   1  -2 -24 816.163 191.349   1
  -1   2  24 1127.09 214.162   4
   1  -2 -24 873.983 213.107   4
   1  -2 -24 611.670 152.289   5
  -1   2  23 412.443 154.064   1
   1  -2 -23 554.484 165.477   1
  -1   2  23 190.823 102.759   4
   1  -2 -23 532.600 181.465   4
   1  -2 -23 116.396 85.7008   5
   1  -2 -22 6515.73 499.948   1
   1  -2 -22 5679.47 434.926   5
  -1   2  22 6365.37 469.178   5
  -1   2  22 5775.33 467.900   1
  -1   2  22 6658.61 490.242   4
  -1   2  21 1193.86 210.161   5
   1  -2 -21 1145.24 197.322   5
  -1   2  21 1273.86 212.577   4
   1  -2 -21 831.240 182.031   1
  -1   2  21 726.750 168.827   1
  -1   2  20 108.823 90.2723   5
   1  -2 -20 21.5882 48.8207   5
  -1   2  20 44.9584 52.9715   4
   1  -2 -20 44.8240 70.3597   1
  -1   2  19 397.657 114.267   5
   1  -2 -19 363.582 120.112   1
   1  -2 -19 390.967 114.633   5
  -1   2  19 488.237 129.358   4
   1  -2 -18 1350.16 208.240   1
  -1   2  18 1459.06 212.502   5
   1  -2 -18 1397.83 198.999   5
  -1   2  18 1413.57 209.150   4
   1  -2 -17 24.2784 34.6561   5
  -1   2  17 83.8806 59.9139   4
   1  -2 -17-7.22568 39.9240   1
  -1   2  17-16.1247 44.1903   1
  -1   2  16 955.288 169.988   5
   1  -2 -16 1158.56 180.831   1
  -1   2  16 1010.60 168.394   1
   1  -2 -16 650.211 136.320   5
  -1   2  16 1034.62 166.641   4
   1  -2 -15 1042.63 167.566   1
  -1   2  15 922.932 157.092   1
  -1   2  15 1077.51 168.893   5
   1  -2 -15 1010.47 161.961   5
  -1   2  15 1264.44 179.190   4
  -1   2  14 142.044 79.7040   5
   1  -2 -14 34.2670 44.1879   5
  -1   2  14 40.7462 35.7167   4
   1  -2 -14 186.069 73.0730   1
  -1   2  14 141.820 68.5781   1
  -1   2  13 100.385 95.7490   5
  -1   2  13 103.799 62.7626   1
   1  -2 -13 78.4419 108.726   1
  -1   2  13-0.51553 44.8498   4
   1  -2 -13-7.18135 33.8189   5
  -1   2  12 10984.2 498.569   1
   1  -2 -12 11601.9 510.954   1
   1  -2 -12 11277.9 498.389   5
  -1   2  12 11575.3 508.872   5
  -1   2  12 12444.5 501.506   4
  -1   2  11 1298.51 173.296   1
   1  -2 -11 1171.25 167.691   1
   1  -2 -11 1282.73 165.445   5
  -1   2  11 1251.83 170.525   5
  -1   2  11 1230.78 156.675   4
  -1   2  10 2245.13 210.003   1
  -1   2  10 2445.97 222.644   5
   1  -2 -10 2564.85 226.687   5
   1  -2 -10 2872.81 237.784   1
  -1   2  10 2797.37 222.942   4
   1  -2  -9 1671.44 177.949   5
  -1   2   9 1772.42 186.065   5
   1  -2  -9 1696.70 176.854   1
  -1   2   9 1631.06 164.790   4
   1  -2  -8 2205.36 200.165   5
  -1   2   8 2311.15 207.654   5
   1  -2  -8 1766.82 174.457   1
  -1   2   8 2013.04 176.696   4
   1  -2  -7 132.253 55.0624   1
  -1   2   7 182.859 55.5155   4
  -1   2   7 186.596 61.8169   5
   1  -2  -7 196.577 65.5949   5
  -1   2   6 2710.26 191.212   4
   1  -2  -6 2933.88 204.557   1
   1  -2  -6 2863.40 215.980   5
  -1   2   5 783.804 100.273   4
   1  -2  -5 935.766 121.279   5
   1  -2  -5 877.765 99.5224   7
   1  -2  -5 872.023 109.998   1
   1  -2  -4 10.5286 26.9413   5
  -1   2   4 12.7555 17.5935   7
   1  -2  -4 4.58796 19.4296   7
   1  -2  -4 57.3265 31.8796   1
   1  -2  -3 15.9590 26.4791   5
   1  -2  -3 33.2642 25.6801   1
  -1   2   3 2.37801 23.7569   1
   1  -2  -3 3.87145 26.4150   7
  -1   2   3 41.1195 28.4551   7
   1  -2  -2 17551.2 395.612   1
  -1   2   2 16487.0 384.343   1
  -1   2   2 16588.2 392.762   7
   1  -2  -2 15879.1 391.282   7
   1  -2  -2 16081.6 449.068   5
   1  -2  -1 140.122 36.1019   5
  -1   2   1 129.717 37.8625   6
   1  -2  -1 162.798 33.8447   2
  -1   2   1 228.227 44.3765   2
   1  -2  -1 248.073 44.0445   1
  -1   2   1 194.899 39.8647   1
   1  -2  -1 135.459 31.5474   3
   1  -2  -1 194.236 45.0181   7
  -1   2   1 193.862 46.8275   7
  -1   2   0 23936.4 349.694   3
  -1   2   0 23535.4 474.019   7
   1  -2   0 22680.7 464.815   7
   1  -2   0 23317.4 351.858   3
   1  -2   0 23532.0 417.844   2
  -1   2   0 23289.2 411.792   2
   1  -2   0 23301.9 391.133   1
  -1   2   0 23356.5 384.920   1
  -1   2   0 24069.1 447.157   6
   1  -2   0 23574.8 450.314   6
  -1   2  -1 5640.17 235.822   7
   1  -2   1 5870.63 239.760   7
  -1   2  -1 5786.37 174.982   3
   1  -2   1 5784.23 177.494   3
   1  -2   1 6127.32 219.615   2
  -1   2  -1 5609.91 204.963   2
  -1   2  -1 5672.49 173.227   1
   1  -2   1 5528.45 173.681   1
   1  -2   1 6167.93 222.082   6
  -1   2  -1 5694.04 207.597   6
   1  -2   2 2951.10 172.655   7
  -1   2  -2 2978.68 176.679   7
  -1   2  -2 3433.55 144.343   3
   1  -2   2 3598.35 151.485   3
   1  -2   2 3190.07 164.527   2
  -1   2  -2 3483.85 167.876   2
   1  -2   2 3586.48 126.843   1
  -1   2  -2 3495.14 123.913   1
  -1   2  -2 3327.39 151.799   6
   1  -2   2 3223.91 154.462   6
  -1   2  -3 1343.05 121.743   7
   1  -2   3 1402.43 124.214   7
  -1   2  -3 1596.66 119.975   2
   1  -2   3 1575.87 121.125   2
   1  -2   3 1489.36 107.871   3
  -1   2  -3 1472.18 105.487   3
   1  -2   3 1431.68 74.2354   1
   1  -2   3 1476.55 100.730   6
  -1   2  -3 1403.06 93.9112   6
  -1   2  -4 2554.51 155.328   2
   1  -2   4 2597.88 161.725   2
   1  -2   4 2337.97 120.864   6
  -1   2  -4 2563.89 122.184   6
  -1   2  -4 2562.15 165.257   4
  -1   2  -4 2293.67 164.916   7
   1  -2   4 2610.10 173.843   7
  -1   2  -4 2495.23 151.395   3
   1  -2   4 2265.10 145.511   3
  -1   2  -5 3688.83 195.813   2
   1  -2   5 3695.96 200.747   2
   1  -2   5 3647.76 148.522   6
  -1   2  -5 3589.77 141.201   6
  -1   2  -5 3522.53 200.006   4
  -1   2  -5 3294.56 189.907   3
   1  -2   5 3522.60 197.189   3
   1  -2   5 4015.72 225.491   7
  -1   2  -5 3842.22 222.209   7
  -1   2  -6 2147.08 175.035   7
   1  -2   6 2153.86 167.190   4
  -1   2  -6 2313.47 168.737   4
  -1   2  -6 2379.61 163.526   2
   1  -2   6 2320.55 167.555   2
   1  -2   6 2088.50 112.346   6
  -1   2  -6 2120.70 166.580   3
  -1   2  -6 2189.01 111.136   6
   1  -2   7-8.12737 27.1448   2
  -1   2  -7-37.9023 28.5810   2
  -1   2  -7 33.8705 20.4801   6
   1  -2   7 28.3798 20.1559   6
  -1   2  -7 90.5272 44.1721   4
  -1   2  -7 21.0119 32.7597   3
   1  -2   7 47.0174 35.0672   4
  -1   2  -7-37.1550 31.9615   7
  -1   2  -8 251.941 67.9159   7
   1  -2   8 206.826 58.2042   4
  -1   2  -8 291.447 70.7485   4
   1  -2   8 160.477 51.7194   2
   1  -2   8 203.214 36.3037   6
  -1   2  -8 316.861 72.0998   3
  -1   2  -8 207.501 38.7033   6
   1  -2   9 2297.08 189.944   2
   1  -2   9 2221.54 121.299   6
  -1   2  -9 2220.32 207.303   3
  -1   2  -9 2425.84 196.434   4
   1  -2   9 2121.87 190.496   4
   1  -2  10 25086.0 466.874   1
   1  -2  10 25482.6 448.316   5
  -1   2 -10 25873.4 658.848   4
   1  -2  10 24384.0 667.648   4
   1  -2  10 24802.1 644.745   2
   1  -2  10 24279.0 412.913   6
  -1   2 -10 25045.7 729.966   3
  -1   2 -11 127.806 100.421   3
   1  -2  11 8.42731 16.5276   5
   1  -2  11 176.954 117.739   2
   1  -2  11-0.13490 22.4222   6
   1  -2  11 15.2331 23.7157   1
   1  -2  11 17.1440 47.8905   4
   1  -2  12 4520.92 201.887   5
   1  -2  12 4171.28 298.003   4
   1  -2  12 3939.61 278.718   2
  -1   2 -12 4459.38 341.063   3
   1  -2  12 4296.31 188.428   6
   1  -2  12 3578.07 202.461   1
   1  -2  13 358.527 59.4351   5
   1  -2  13 446.865 102.233   4
   1  -2  13 505.188 111.378   2
   1  -2  13 382.964 59.4955   6
   1  -2  13 335.149 66.0805   1
  -1   2 -13 571.066 151.100   3
   1  -2  14 3273.68 190.804   5
   1  -2  14 3386.39 287.311   4
   1  -2  14 3444.77 277.415   2
  -1   2 -14 3068.51 305.485   3
   1  -2  14 3292.68 180.161   6
   1  -2  14 3516.33 220.894   1
   1  -2  15 126.579 42.5673   5
   1  -2  15 105.114 56.1402   4
   1  -2  15 288.202 110.343   2
   1  -2  15 98.6224 33.8921   6
   1  -2  15 240.772 72.8286   1
  -1   2 -15 227.125 99.5926   3
   1  -2  16 56.3174 35.9156   5
   1  -2  16-11.4513 47.3555   4
   1  -2  16 85.6892 63.5432   2
   1  -2  16 77.5404 36.5617   6
   1  -2  16 132.499 54.9338   1
  -1   2 -16 173.875 89.0735   3
   1  -2  17 646.883 98.1313   5
   1  -2  17 531.249 125.253   4
   1  -2  17 553.372 123.609   2
   1  -2  17 642.982 89.3917   6
   1  -2  17 654.572 109.287   1
  -1   2 -17 527.845 140.330   3
   1  -2  18 16.4542 36.3045   5
   1  -2  18-25.6468 27.1208   4
   1  -2  18-60.7238 60.2461   2
   1  -2  18 10.1520 22.0342   6
   1  -2  18 32.4429 41.0894   1
  -1   2 -18-35.2879 57.7290   3
   1  -2  19 34.7620 37.6589   5
   1  -2  19 56.0240 56.6592   4
   1  -2  19 108.520 78.8852   2
   1  -2  19 91.2918 41.0120   6
  -1   2 -19 208.759 122.092   3
   1  -2  19 92.1420 59.8600   1
   1  -2  20 1695.06 200.006   1
   1  -2  20 1880.63 259.426   4
  -1   2 -20 1713.09 245.572   4
   1  -2  20 1808.92 243.333   2
  -1   2 -20 1468.15 258.182   3
   1  -2  20 1542.24 153.813   6
   1  -2  20 1563.72 164.295   5
   1  -2  21 767.816 144.091   1
   1  -2  21 684.088 120.780   5
  -1   2 -21 813.321 194.433   4
   1  -2  21 823.333 194.164   4
   1  -2  21 849.962 190.790   2
  -1   2 -21 1104.84 243.514   3
   1  -2  21 710.480 119.203   6
   1  -2  22 5625.38 322.975   5
   1  -2  22 5262.42 291.812   6
  -1   2 -22 6459.60 494.914   4
   1  -2  22 5736.87 442.996   2
   1  -2  22 5185.74 362.523   1
   1  -2  22 5560.88 464.646   4
  -1   2 -22 6261.50 562.568   3
   1  -2  23 150.439 75.1854   5
  -1   2 -23 257.743 159.306   4
   1  -2  23 371.492 135.566   4
   1  -2  23 723.677 181.161   2
   1  -2  23 53.5857 65.2622   6
   1  -2  23 214.872 83.6736   1
  -1   2 -23 484.715 187.972   3
   1  -2  24 40.8472 51.8892   5
  -1   2 -24-58.4240 56.5986   4
   1  -2  24 23.0733 64.8585   2
   1  -2  24 64.2875 42.7904   6
   1  -2  24 76.9900 66.9866   1
  -1   2 -24-11.1484 72.0369   3
   1  -2  25 309.219 87.2366   5
  -1   2 -25 375.435 139.539   4
   1  -2  25 469.017 151.303   2
   1  -2  25 226.325 62.0587   6
   1  -2  25 331.047 105.290   1
  -1   2 -25 136.042 61.9978   3
  -1   2 -26 606.203 177.918   4
   1  -2  26 969.271 205.415   2
   1  -2  26 839.233 134.637   6
  -1   2 -26 1179.30 276.022   3
   1  -2  26 928.303 139.936   5
  -1   2 -27 148.225 90.3739   4
   1  -2  27 316.257 131.376   2
   1  -2  27 138.025 63.8899   6
  -1   2 -27 277.846 164.101   3
   1  -2  27 74.7963 40.4714   5
  -1   2 -28 170.985 102.152   4
   1  -2  28-7.88820 64.5880   2
   1  -2  28 51.6102 46.5254   5
  -1   2 -28 109.744 107.238   3
   1  -2  28 30.7993 41.7957   6
  -1   2 -29 42.8924 76.4069   4
   1  -2  29 47.7213 61.9208   2
   1  -2  29 35.4823 35.4268   5
   1  -2  29 35.0777 39.8700   6
  -1   2 -29 24.4379 74.9478   3
  -1   2 -30-152.269 145.897   3
  -1   2 -30 49.5214 63.7600   4
   1  -2  30 86.8504 121.353   2
   1  -2  30 18.1101 29.3700   5
   1  -2  30 5.67654 35.6848   6
   1  -2  30 93.8453 71.0975   1
  -1   2 -31 264.019 148.811   3
  -1   2 -31 22.8111 75.0624   4
   1  -2  31-11.1378 85.2709   2
   1  -2  31 123.326 58.4761   5
   1  -2  31 122.043 63.2409   6
   1  -2  31 56.1421 48.8835   1
  -1   2 -32 2776.22 411.217   4
   1  -2  32 3065.17 405.230   2
   1  -2  32 2597.36 325.791   1
  -1   2 -32 2633.72 461.459   3
   1  -2  32 3124.86 261.521   5
  -1   2 -33 419.619 193.704   4
   1  -2  33 261.836 145.548   2
   1  -2  33 258.051 123.518   1
  -1   2 -33 313.125 172.297   3
   1  -2  34 995.648 256.341   2
  -1   2 -34 554.980 205.627   3
  -1   2 -34 764.182 246.749   4
   1  -2  35 76.5903 96.6167   2
  -1   2 -35 296.629 237.529   3
  -1   2 -35-27.4484 96.2218   4
   1  -2  36 152.046 169.988   2
  -1   2 -36 322.076 237.053   3
  -1   2 -36 212.196 131.496   4
   1  -2  37-53.3375 92.0049   2
  -1   2 -37 58.4446 112.445   3
  -1   2 -37-86.5773 136.105   4
   1  -2  38-173.962 81.3206   2
  -1   2 -38 173.917 160.081   4
  -1   2 -38 99.9110 155.685   3
   1  -2  39 56.7889 87.4490   2
  -1   2 -39 163.010 166.338   4
  -1   1  40-63.6303 99.0906   2
   1  -1 -40 175.029 162.049   3
   1  -1 -40-49.6532 138.536   4
  -1   1  39-74.4345 132.394   2
   1  -1 -39 200.492 171.543   4
  -1   1  38 20.9756 52.9125   6
  -1   1  38 204.313 133.912   2
   1  -1 -38 220.048 129.483   4
  -1   1  37 294.658 128.355   6
  -1   1  37 5.45958 75.0934   2
   1  -1 -37 56.7159 115.028   4
  -1   1  36 966.885 210.132   6
  -1   1  36 724.217 202.664   2
   1  -1 -36 865.311 274.324   4
  -1   1  35 43.5934 46.3993   6
  -1   1  35 11.9158 68.9170   2
   1  -1 -35 109.649 124.531   4
  -1   1  34 982.266 211.555   6
  -1   1  34 679.862 202.691   2
   1  -1 -34 789.909 223.464   4
  -1   1  33 199.589 128.412   2
   1  -1 -33-2.29434 113.345   4
  -1   1  32-116.033 92.1087   2
   1  -1 -32 51.4335 137.645   4
   1  -1 -32-10.6914 50.1909   5
  -1   1  31 159.230 93.8291   2
   1  -1 -31 187.170 124.008   4
  -1   1  31 236.930 138.241   1
   1  -1 -31 53.9635 58.8165   5
  -1   1  30 490.118 156.387   2
   1  -1 -30 417.397 162.028   4
  -1   1  30 443.366 153.335   1
   1  -1 -30 511.595 146.000   5
  -1   1  29 336.999 127.242   2
   1  -1 -29 271.659 119.280   4
  -1   1  29 404.456 164.041   1
   1  -1 -29 293.875 114.782   5
  -1   1  28 871.418 189.113   2
  -1   1  28 858.218 207.646   1
   1  -1 -28 729.381 209.718   4
   1  -1 -28 508.183 126.126   5
   1  -1 -27 1821.15 302.733   4
  -1   1  27 1436.67 237.602   1
  -1   1  27 1336.00 221.414   5
   1  -1 -27 1574.90 228.928   5
   1  -1 -26 2116.80 317.326   4
   1  -1 -26 1628.01 227.493   5
  -1   1  26 1912.03 288.680   1
  -1   1  26 1655.05 242.175   5
   1  -1 -25 765.043 216.996   4
   1  -1 -25 339.167 133.319   5
  -1   1  25 717.381 196.213   4
  -1   1  25 792.421 216.791   1
  -1   1  25 1045.33 197.956   5
   1  -1 -24 11553.4 714.636   4
   1  -1 -24 11365.5 584.841   5
  -1   1  24 12464.8 695.282   4
  -1   1  24 11984.0 680.184   1
  -1   1  24 10659.0 576.965   5
  -1   1  23 2518.98 281.027   5
   1  -1 -23 2998.77 369.131   4
  -1   1  23 2545.62 317.870   4
   1  -1 -23 2389.56 272.624   5
   1  -1 -23 2630.87 315.788   1
  -1   1  23 2587.96 317.242   1
   1  -1 -22 1429.50 197.402   5
   1  -1 -22 1458.56 231.825   1
  -1   1  22 1424.74 207.019   5
  -1   1  22 1459.35 233.298   4
   1  -1 -21 1482.75 203.095   5
  -1   1  21 1595.59 235.779   4
   1  -1 -21 1633.57 242.367   1
  -1   1  21 1588.85 217.232   5
  -1   1  20 2825.67 302.775   4
   1  -1 -20 2632.37 263.730   5
   1  -1 -20 2713.71 297.288   1
  -1   1  20 2292.55 247.472   5
   1  -1 -19 77.5415 61.6325   5
  -1   1  19 4.64178 38.2654   1
   1  -1 -19 31.3255 53.8137   1
  -1   1  19 128.362 76.8457   5
  -1   1  19 61.8325 60.8842   4
   1  -1 -18 104.036 47.8185   5
  -1   1  18 136.162 79.4260   1
   1  -1 -18 144.231 59.1124   1
  -1   1  18 343.228 101.568   5
  -1   1  18 263.781 85.1233   4
   1  -1 -17 169.484 73.5681   5
   1  -1 -17 357.810 108.990   1
  -1   1  17 380.392 112.737   1
  -1   1  17 287.689 85.9375   5
  -1   1  17 315.885 95.5032   4
   1  -1 -16 348.211 87.8499   5
  -1   1  16 366.188 110.001   4
  -1   1  16 567.735 129.245   1
   1  -1 -16 526.885 120.027   1
  -1   1  16 359.819 93.9185   5
   1  -1 -15 368.011 110.846   5
   1  -1 -15 1167.30 179.588   1
  -1   1  15 822.857 151.538   1
  -1   1  15 984.188 180.114   4
  -1   1  15 790.802 154.378   5
  -1   1  14 17084.2 616.368   4
   1  -1 -14 17177.3 627.063   1
  -1   1  14 16954.2 584.935   5
   1  -1 -14 16284.9 569.245   5
  -1   1  14 17451.5 629.624   1
  -1   1  13 2850.85 253.422   4
   1  -1 -13 3014.45 255.834   1
   1  -1 -13 2060.29 196.473   5
  -1   1  13 2919.76 246.159   5
  -1   1  13 2879.87 255.455   1
  -1   1  12 12420.6 485.784   4
   1  -1 -12 12328.4 497.831   1
   1  -1 -12 12147.8 463.969   5
  -1   1  12 12153.5 464.863   5
  -1   1  12 11888.2 485.729   1
  -1   1  11 3502.38 248.424   4
  -1   1  11 2944.88 236.495   1
   1  -1 -11 2878.26 233.307   1
  -1   1  11 3082.62 231.675   5
   1  -1 -11 3249.82 232.496   5
   1  -1 -10 439.852 86.6548   5
  -1   1  10 594.562 105.212   1
   1  -1 -10 563.434 96.4389   1
  -1   1  10 523.055 96.1558   5
  -1   1  10 505.833 93.0165   4
   1  -1  -9 69.2468 39.0683   5
   1  -1  -9 23.8911 38.1950   1
  -1   1   9-27.8035 21.7268   1
  -1   1   9 18.0154 28.5384   5
  -1   1   9 8.20627 39.3591   4
   1  -1  -8 77.8948 37.2749   5
  -1   1   8 116.420 45.5431   4
  -1   1   8 83.8972 43.2738   5
   1  -1  -8 83.6732 37.9448   1
  -1   1   8 64.8598 36.7298   1
  -1   1   7 1713.35 149.510   1
  -1   1   7 2454.99 169.981   4
  -1   1   7 2479.40 178.798   5
   1  -1  -7 2428.77 175.770   5
   1  -1  -7 2065.36 166.909   1
  -1   1   6 88.4381 33.7696   4
   1  -1  -6 132.679 42.3618   5
  -1   1   6 116.399 39.3609   5
   1  -1  -6 85.0136 40.7224   1
  -1   1   5 504.254 69.4697   4
   1  -1  -5 483.927 73.7234   5
  -1   1   5 487.661 76.8196   5
   1  -1  -5 271.845 56.4680   1
   1  -1  -4 2961.93 172.416   5
   1  -1   4 2283.29 106.749   6
   1  -1   4 1710.09 109.828   2
  -1   1  -4 2303.09 127.376   4
   1  -1   4 1880.32 119.715   4
   1  -1   4 2062.92 141.482   3
  -1   1  -4 1942.38 136.384   3
  -1   1  -4 2241.26 105.332   6
   1  -1   5 1412.68 108.897   2
   1  -1   5 1401.42 110.396   4
  -1   1  -5 1414.92 110.464   4
  -1   1  -5 1346.15 125.442   3
   1  -1   5 1459.70 129.613   3
  -1   1  -5 1287.10 83.6318   6
   1  -1   5 1181.65 79.5177   6
   1  -1   6 209.070 34.0470   6
   1  -1   6 171.978 43.6967   4
  -1   1  -6 242.400 56.2545   4
   1  -1   6 154.150 41.5304   2
  -1   1  -6 119.671 42.9034   3
  -1   1  -6 180.513 36.1239   6
   1  -1   7 82.6804 29.4689   5
   1  -1   7 58.7710 29.9613   2
   1  -1   7 23.1409 18.8250   6
  -1   1  -7 67.8215 36.3848   4
   1  -1   7 24.6780 18.8979   4
  -1   1  -7 85.0646 33.8514   3
   1  -1   8 2299.28 132.023   5
  -1   1  -8 2429.06 173.609   4
   1  -1   8 2248.64 171.747   4
   1  -1   8 2320.29 167.065   2
  -1   1  -8 2410.76 209.093   3
   1  -1   8 2322.22 130.904   6
   1  -1   9 7.99103 24.6217   5
   1  -1   9 48.3863 57.7199   2
  -1   1  -9-4.73272 30.5322   3
   1  -1   9-18.4037 15.7919   6
  -1   1  -9-3.52601 23.2036   4
   1  -1   9 17.6993 25.4795   4
   1  -1  10 3160.21 168.955   6
   1  -1  10 3158.11 224.517   4
  -1   1 -10 3398.89 230.738   4
   1  -1  10 3073.41 213.406   2
   1  -1  10 3468.15 181.051   5
  -1   1 -10 3259.16 265.992   3
   1  -1  10 3168.36 190.741   1
   1  -1  11 186.131 41.9830   6
   1  -1  11 224.904 54.3991   5
   1  -1  11 168.009 57.8173   4
  -1   1 -11 302.734 77.6489   4
   1  -1  11 380.617 94.0334   2
  -1   1 -11 287.825 96.6010   3
   1  -1  11 259.753 60.2509   1
   1  -1  12 2687.50 176.643   5
  -1   1 -12 2803.79 231.809   4
   1  -1  12 2616.36 213.452   2
   1  -1  12 2537.54 167.139   6
   1  -1  12 2809.58 198.376   1
   1  -1  12 2498.46 218.023   4
   1  -1  13 4412.20 307.542   4
   1  -1  13 4843.61 309.330   2
   1  -1  13 4033.72 220.035   6
   1  -1  13 4359.20 237.631   5
   1  -1  13 3791.62 245.997   1
   1  -1  14 20225.9 636.622   2
   1  -1  14 19102.5 564.586   1
   1  -1  14 19946.5 526.565   5
   1  -1  14 18736.9 647.973   4
   1  -1  15 462.095 120.547   1
   1  -1  15 436.700 116.132   4
   1  -1  16-11.4913 41.8726   2
   1  -1  16 52.6267 43.4226   1
   1  -1  16 37.1381 25.7704   5
   1  -1  16 52.3346 33.7729   4
   1  -1  17 14.8406 38.9775   2
   1  -1  17 23.1923 38.5766   1
   1  -1  17 11.0151 28.9346   5
   1  -1  17-43.4038 43.0020   4
   1  -1  18 4.59341 43.5506   2
   1  -1  18 21.2988 37.1616   1
   1  -1  18-22.6287 46.6549   5
   1  -1  18 64.0141 45.9580   4
   1  -1  19 249.523 111.019   2
   1  -1  19 120.048 71.5175   1
   1  -1  19 157.294 64.8118   5
   1  -1  19 18.5622 40.0395   4
   1  -1  20 3223.90 309.671   2
   1  -1  20 3224.05 259.980   5
   1  -1  20 2895.05 272.184   1
   1  -1  20 3042.59 316.521   4
  -1   1 -21 324.215 124.061   4
   1  -1  21 156.402 102.833   4
   1  -1  21 198.409 91.4197   2
   1  -1  21 72.3592 51.0000   5
   1  -1  21 120.939 76.0100   1
  -1   1 -21 306.538 145.872   3
   1  -1  22 1.49007 42.0661   4
  -1   1 -22 80.8081 88.2358   4
   1  -1  22-17.8176 54.2425   2
   1  -1  22-24.8883 56.8411   5
  -1   1 -22 143.195 118.100   3
   1  -1  22 10.4578 49.3304   1
   1  -1  23 375.125 98.6607   6
   1  -1  23 382.200 109.608   5
   1  -1  23 617.471 171.834   4
  -1   1 -23 649.320 165.325   4
   1  -1  23 613.976 160.920   2
   1  -1  23 587.424 142.414   1
  -1   1 -23 624.984 186.296   3
   1  -1  24 3976.23 300.018   6
  -1   1 -24 3917.91 404.568   4
   1  -1  24 4217.19 388.418   2
   1  -1  24 3568.24 300.974   5
  -1   1 -24 4642.13 512.625   3
   1  -1  24 4337.36 419.246   4
  -1   1 -25 203.913 117.530   4
   1  -1  25 436.159 138.888   2
   1  -1  25 581.873 135.957   6
   1  -1  25 302.024 94.7116   5
  -1   1 -25 577.329 193.274   3
  -1   1 -26 1640.56 286.643   4
   1  -1  26 1045.67 213.086   2
   1  -1  26 1164.59 173.185   6
   1  -1  26 969.977 167.022   5
  -1   1 -26 1281.96 278.571   3
  -1   1 -27 190.903 125.806   4
   1  -1  27 158.556 108.856   2
   1  -1  27 187.904 87.0194   6
  -1   1 -27 278.393 166.224   3
   1  -1  27 75.5457 51.9584   5
   1  -1  28 49.2759 44.1795   5
  -1   1 -28 24.8043 81.4207   4
   1  -1  28 95.2760 93.0641   2
   1  -1  28 85.2479 73.3436   6
   1  -1  28 119.206 83.4642   1
  -1   1 -28 150.178 115.183   3
   1  -1  29 195.466 89.6536   5
  -1   1 -29 101.156 76.5116   4
   1  -1  29 310.165 138.823   2
   1  -1  29 268.129 90.9979   6
   1  -1  29 227.153 106.488   1
  -1   1 -29 101.303 104.824   3
   1  -1  30 110.121 62.5499   5
  -1   1 -30 33.4369 67.2404   4
   1  -1  30 23.3230 81.3071   2
   1  -1  30 54.1397 44.7305   6
   1  -1  30 124.951 96.1153   1
  -1   1 -30 59.8158 80.1085   3
   1  -1  31 208.744 92.8573   5
  -1   1 -31 223.963 143.227   4
   1  -1  31 215.923 128.343   2
   1  -1  31 74.5836 54.3938   6
   1  -1  31 20.5431 80.6604   1
  -1   1 -31 188.075 142.077   3
   1  -1  32 1079.75 181.570   5
  -1   1 -32 1064.20 258.096   4
   1  -1  32 897.357 223.362   2
   1  -1  32 924.262 168.591   6
   1  -1  32 889.262 203.836   1
  -1   1 -32 1136.00 307.853   3
  -1   1 -33 269.861 166.580   3
   1  -1  33 138.993 84.7292   2
  -1   1 -33 103.139 87.9120   4
   1  -1  33 382.599 142.241   1
   1  -1  33 171.386 89.3436   5
  -1   1 -34 424.839 240.769   3
  -1   1 -34 130.272 85.7685   4
   1  -1  34 296.024 140.538   2
   1  -1  34 235.273 126.483   1
   1  -1  34 338.290 115.922   5
  -1   1 -35 181.050 175.702   3
   1  -1  35-8.68804 69.0606   2
  -1   1 -35 101.875 100.517   4
  -1   1 -36 1553.47 386.582   3
   1  -1  36 1737.33 327.233   2
  -1   1 -36 1364.71 311.620   4
  -1   1 -37 362.280 173.101   3
   1  -1  37-105.764 107.947   2
  -1   1 -37 318.576 193.026   4
   1  -1  38 101.719 99.3386   2
  -1   1 -38 22.6716 91.5272   4
   1  -1  39 1.62711 75.3922   2
  -1   1 -39 91.5663 116.704   4
  -1   1 -40 5.75904 111.326   3
   1  -1  40 53.2671 98.4173   2
  -1   1 -40-26.5230 100.712   4
   1   0 -40-1.29322 130.368   3
  -1   0  40 47.5083 82.0016   2
   1   0 -39-47.6557 86.4849   4
  -1   0  39-113.198 128.244   2
   1   0 -38 95.6522 146.309   4
  -1   0  38-63.0400 138.284   2
   1   0 -37 29.3895 84.0150   4
  -1   0  37 85.6291 68.7607   6
  -1   0  37 95.6340 105.320   2
   1   0 -36 289.068 165.118   4
  -1   0  36 255.928 106.774   6
  -1   0  36 319.655 145.005   2
   1   0 -35 22.5070 100.873   4
  -1   0  35 95.3763 73.2825   2
   1   0 -34 125.190 101.981   4
  -1   0  34 23.2554 50.4255   6
  -1   0  34 86.7734 78.4758   2
   1   0 -33 423.364 149.427   4
  -1   0  33 403.247 161.165   2
  -1   0  32 1087.33 241.440   1
   1   0 -32 1276.02 288.604   4
   1   0 -32 1154.93 180.033   5
  -1   0  32 893.591 217.302   2
  -1   0  31-9.82823 78.9824   1
   1   0 -31-2.07888 82.7572   4
   1   0 -31 59.7385 61.5887   5
  -1   0  31 264.491 130.658   2
   1   0 -30 52.5312 43.2649   5
   1   0 -30-104.690 108.620   4
  -1   0  30 17.0700 89.3651   1
  -1   0  30 39.7694 49.2718   5
  -1   0  30 50.0960 70.3076   2
   1   0 -29 35.8923 47.0876   5
   1   0 -29-180.488 85.4375   4
  -1   0  29 46.5559 83.1090   1
  -1   0  29 58.5366 64.5361   5
  -1   0  29-111.098 101.588   2
   1   0 -28-47.4076 66.0771   5
   1   0 -28 67.3292 56.8285   4
  -1   0  28 113.664 76.1502   5
  -1   0  28 64.3057 44.8433   1
  -1   0  28 106.939 106.294   2
   1   0 -27 265.178 138.319   4
  -1   0  27 177.425 98.1816   2
   1   0 -27 156.907 77.5347   5
  -1   0  27 225.103 106.147   1
  -1   0  27 219.694 95.7705   5
   1   0 -26 1865.37 310.389   4
  -1   0  26 2214.71 287.322   2
   1   0 -26 2246.86 239.544   5
  -1   0  26 2316.02 303.162   1
  -1   0  26 1635.60 213.783   5
   1   0 -25 1247.88 175.336   5
   1   0 -25 1204.95 252.463   4
  -1   0  25 1307.05 215.820   2
  -1   0  25 1540.56 246.393   1
  -1   0  25 1254.61 185.978   5
   1   0 -24 2948.73 356.854   4
  -1   0  24 2884.18 312.842   2
   1   0 -24 2615.66 247.114   5
  -1   0  24 2726.25 269.664   5
  -1   0  24 2980.51 338.036   4
  -1   0  23 1855.75 264.872   4
   1   0 -23 1964.70 288.819   4
  -1   0  23 1891.90 246.096   2
   1   0 -23 1598.44 196.262   5
   1   0 -23 1771.99 243.557   1
  -1   0  23 1881.49 217.041   5
  -1   0  22 1575.11 237.945   4
  -1   0  22 2191.07 257.531   2
   1   0 -22 2083.81 218.104   5
   1   0 -22 2087.87 266.783   1
  -1   0  22 2017.06 220.926   5
  -1   0  21-6.89054 64.6625   4
  -1   0  21 373.386 126.864   2
   1   0 -21 143.448 84.2351   5
   1   0 -21 150.880 92.5180   1
  -1   0  21 190.419 76.1200   5
  -1   0  20 3859.51 286.898   5
  -1   0  20 3993.09 363.438   4
  -1   0  20 3844.78 318.214   2
   1   0 -20 3977.70 288.810   5
   1   0 -20 3546.87 322.044   1
  -1   0  20 3698.68 324.721   1
  -1   0  19 385.202 110.527   4
  -1   0  19 415.121 115.837   2
  -1   0  19 315.254 85.7505   5
  -1   0  19 229.113 80.1778   1
   1   0 -19 286.197 105.106   1
   1   0 -19 302.948 88.8723   5
  -1   0  18 58.0384 56.5932   4
  -1   0  18 101.269 46.6306   5
  -1   0  18 86.2555 67.1607   1
   1   0 -18-28.6034 43.1419   1
   1   0 -18 89.4677 47.5901   5
  -1   0  17 66.8549 37.9660   4
  -1   0  17 40.4649 47.0822   5
  -1   0  17 32.4937 31.9571   1
   1   0 -17-8.23686 40.3665   1
   1   0 -17 63.8767 48.0022   5
  -1   0  16 515.113 117.026   4
  -1   0  16 376.628 81.7832   5
  -1   0  16 484.292 108.571   1
   1   0 -16 536.176 119.392   1
   1   0 -16 410.062 85.9817   5
  -1   0  15 362.253 148.335   5
   1   0 -15 489.209 104.855   1
  -1   0  15 570.325 153.902   1
   1   0 -15 66.0771 101.514   5
  -1   0  14 28123.8 782.488   4
   1   0 -14 26800.1 638.187   5
  -1   0  14 27083.2 642.538   5
   1   0 -14 29411.7 764.832   1
  -1   0  14 26892.1 734.696   1
  -1   0  13 9765.49 446.685   4
   1   0 -13 9513.51 367.600   5
  -1   0  13 10177.4 388.686   5
   1   0 -13 9261.21 415.976   1
  -1   0  13 10242.3 439.929   1
  -1   0  12 88.2593 63.6025   4
  -1   0  12 94.5938 63.0348   5
   1   0 -12 118.281 59.5492   1
  -1   0  12 319.760 93.3933   1
   1   0 -12 97.4997 45.8699   5
  -1   0  11 567.642 119.806   4
  -1   0  11 357.334 75.6112   5
  -1   0  11 253.909 70.1983   1
   1   0 -11 223.225 68.5031   1
   1   0 -11 250.170 58.5315   5
  -1   0  10 13090.5 448.335   4
   1   0 -10 12708.0 377.602   5
  -1   0  10 13868.6 391.980   5
   1   0 -10 12926.1 431.828   1
  -1   0  10 13119.0 434.146   1
  -1   0   9-29.1443 24.5201   5
  -1   0   9 56.5615 46.5450   4
   1   0  -9 45.2831 39.2457   1
  -1   0   9 53.6772 43.9323   1
   1   0  -9 13.0103 21.6650   5
  -1   0   8 3300.32 204.040   4
   1   0  -8 3230.32 173.432   5
  -1   0   8 3414.66 177.021   5
  -1   0   8 2997.71 187.799   1
   1   0  -8 2877.59 185.753   1
  -1   0   7 647.076 86.9614   4
   1   0  -7 671.805 76.5771   5
  -1   0   7 727.347 76.9403   5
   1   0  -7 649.564 85.7879   1
  -1   0   7 651.005 84.4907   1
  -1   0   6 535.633 72.0947   1
   1   0  -6 575.607 72.9485   1
  -1   0   6 640.779 79.5087   4
  -1   0   6 755.256 73.8861   6
   1   0  -6 590.229 67.9561   5
  -1   0   5 52.4065 34.7656   4
   1   0  -5 5.22214 17.2372   1
  -1   0   5 67.4816 31.3277   1
   1   0  -5 13.7652 18.9825   5
   1   0   5 4134.00 173.417   4
  -1   0  -5 4100.18 220.884   3
  -1   0  -5 4535.37 175.430   5
   1   0   6 8182.06 267.192   4
  -1   0  -6 8983.40 261.512   5
   1   0   6 9065.66 268.839   5
  -1   0  -6 8710.26 347.809   3
  -1   0  -6 8270.96 273.670   4
   1   0   7 71.4430 45.4147   4
   1   0   7-18.6514 29.0818   5
  -1   0  -7-35.9788 41.6283   3
  -1   0  -7 6.98176 18.3859   5
   1   0   8 153.154 46.2853   4
  -1   0  -8 223.696 57.4990   4
   1   0   8 109.075 40.5820   5
  -1   0  -8 126.208 52.7850   3
  -1   0  -8 153.275 41.7648   5
   1   0   9 257.283 67.8798   4
  -1   0  -9 150.666 49.0184   4
   1   0   9 121.136 41.4429   5
  -1   0  -9 129.471 56.0772   3
  -1   0  -9 156.287 44.6202   5
  -1   0 -10 390.087 83.0574   4
   1   0  10 353.412 75.7791   4
   1   0  10 259.690 59.5868   5
   1   0  10 373.445 75.2811   1
  -1   0 -10 374.826 69.1088   5
   1   0  11 2427.34 203.633   4
  -1   0 -11 2488.56 179.498   5
   1   0  11 2238.55 176.988   5
   1   0  11 2248.34 186.554   1
  -1   0 -11 3421.47 253.388   4
   1   0  12 25967.1 679.221   4
   1   0  12 27368.4 637.898   5
  -1   0 -12 26793.0 589.604   5
   1   0  12 26923.6 671.451   1
  -1   0 -12 27510.3 718.356   4
  -1   0 -13 1843.91 189.119   5
   1   0  13 1416.02 161.802   5
   1   0  13 1196.25 151.411   1
   1   0  13 2185.52 218.475   4
  -1   0 -14 14290.9 458.344   5
   1   0  14 14463.7 501.843   5
   1   0  14 14070.8 542.640   4
   1   0  14 13432.8 513.085   1
   1   0  15 1402.70 188.785   4
   1   0  15 1269.54 184.441   1
   1   0  15 961.082 135.469   5
  -1   0 -15 1504.79 167.491   5
   1   0  16 26.6605 52.3021   4
   1   0  16 54.0146 46.2217   5
   1   0  16 52.0570 44.4874   1
  -1   0 -16 115.923 51.6396   5
   1   0  17 197.817 89.4221   4
   1   0  17-4.63207 30.1762   5
   1   0  17 44.6640 55.1337   1
  -1   0 -17 91.9361 55.9915   5
   1   0  18 824.080 154.718   4
   1   0  18 899.785 142.001   5
   1   0  18 791.930 144.699   1
  -1   0 -18 798.462 123.855   5
   1   0  19 79.5440 59.0983   4
   1   0  19 21.6412 28.9148   5
   1   0  19-31.5927 50.6552   1
  -1   0 -19 81.4539 44.8949   5
   1   0  20 541.743 134.831   4
   1   0  20 568.364 123.564   5
   1   0  20 423.108 105.881   1
  -1   0 -20 493.533 101.333   5
   1   0  21 233.120 99.5072   4
   1   0  21 497.272 125.207   5
   1   0  21 461.788 126.073   1
  -1   0 -21 558.855 119.858   5
   1   0  22 3678.93 359.671   4
  -1   0 -22 4011.32 389.250   4
   1   0  22 3352.98 306.889   5
  -1   0 -22 4137.76 304.243   5
  -1   0 -23 1544.16 264.030   4
   1   0  23 1363.43 233.441   4
  -1   0 -23 1277.33 174.834   5
   1   0  23 1251.15 202.764   5
  -1   0 -24 8268.22 441.966   5
  -1   0 -24 9072.25 614.850   4
   1   0  24 8769.28 584.649   4
  -1   0 -24 8752.08 703.928   3
   1   0  24 8159.85 490.127   5
  -1   0 -25 414.348 110.431   5
   1   0  25 559.138 171.358   4
  -1   0 -25 484.786 167.856   4
   1   0  25 829.490 194.455   2
  -1   0 -25 487.673 204.375   3
   1   0  25 431.415 137.570   5
   1   0  26 46.1575 41.0294   5
  -1   0 -26 54.1074 55.5913   5
  -1   0 -26 113.903 109.450   4
   1   0  26 185.784 110.534   2
   1   0  26 15.9847 52.3133   1
  -1   0 -26 100.960 117.829   3
   1   0  27 208.966 92.9423   5
  -1   0 -27 248.802 83.6857   5
  -1   0 -27 200.867 102.609   4
   1   0  27 334.145 123.080   2
   1   0  27 485.184 144.978   1
  -1   0 -27 313.954 154.940   3
   1   0  28-1.98595 51.6866   5
  -1   0 -28 230.821 90.5632   5
  -1   0 -28 57.3030 60.6483   4
   1   0  28 112.873 84.4920   2
   1   0  28 199.640 101.845   1
  -1   0 -28 52.6561 75.6157   3
  -1   0 -29 288.528 100.618   5
  -1   0 -29 243.691 133.200   4
   1   0  29 285.141 96.5742   5
   1   0  29 250.978 112.328   2
   1   0  29 94.2027 68.1429   1
  -1   0 -29 350.013 180.931   3
   1   0  30 289.446 140.035   2
  -1   0 -30 225.968 82.8403   5
  -1   0 -30 244.591 133.430   4
   1   0  30 241.424 109.181   1
  -1   0 -30 271.777 134.035   3
   1   0  31 87.5359 106.709   2
  -1   0 -31 73.6231 86.2265   4
   1   0  31 26.3012 66.9573   1
  -1   0 -31-98.3789 121.310   3
   1   0  32 103.993 120.524   2
  -1   0 -32 97.5433 93.4567   4
   1   0  32 67.0754 86.3784   1
  -1   0 -32-1.41705 94.1581   3
   1   0  33 162.722 82.8104   6
  -1   0 -33 268.860 139.066   4
  -1   0 -33 167.194 147.836   3
   1   0  33 432.064 171.379   1
   1   0  33 111.035 99.8736   2
   1   0  34 2431.66 364.129   2
  -1   0 -34 2299.80 447.148   3
  -1   0 -34 2318.10 399.703   4
   1   0  35 385.008 150.199   2
  -1   0 -35 265.967 169.197   3
  -1   0 -35 639.839 211.301   4
   1   0  36 191.677 139.178   2
  -1   0 -36 527.315 226.833   3
  -1   0 -36 629.344 230.220   4
   1   0  37 54.1910 81.4709   2
  -1   0 -37-55.6686 106.406   3
  -1   0 -37 175.036 145.245   4
   1   0  38 120.780 149.483   2
  -1   0 -38-5.36120 118.623   3
  -1   0 -38 32.7672 120.820   4
   1   0  39 180.313 156.681   2
  -1   0 -39-153.250 149.577   3
  -1   0 -39 187.910 137.655   4
   1   0  40 182.698 125.388   2
  -1   0 -40 204.324 143.342   3
  -1   0 -40 149.971 135.397   4
  -1  -1  40 19.1418 132.104   2
   1   1 -40 63.2919 148.991   3
   1   1 -40 253.403 185.933   4
  -1  -1  39-11.6183 115.494   2
   1   1 -39-91.5409 134.208   3
   1   1 -39 56.6609 79.4447   4
  -1  -1  38 43.4345 73.5790   2
   1   1 -38-20.7570 65.5211   4
  -1  -1  37 112.481 100.433   2
   1   1 -37 63.7887 116.874   4
  -1  -1  36-85.0545 109.630   2
   1   1 -36 111.865 146.191   4
  -1  -1  35 749.360 218.011   2
   1   1 -35 467.310 214.090   4
  -1  -1  34 1781.02 324.721   2
   1   1 -34 1761.68 347.384   4
  -1  -1  33 146.201 98.6870   1
   1   1 -33-65.2411 93.9235   4
  -1  -1  33 281.103 135.689   2
   1   1 -32 1414.64 291.811   4
  -1  -1  32 1726.81 309.300   2
  -1  -1  32 1065.23 216.194   1
  -1  -1  32 1271.70 191.979   6
   1   1 -31 329.457 185.210   4
  -1  -1  31 310.914 146.581   2
  -1  -1  31 111.450 71.1033   6
   1   1 -30 93.8547 48.9310   5
   1   1 -30 48.3087 73.1006   4
  -1  -1  30 79.8768 76.7051   2
  -1  -1  30 22.3509 66.3348   1
  -1  -1  30 97.8931 65.7877   6
   1   1 -29 78.7510 45.4753   5
   1   1 -29 46.2929 61.0126   4
  -1  -1  29 173.033 91.3882   2
  -1  -1  29 197.007 107.198   1
  -1  -1  29 86.3344 37.3334   6
   1   1 -28 47.7957 43.0809   5
   1   1 -28 107.029 73.2629   4
  -1  -1  28 171.068 100.477   2
  -1  -1  28 26.3794 76.7179   1
  -1  -1  28 49.7300 37.4663   6
   1   1 -27 344.790 78.8710   5
  -1  -1  27 534.684 148.248   2
   1   1 -27 654.713 201.870   4
  -1  -1  27 466.309 142.989   1
  -1  -1  27 435.938 113.431   6
   1   1 -26 1451.86 280.085   4
  -1  -1  26 1006.74 201.862   2
  -1  -1  26 1138.83 168.982   6
   1   1 -26 1069.48 137.967   5
   1   1 -25 1243.25 247.682   4
  -1  -1  25 1029.34 202.031   2
  -1  -1  25 1034.71 142.889   5
   1   1 -25 963.747 132.091   5
  -1  -1  24 1174.05 227.095   4
   1   1 -24 913.533 201.657   4
  -1  -1  24 1129.13 204.414   2
  -1  -1  24 862.785 131.517   5
   1   1 -24 974.955 129.316   5
  -1  -1  23 389.551 141.592   2
  -1  -1  23 135.625 94.4264   4
   1   1 -23 196.463 109.064   4
  -1  -1  23 191.782 84.8070   5
   1   1 -23 246.537 76.1684   5
   1   1 -22 4890.71 273.017   5
   1   1 -22 5007.30 440.313   4
  -1  -1  22 5736.73 422.226   2
  -1  -1  22 5083.63 303.098   5
  -1  -1  22 5774.11 467.804   4
  -1  -1  22 5175.63 385.244   1
  -1  -1  21 1281.34 213.902   4
  -1  -1  21 1506.59 222.379   2
  -1  -1  21 1431.95 159.219   5
  -1  -1  21 1161.97 176.613   1
   1   1 -21 1281.76 186.382   1
   1   1 -21 1506.68 150.382   5
  -1  -1  20 327.225 108.604   4
  -1  -1  20 257.256 81.0058   2
  -1  -1  20 190.251 60.9720   5
  -1  -1  20 316.520 101.073   1
   1   1 -20 410.487 119.386   1
   1   1 -20 291.502 66.7459   5
  -1  -1  19 27.3178 52.0763   4
  -1  -1  19 76.5373 69.6709   2
  -1  -1  19 26.7350 29.5344   5
  -1  -1  19 50.2460 51.8011   1
   1   1 -19 21.2869 35.7123   1
   1   1 -19 9.60468 22.2720   5
  -1  -1  18-16.1244 56.2345   4
  -1  -1  18 179.905 88.6531   2
  -1  -1  18 48.2157 46.5574   5
   1   1 -18 14.6608 52.2961   1
  -1  -1  18 54.2324 51.5582   1
   1   1 -18 32.3231 28.9999   5
   1   1 -17 1346.27 128.014   5
  -1  -1  17 1376.30 195.607   4
  -1  -1  17 1395.46 187.032   2
  -1  -1  17 1366.69 136.207   5
   1   1 -17 1115.19 158.818   1
  -1  -1  17 1210.04 161.680   1
  -1  -1  16 662.872 133.286   4
  -1  -1  16 784.560 138.594   2
  -1  -1  16 637.782 94.8154   5
   1   1 -16 625.616 121.355   1
  -1  -1  16 637.285 115.695   1
   1   1 -16 634.949 86.6136   5
  -1  -1  15 36.3667 40.8021   4
  -1  -1  15 44.0542 61.3828   2
  -1  -1  15 38.9150 39.9680   5
  -1  -1  15 41.4530 52.7822   1
   1   1 -15 45.1675 38.6473   1
   1   1 -15 39.0932 27.4910   5
   1   1 -14 1072.37 105.810   5
  -1  -1  14 1311.85 174.060   4
  -1  -1  14 1282.18 161.943   2
  -1  -1  14 1083.01 106.346   5
   1   1 -14 951.012 136.481   1
  -1  -1  14 1112.41 137.914   1
   1   1 -13 3207.17 173.217   5
  -1  -1  13 3023.64 252.277   4
  -1  -1  13 3485.15 254.217   2
  -1  -1  13 3094.80 169.742   5
   1   1 -13 2981.56 220.735   1
  -1  -1  13 2846.89 215.301   1
  -1  -1  12 9323.07 424.288   4
  -1  -1  12 9752.34 401.670   2
   1   1 -12 9151.89 275.729   5
  -1  -1  12 9571.89 282.588   5
   1   1 -12 9273.70 370.535   1
  -1  -1  12 9741.33 374.291   1
  -1  -1  11 2067.75 198.915   4
  -1  -1  11 2191.84 189.188   2
  -1  -1  11 2193.82 127.398   5
   1   1 -11 2130.59 125.937   5
   1   1 -11 2318.68 176.620   1
  -1  -1  11 2137.47 167.088   1
  -1  -1  10 5493.67 299.649   4
  -1  -1  10 5722.45 282.086   2
   1   1 -10 5506.89 188.303   5
   1   1 -10 4869.88 243.013   1
  -1  -1  10 4777.70 236.781   1
  -1  -1   9 240.395 65.5152   4
  -1  -1   9 122.635 58.6343   2
  -1  -1   9 124.905 29.1300   6
   1   1  -9 164.948 33.3804   5
   1   1  -9 120.976 41.7564   1
  -1  -1   9 96.8430 37.2265   1
  -1  -1   8 79.0949 38.8953   2
  -1  -1   8 223.331 49.0863   1
   1   1  -8 226.268 49.5438   1
  -1  -1   8 60.1419 20.4757   6
  -1  -1   8 53.4649 27.9014   4
  -1  -1   7 1166.35 116.833   4
   1   1  -7 1050.85 101.929   2
  -1  -1   7 1155.19 111.174   2
  -1  -1   7 1042.61 69.5846   6
   1   1  -7 1009.52 93.2549   1
  -1  -1   7 1028.13 91.5183   1
   1   1  -6 595.582 71.9254   2
  -1  -1   6 590.391 75.5729   2
  -1  -1   6 580.108 77.2090   4
   1   1  -6 725.930 73.6492   1
  -1  -1   6 693.716 69.9888   1
   1   1  -5 1877.51 119.342   2
  -1  -1   5 1843.64 121.485   2
  -1  -1   5 1881.28 129.052   4
   1   1  -5 1855.29 105.844   1
  -1  -1   5 1791.41 104.304   1
   1   1  -4 663.730 67.0160   2
  -1  -1   4 744.993 73.5148   2
  -1  -1   4 770.252 75.7038   4
  -1  -1   4 638.803 58.7109   1
   1   1  -4 729.610 61.3912   1
  -1  -1  -5 144.170 40.2999   5
   1   1   5 133.391 35.8898   4
  -1  -1  -5 170.226 41.4278   4
  -1  -1  -5 226.041 59.6715   3
   1   1   6 3970.81 213.884   5
  -1  -1  -6 3930.34 208.440   5
   1   1   6 4173.50 197.505   4
  -1  -1  -6 4193.35 200.931   4
  -1  -1  -6 3978.34 239.745   3
  -1  -1  -7 1862.63 150.665   5
   1   1   7 1709.56 148.524   5
  -1  -1  -7 1713.89 168.586   3
  -1  -1  -7 1766.92 142.695   4
   1   1   7 1895.53 144.481   4
   1   1   8 98.0413 44.9335   4
   1   1   8 57.6546 32.4842   5
  -1  -1  -8 115.844 54.0552   5
  -1  -1  -8 30.8947 38.8901   3
  -1  -1  -8 58.5450 31.2203   4
   1   1   9 129.060 41.7759   4
  -1  -1  -9 237.208 71.1164   4
   1   1   9 118.136 54.1567   5
  -1  -1  -9 258.032 70.7560   5
  -1  -1 -10 5967.22 307.200   4
   1   1  10 5888.95 298.854   4
   1   1  10 5571.41 302.829   5
   1   1  10 5257.21 299.244   1
  -1  -1 -10 5604.20 292.903   5
  -1  -1 -11 1440.06 172.905   4
   1   1  11 1463.20 156.789   4
   1   1  11 1227.19 148.545   5
   1   1  11 1212.98 146.444   1
  -1  -1 -11 1894.62 186.176   5
   1   1  12 21051.8 620.776   4
  -1  -1 -12 20872.5 627.064   4
   1   1  12 21238.9 632.304   5
   1   1  12 20322.7 630.833   1
  -1  -1 -12 21634.6 609.199   5
  -1  -1 -13 2111.26 245.183   4
   1   1  13 2189.16 222.197   4
   1   1  13 1831.92 204.152   5
   1   1  13 2067.95 216.161   1
  -1  -1 -13 2332.46 215.413   5
   1   1  14 3810.40 285.664   4
  -1  -1 -14 3761.44 267.933   5
   1   1  14 3951.49 294.334   5
   1   1  14 4108.08 302.794   1
   1   1  15 360.918 102.332   4
   1   1  15 266.365 99.0053   1
  -1  -1 -15 507.516 110.195   5
   1   1  15 342.203 103.967   5
   1   1  16 3032.24 272.882   4
  -1  -1 -16 3275.99 263.753   5
   1   1  16 3177.64 275.394   5
   1   1  16 2967.39 275.173   1
   1   1  17 109.649 80.7815   4
  -1  -1 -17 263.113 94.4539   5
   1   1  17 162.414 91.9497   5
   1   1  17-4.94018 44.9422   1
   1   1  18 640.807 133.507   4
   1   1  18 593.281 124.263   5
  -1  -1 -18 639.761 123.292   5
   1   1  18 458.146 114.123   1
   1   1  19 311.935 97.8927   4
   1   1  19 157.167 72.1768   5
  -1  -1 -19 196.789 79.3784   5
   1   1  19 196.613 68.4770   1
   1   1  20 623.573 146.722   4
   1   1  20 669.839 148.312   5
  -1  -1 -20 796.636 144.310   5
   1   1  21 897.235 175.997   4
   1   1  21 812.756 192.134   5
  -1  -1 -21 934.832 161.385   5
   1   1  22 13373.7 679.311   4
  -1  -1 -22 12673.6 584.030   5
   1   1  22 12896.6 636.768   5
  -1  -1 -22 13294.6 705.471   4
   1   1  23 428.904 157.781   5
   1   1  23 672.824 180.489   4
  -1  -1 -23 929.135 210.083   4
  -1  -1 -23 568.883 142.989   5
   1   1  24 1034.43 204.506   4
  -1  -1 -24 917.269 168.192   5
  -1  -1 -24 1334.30 247.775   4
   1   1  24 1141.85 204.184   5
   1   1  24 893.653 199.381   1
   1   1  25 726.638 180.257   4
  -1  -1 -25 956.278 229.698   4
  -1  -1 -25 485.897 117.896   5
   1   1  25 816.563 205.945   1
   1   1  25 587.089 165.366   5
  -1  -1 -26 3614.88 411.155   4
  -1  -1 -26 4361.97 527.712   3
   1   1  26 4448.02 433.877   1
  -1  -1 -26 4141.49 355.822   5
  -1  -1 -27 537.139 206.908   3
  -1  -1 -27 1053.65 241.590   4
  -1  -1 -27 594.482 139.796   5
   1   1  27 789.044 197.232   1
  -1  -1 -28 3621.11 430.597   4
  -1  -1 -28 3204.76 471.306   3
   1   1  28 3629.40 403.657   1
  -1  -1 -28 2902.39 307.663   5
   1   1  29 57.6691 72.3130   1
  -1  -1 -29 208.025 128.423   4
  -1  -1 -29 163.206 78.9323   5
  -1  -1 -30 120.611 132.419   3
   1   1  30 188.141 97.0209   1
  -1  -1 -30 155.364 106.666   4
  -1  -1 -30 184.743 89.1206   5
  -1  -1 -31 136.644 136.284   3
   1   1  31-62.0771 74.5605   1
  -1  -1 -31 7.67172 46.1009   5
  -1  -1 -31-26.7212 97.9792   4
  -1  -1 -32 411.248 219.740   3
  -1  -1 -32 240.305 106.092   5
  -1  -1 -32 321.307 142.211   4
   1   1  32 301.553 129.576   2
  -1  -1 -33 48.0441 51.4294   5
  -1  -1 -33 122.487 109.216   4
  -1  -1 -33 142.674 118.116   3
   1   1  33 7.62299 52.7310   5
   1   1  33 232.291 142.641   2
  -1  -1 -34 1235.39 283.710   4
  -1  -1 -34 892.368 256.003   3
   1   1  34 1213.93 240.606   5
   1   1  34 1230.54 264.573   2
  -1  -1 -35 95.8256 140.465   4
  -1  -1 -35 294.608 192.477   3
   1   1  35 275.823 125.291   5
   1   1  35 206.028 123.362   2
  -1  -1 -36 214.445 162.419   4
  -1  -1 -36 48.7891 95.9180   3
   1   1  36 119.633 87.1159   5
   1   1  36 130.331 79.8466   2
  -1  -1 -37 234.413 155.718   4
  -1  -1 -37 85.1873 105.143   3
   1   1  37 42.3407 77.2796   5
   1   1  37-83.0981 70.7932   2
   1   1  38 90.8945 74.9056   2
  -1  -1 -38 205.241 153.901   4
  -1  -1 -38 289.612 190.490   3
   1   1  39-145.631 85.6656   2
  -1  -1 -39 22.9683 69.4211   4
   1   1  40 145.461 143.923   2
  -1  -1 -40-139.547 132.880   4
  -1  -1 -40-157.284 150.628   3
  -1  -2  39 190.730 148.465   2
   1   2 -39 3.38580 102.361   4
   1   2 -39 402.092 241.700   3
  -1  -2  38 114.355 117.283   2
   1   2 -38 50.2570 79.6494   4
   1   2 -37-200.990 187.364   3
  -1  -2  37 69.2375 117.665   2
   1   2 -37 265.110 146.430   4
   1   2 -36 568.676 278.924   3
  -1  -2  36 252.579 145.945   2
   1   2 -36 359.793 171.610   4
  -1  -2  35-79.9786 110.221   2
   1   2 -35 214.368 151.208   4
  -1  -2  34 1579.68 307.495   2
   1   2 -34 1287.75 313.635   4
  -1  -2  33 171.607 97.0245   2
   1   2 -33 714.538 231.050   4
  -1  -2  33 362.656 91.2333   6
  -1  -2  33 328.893 128.786   1
  -1  -2  32 101.345 121.438   2
   1   2 -32 178.655 117.255   4
  -1  -2  32 82.2285 32.5039   6
  -1  -2  32 182.072 113.283   1
  -1  -2  31 380.292 128.859   1
  -1  -2  31 359.921 149.980   2
   1   2 -31 372.079 178.568   4
  -1  -2  31 436.429 103.976   6
  -1  -2  31 349.441 91.3752   6
  -1  -2  30 196.289 99.3188   1
  -1  -2  30 421.754 157.986   2
   1   2 -30 400.119 173.245   4
  -1  -2  30 208.093 66.3001   6
  -1  -2  30 230.495 72.7959   6
  -1  -2  29 269.716 107.321   1
   1   2 -29 326.136 137.210   4
  -1  -2  29 215.162 107.295   2
  -1  -2  29 140.365 54.9697   6
  -1  -2  29 210.848 64.5913   6
  -1  -2  28 54.8020 91.3329   2
   1   2 -28 239.357 140.633   4
  -1  -2  28 70.1911 38.3738   6
  -1  -2  27-47.7140 89.8588   2
   1   2 -27 35.9584 87.9383   4
  -1  -2  27 34.0203 45.3674   6
  -1  -2  26 84.1224 70.4015   2
   1   2 -26-28.1533 71.0879   4
  -1  -2  26 35.8910 27.7325   6
  -1  -2  25 310.237 118.392   2
  -1  -2  25 112.559 64.0737   6
   1   2 -25 249.895 148.406   4
   1   2 -24 3227.74 379.098   4
  -1  -2  24 3853.02 380.444   2
  -1  -2  24 3303.64 302.001   1
  -1  -2  24 3321.41 232.988   6
   1   2 -23 798.545 192.826   4
  -1  -2  23 1355.43 244.687   4
  -1  -2  23 1215.20 228.863   2
  -1  -2  23 855.452 121.706   6
  -1  -2  23 1144.19 183.020   1
   1   2 -22 4056.39 399.878   4
  -1  -2  22 3730.13 358.305   2
  -1  -2  22 2920.11 342.325   4
  -1  -2  22 3087.12 212.831   6
  -1  -2  22 3098.26 285.330   1
  -1  -2  21 1038.51 160.065   1
   1   2 -21 1488.70 236.923   4
  -1  -2  21 1209.50 215.580   4
  -1  -2  21 1183.35 133.696   6
  -1  -2  21 1263.11 204.905   2
  -1  -2  20 604.562 123.034   1
  -1  -2  20 571.926 144.678   4
  -1  -2  20 668.146 150.557   2
  -1  -2  20 475.513 83.1080   6
   1   2 -19 136.870 50.4937   1
  -1  -2  19 199.497 71.2404   1
  -1  -2  19 101.288 77.5429   4
  -1  -2  19 187.943 55.8911   6
  -1  -2  19 280.440 116.142   2
  -1  -2  18 1670.18 215.881   2
  -1  -2  18 1534.93 220.589   4
   1   2 -18 1461.52 172.537   1
  -1  -2  18 1542.01 131.178   6
  -1  -2  18 1365.06 161.737   1
   1   2 -17 42.2927 41.0887   1
  -1  -2  17 5.99334 45.0170   1
  -1  -2  17 23.6605 43.0575   4
  -1  -2  17 16.1946 28.7275   6
  -1  -2  17 93.2767 84.0557   2
  -1  -2  16 862.115 158.945   2
  -1  -2  16 781.963 144.903   4
   1   2 -16 960.995 131.930   1
  -1  -2  16 691.083 81.7096   6
  -1  -2  16 852.578 122.138   1
  -1  -2  15 1870.48 221.845   2
  -1  -2  15 1620.81 208.898   4
   1   2 -15 1527.48 166.481   1
  -1  -2  15 1353.09 106.973   6
  -1  -2  15 1251.36 140.634   1
  -1  -2  14 10803.9 485.167   2
  -1  -2  14 10041.5 497.080   4
   1   2 -14 10530.7 397.997   1
  -1  -2  14 10109.9 266.994   6
  -1  -2  14 9946.51 373.244   1
  -1  -2  13 221.363 63.3432   1
   1   2 -13 317.047 91.8092   1
  -1  -2  13 308.156 111.811   4
  -1  -2  13 276.959 45.8680   6
  -1  -2  13 279.391 94.9672   2
  -1  -2  12 24810.3 723.166   4
   1   2 -12 24142.3 543.407   1
  -1  -2  12 25397.8 695.767   2
  -1  -2  12 24528.2 531.348   1
  -1  -2  12 25054.6 356.329   6
  -1  -2  11 3926.46 276.553   4
   1   2 -11 3979.30 210.218   1
   1   2 -11 4090.45 259.706   2
  -1  -2  11 4240.16 280.516   2
  -1  -2  11 3837.14 198.894   1
  -1  -2  11 4373.10 134.026   6
  -1  -2  10 592.426 98.8493   2
   1   2 -10 652.451 102.797   2
  -1  -2  10 618.847 77.9269   1
   1   2 -10 604.102 79.3974   1
  -1  -2  10 701.666 118.507   4
  -1  -2   9 2103.58 179.587   2
   1   2  -9 2344.74 183.575   2
  -1  -2   9 2151.69 192.060   4
  -1  -2   9 2126.92 130.139   1
   1   2  -9 2210.65 137.208   1
  -1  -2   8 9911.71 390.900   4
   1   2  -8 9649.45 401.771   7
   1   2  -8 9714.78 267.873   1
  -1  -2   8 9302.10 253.390   1
   1   2  -8 9996.65 364.880   2
  -1  -2   8 10001.5 378.361   2
   1   2  -7 84.3432 45.3955   2
  -1  -2   7 55.3240 30.2876   2
   1   2  -7 42.1817 26.9468   7
  -1  -2   7 23.1549 20.2359   4
  -1  -2   7 37.3015 20.3475   1
   1   2  -7 23.9497 13.5033   1
  -1  -2   6 48.4040 18.2550   1
  -1  -2   6 54.3379 38.7207   2
   1   2  -6 42.6894 26.9194   2
   1   2  -6 43.4095 29.1216   7
   1   2  -6 89.6057 27.2764   1
  -1  -2   6 49.4702 25.1471   4
  -1  -2   5 1160.83 117.076   4
  -1  -2   5 1154.30 119.252   2
   1   2  -5 1248.84 76.3829   1
   1   2  -5 1378.05 135.337   7
  -1  -2   4 5.29215 24.6945   2
   1   2  -4 46.0827 20.3402   1
   1   2  -4 41.3945 29.1203   7
  -1  -2   3 835.960 93.0030   2
   1   2  -3 973.232 106.752   7
   1   2  -3 952.938 71.5935   5
  -1  -2   3 958.181 67.7685   5
  -1  -2   2 1702.74 102.127   5
   1   2  -2 1602.59 131.402   7
  -1  -2   2 1729.20 131.741   2
   1   2  -2 1856.38 100.828   3
   1   2  -2 1597.46 103.203   5
   1   2  -1 80.4027 32.1843   7
  -1  -2   1 71.0913 26.7454   5
   1   2  -1 98.5879 24.0719   3
  -1  -2   1 53.0666 18.4916   3
  -1  -2   1 84.9545 39.1720   2
   1   2   0 3328.77 178.755   7
  -1  -2   0 3500.97 169.392   5
  -1  -2   0 3092.82 121.709   3
   1   2   0 3197.62 126.922   3
  -1  -2  -1 2342.28 149.209   5
   1   2   1 2385.69 150.486   7
  -1  -2  -2 6334.65 258.440   5
   1   2   2 6435.36 244.970   7
   1   2   3 44.1939 30.4364   3
  -1  -2  -3-26.4727 26.7950   3
  -1  -2  -3 109.714 47.8830   5
   1   2   3 6.80008 23.8436   7
   1   2   4 206.029 49.1483   3
  -1  -2  -4 160.295 42.9364   3
   1   2   4 152.337 42.8784   7
  -1  -2  -4 217.409 57.4514   5
  -1  -2  -5 3543.40 214.426   3
  -1  -2  -5 3205.79 212.423   5
   1   2   5 3331.15 197.226   4
  -1  -2  -6 966.043 121.258   3
  -1  -2  -6 969.408 124.417   5
  -1  -2  -6 1025.54 115.232   4
   1   2   6 984.866 111.742   4
  -1  -2  -7 58.8219 52.4800   3
  -1  -2  -7 74.4701 43.1221   4
   1   2   7 9.88822 22.9244   4
  -1  -2  -7 10.5874 21.3619   5
   1   2   8 2505.35 188.945   4
  -1  -2  -8 2507.21 195.561   4
   1   2   8 2300.75 204.541   5
  -1  -2  -8 2634.54 212.911   5
  -1  -2  -9 201.461 69.5849   4
   1   2   9 98.3702 41.2492   4
  -1  -2  -9 262.204 86.2061   5
   1   2   9 133.793 70.3248   5
  -1  -2 -10 9321.14 407.179   4
   1   2  10 9037.07 387.219   4
   1   2  10 9417.62 425.911   1
   1   2  10 9458.27 438.000   5
  -1  -2 -10 9494.05 426.370   5
  -1  -2 -11 462.467 107.850   5
   1   2  11 365.275 97.8100   5
   1   2  11 514.970 104.574   1
   1   2  11 522.562 99.4226   4
  -1  -2 -11 382.086 97.9554   4
   1   2  12 150.005 64.6357   4
  -1  -2 -12 182.441 64.0745   5
   1   2  12 130.155 57.3469   5
   1   2  12 163.153 69.4592   1
  -1  -2 -12 192.504 78.6625   4
   1   2  13 877.015 135.794   4
   1   2  13 896.894 149.085   1
  -1  -2 -13 986.735 158.011   5
   1   2  13 889.304 150.497   5
   1   2  14 7874.04 416.770   4
  -1  -2 -14 7644.30 424.566   5
   1   2  14 6788.49 414.339   1
   1   2  14 7367.45 437.702   5
   1   2  15 613.727 125.823   4
   1   2  15 404.316 107.967   1
  -1  -2 -15 740.807 148.639   5
   1   2  15 494.238 132.189   5
   1   2  16 1940.84 221.493   4
  -1  -2 -16 1925.22 222.445   5
   1   2  16 1624.18 214.914   1
   1   2  16 1751.61 225.016   5
   1   2  17 118.761 67.7299   4
  -1  -2 -17 44.8499 39.4930   5
   1   2  17 34.7222 66.5239   5
   1   2  17 119.982 76.2497   1
   1   2  18 11.9689 48.2666   5
  -1  -2 -18-58.0084 42.0454   5
   1   2  18 18.8967 33.6037   4
  -1  -2 -19 94.8633 63.5622   5
   1   2  19 160.534 95.5725   5
   1   2  19 121.634 66.2264   4
  -1  -2 -20 4168.54 353.714   5
   1   2  20 4283.47 371.433   4
   1   2  20 4001.98 363.080   5
   1   2  21 292.078 130.081   4
   1   2  21 120.149 95.4266   5
  -1  -2 -21 187.653 102.703   5
   1   2  22 1121.53 200.190   4
  -1  -2 -22 1117.84 190.921   5
   1   2  22 734.890 167.731   1
  -1  -2 -22 935.600 199.541   4
   1   2  23 163.835 83.0224   4
  -1  -2 -23 76.1104 50.1191   5
   1   2  23 403.820 155.667   1
  -1  -2 -23 202.676 96.4883   4
   1   2  24 315.921 126.164   4
  -1  -2 -24 274.837 112.593   5
   1   2  24 164.879 101.660   1
  -1  -2 -24 176.658 96.2037   4
   1   2  25 444.667 137.795   4
   1   2  25 397.948 134.676   1
  -1  -2 -25 619.418 144.523   5
  -1  -2 -25 333.478 134.271   4
   1   2  26 591.642 162.487   1
  -1  -2 -26 834.320 179.571   5
  -1  -2 -26 671.528 186.126   4
   1   2  27 38.9087 89.3371   1
  -1  -2 -27-9.93645 45.1822   5
  -1  -2 -27 39.1990 60.8639   4
   1   2  28-49.7995 108.041   1
  -1  -2 -28 36.4051 108.034   3
  -1  -2 -28-11.2402 59.6172   5
  -1  -2 -28-26.5132 94.3585   4
   1   2  29-58.3042 81.3544   5
   1   2  29-124.271 87.5491   1
  -1  -2 -29-53.1881 84.7536   3
  -1  -2 -29 39.9940 58.6408   5
  -1  -2 -29 135.922 94.2053   4
  -1  -2 -30 79.6549 106.990   3
   1   2  30 184.738 105.841   5
  -1  -2 -30 188.816 84.7136   5
  -1  -2 -30 292.384 153.716   4
   1   2  31 49.2524 83.7421   5
  -1  -2 -31 55.9364 82.5967   3
  -1  -2 -31 81.6591 64.5442   5
  -1  -2 -31 191.518 140.244   4
  -1  -2 -32 3178.40 361.333   5
   1   2  32 3184.93 403.721   5
  -1  -2 -32 3766.44 483.554   4
  -1  -2 -32 3782.50 557.165   3
   1   2  33 273.909 132.948   5
  -1  -2 -33 196.631 115.925   5
  -1  -2 -33 291.137 125.178   4
  -1  -2 -33 75.4808 113.751   3
   1   2  34-116.070 92.8198   5
  -1  -2 -34 239.024 99.3427   5
  -1  -2 -34 222.296 184.796   4
  -1  -2 -34 222.017 204.226   3
   1   2  35-18.6792 83.4928   5
  -1  -2 -35-81.6914 171.931   4
  -1  -2 -35 133.583 163.947   3
  -1  -2 -36 793.883 248.868   4
   1   2  36 1554.68 313.631   2
   1   2  36 1339.78 270.895   5
  -1  -2 -36 1062.47 342.702   3
  -1  -2 -37-94.0227 118.077   4
   1   2  37 59.5815 104.302   2
   1   2  37-9.70286 112.135   5
  -1  -2 -37 68.2354 122.461   3
  -1  -2 -38 228.024 161.220   4
   1   2  38 268.184 136.145   2
   1   2  38 158.589 92.4075   5
  -1  -2 -38 61.1842 92.0738   3
  -1  -2 -39 26.4167 135.873   4
   1   2  39-35.3807 67.8146   2
   1   2  39-63.0890 150.647   5
  -1  -2 -39 146.745 171.592   3
  -1  -2 -40 20.6208 176.992   3
   1   2  40 7.66628 93.8512   2
  -1  -2 -40-115.137 131.482   4
  -1  -2 -41 89.4402 131.259   3
  -1  -2 -41-210.176 202.167   4
   1   2  41 90.0791 83.0308   2
  -1  -3  38 48.9423 99.0655   2
   1   3 -38-9.02841 82.3400   4
   1   3 -38 123.464 145.249   3
  -1  -3  37-31.4447 89.1474   2
   1   3 -37-9.16531 72.9159   4
  -1  -3  36 264.613 152.917   2
   1   3 -36 290.330 161.116   4
   1   3 -36 344.349 188.867   3
  -1  -3  35-4.96673 94.1016   2
   1   3 -35 242.045 144.732   4
   1   3 -35 35.7852 100.973   3
  -1  -3  34 353.989 174.624   2
   1   3 -34 514.937 200.318   4
   1   3 -34 498.452 212.013   3
   1   3 -33 913.314 258.995   4
  -1  -3  33 1317.76 278.399   2
   1   3 -32 2043.62 365.717   4
  -1  -3  32 2293.92 372.789   2
  -1  -3  31 224.561 141.431   2
   1   3 -31 66.6169 66.8279   4
  -1  -3  31 54.2415 23.5321   6
  -1  -3  30 798.016 208.665   2
  -1  -3  30 430.275 65.3891   6
   1   3 -30 817.108 236.444   4
  -1  -3  30 611.046 77.0548   6
  -1  -3  29 80.5112 99.3232   2
  -1  -3  29 15.0638 22.6947   6
   1   3 -29 120.553 125.144   4
  -1  -3  29-16.7771 26.9575   6
  -1  -3  28 73.7433 68.5666   2
  -1  -3  28 14.6445 20.5694   6
   1   3 -28-27.8406 70.9641   4
  -1  -3  28 87.7535 38.1724   6
  -1  -3  27 55.5020 21.9353   6
  -1  -3  27 125.977 109.641   2
  -1  -3  27 38.7487 20.1433   6
   1   3 -27-18.8594 66.2938   4
  -1  -3  27 153.723 63.6825   1
  -1  -3  26 225.572 48.3833   6
  -1  -3  26 253.287 118.100   2
  -1  -3  26 292.142 52.8285   6
   1   3 -26 249.040 126.632   4
  -1  -3  26 180.356 76.0215   1
  -1  -3  25 523.817 67.7744   6
  -1  -3  25 679.712 184.893   2
  -1  -3  25 515.644 68.9514   6
  -1  -3  25 543.191 123.029   1
   1   3 -25 637.599 190.343   4
  -1  -3  24 1535.87 113.552   6
  -1  -3  24 1703.82 266.614   2
  -1  -3  24 1666.49 117.268   6
   1   3 -24 2092.02 309.962   4
  -1  -3  24 1655.51 199.076   1
  -1  -3  23 811.229 81.3870   6
  -1  -3  23 895.467 197.309   2
  -1  -3  23 854.362 138.923   1
  -1  -3  23 874.280 81.7667   6
   1   3 -23 796.271 199.725   4
  -1  -3  22 20.4932 45.1162   1
  -1  -3  22 61.1733 58.7212   2
  -1  -3  22 67.9328 30.9229   6
  -1  -3  22 42.1663 21.8524   6
   1   3 -22 112.099 92.4451   4
  -1  -3  22 13.3253 78.0494   4
  -1  -3  21 407.940 92.0581   1
  -1  -3  21 298.594 47.4433   6
  -1  -3  21 506.334 164.709   2
  -1  -3  21 508.743 156.872   4
   1   3 -21 845.317 195.663   4
  -1  -3  21 303.805 46.2803   6
  -1  -3  20 5219.11 312.100   1
   1   3 -20 5833.86 458.699   4
  -1  -3  20 5896.51 184.891   6
  -1  -3  20 5899.20 475.600   4
  -1  -3  20 5704.80 180.327   6
  -1  -3  20 6308.57 462.033   2
  -1  -3  19 763.947 194.826   2
  -1  -3  19 466.400 49.7177   6
  -1  -3  19 503.994 152.227   4
  -1  -3  19 451.149 48.6511   6
  -1  -3  19 501.660 100.222   1
  -1  -3  18 1908.02 173.917   1
  -1  -3  18 2152.46 260.036   2
  -1  -3  18 2049.93 264.745   4
  -1  -3  17 789.596 164.415   2
  -1  -3  17 708.507 154.915   4
  -1  -3  17 526.548 88.4876   1
   1   3 -17 601.792 106.918   1
  -1  -3  16 1041.74 174.171   2
   1   3 -16 808.808 165.627   7
  -1  -3  16 844.631 168.697   4
  -1  -3  16 974.540 113.523   1
   1   3 -16 942.215 118.375   1
  -1  -3  15 394.570 102.362   2
   1   3 -15 359.511 109.329   7
  -1  -3  15 457.453 115.205   4
  -1  -3  15 436.871 76.3164   1
   1   3 -15 468.031 81.4300   1
  -1  -3  14 44.6501 60.8141   2
   1   3 -14 87.9215 65.2102   7
  -1  -3  14-0.95014 34.5194   4
  -1  -3  14 86.9671 34.5677   1
   1   3 -14 87.5129 37.8737   1
  -1  -3  13 436.367 103.714   2
   1   3 -13 458.035 112.367   7
  -1  -3  13 427.482 116.603   4
  -1  -3  13 392.328 62.7175   1
   1   3 -13 338.361 64.4140   1
  -1  -3  12 1410.96 181.342   2
   1   3 -12 1343.23 186.553   7
  -1  -3  12 1305.62 177.848   4
  -1  -3  12 1438.73 112.234   1
   1   3 -12 1598.01 125.810   1
  -1  -3  11 563.676 67.8278   1
  -1  -3  11 560.140 106.815   2
   1   3 -11 514.346 109.744   7
   1   3 -11 547.415 69.4106   1
  -1  -3  11 469.002 104.977   4
  -1  -3  10 1919.73 198.401   2
   1   3 -10 1759.14 205.194   7
  -1  -3  10 1702.88 191.252   4
  -1  -3  10 1734.68 107.193   1
   1   3 -10 1775.37 113.805   1
  -1  -3   9-21.1821 36.1462   2
   1   3  -9 14.7090 31.4615   7
   1   3  -9-6.42702 14.8524   1
  -1  -3   9-12.5857 26.4959   4
  -1  -3   8 1926.83 191.454   4
  -1  -3   8 2159.96 198.636   2
   1   3  -8 1874.80 101.335   1
   1   3  -8 2065.57 206.109   7
  -1  -3   7 29.1008 31.2266   2
   1   3  -7 105.376 24.1072   1
   1   3  -7 17.3337 31.3095   7
   1   3  -6 144.527 26.5855   1
   1   3  -6 75.5077 38.1840   7
  -1  -3   6 88.3805 35.4252   2
   1   3  -6 167.195 32.3347   5
  -1  -3   6 150.467 29.9313   5
   1   3  -5 968.352 64.2085   1
  -1  -3   5 866.872 118.007   2
   1   3  -5 1011.99 131.275   7
   1   3  -5 930.468 80.2606   5
  -1  -3   5 1097.92 84.3887   5
  -1  -3   4 1060.69 124.154   2
   1   3  -4 1320.40 147.715   7
   1   3  -4 1234.00 99.8840   5
  -1  -3   4 1161.21 95.3411   5
  -1  -3   3 1905.15 129.569   5
   1   3  -3 1989.42 177.521   7
  -1  -3   3 1622.89 154.640   2
   1   3  -3 1786.59 105.404   3
   1   3  -3 1928.96 134.972   5
   1   3  -2 138.917 57.1761   7
   1   3  -2 117.347 26.9149   3
  -1  -3   2 11.4782 21.5143   2
  -1  -3   2 122.660 41.2314   5
   1   3  -2 17.5079 21.9278   5
  -1  -3   1 72.4058 40.7731   2
   1   3  -1 45.5614 37.6387   5
  -1  -3   1 55.2699 38.2865   5
   1   3  -1 32.5450 31.4628   7
  -1  -3   0 686.217 98.2439   2
   1   3   0 478.180 83.8293   7
   1   3   0 691.022 60.2783   3
  -1  -3   0 794.744 61.2400   3
   1   3   0 700.825 98.3199   5
  -1  -3   0 702.070 93.9261   5
   1   3   1 2161.07 115.883   3
  -1  -3  -1 2217.46 115.126   3
   1   3   1 2415.03 186.710   7
   1   3   1 2555.16 191.336   5
  -1  -3  -1 2246.95 175.480   5
  -1  -3  -2 11509.0 290.947   3
   1   3   2 10897.5 288.894   3
   1   3   2 11061.8 393.485   7
   1   3   2 10812.0 410.380   5
  -1  -3  -2 11138.2 403.500   5
   1   3   3 152.566 47.7463   7
  -1  -3  -3 191.920 45.7693   3
   1   3   3 221.632 51.4625   3
  -1  -3  -3 285.224 79.8935   5
   1   3   3 301.549 76.0837   5
   1   3   4 69.8692 38.1973   7
  -1  -3  -4 77.7249 32.4631   3
  -1  -3  -4 6.75939 28.0203   5
   1   3   5 139.388 44.9422   7
  -1  -3  -5 113.904 50.7970   3
  -1  -3  -5 133.238 58.7789   5
   1   3   6-44.9159 38.8998   7
  -1  -3  -6 6.32673 36.9793   3
  -1  -3  -6-13.8059 38.5864   5
  -1  -3  -7 274.685 73.3630   3
  -1  -3  -7 199.901 74.5685   5
   1   3   7 306.887 72.4245   4
  -1  -3  -8 5433.91 325.804   3
  -1  -3  -8 5387.46 338.339   5
   1   3   8 5175.42 302.977   4
   1   3   9 76.6167 32.5633   4
   1   3   9 206.579 75.3770   5
  -1  -3  -9 174.811 69.3733   5
   1   3  10 753.566 119.198   4
  -1  -3 -10 703.263 123.025   4
   1   3  10 817.978 149.135   5
  -1  -3 -10 574.995 113.942   5
  -1  -3 -11 990.052 151.603   4
   1   3  11 898.479 134.260   4
   1   3  11 1157.75 184.772   5
  -1  -3 -11 1036.68 163.805   5
   1   3  12 10442.6 532.893   5
   1   3  12 9788.44 460.638   4
  -1  -3 -12 9602.38 496.472   5
   1   3  13 1891.53 245.360   5
   1   3  13 1501.35 185.650   4
  -1  -3 -13 1800.21 228.866   5
   1   3  14 14700.6 663.902   5
  -1  -3 -14 13306.1 607.468   5
   1   3  14 13748.0 577.833   4
   1   3  15 415.985 137.025   5
  -1  -3 -15 378.677 119.162   5
   1   3  15 319.179 94.9422   4
  -1  -3 -16 91.1561 60.4481   5
   1   3  16 93.5390 62.6029   5
   1   3  16 53.5836 45.7506   4
  -1  -3 -17 75.3854 65.1615   5
   1   3  17 154.036 97.6673   5
   1   3  17 76.0512 58.3824   4
  -1  -3 -18-3.60749 58.8572   5
   1   3  18 66.1566 72.9205   5
   1   3  18-48.6023 67.6065   4
  -1  -3 -19 71.4746 82.4091   5
   1   3  19 96.2770 64.0383   4
   1   3  20 2883.70 313.600   4
   1   3  20 3006.04 342.570   1
  -1  -3 -20 3151.95 332.339   5
   1   3  21 474.865 143.495   1
  -1  -3 -21 311.715 110.027   5
   1   3  21 299.628 109.687   4
   1   3  22 1229.31 238.485   1
  -1  -3 -22 1124.02 209.320   5
  -1  -3 -22 708.508 179.169   4
   1   3  22 1265.67 219.605   4
   1   3  23 1121.81 232.374   1
  -1  -3 -23 744.068 181.798   5
  -1  -3 -23 1036.85 239.476   4
   1   3  23 977.063 198.564   4
   1   3  24 8961.66 604.378   4
  -1  -3 -24 7992.97 603.127   4
  -1  -3 -24 8803.15 586.223   5
   1   3  24 8615.34 623.157   1
   1   3  25 229.758 123.714   1
  -1  -3 -25 283.469 128.168   5
   1   3  25 197.330 148.241   5
  -1  -3 -25 584.780 188.294   4
   1   3  25 479.880 149.559   4
   1   3  26 217.719 119.927   1
  -1  -3 -26 175.323 91.7400   5
   1   3  26 140.920 97.4135   5
  -1  -3 -26 19.3850 73.1852   4
   1   3  27 36.3809 62.4120   1
   1   3  27-38.5072 113.498   5
  -1  -3 -27-2.21600 58.4697   5
  -1  -3 -27 101.700 93.3661   4
  -1  -3 -28 29.8338 122.995   3
   1   3  28 180.147 90.7611   1
  -1  -3 -28 36.3521 61.0797   5
   1   3  28-48.6503 60.3694   5
  -1  -3 -28 68.3956 74.2909   4
  -1  -3 -29 481.903 169.590   4
  -1  -3 -29 306.415 135.859   5
   1   3  29 347.126 152.471   5
  -1  -3 -29 297.532 160.799   3
  -1  -3 -30 706.595 198.321   4
  -1  -3 -30 726.271 247.619   3
  -1  -3 -30 893.821 199.082   5
   1   3  30 1106.91 254.777   5
   1   3  31 54.2301 94.0907   5
  -1  -3 -31 87.8288 70.5109   4
  -1  -3 -31 74.4777 159.678   3
  -1  -3 -31 41.3945 49.5039   5
  -1  -3 -32 368.726 180.144   3
  -1  -3 -32 17.6895 58.2554   5
  -1  -3 -32 202.720 136.058   4
   1   3  32 239.584 110.099   5
  -1  -3 -33-20.0251 99.7170   3
  -1  -3 -33 104.230 94.9163   5
  -1  -3 -33 172.876 118.802   4
   1   3  33 19.2549 98.4584   5
  -1  -3 -34 1495.28 370.659   3
  -1  -3 -34 1809.20 369.314   4
  -1  -3 -34 1641.78 289.525   5
   1   3  34 1693.14 315.361   5
  -1  -3 -35 367.498 213.565   3
  -1  -3 -35 198.050 146.421   4
   1   3  35 206.489 127.079   5
  -1  -3 -36 2428.68 481.166   3
  -1  -3 -36 2405.33 440.862   4
   1   3  36 2556.05 387.876   5
  -1  -3 -37 410.398 215.008   3
  -1  -3 -37 57.8359 115.615   4
   1   3  37 386.254 191.272   5
  -1  -3 -38 61.5719 101.745   3
  -1  -3 -38 50.3253 93.1715   4
   1   3  38 38.3734 94.6224   5
  -1  -3 -39 216.487 101.748   3
  -1  -3 -39 5.01765 126.326   4
   1   3  39 177.049 161.372   5
  -1  -3 -40-90.9450 117.883   4
  -1  -3 -40-12.9613 154.145   3
   1   3  40 164.735 114.460   5
   1   3  40 190.975 135.589   2
  -1  -3 -41 93.1223 130.942   4
  -1  -3 -41 79.1877 150.519   3
   1   3  41 39.9030 113.289   2
   1   4 -37-55.8990 152.899   3
  -1  -4  37 120.803 150.398   2
   1   4 -37-17.2928 140.436   4
   1   4 -36 272.830 166.552   3
  -1  -4  36 118.887 134.821   2
   1   4 -36 154.424 154.401   4
   1   4 -35-33.0592 100.523   3
  -1  -4  35 221.029 81.2519   2
   1   4 -35 61.2488 138.778   4
   1   4 -34 327.888 162.948   3
  -1  -4  34 530.046 194.313   2
   1   4 -34 421.256 206.586   4
   1   4 -33 273.985 201.937   3
  -1  -4  33 386.265 206.375   2
   1   4 -33 606.685 224.921   4
   1   4 -32 1961.44 404.787   3
  -1  -4  32 2555.46 397.702   2
   1   4 -32 1477.19 318.169   4
  -1  -4  31 233.887 121.620   2
   1   4 -31 144.607 101.551   4
  -1  -4  30 5.05044 98.1148   2
   1   4 -30 32.0700 87.1606   4
   1   4 -29 177.562 132.633   4
  -1  -4  29 311.639 137.078   2
  -1  -4  29 280.039 94.1877   1
   1   4 -28 357.825 171.293   4
  -1  -4  28 219.790 122.249   2
  -1  -4  28 210.907 78.7986   1
   1   4 -27 502.637 172.844   4
  -1  -4  27 495.186 156.743   2
  -1  -4  27 298.663 82.9791   1
   1   4 -26 348.352 145.013   4
  -1  -4  26 324.525 146.376   2
  -1  -4  26 323.737 89.2257   1
   1   4 -25 705.866 194.970   4
  -1  -4  25 560.127 172.257   2
  -1  -4  25 430.431 98.0702   1
   1   4 -24 78.9368 81.4458   4
  -1  -4  24 274.845 125.925   2
  -1  -4  24 282.246 84.1019   1
   1   4 -23 45.9351 71.4540   4
  -1  -4  23 294.489 130.330   2
  -1  -4  23 229.322 67.8007   1
   1   4 -22 2133.93 296.481   4
  -1  -4  22 1928.79 181.287   1
  -1  -4  22 1669.93 256.408   2
  -1  -4  21 587.576 157.102   2
   1   4 -21 430.492 146.033   7
   1   4 -21 186.462 116.640   4
  -1  -4  21 331.507 148.077   4
  -1  -4  21 266.895 65.3989   1
   1   4 -20 3237.86 346.315   4
  -1  -4  20 2970.38 348.582   4
   1   4 -20 2771.00 343.977   7
  -1  -4  20 2631.89 195.168   1
  -1  -4  20 3230.01 349.202   2
  -1  -4  19 1075.91 210.789   2
   1   4 -19 1004.45 195.584   7
   1   4 -19 1270.98 227.365   4
  -1  -4  19 1028.91 119.063   1
  -1  -4  19 1127.25 225.282   4
  -1  -4  18 197.838 94.2509   2
  -1  -4  18 106.168 34.9313   1
   1   4 -18 131.390 75.9661   7
  -1  -4  18 146.185 84.7568   4
  -1  -4  17 201.693 76.3854   2
  -1  -4  17 255.935 58.2665   1
   1   4 -17 204.945 86.1148   7
  -1  -4  17 223.443 76.9676   4
  -1  -4  16 4.81960 54.4302   2
  -1  -4  16 42.4464 24.6947   1
   1   4 -16 150.250 74.6109   7
  -1  -4  16 80.0019 65.1126   4
  -1  -4  15 288.800 94.6328   2
  -1  -4  15 371.591 60.4757   1
   1   4 -15 349.815 107.902   7
  -1  -4  15 275.280 100.263   4
  -1  -4  14 657.474 145.398   2
  -1  -4  14 753.618 77.0085   1
  -1  -4  14 666.048 147.147   4
   1   4 -14 744.548 156.128   7
  -1  -4  13 482.008 115.491   2
   1   4 -13 483.621 62.1342   1
  -1  -4  13 388.621 107.492   4
   1   4 -13 526.741 130.955   7
  -1  -4  12 1429.23 194.670   2
   1   4 -12 1262.88 89.8982   1
  -1  -4  12 1051.12 172.872   4
   1   4 -12 1403.30 205.940   7
  -1  -4  11 70.7218 51.3241   2
   1   4 -11 14.8436 17.7535   1
  -1  -4  11 15.9608 44.7194   4
   1   4 -11 73.5514 54.9906   7
  -1  -4  10 8230.49 447.021   2
   1   4 -10 7711.37 186.994   1
   1   4 -10 7732.92 453.793   7
   1   4  -9 469.607 110.050   7
  -1  -4   9 370.342 98.2138   2
   1   4  -8 228.541 75.4750   7
  -1  -4   8 285.681 82.4576   2
  -1  -4   8 223.969 38.5649   5
  -1  -4   7 536.372 111.813   2
  -1  -4   7 491.382 63.5318   5
   1   4  -7 498.429 64.6718   5
   1   4  -7 545.996 110.341   7
   1   4  -6 2001.44 213.716   7
  -1  -4   6 1682.33 188.720   2
   1   4  -6 1883.13 88.5016   1
   1   4  -6 1927.70 135.224   5
  -1  -4   6 1934.56 134.764   5
   1   4  -5 808.502 93.9054   5
  -1  -4   5 808.425 94.0108   5
  -1  -4   5 812.997 130.523   2
   1   4  -5 957.889 142.002   7
  -1  -4   4 1114.46 150.507   2
   1   4  -4 1165.48 87.3658   3
  -1  -4   4 974.546 107.785   5
   1   4  -4 1177.15 122.507   5
   1   4  -4 1188.09 159.599   7
   1   4  -3-31.8675 32.6873   7
  -1  -4   3 16.1619 31.3423   2
   1   4  -3-1.28975 13.0309   3
   1   4  -3 16.5702 23.8195   5
  -1  -4   3-6.59312 23.9464   5
   1   4  -2 154.543 57.6800   7
  -1  -4   2 133.447 51.9605   5
   1   4  -2 65.2496 37.2004   5
  -1  -4   2 106.720 57.0864   2
   1   4  -1 44.5716 28.9206   7
  -1  -4   1 60.7002 43.1352   2
   1   4  -1 35.4966 36.1390   5
  -1  -4   1 42.1509 27.7177   5
  -1  -4   0 2378.27 205.491   2
  -1  -4   0 2385.28 199.951   5
   1   4   0 2638.71 210.897   5
   1   4   0 2366.99 217.156   7
   1   4   1 176.650 61.5979   7
  -1  -4  -1 186.886 33.3909   3
  -1  -4  -1 251.410 71.8562   5
   1   4   1 254.097 79.8051   5
   1   4   1 332.033 47.3123   3
  -1  -4  -2 1338.65 103.205   3
   1   4   2 1479.82 170.353   7
  -1  -4  -2 1467.58 170.927   5
   1   4   2 1629.06 179.612   5
  -1  -4  -3 224.388 49.9722   3
  -1  -4  -3 97.1362 36.1078   5
   1   4   3 190.290 73.8032   5
   1   4   3 204.523 63.6527   7
  -1  -4  -4 340.719 63.8860   3
  -1  -4  -4 351.447 86.4975   5
   1   4   4 301.453 79.2853   5
   1   4   4 433.249 92.8106   7
  -1  -4  -5 1212.08 166.352   5
  -1  -4  -5 1167.26 127.277   3
   1   4   5 914.766 131.346   1
   1   4   5 1351.84 169.713   5
   1   4   5 1308.75 156.864   7
  -1  -4  -6 514.853 93.7469   3
   1   4   6 912.748 135.717   1
  -1  -4  -6 505.475 113.256   5
   1   4   6 483.502 95.5997   7
  -1  -4  -7 1070.35 141.945   3
   1   4   7 1103.55 145.861   7
   1   4   7 1184.33 159.349   1
  -1  -4  -7 821.159 143.595   5
   1   4   8 523.010 110.771   4
  -1  -4  -8 448.222 99.3932   3
   1   4   8 423.105 98.7723   7
  -1  -4  -8 398.435 106.213   5
   1   4   8 384.826 90.2105   1
  -1  -4  -9 168.382 72.7698   3
  -1  -4  -9 47.0833 33.3452   5
   1   4   9 174.012 75.4064   4
  -1  -4 -10 811.953 149.062   5
   1   4  10 1003.70 152.569   4
  -1  -4 -11 190.043 76.6224   5
   1   4  11 110.381 55.5328   4
  -1  -4 -12 42.5877 54.9353   5
   1   4  12-2.50300 37.2571   4
  -1  -4 -13 171.966 88.0065   5
   1   4  13 50.9393 39.5786   4
  -1  -4 -14 1024.89 184.915   5
   1   4  14 826.930 175.512   5
   1   4  14 524.859 117.427   4
  -1  -4 -15 676.060 156.614   5
   1   4  15 801.327 150.559   4
  -1  -4 -16 206.721 87.2450   5
   1   4  16 276.970 88.3235   4
  -1  -4 -17-60.8932 71.4435   5
   1   4  17 28.3657 55.6127   4
  -1  -4 -18 3251.30 346.487   5
   1   4  18 3355.95 328.213   4
   1   4  19 336.418 114.591   4
  -1  -4 -19 194.377 97.2278   5
   1   4  19 292.706 119.723   1
   1   4  20 91.0786 64.2978   4
   1   4  20 123.737 77.9270   1
  -1  -4 -20 80.3362 58.5538   5
   1   4  21 537.847 151.528   4
   1   4  21 825.260 189.996   1
  -1  -4 -21 1045.33 240.856   4
  -1  -4 -21 544.547 160.558   5
   1   4  22 11401.0 654.913   4
  -1  -4 -22 9700.97 660.738   4
  -1  -4 -22 10705.1 670.271   5
   1   4  22 10991.3 704.525   5
   1   4  22 9433.85 649.232   1
   1   4  23 190.907 144.617   4
   1   4  23 18.9399 52.8004   1
  -1  -4 -23 200.315 113.865   5
   1   4  23 382.549 161.696   5
  -1  -4 -23 422.177 217.535   4
  -1  -4 -24 3277.75 382.447   5
   1   4  24 3330.20 405.310   5
  -1  -4 -24 3485.65 412.136   4
   1   4  24 3286.27 368.848   4
   1   4  24 3679.33 422.220   1
  -1  -4 -25-14.4833 65.7297   5
   1   4  25 46.0447 59.9673   5
   1   4  25 41.6649 55.1955   1
  -1  -4 -26 83.9906 75.8266   4
   1   4  26 82.1918 94.2498   5
  -1  -4 -26 4.05163 79.1776   5
   1   4  26 120.235 111.993   1
   1   4  27 839.130 216.344   5
  -1  -4 -27 1026.01 225.631   5
  -1  -4 -27 1127.22 255.983   4
  -1  -4 -28 1851.38 325.638   4
  -1  -4 -28 2051.44 319.243   5
   1   4  28 1591.80 298.836   5
  -1  -4 -28 1456.37 315.468   3
  -1  -4 -29-17.0240 74.8477   4
  -1  -4 -29 85.8548 138.411   3
   1   4  29-28.9900 76.1623   5
  -1  -4 -29 51.6778 65.4600   5
  -1  -4 -30 368.310 167.298   4
  -1  -4 -30 288.950 163.244   3
  -1  -4 -30 327.445 134.820   5
   1   4  30 314.191 162.126   5
  -1  -4 -31 290.695 152.138   4
  -1  -4 -31 23.8565 116.946   3
  -1  -4 -31 144.038 109.934   5
   1   4  31 10.4329 101.925   5
  -1  -4 -32 729.160 234.549   4
  -1  -4 -32 1034.38 322.457   3
  -1  -4 -32 810.892 208.398   5
   1   4  32 553.818 200.580   5
  -1  -4 -33 22.7608 80.4750   3
  -1  -4 -33 140.957 129.345   4
   1   4  33-62.1812 109.364   5
  -1  -4 -34 3795.23 575.690   3
  -1  -4 -34 4297.12 559.469   4
   1   4  34 3736.40 490.999   5
  -1  -4 -35 387.912 177.903   3
  -1  -4 -35 3.14003 130.799   4
   1   4  35 131.360 105.346   5
  -1  -4 -36 56.6156 93.8169   3
  -1  -4 -36 23.2768 112.093   4
   1   4  36 125.232 133.828   5
  -1  -4 -37 209.054 170.151   3
  -1  -4 -37 393.402 215.636   4
   1   4  37-15.5867 75.1270   5
  -1  -4 -38 192.366 179.169   3
  -1  -4 -38 419.421 218.034   4
   1   4  38 301.674 133.678   5
  -1  -4 -39-52.3498 87.4311   3
  -1  -4 -39 173.010 88.9577   4
   1   4  39 76.7361 110.709   5
  -1  -4 -40 523.750 298.238   3
   1   4  40 249.560 155.838   5
   1   4  41-29.1959 77.7924   5
  -1  -4 -41-192.490 177.302   4
   1   5 -36 47.7212 76.5095   4
  -1  -5  36-43.2555 127.234   2
   1   5 -36-226.487 192.293   3
   1   5 -35 342.493 203.230   4
  -1  -5  35 44.3956 110.391   2
   1   5 -35 97.7421 139.820   3
   1   5 -34 379.554 174.571   4
  -1  -5  34 482.691 198.771   2
   1   5 -34 867.154 302.664   3
   1   5 -33-40.3800 89.7508   4
   1   5 -33-222.442 140.393   3
   1   5 -32 163.397 119.026   4
  -1  -5  32 417.071 161.533   2
   1   5 -32 444.558 212.701   3
   1   5 -31 26.3003 77.7756   4
  -1  -5  31 156.685 87.0299   2
   1   5 -30 159.628 103.574   4
  -1  -5  30 284.733 148.877   2
   1   5 -30 334.143 165.597   3
   1   5 -29 141.228 107.635   4
  -1  -5  29 39.3173 80.7774   2
   1   5 -29 169.456 125.678   3
  -1  -5  28 121.638 155.284   2
  -1  -5  28 57.7920 43.0288   1
   1   5 -28 52.3420 88.2639   4
  -1  -5  27 266.887 115.822   2
  -1  -5  27 237.168 66.5390   1
   1   5 -27 308.625 156.229   4
  -1  -5  26 151.934 118.371   2
  -1  -5  26 128.982 59.1333   1
   1   5 -26 315.742 156.709   4
  -1  -5  25 847.825 217.790   2
  -1  -5  25 578.881 91.0971   1
   1   5 -25 1096.45 241.081   4
  -1  -5  24 2135.67 329.082   2
  -1  -5  24 2045.66 168.745   1
   1   5 -24 2343.49 336.328   4
  -1  -5  23 384.928 166.120   2
  -1  -5  23 184.340 51.6985   1
   1   5 -23 434.633 153.420   4
   1   5 -22 2635.56 338.214   4
  -1  -5  22 3020.15 377.299   2
   1   5 -21 692.791 170.373   4
  -1  -5  21 1049.59 231.066   2
   1   5 -20 272.764 123.295   4
  -1  -5  20 333.784 123.780   2
   1   5 -19 615.754 159.060   4
  -1  -5  19 585.237 158.092   4
  -1  -5  19 465.559 143.227   2
   1   5 -19 579.268 143.365   2
   1   5 -19 656.993 172.255   7
  -1  -5  18 2982.39 351.265   4
   1   5 -18 3459.73 358.857   4
   1   5 -18 2945.35 361.256   7
  -1  -5  18 3369.92 366.981   2
   1   5 -18 2887.90 308.648   2
   1   5 -17-50.9465 68.0550   4
  -1  -5  17 30.6395 73.6787   4
   1   5 -17-47.3865 63.0325   2
  -1  -5  17-64.0493 66.5620   2
   1   5 -17 82.1453 82.7569   7
  -1  -5  16 16.2615 45.8616   2
   1   5 -16 149.355 85.6268   2
   1   5 -16 26.9726 41.1168   7
  -1  -5  15 144.088 81.6559   2
   1   5 -15 310.285 123.690   7
  -1  -5  14 440.594 131.657   2
   1   5 -14 263.056 106.856   7
  -1  -5  13 83.8223 75.1423   2
   1   5 -13 122.808 75.1289   7
  -1  -5  12 8824.26 521.216   2
   1   5 -12 8111.20 527.797   7
  -1  -5  11 1000.42 179.347   2
  -1  -5  11 855.922 62.7181   5
   1   5 -11 788.714 164.803   7
  -1  -5  10 2875.32 288.605   2
  -1  -5  10 2530.33 132.232   5
   1   5 -10 2589.02 286.004   7
  -1  -5   9 1351.66 194.748   2
   1   5  -9 1493.66 215.795   7
  -1  -5   9 1371.43 111.802   5
  -1  -5   8 1041.19 170.813   2
   1   5  -8 968.969 72.7157   6
   1   5  -8 1068.62 179.720   7
  -1  -5   8 1029.32 106.947   5
  -1  -5   7 171.072 82.1497   2
   1   5  -7 108.605 63.5686   7
   1   5  -7 145.162 44.0155   5
   1   5  -7 70.2867 23.8155   6
  -1  -5   7 124.463 42.9764   5
  -1  -5   6 533.569 119.181   2
   1   5  -6 648.943 137.453   7
   1   5  -6 545.799 88.1510   5
  -1  -5   6 452.428 80.2988   5
  -1  -5   5 216.850 61.3105   5
  -1  -5   5 230.138 73.4508   2
   1   5  -5 265.690 95.1372   7
   1   5  -5 255.672 65.4787   5
   1   5  -5 279.957 45.4913   3
  -1  -5   4 1148.01 166.602   2
   1   5  -4 1066.04 170.480   7
  -1  -5   4 1010.33 128.954   5
   1   5  -4 1113.50 134.337   5
   1   5  -4 977.454 72.2271   3
  -1  -5   3-23.9309 28.6255   5
   1   5  -3 35.1637 42.8607   7
   1   5  -3 14.5431 32.8051   5
  -1  -5   3 11.2908 43.8312   2
  -1  -5   2 4165.06 310.813   2
  -1  -5   2 4293.28 286.544   5
   1   5  -2 4010.92 275.827   5
   1   5  -2 3976.28 321.105   7
   1   5  -1 152.360 55.3897   1
   1   5  -1-35.8903 46.9773   7
  -1  -5   1 42.2346 42.4184   2
  -1  -5   1 113.072 70.6781   5
   1   5  -1 25.4945 37.9563   5
  -1  -5   0 17311.4 616.349   2
   1   5   0 17155.4 651.528   7
   1   5   0 16582.5 482.731   1
  -1  -5   0 17322.6 605.294   5
   1   5   0 17784.4 615.233   5
  -1  -5  -1 1405.66 179.990   5
  -1  -5  -1 1231.76 82.4293   3
   1   5   1 1154.10 172.969   7
   1   5   1 1343.30 149.445   1
   1   5   1 1016.80 162.863   5
  -1  -5  -2 776.921 78.6602   3
  -1  -5  -2 915.540 148.358   5
   1   5   2 709.726 132.025   5
   1   5   2 780.916 133.983   7
   1   5   2 772.150 113.828   1
  -1  -5  -3 1222.77 111.412   3
   1   5   3 1395.26 182.324   7
  -1  -5  -3 1283.15 176.114   5
   1   5   3 1207.86 174.602   5
   1   5   3 1367.26 163.464   1
  -1  -5  -4 7559.46 301.575   3
   1   5   4 7782.14 430.432   7
   1   5   4 6898.62 363.624   1
   1   5   4 8401.66 473.152   5
  -1  -5  -4 7791.57 447.549   5
  -1  -5  -5 720.709 103.619   3
   1   5   5 741.846 147.164   5
  -1  -5  -5 833.095 149.759   5
   1   5   5 699.355 121.895   1
   1   5   5 691.332 125.583   7
  -1  -5  -6 1917.86 179.324   3
   1   5   6 1842.24 209.113   7
  -1  -5  -6 1829.87 226.674   5
   1   5   6 1794.03 232.003   5
   1   5   6 1677.60 195.681   1
   1   5   7 9.06276 45.5813   1
   1   5   7 7.08302 33.6402   7
  -1  -5  -7 128.998 57.3577   5
  -1  -5  -7 41.1042 57.3354   3
   1   5   8 2.51606 40.8339   1
  -1  -5  -8 16.9787 34.6552   3
  -1  -5  -8-8.62592 39.2975   5
   1   5   8 18.2844 35.8055   7
  -1  -5  -9 1021.59 159.282   3
   1   5   9 935.582 155.397   7
  -1  -5  -9 908.509 177.823   5
  -1  -5 -10 19564.7 797.285   5
   1   5  10 20156.8 755.741   4
  -1  -5 -10 21057.3 728.298   3
  -1  -5 -11 397.147 133.921   5
   1   5  11 439.759 119.086   4
  -1  -5 -11 352.486 128.686   3
   1   5  12 668.113 140.522   4
  -1  -5 -12 763.710 159.079   5
   1   5  13 702.317 149.004   4
  -1  -5 -13 440.901 133.155   5
   1   5  14 7561.55 486.776   4
  -1  -5 -14 7627.02 531.796   5
   1   5  15 561.023 137.185   4
  -1  -5 -15 410.397 145.471   5
   1   5  16 3015.48 316.637   4
  -1  -5 -16 3167.27 355.487   5
   1   5  17 47.7545 69.6413   4
  -1  -5 -17 25.7872 43.4702   5
   1   5  18 82.0289 60.1799   4
  -1  -5 -18 92.9483 75.1338   5
   1   5  19 60.7001 81.6047   4
  -1  -5 -19-3.50282 62.8021   5
   1   5  19 188.515 122.000   5
  -1  -5 -20 1606.49 266.612   4
   1   5  20 1949.44 269.200   4
  -1  -5 -20 1971.87 300.503   5
   1   5  20 1968.48 303.922   5
   1   5  20 1559.60 264.687   1
  -1  -5 -21 297.325 131.192   4
   1   5  21 377.382 121.924   4
   1   5  21 440.730 199.378   5
  -1  -5 -21 196.675 103.213   5
   1   5  21 265.550 120.718   1
   1   5  22 9556.93 694.668   5
  -1  -5 -22 9038.60 659.446   4
   1   5  22 10590.6 654.778   4
  -1  -5 -22 9741.08 674.271   5
   1   5  22 9184.43 666.232   1
   1   5  23 301.400 139.374   1
  -1  -5 -23 382.522 174.469   4
   1   5  23 116.632 94.8471   5
  -1  -5 -23 30.8678 51.1028   5
   1   5  23 321.197 138.617   4
   1   5  24 543.775 171.152   1
   1   5  24 563.991 184.816   5
  -1  -5 -24 599.849 168.145   5
   1   5  24 499.203 164.760   4
  -1  -5 -24 445.809 159.698   4
  -1  -5 -25 205.928 125.267   4
   1   5  25 391.436 134.060   5
  -1  -5 -25 206.491 92.8108   5
  -1  -5 -26-38.0049 102.517   4
   1   5  26 140.422 99.2408   5
  -1  -5 -26 151.684 79.0051   5
  -1  -5 -27 206.930 135.070   3
  -1  -5 -27 252.557 147.414   4
  -1  -5 -27 252.114 126.051   5
   1   5  27 309.391 130.314   5
  -1  -5 -28 307.803 160.436   3
  -1  -5 -28 444.136 190.707   4
   1   5  28 183.279 114.302   5
  -1  -5 -28 214.383 111.050   5
  -1  -5 -29-63.8820 157.208   3
  -1  -5 -29-55.9340 89.0887   4
   1   5  29-74.0769 91.3657   5
  -1  -5 -29-38.2679 59.4203   5
  -1  -5 -30 192.455 168.583   4
   1   5  30-164.389 132.706   5
  -1  -5 -30 91.5754 116.961   3
  -1  -5 -31-120.096 89.8788   4
   1   5  31 25.5085 157.927   5
  -1  -5 -31-15.1679 73.6898   3
  -1  -5 -32 2592.47 437.193   4
   1   5  32 2181.44 385.774   5
  -1  -5 -32 3005.61 501.495   3
  -1  -5 -33 370.207 200.355   4
   1   5  33-2.40000 77.5437   5
  -1  -5 -33 423.501 209.101   3
  -1  -5 -34 724.304 260.006   4
   1   5  34 830.893 240.968   5
  -1  -5 -34 942.803 299.082   3
  -1  -5 -35 384.349 203.266   4
   1   5  35 47.2825 86.4132   5
  -1  -5 -35 198.690 164.352   3
  -1  -5 -36 222.673 92.5075   4
   1   5  36 711.730 239.802   5
  -1  -5 -36 930.291 299.665   3
  -1  -5 -37 35.4213 99.7737   4
   1   5  37-97.7801 100.972   5
  -1  -5 -37 226.146 215.206   3
  -1  -5 -38 287.738 150.915   4
   1   5  38 306.004 180.754   5
  -1  -5 -38-79.3393 165.065   3
  -1  -5 -39 62.9422 149.639   4
   1   5  39-119.687 139.087   5
  -1  -5 -39 57.3315 167.481   3
  -1  -5 -40 310.504 231.328   4
   1   5  40 69.2767 108.194   5
  -1  -5 -40 266.365 223.207   3
  -1  -6  35 110.304 165.458   2
   1   6 -35-102.749 185.150   3
   1   6 -35-50.0125 95.1856   4
   1   6 -34 202.490 158.680   3
   1   6 -34 72.8160 93.8067   4
  -1  -6  33 111.627 120.110   2
   1   6 -33 59.7645 95.5505   3
   1   6 -33 178.591 123.524   4
  -1  -6  32-8.06315 87.5614   2
   1   6 -32 240.015 194.135   3
   1   6 -32 104.414 79.6745   4
  -1  -6  31 308.461 175.222   2
   1   6 -31 210.747 116.199   3
   1   6 -31 204.177 111.400   4
  -1  -6  30 1008.36 278.498   2
   1   6 -30 1300.63 319.218   3
   1   6 -30 1113.61 276.815   4
  -1  -6  29 130.020 129.763   2
   1   6 -29-64.1203 106.515   3
   1   6 -29 56.0389 96.4046   4
  -1  -6  28 103.315 119.978   2
   1   6 -28-68.6156 90.4316   3
   1   6 -28 93.1796 117.370   4
  -1  -6  27-16.3951 89.0119   2
   1   6 -27 288.786 154.797   3
   1   6 -27-18.1404 108.717   4
  -1  -6  26 204.361 131.720   2
   1   6 -26 85.9915 110.228   3
   1   6 -26 182.314 99.7369   4
  -1  -6  25 127.388 111.594   2
   1   6 -25 33.3032 79.5805   3
  -1  -6  24 2151.27 355.565   2
   1   6 -24 2018.53 333.958   3
   1   6 -24 2428.95 354.735   4
   1   6 -23 995.706 223.988   4
  -1  -6  23 1103.78 253.632   2
   1   6 -22 900.803 207.000   4
  -1  -6  22 921.062 225.588   2
   1   6 -21 348.661 137.946   4
  -1  -6  21 391.121 156.227   2
   1   6 -20 1681.70 265.491   4
  -1  -6  20 1794.25 295.570   2
   1   6 -19-34.5243 47.4589   4
  -1  -6  19 42.1904 108.951   2
   1   6 -18 4922.30 443.881   4
  -1  -6  18 4166.76 431.688   2
   1   6 -17 205.951 100.166   4
   1   6 -17 343.466 129.828   7
  -1  -6  17 344.354 145.144   2
   1   6 -17 293.541 131.760   2
   1   6 -16 138.242 91.2879   4
   1   6 -16 150.738 107.897   7
   1   6 -16-20.6676 48.8471   2
  -1  -6  16 21.3325 36.9577   2
   1   6 -15 83.6331 60.2158   4
   1   6 -15-28.3190 40.4354   7
   1   6 -15 225.877 104.940   2
  -1  -6  15 141.717 84.4620   2
   1   6 -14 3633.07 356.969   4
   1   6 -14 3230.52 369.640   7
  -1  -6  14 3304.63 355.295   2
   1   6 -14 3634.30 341.115   2
   1   6 -13 171.736 74.6077   7
  -1  -6  13 366.698 123.229   2
   1   6 -12 4915.23 439.135   7
  -1  -6  12 5899.62 462.268   2
  -1  -6  12 5352.78 191.858   5
   1   6 -11 2442.19 304.201   7
  -1  -6  11 2840.29 320.072   2
  -1  -6  11 2413.50 152.390   5
  -1  -6  10 1834.91 247.291   2
  -1  -6  10 1622.91 137.667   5
   1   6 -10 1516.46 78.3839   6
   1   6 -10 1300.43 219.375   7
   1   6  -9 553.578 151.067   7
  -1  -6   9 245.808 54.2950   5
  -1  -6   9 358.849 109.782   2
   1   6  -9 324.726 47.3710   6
   1   6  -8 4449.84 398.065   7
  -1  -6   8 4758.68 386.603   2
  -1  -6   8 4587.70 263.321   5
   1   6  -8 4670.34 201.958   6
   1   6  -7-60.4857 49.0176   5
   1   6  -7 15.7662 23.3674   6
   1   6  -7 1.81251 35.0074   7
  -1  -6   7-14.3318 26.7234   5
   1   6  -7 2.06354 12.1463   1
  -1  -6   7-39.5061 63.6037   2
   1   6  -7 13.9374 17.1007   3
   1   6  -6 151.504 58.8977   5
   1   6  -6 192.481 81.1429   7
  -1  -6   6 172.732 66.7842   5
   1   6  -6 62.7649 24.6746   1
  -1  -6   6 95.1014 75.8246   2
   1   6  -6 77.7129 24.8765   3
   1   6  -5 26.2944 54.3091   5
   1   6  -5-11.3811 40.3291   7
  -1  -6   5 23.3637 35.4966   5
   1   6  -5 20.2690 22.0418   1
  -1  -6   5 41.8919 65.1834   2
   1   6  -5 5.02002 14.0417   3
  -1  -6   4 813.501 139.522   5
   1   6  -4 596.893 81.2322   1
   1   6  -4 624.685 142.399   7
   1   6  -4 702.092 124.004   5
  -1  -6   4 476.857 119.765   2
  -1  -6   3 440.704 116.999   5
   1   6  -3 211.359 87.6376   7
   1   6  -3 600.565 97.1851   1
  -1  -6   3 286.544 103.334   2
   1   6  -3 176.698 60.5964   5
  -1  -6   2 38708.0 1025.05   2
   1   6  -2 37977.8 940.009   5
  -1  -6   2 37889.2 939.007   5
   1   6  -2 38015.8 719.942   1
   1   6  -2 37212.9 1071.18   7
  -1  -6   1 4774.98 359.022   2
   1   6  -1 5061.25 278.351   1
   1   6  -1 4297.63 362.090   7
  -1  -6   1 4421.06 336.541   5
   1   6  -1 4148.29 319.321   5
   1   6   0 296.159 74.4278   1
   1   6   0 97.4918 67.2046   7
   1   6   0 66.6102 63.0840   5
  -1  -6   0 83.3790 66.9690   5
   1   6   1 3789.38 336.713   7
   1   6   1 4141.30 338.456   5
  -1  -6  -1 3655.20 319.547   5
   1   6   1 4704.89 296.004   1
  -1  -6  -2 25931.5 428.375   3
   1   6   2 23564.3 679.769   1
   1   6   2 25986.2 875.415   7
   1   6   2 28109.7 891.195   5
  -1  -6  -2 25702.2 851.465   5
  -1  -6  -3 625.064 80.6722   3
   1   6   3 753.090 138.360   1
   1   6   3 901.059 182.462   5
  -1  -6  -3 728.452 165.819   5
   1   6   3 552.641 130.820   7
  -1  -6  -4 14092.2 410.239   3
   1   6   4 13291.3 546.141   1
   1   6   4 14707.8 652.821   7
   1   6   4 15353.8 688.298   5
  -1  -6  -4 15188.1 675.381   5
  -1  -6  -5 470.197 87.7168   3
   1   6   5 619.980 129.252   1
   1   6   5 724.878 156.684   5
  -1  -6  -5 508.159 140.999   5
   1   6   5 524.391 125.970   7
  -1  -6  -6 56.8663 50.5662   3
   1   6   6 106.958 65.6088   1
   1   6   6 16.3416 42.2995   5
  -1  -6  -6 54.4866 53.7509   5
   1   6   6-13.5619 47.0555   7
  -1  -6  -7 420.273 91.8083   3
   1   6   7 381.483 106.425   1
  -1  -6  -7 305.768 104.022   5
   1   6   7 277.392 85.7021   7
  -1  -6  -8 417.199 104.528   3
   1   6   8 341.596 102.326   1
  -1  -6  -8 392.793 113.973   5
   1   6   8 220.342 80.3947   7
  -1  -6  -9-59.1766 53.6590   3
   1   6   9 2.44520 41.1176   1
  -1  -6  -9 79.9762 75.4433   5
   1   6   9-40.6615 43.4986   7
   1   6  10 6542.23 433.460   7
  -1  -6 -10 6472.37 409.434   3
   1   6  10 6131.98 437.640   1
  -1  -6 -10 6170.83 482.542   5
  -1  -6 -11 1127.83 186.591   3
  -1  -6 -11 1011.13 201.661   5
   1   6  11 1201.39 191.245   7
   1   6  11 1022.08 181.103   4
   1   6  12 1301.03 215.576   4
  -1  -6 -12 1139.32 216.773   5
  -1  -6 -12 1338.98 202.917   3
   1   6  13 745.761 161.394   4
  -1  -6 -13 447.088 139.724   5
  -1  -6 -13 716.383 154.683   3
   1   6  14 9823.69 593.512   4
  -1  -6 -14 9772.93 639.249   5
  -1  -6 -14 10728.5 610.514   3
   1   6  15 89.9857 79.3524   4
  -1  -6 -15-2.50461 63.8107   5
   1   6  16 2318.16 294.262   4
  -1  -6 -16 2017.99 303.041   5
   1   6  17 498.982 142.265   4
   1   6  17 371.467 134.296   5
  -1  -6 -17 334.327 111.777   5
   1   6  18 645.059 165.696   4
  -1  -6 -18 462.236 163.598   5
   1   6  18 795.551 215.318   5
   1   6  19 111.224 97.6046   4
  -1  -6 -19 212.550 129.857   5
   1   6  19-16.5141 84.4531   5
   1   6  20 1614.04 281.803   1
  -1  -6 -20 1520.77 265.585   5
   1   6  20 1304.96 268.833   5
   1   6  20 1642.14 256.377   4
  -1  -6 -20 1191.46 217.472   7
   1   6  21-23.9921 62.9341   1
  -1  -6 -21-96.2913 101.389   5
   1   6  21 87.7570 71.0058   5
   1   6  21 103.292 79.4877   4
  -1  -6 -21-79.8495 77.6337   7
   1   6  22 148.296 103.846   1
  -1  -6 -22 162.179 104.278   7
   1   6  22 36.3456 74.7929   4
   1   6  22 74.5570 76.6999   5
  -1  -6 -22 86.9520 74.3929   5
   1   6  23 678.136 223.379   5
  -1  -6 -23 1273.84 266.297   5
  -1  -6 -23 854.333 208.985   7
  -1  -6 -24 6910.18 618.517   5
  -1  -6 -24 7063.96 658.400   3
  -1  -6 -24 7710.11 618.426   7
   1   6  24 7673.59 672.240   5
  -1  -6 -25 492.693 188.689   7
  -1  -6 -25 454.647 201.283   3
  -1  -6 -25 70.1432 66.4494   5
   1   6  25 140.275 73.2802   5
  -1  -6 -26 1272.07 264.218   7
  -1  -6 -26 1181.17 271.180   4
  -1  -6 -26 1015.45 271.071   3
   1   6  26 1032.40 253.102   5
  -1  -6 -27 32.6735 115.640   7
  -1  -6 -27-19.4990 102.144   4
  -1  -6 -27 11.8707 96.5251   3
   1   6  27 37.4533 94.8306   5
  -1  -6 -28 681.327 195.338   4
   1   6  28 458.214 167.178   5
  -1  -6 -28 718.641 249.870   3
  -1  -6 -28 439.169 156.815   7
  -1  -6 -29 90.3638 126.737   4
   1   6  29 3.94482 78.6634   5
  -1  -6 -29-70.2352 163.416   3
  -1  -6 -30 107.365 112.996   4
   1   6  30 290.431 141.858   5
  -1  -6 -30-18.5052 119.510   3
  -1  -6 -31-79.3837 102.391   4
   1   6  31 0.41467 73.7858   5
  -1  -6 -31-60.1471 117.932   3
  -1  -6 -32 328.455 192.008   4
   1   6  32 591.108 219.666   5
  -1  -6 -32 493.566 218.450   3
  -1  -6 -33 247.479 150.048   4
   1   6  33-19.1149 90.5745   5
  -1  -6 -33-47.7817 121.912   3
  -1  -6 -34 281.157 154.747   4
   1   6  34 404.580 180.983   5
  -1  -6 -34 485.767 199.674   3
  -1  -6 -35-52.1487 78.9731   4
   1   6  35-85.7595 118.603   5
  -1  -6 -36 1808.93 402.278   4
   1   6  36 2249.86 438.777   5
  -1  -6 -36 2029.23 441.505   3
  -1  -6 -37-90.6893 82.0488   4
   1   6  37-90.3694 88.9417   5
  -1  -6 -37-12.0200 122.702   3
  -1  -6 -38 111.284 102.387   4
   1   6  38 136.111 139.209   5
  -1  -6 -38 250.862 162.125   3
  -1  -6 -39 232.433 209.182   4
   1   6  39-71.3412 153.024   5
  -1  -6 -39-199.782 128.726   3
  -1  -6 -40 281.681 164.710   4
   1   6  40-159.419 161.049   5
  -1  -6 -40 25.3360 86.9202   3
   1   7 -33 336.869 197.446   3
  -1  -7  33 323.890 190.111   2
   1   7 -33 77.6856 119.784   4
   1   7 -32 751.151 247.757   3
  -1  -7  32 1138.31 289.862   2
   1   7 -32 935.064 278.038   4
   1   7 -31 127.015 161.327   3
  -1  -7  31-9.35312 93.4857   2
   1   7 -31 51.5796 92.9359   4
   1   7 -30 33.6271 120.959   3
  -1  -7  30-151.098 156.370   2
  -1  -7  29-38.2674 88.7814   2
   1   7 -29 51.6469 137.774   4
   1   7 -28 149.349 103.173   3
  -1  -7  28 130.184 136.430   2
   1   7 -28 173.165 115.421   4
   1   7 -27-34.2939 97.8294   3
  -1  -7  27 112.750 107.093   2
   1   7 -27-167.378 74.7355   4
   1   7 -26 248.763 141.505   3
  -1  -7  26 146.906 133.375   2
   1   7 -26 326.718 161.242   4
   1   7 -25 230.577 64.3926   3
  -1  -7  25 282.887 149.929   2
   1   7 -25 356.148 151.415   4
   1   7 -24 1094.58 250.352   3
  -1  -7  24 1015.55 245.135   2
   1   7 -24 1321.31 270.991   4
   1   7 -23 748.773 199.107   3
  -1  -7  23 630.385 191.624   2
   1   7 -23 878.625 230.755   4
   1   7 -22 1441.40 268.592   3
  -1  -7  22 1651.44 300.037   2
   1   7 -22 1484.62 276.033   4
   1   7 -21 162.177 107.348   3
  -1  -7  21-19.1076 61.8931   2
   1   7 -21 135.749 112.528   4
   1   7 -20 39.8225 69.6688   3
  -1  -7  20-33.1727 90.5231   2
   1   7 -20 109.554 91.6835   4
   1   7 -19-26.6618 49.5405   3
  -1  -7  19 126.880 81.7971   2
   1   7 -19 165.759 96.4757   4
   1   7 -18 380.467 130.865   3
  -1  -7  18 507.677 163.845   2
   1   7 -18 382.626 137.383   4
   1   7 -17 336.571 111.811   3
  -1  -7  17 342.478 153.606   2
   1   7 -17 275.896 121.126   4
   1   7 -16-39.0195 44.7854   3
  -1  -7  16 89.1043 76.4174   2
   1   7 -16 39.7373 62.1182   4
   1   7 -15 114.872 67.1525   3
   1   7 -15-4.67669 47.9082   4
  -1  -7  15 106.512 73.1564   2
  -1  -7  14 1629.43 273.413   2
   1   7 -14 1389.20 227.935   2
   1   7 -14 1349.06 194.646   3
   1   7 -14 1506.73 242.456   4
   1   7 -14 1310.80 249.929   7
  -1  -7  14 1199.36 78.1377   5
   1   7 -13 1318.63 215.002   2
  -1  -7  13 1402.59 242.135   2
   1   7 -13 1207.81 172.244   3
   1   7 -13 1205.78 212.457   4
   1   7 -13 1363.48 249.343   7
  -1  -7  13 1234.19 104.765   5
  -1  -7  12-12.2097 21.3420   5
   1   7 -12 103.771 70.5063   2
   1   7 -12 92.5642 89.1474   4
  -1  -7  12 84.2772 88.8388   2
   1   7 -12 15.2952 70.3799   7
   1   7 -12-4.41898 29.9250   3
   1   7 -11 509.004 150.641   7
   1   7 -11 689.250 170.633   4
  -1  -7  11 531.547 87.8756   5
   1   7 -11 596.001 54.1162   6
  -1  -7  11 585.703 153.146   2
   1   7 -11 652.287 116.430   3
   1   7 -10 8827.67 615.564   7
  -1  -7  10 9097.45 589.149   2
   1   7 -10 9666.56 266.928   6
   1   7 -10 9093.69 378.426   3
  -1  -7  10 9091.31 380.352   5
   1   7  -9 113.471 41.1782   6
  -1  -7   9 114.558 57.6228   5
   1   7  -9 225.893 103.779   7
   1   7  -9 60.0674 35.2791   3
  -1  -7   9 158.721 90.4618   2
   1   7  -9 78.7070 30.4457   3
  -1  -7   8 1434.55 167.787   5
   1   7  -8 1406.21 111.488   3
   1   7  -8 1634.85 256.163   7
  -1  -7   8 1835.22 261.347   2
   1   7  -8 1555.30 125.172   3
   1   7  -8 1579.41 140.881   6
   1   7  -7 424.261 97.5000   5
   1   7  -7 326.896 70.3799   6
  -1  -7   7 395.880 94.0572   5
  -1  -7   7 385.950 131.245   2
   1   7  -7 506.902 155.647   7
   1   7  -7 320.629 50.2828   3
   1   7  -7 409.299 50.2430   1
   1   7  -7 486.629 57.5160   3
   1   7  -6 39.1447 21.8806   1
   1   7  -6 22.1200 44.3102   5
   1   7  -6 117.090 83.8755   7
  -1  -7   6 35.0821 41.2622   5
  -1  -7   6-3.25005 42.9865   2
   1   7  -5 262.292 54.7854   1
   1   7  -5 373.605 97.9869   5
   1   7  -5 418.528 134.816   7
  -1  -7   5 239.808 82.0071   5
  -1  -7   5 296.504 100.615   2
   1   7  -4 913.359 108.390   1
   1   7  -4 992.914 157.992   5
   1   7  -4 1100.17 204.567   7
  -1  -7   4 968.955 160.861   5
  -1  -7   4 1122.31 196.438   2
   1   7  -3 19.3014 25.8790   1
   1   7  -3 23.7115 36.5289   5
   1   7  -3 107.413 82.7988   7
  -1  -7   3 97.1935 67.7302   5
  -1  -7   3 146.561 92.3860   2
   1   7  -2 44.6160 35.3497   1
   1   7  -2 93.4230 70.2487   7
   1   7  -2-21.6183 48.3763   5
  -1  -7   2 56.0556 67.8554   5
  -1  -7   2 77.6807 60.2548   2
   1   7  -1 932.701 131.000   1
   1   7  -1 512.338 118.470   5
   1   7  -1 394.343 120.230   7
  -1  -7   1 702.814 146.697   5
  -1  -7   1 650.953 153.503   2
   1   7   0 3127.18 246.593   1
   1   7   0 3173.22 338.179   7
   1   7   0 3429.95 324.555   5
  -1  -7   0 3383.22 322.766   5
   1   7   1 676.776 125.649   1
  -1  -7  -1 668.879 151.245   5
   1   7   1 717.611 168.442   7
   1   7   1 626.965 145.354   5
  -1  -7  -2 11315.6 254.834   3
   1   7   2 10204.7 477.156   1
   1   7   2 11532.5 632.067   7
   1   7   2 11071.5 610.438   5
  -1  -7  -2 10778.8 590.930   5
   1   7   3 149.475 102.893   5
  -1  -7  -3 237.850 49.0987   3
   1   7   3 377.548 105.613   1
  -1  -7  -3 242.562 84.5704   5
   1   7   3 208.032 89.0771   7
  -1  -7  -4 29.8637 36.1331   3
   1   7   4 72.1587 38.7259   1
  -1  -7  -4 78.3590 77.0163   5
   1   7   4 67.2579 70.1851   5
   1   7   4 127.345 66.5719   7
  -1  -7  -5 964.298 120.102   3
   1   7   5 918.637 157.821   1
   1   7   5 960.508 203.443   5
  -1  -7  -5 780.579 158.750   5
   1   7   5 1045.58 192.792   7
  -1  -7  -6 2461.50 204.892   3
   1   7   6 2291.81 253.023   1
   1   7   6 2601.89 298.634   7
   1   7   6 2781.96 325.795   5
  -1  -7  -6 2482.72 304.808   5
  -1  -7  -7 336.076 107.886   5
   1   7   7 146.633 68.1568   1
  -1  -7  -7 277.383 80.5698   3
   1   7   7 193.744 86.3131   7
  -1  -7  -8 244.240 106.944   5
   1   7   8 435.025 116.867   1
  -1  -7  -8 587.997 125.365   3
   1   7   8 344.736 107.177   7
  -1  -7  -9 301.806 117.671   5
   1   7   9 451.034 138.444   1
  -1  -7  -9 245.496 75.7762   3
   1   7   9 237.799 100.253   7
  -1  -7 -10 616.340 162.646   5
   1   7  10 359.050 110.019   1
  -1  -7 -10 529.438 118.460   3
   1   7  10 372.759 116.596   7
  -1  -7 -11 426.770 139.862   5
   1   7  11 692.008 152.546   7
   1   7  11 759.545 183.870   1
  -1  -7 -11 756.811 148.085   3
   1   7  12 10065.5 629.179   4
  -1  -7 -12 10275.6 562.422   3
   1   7  12 10950.7 611.892   7
  -1  -7 -12 10391.2 676.561   5
   1   7  12 9360.70 595.593   1
   1   7  13 2.53116 69.1941   1
  -1  -7 -13-37.3891 82.3864   5
  -1  -7 -13 81.3429 94.9049   3
   1   7  13 109.512 76.0017   4
   1   7  14 2479.98 324.902   1
  -1  -7 -14 2322.48 288.962   3
  -1  -7 -14 2094.70 312.339   5
   1   7  14 2542.10 322.611   4
   1   7  15 820.776 193.160   1
  -1  -7 -15 660.436 182.666   5
   1   7  15 775.573 177.898   4
  -1  -7 -15 495.864 141.550   3
   1   7  16 1334.00 246.232   1
  -1  -7 -16 1815.70 305.480   5
   1   7  16 1712.26 272.114   4
  -1  -7 -16 2019.02 288.728   3
   1   7  17 295.682 140.265   1
   1   7  17 56.8339 91.8867   5
  -1  -7 -17 314.307 126.543   5
  -1  -7 -17 150.192 79.8582   3
   1   7  17 118.927 90.1038   4
   1   7  18 1516.38 253.468   4
   1   7  18 1426.26 288.467   5
  -1  -7 -18 1447.42 274.074   5
  -1  -7 -18 1484.43 254.485   7
   1   7  18 1101.21 229.012   1
  -1  -7 -18 1379.77 252.147   3
   1   7  19-28.9799 61.7299   4
  -1  -7 -19-161.911 137.384   5
   1   7  19 91.1937 97.3573   5
  -1  -7 -19 53.9701 65.8687   7
   1   7  19 73.3534 93.4470   1
  -1  -7 -19 57.8646 109.291   3
   1   7  20 117.387 78.2277   4
  -1  -7 -20 234.851 113.332   5
   1   7  20 374.694 164.574   5
  -1  -7 -20 302.159 121.168   7
   1   7  20 306.318 145.730   1
  -1  -7 -20 373.983 162.338   3
   1   7  21 304.901 124.795   4
  -1  -7 -21 326.012 135.828   3
   1   7  21 491.154 184.390   1
  -1  -7 -21 83.8164 76.3562   7
   1   7  21 458.080 192.042   5
  -1  -7 -21 211.183 115.041   5
  -1  -7 -22 3150.84 414.666   3
   1   7  22 3782.63 485.961   5
  -1  -7 -22 3499.84 417.789   7
  -1  -7 -22 3225.19 431.751   5
  -1  -7 -23 94.9856 145.813   7
  -1  -7 -23 347.982 182.904   3
   1   7  23 201.361 143.737   5
   1   7  24 7749.23 716.034   5
  -1  -7 -24 7341.97 620.819   7
  -1  -7 -24 7694.59 688.237   3
  -1  -7 -25 48.9271 123.947   7
  -1  -7 -25 194.262 148.563   3
   1   7  25 75.7008 86.6308   5
  -1  -7 -26-99.8532 126.278   3
   1   7  26-27.4713 109.290   5
  -1  -7 -27 135.011 122.099   3
   1   7  27 434.449 194.825   5
  -1  -7 -27 390.009 179.301   7
  -1  -7 -28 1312.70 323.355   3
   1   7  28 1533.39 345.163   5
  -1  -7 -28 1377.25 291.193   7
  -1  -7 -29 60.1397 86.6161   3
   1   7  29-76.3105 117.307   5
  -1  -7 -29 115.644 102.896   7
  -1  -7 -30 655.303 228.580   3
   1   7  30 458.201 186.288   5
  -1  -7 -30 403.806 137.940   7
  -1  -7 -31-90.4740 128.973   3
   1   7  31-15.7300 86.5806   5
  -1  -7 -31-57.5349 94.2688   7
  -1  -7 -32-75.1997 161.069   3
   1   7  32 73.5341 145.116   5
  -1  -7 -32-16.1743 117.549   7
  -1  -7 -33 2.63758 93.7877   3
   1   7  33 100.046 88.3549   5
  -1  -7 -33 121.753 137.924   7
  -1  -7 -34 1739.00 408.362   3
   1   7  34 1220.22 321.105   5
  -1  -7 -34 1529.54 336.308   7
  -1  -7 -35 59.0328 102.085   3
   1   7  35 121.542 122.102   5
  -1  -7 -35-48.7883 109.766   7
  -1  -7 -36 468.285 249.356   3
   1   7  36 798.982 271.320   5
  -1  -7 -36 223.051 152.554   7
  -1  -7 -37-141.375 172.965   3
   1   7  37 146.182 91.0344   5
  -1  -7 -37 311.845 145.717   7
  -1  -7 -38 177.922 173.349   3
   1   7  38 9.90369 117.660   5
  -1  -7 -38 20.7557 137.583   7
  -1  -7 -39 283.956 198.404   3
  -1  -7 -39-43.8972 125.076   7
   1   7  39 14.8744 153.402   5
   1   8 -31-234.481 164.160   4
  -1  -8  31 25.6690 99.9401   2
  -1  -8  30 80.6443 74.0940   2
   1   8 -30-154.955 148.865   4
   1   8 -30-60.8598 89.0422   3
  -1  -8  29 63.9833 99.8342   2
   1   8 -29 426.620 181.174   4
   1   8 -29 276.801 165.226   3
  -1  -8  28 254.232 182.625   2
   1   8 -28 6.68471 103.976   3
   1   8 -27 72.1414 141.691   4
   1   8 -27-90.0990 84.5918   3
  -1  -8  26 111.557 108.728   2
   1   8 -26 103.207 124.778   4
   1   8 -26 326.333 169.086   3
  -1  -8  25 133.858 134.347   2
   1   8 -25 164.757 145.300   4
   1   8 -25 74.3456 98.5620   3
  -1  -8  24 136.392 98.8120   2
   1   8 -24 170.715 115.894   4
   1   8 -24 24.9350 99.6290   3
  -1  -8  23 18.4105 73.1218   2
   1   8 -23-157.931 114.000   4
   1   8 -23-29.7411 83.5926   3
  -1  -8  22 1301.89 283.897   2
   1   8 -22 1490.27 283.970   4
   1   8 -22 1369.64 258.219   3
  -1  -8  21 231.714 143.148   2
   1   8 -21 636.766 206.650   4
   1   8 -21 314.336 123.768   3
  -1  -8  20 782.323 223.697   2
   1   8 -20 676.008 189.006   4
   1   8 -20 561.644 154.723   3
  -1  -8  19 224.430 144.670   2
   1   8 -19 91.1955 91.1624   4
   1   8 -19 331.258 127.141   3
  -1  -8  18 1719.45 299.345   2
   1   8 -18 1857.96 296.461   4
   1   8 -18 1551.16 239.484   3
  -1  -8  17 30.9194 98.7882   2
   1   8 -17-43.9229 69.7773   4
   1   8 -17 74.3541 65.5094   3
  -1  -8  16 15.1494 100.767   2
   1   8 -16 44.1317 35.9177   3
   1   8 -16 11.2340 60.8476   4
   1   8 -15 88.3123 68.5932   4
   1   8 -15 115.725 65.3353   3
  -1  -8  15 60.2903 65.9419   2
  -1  -8  15 174.086 32.9316   5
  -1  -8  14 266.779 50.7284   5
  -1  -8  14 264.969 101.781   2
   1   8 -14 221.255 84.2603   3
   1   8 -14 382.350 130.676   4
  -1  -8  13 903.720 111.038   5
   1   8 -13 1235.96 228.951   4
  -1  -8  13 1080.20 233.451   2
   1   8 -13 910.583 136.328   3
   1   8 -12 8350.50 187.532   6
   1   8 -12 8395.51 351.960   3
  -1  -8  12 8327.17 363.689   5
  -1  -8  12 9994.37 671.847   2
  -1  -8  12 10481.0 698.496   7
   1   8 -12 9317.86 626.524   4
   1   8 -12 8140.85 192.418   6
   1   8 -12 8789.50 394.326   3
   1   8 -11 5.49117 18.9460   6
   1   8 -11 9.08855 22.0613   3
  -1  -8  11-20.0799 41.6413   5
   1   8 -11 204.472 112.374   2
   1   8 -11 22.8700 31.3316   3
   1   8 -11 86.9752 97.7890   4
  -1  -8  11 214.345 108.460   7
   1   8 -11 127.853 125.876   7
  -1  -8  11-74.4059 98.4189   2
   1   8 -10 6316.10 251.832   3
  -1  -8  10 6526.75 363.207   5
   1   8 -10 8413.20 563.759   2
  -1  -8  10 6792.77 541.597   2
   1   8 -10 6581.34 278.236   3
   1   8 -10 7878.90 555.129   4
   1   8 -10 7168.59 275.799   6
   1   8 -10 7012.01 585.871   7
  -1  -8  10 7800.15 589.705   7
   1   8  -9 1674.70 111.037   3
  -1  -8   9 1470.20 182.171   5
   1   8  -9 1746.08 300.119   7
  -1  -8   9 1637.13 271.616   7
   1   8  -9 1675.28 258.246   2
   1   8  -9 1544.63 113.559   3
   1   8  -9 1607.39 247.583   4
   1   8  -9 1939.17 167.088   6
  -1  -8   9 1780.86 273.462   2
  -1  -8   8 204.317 73.5458   5
   1   8  -8 306.900 140.067   7
  -1  -8   8 202.945 115.255   7
   1   8  -8 376.815 133.238   2
   1   8  -8 411.095 147.074   4
   1   8  -8 315.133 74.1929   6
  -1  -8   8 328.697 133.984   2
  -1  -8   7 596.998 123.805   5
   1   8  -7 733.104 185.121   7
   1   8  -7 632.548 152.978   2
   1   8  -7 650.653 157.355   4
  -1  -8   7 701.201 175.879   2
   1   8  -7 597.692 68.0948   1
   1   8  -7 626.274 106.516   6
   1   8  -6 1853.10 228.165   5
  -1  -8   6 1510.04 202.634   5
   1   8  -6 1718.63 282.308   7
  -1  -8   6 1823.22 273.833   2
   1   8  -6 1866.48 189.755   6
   1   8  -6 1375.61 119.255   1
  -1  -8   5 23.6173 51.6066   2
   1   8  -5 52.0968 53.7674   5
   1   8  -5 61.1483 75.7063   7
  -1  -8   5-18.1062 44.0702   5
   1   8  -5 33.3197 22.9763   1
  -1  -8   4-76.5499 93.5934   2
   1   8  -4 41.7667 60.6521   5
   1   8  -4 35.3553 63.3225   7
  -1  -8   4-11.7782 62.4737   5
   1   8  -4 1.12150 24.4821   1
  -1  -8   3-50.9352 60.5229   2
   1   8  -3 4.32613 38.1579   7
   1   8  -3 32.6269 49.3937   5
  -1  -8   3 56.0370 70.8449   5
   1   8  -3 16.2936 27.7692   1
  -1  -8   2 969.622 195.693   2
   1   8  -2 1026.96 185.526   5
  -1  -8   2 1157.24 202.933   5
   1   8  -2 1174.47 149.123   1
   1   8  -2 1049.82 215.035   7
   1   8  -1 186.058 84.1113   5
   1   8  -1 113.813 66.1015   7
  -1  -8   1 161.811 98.7066   5
   1   8  -1 230.649 78.0590   1
   1   8   0 9155.06 568.264   5
  -1  -8   0 9405.65 577.128   5
   1   8   0 9889.32 469.724   1
   1   8   0 9490.42 632.252   7
   1   8   1 340.349 126.125   5
  -1  -8  -1 365.237 131.225   5
   1   8   1 325.403 94.2482   1
   1   8   1 541.896 157.490   7
   1   8   2 1415.78 236.878   5
   1   8   2 1051.09 214.146   7
  -1  -8  -2 1159.49 218.836   5
   1   8   2 884.494 153.647   1
  -1  -8  -3 1270.27 97.3882   3
   1   8   3 1170.37 222.000   5
   1   8   3 1032.36 207.533   7
  -1  -8  -3 1142.59 223.390   5
   1   8   3 1375.31 191.736   1
   1   8   4 4326.99 414.952   7
   1   8   4 3644.47 319.543   1
   1   8   4 5040.42 453.033   5
  -1  -8  -4 4759.03 442.406   5
  -1  -8  -4 4290.25 213.993   3
  -1  -8  -5 320.183 69.6697   3
  -1  -8  -5 387.267 126.561   5
   1   8   5 356.544 123.865   7
   1   8   5 263.354 93.0637   5
   1   8   5 335.380 110.876   1
  -1  -8  -6 176.266 58.1975   3
  -1  -8  -6 156.997 89.7716   5
   1   8   6 294.076 105.613   7
   1   8   6 95.3811 51.9898   1
   1   8   6 316.457 141.244   5
   1   8   7 159.976 110.973   5
  -1  -8  -7 38.4126 40.4266   3
   1   8   7 82.9101 55.3889   7
  -1  -8  -7 51.9039 43.2857   5
   1   8   7 94.3216 62.3259   1
   1   8   7 44.7799 48.3255   2
   1   8   8 78.8354 100.734   5
  -1  -8  -8 67.0121 54.4256   3
   1   8   8 179.156 104.813   7
  -1  -8  -8 18.2135 70.6485   5
   1   8   8 73.8564 52.7812   1
   1   8   8 105.647 90.4805   2
  -1  -8  -9 147.882 60.5833   3
   1   8   9 99.6019 61.6438   7
   1   8   9 236.580 95.2276   1
   1   8   9 280.892 162.743   5
  -1  -8  -9 100.227 63.0799   5
  -1  -8 -10 7544.61 448.572   3
   1   8  10 7933.94 555.218   7
  -1  -8 -10 7057.15 575.450   5
   1   8  10 7437.32 609.408   5
   1   8  10 6772.59 508.370   1
  -1  -8 -11 7.04396 61.3828   3
   1   8  11-6.13280 40.4735   7
   1   8  11-87.4742 86.0153   1
  -1  -8 -11 24.4376 57.1419   5
  -1  -8 -12 5824.92 531.884   5
  -1  -8 -12 5541.95 417.760   3
   1   8  12 5995.17 483.415   7
   1   8  12 5105.63 462.747   1
   1   8  13 641.279 170.518   4
   1   8  13 437.218 147.559   1
  -1  -8 -13 657.364 153.258   3
  -1  -8 -13 349.975 140.766   5
   1   8  13 456.825 146.553   7
   1   8  14 350.846 138.188   4
   1   8  14 562.594 172.743   1
  -1  -8 -14 551.862 152.341   3
  -1  -8 -14 478.738 180.271   5
  -1  -8 -14 382.942 140.823   7
   1   8  15 632.009 187.417   4
   1   8  15 497.054 162.891   1
  -1  -8 -15 368.037 132.709   3
[truncated: 2,765,885 more chars]
