# Supplementary material for: Shape-Memory Effect Triggered by π–π Interactions in a Flexible Terpyridine Metal–Organic Framework
Source: ACS Mater Lett. 2023 Mar 23;5(4):1256–60. doi: 10.1021/acsmaterialslett.3c00068 (PMC10074452; doi:10.1021/acsmaterialslett.3c00068)
Supplement: Supplementary file 3 — tz3c00068_si_003.cif [file tz3c00068_si_003.cif]

data_Zn-terp-beta

_publ_section_title  
;
Shape-memory effect in the flexible terpyridine
metal-organic framework, triggered 
by pi-pi interactions.
;

loop_
_audit_author_name
_audit_author_address
'Kornel Roztocki'
;
Faculty of Chemistry, 
Adam Mickiewicz University, 
Uniwersytetu Poznanskiego 8, 
61 614 Poznan, Poland
;

loop_
_publ_author_name
_publ_author_address
'Wiktoria Gromelska'
;
Faculty of Chemistry, 
Adam Mickiewicz University, 
Uniwersytetu Poznanskiego 8, 
61 614 Poznan, Poland
;
'Filip Formalik'
;
Department of Micro, Nano, and Bioprocess Engineering, 
Faculty of Chemistry, Wroclaw University of Science 
and Technology, 
50 370 Wroclaw, Poland
;

'Alessia Giordana'
;
Dipartimento di Chimica, 
Università degli Studi di Torino, 
Via Pietro Giuria 7, 
10125, Torino, Italy
;

'Luca Andreo'
;
Dipartimento di Chimica, 
Università degli Studi di Torino, 
Via Pietro Giuria 7, 
10125, Torino, Italy
;

'Ghodrat Mahmoudi'
;
Department of Chemistry, 
Faculty of Science, 
University of Maragheh, 
P.O. Box 55136-83111, Maragheh, Iran
;

'Volodymyr Bon'
;
Chair of Inorganic Chemistry, 
Technische Universität Dresden, 
Bergstrasse 66, 01062 Dresden, Germany
;

'Stefan Kaskel'
;
Chair of Inorganic Chemistry, 
Technische Universität Dresden, 
Bergstrasse 66, 01062 Dresden, Germany
;

'Leonard J. Barbour'
;
Department of Chemistry and Polymer Science, 
University of Stellenbosch, 
Private Bag X1, Matirland 7602, South Africa
;

'Agnieszka Janiak'
;
Faculty of Chemistry, 
Adam Mickiewicz University, 
Uniwersytetu Poznanskiego 8, 
61 614 Poznan, Poland
;

'Emanuele Priola'
;
Dipartimento di Chimica, 
Università degli Studi di Torino, 
Via Pietro Giuria 7, 
10125, Torino, Italy
;

_publ_contact_author_name
'Kornel Roztocki'

_publ_contact_author_address
;kornelroztocki@gmail.com
;

_audit_creation_date               2022-01-28
_audit_creation_method
;
Olex2 1.5
(compiled 2021.12.09 svn.r5202d8cf for OlexSys, GUI svn.r6439)
;
_shelx_SHELXL_version_number       '2018/3'
_audit_contact_author_address      ?
_audit_contact_author_email        ?
_audit_contact_author_name         ''
_audit_contact_author_phone        ?
_publ_contact_author_id_orcid      ?
_publ_section_references
;
Dolomanov, O.V., Bourhis, L.J., Gildea, R.J, Howard, J.A.K. & Puschmann, H.
 (2009), J. Appl. Cryst. 42, 339-341.

Sheldrick, G.M. (2015). Acta Cryst. A71, 3-8.

Sheldrick, G.M. (2015). Acta Cryst. C71, 3-8.
;
_chemical_name_common              ?
_chemical_name_systematic          ?
_chemical_formula_moiety           'C88 H52 N8 O16 Zn4'
_chemical_formula_sum              'C88 H52 N8 O16 Zn4'
_chemical_formula_weight           1738.85
_chemical_melting_point            ?
_chemical_oxdiff_formula           C30H30N2O3Zn4
loop_
  _atom_type_symbol
  _atom_type_description
  _atom_type_scat_dispersion_real
  _atom_type_scat_dispersion_imag
  _atom_type_scat_source
 'C' 'C' 0.0033 0.0016 'International Tables Vol C Tables 4.2.6.8 and 6.1.1.4'
 'H' 'H' 0.0000 0.0000 'International Tables Vol C Tables 4.2.6.8 and 6.1.1.4'
 'N' 'N' 0.0061 0.0033 'International Tables Vol C Tables 4.2.6.8 and 6.1.1.4'
 'O' 'O' 0.0106 0.0060 'International Tables Vol C Tables 4.2.6.8 and 6.1.1.4'
 'Zn' 'Zn' 0.2839 1.4301 'International Tables Vol C Tables 4.2.6.8 and 6.1.1.4'

_shelx_space_group_comment
;
The symmetry employed for this shelxl refinement is uniquely defined
by the following loop, which should always be used as a source of
symmetry information in preference to the above space-group names.
They are only intended as comments.
;
_space_group_crystal_system        'triclinic'
_space_group_IT_number             2
_space_group_name_H-M_alt          'P -1'
_space_group_name_Hall             '-P 1'
loop_
  _space_group_symop_operation_xyz
 'x, y, z'
 '-x, -y, -z'

_cell_length_a                     9.513(3)
_cell_length_b                     16.732(3)
_cell_length_c                     24.136(3)
_cell_angle_alpha                  92.745(13)
_cell_angle_beta                   99.235(16)
_cell_angle_gamma                  103.38(2)
_cell_volume                       3674.5(15)
_cell_formula_units_Z              2
_cell_measurement_reflns_used      1142
_cell_measurement_temperature      100.00(10)
_cell_measurement_theta_max        20.5110
_cell_measurement_theta_min        3.7240
_shelx_estimated_absorpt_T_max     ?
_shelx_estimated_absorpt_T_min     ?
_exptl_absorpt_coefficient_mu      1.370
_exptl_absorpt_correction_T_max    1.00000
_exptl_absorpt_correction_T_min    0.82888
_exptl_absorpt_correction_type     multi-scan
_exptl_absorpt_process_details
;
CrysAlisPro 1.171.41.120a (Rigaku Oxford Diffraction, 2021)
Empirical absorption correction using spherical harmonics,
implemented in SCALE3 ABSPACK scaling algorithm.
;
_exptl_absorpt_special_details     ?
_exptl_crystal_colour              colourless
_exptl_crystal_density_diffrn      1.572
_exptl_crystal_density_meas        ?
_exptl_crystal_density_method      ?
_exptl_crystal_description         needle
_exptl_crystal_F_000               1768
_exptl_crystal_size_max            ?
_exptl_crystal_size_mid            ?
_exptl_crystal_size_min            ?
_exptl_transmission_factor_max     ?
_exptl_transmission_factor_min     ?
_diffrn_reflns_av_R_equivalents    0.1430
_diffrn_reflns_av_unetI/netI       0.2602
_diffrn_reflns_Laue_measured_fraction_full  0.997
_diffrn_reflns_Laue_measured_fraction_max  0.852
_diffrn_reflns_limit_h_max         12
_diffrn_reflns_limit_h_min         -10
_diffrn_reflns_limit_k_max         20
_diffrn_reflns_limit_k_min         -20
_diffrn_reflns_limit_l_max         29
_diffrn_reflns_limit_l_min         -31
_diffrn_reflns_number              37283
_diffrn_reflns_point_group_measured_fraction_full  0.997
_diffrn_reflns_point_group_measured_fraction_max  0.852
_diffrn_reflns_theta_full          25.242
_diffrn_reflns_theta_max           28.510
_diffrn_reflns_theta_min           3.309
_diffrn_ambient_environment        N~2~
_diffrn_ambient_temperature        100.00(10)
_diffrn_detector                   'CCD plate'
_diffrn_detector_area_resol_mean   16.1544
_diffrn_detector_type              Eos
_diffrn_measured_fraction_theta_full  0.997
_diffrn_measured_fraction_theta_max  0.852
_diffrn_measurement_details
;
List of Runs (angles in degrees, time in seconds):

  # Type    Start    End  Width  t~exp~   \w     \q     \k     \f   Frames
--------------------------------------------------------------------------
  1  \w    -52.00  43.00   1.00   70.00    --   16.41 -70.00-125.00   95
  2  \w    -10.00  85.00   1.00   70.00    --   16.41  70.00   6.00   95
  3  \w    -39.00  46.00   1.00   70.00    --   16.41 -77.00-150.00   85
  4  \w     -5.00  85.00   1.00   70.00    --   16.41  57.00 150.00   90
  5  \w    -19.00  15.00   1.00   70.00    --  -17.19 -99.00 150.00   34
  6  \w    -26.00   9.00   1.00   70.00    --  -17.19 -37.00 -30.00   35
  7  \w     27.00  54.00   1.00   70.00    --  -17.19  37.00 150.00   27
  8  \w    -43.00  24.00   1.00   70.00    --  -17.19  37.00 150.00   67
;
_diffrn_measurement_device         'four-circle diffractometer'
_diffrn_measurement_device_type    'Xcalibur, Eos'
_diffrn_measurement_method         '\w scans'
_diffrn_orient_matrix_type        
 'CrysAlisPro convention (1999,Acta A55,543-557)'
_diffrn_orient_matrix_UB_11        -0.0614228000
_diffrn_orient_matrix_UB_12        -0.0190073000
_diffrn_orient_matrix_UB_13        0.0119745000
_diffrn_orient_matrix_UB_21        -0.0466574000
_diffrn_orient_matrix_UB_22        0.0155749000
_diffrn_orient_matrix_UB_23        -0.0204044000
_diffrn_orient_matrix_UB_31        -0.0106411000
_diffrn_orient_matrix_UB_32        -0.0361931000
_diffrn_orient_matrix_UB_33        -0.0182680000
_diffrn_radiation_monochromator    graphite
_diffrn_radiation_probe            x-ray
_diffrn_radiation_type             'Mo K\a'
_diffrn_radiation_wavelength       0.71073
_diffrn_source                     'fine-focus sealed X-ray tube'
_diffrn_source_type                'Enhance (Mo) X-ray Source'
_reflns_Friedel_coverage           0.000
_reflns_Friedel_fraction_full      .
_reflns_Friedel_fraction_max       .
_reflns_number_gt                  6656
_reflns_number_total               15885
_reflns_special_details
;
 Reflections were merged by SHELXL according to the crystal
 class for the calculation of statistics and refinement.
 
 _reflns_Friedel_fraction is defined as the number of unique
 Friedel pairs measured divided by the number that would be
 possible theoretically, ignoring centric projections and
 systematic absences.
;
_reflns_threshold_expression       'I > 2\s(I)'
_computing_cell_refinement         'CrysAlisPro 1.171.41.120a (Rigaku OD, 2021)'
_computing_data_collection         'CrysAlisPro 1.171.41.120a (Rigaku OD, 2021)'
_computing_data_reduction          'CrysAlisPro 1.171.41.120a (Rigaku OD, 2021)'
_computing_molecular_graphics      'Olex2 1.5 (Dolomanov et al., 2009)'
_computing_publication_material    'Olex2 1.5 (Dolomanov et al., 2009)'
_computing_structure_refinement    'SHELXL 2018/3 (Sheldrick, 2015)'
_computing_structure_solution      'SHELXT 2018/2 (Sheldrick, 2018)'
_refine_diff_density_max           2.105
_refine_diff_density_min           -1.407
_refine_diff_density_rms           0.165
_refine_ls_extinction_coef         .
_refine_ls_extinction_method       none
_refine_ls_goodness_of_fit_ref     1.030
_refine_ls_hydrogen_treatment      constr
_refine_ls_matrix_type             full
_refine_ls_number_parameters       1045
_refine_ls_number_reflns           15885
_refine_ls_number_restraints       0
_refine_ls_R_factor_all            0.2498
_refine_ls_R_factor_gt             0.1218
_refine_ls_restrained_S_all        1.030
_refine_ls_shift/su_max            0.001
_refine_ls_shift/su_mean           0.000
_refine_ls_structure_factor_coef   Fsqd
_refine_ls_weighting_details      
 'w=1/[\s^2^(Fo^2^)+(0.1317P)^2^+27.1378P] where P=(Fo^2^+2Fc^2^)/3'
_refine_ls_weighting_scheme        calc
_refine_ls_wR_factor_gt            0.2956
_refine_ls_wR_factor_ref           0.3658
_refine_special_details            ?
_olex2_refinement_description
;
1. Fixed Uiso
 At 1.2 times of:
  All C(H) groups
2.a Aromatic/amide H refined with riding coordinates:
 C144(H144), C28(H28), C63(H63), C134(H134), C27(H27), C68(H68), C61(H61),
 C69(H69), C12(H12), C163(H163), C100(H100), C101(H101), C118(H118), C60(H60),
 C24(H24), C135(H135), C153(H153), C140(H140), C155(H155), C13(H13), C29(H29),
 C127(H127), C30(H30), C43(H43), C162(H162), C31(H31), C22(H22), C145(H145),
 C64(H64), C53(H53), C26(H26), C89(H89), C67(H67), C103(H103), C77(H77),
 C70(H70), C62(H62), C58(H58), C45(H45), C52(H52), C154(H154), C97(H97),
 C160(H160), C37(H37), C156(H156), C139(H139), C158(H158), C92(H92), C98(H98),
 C102(H102), C112(H112), C114(H114)
;
_atom_sites_solution_hydrogens     geom
_atom_sites_solution_primary       dual
_atom_sites_solution_secondary     ?
loop_
  _atom_site_label
  _atom_site_type_symbol
  _atom_site_fract_x
  _atom_site_fract_y
  _atom_site_fract_z
  _atom_site_U_iso_or_equiv
  _atom_site_adp_type
  _atom_site_occupancy
  _atom_site_site_symmetry_order
  _atom_site_calc_flag
  _atom_site_refinement_flags_posn
  _atom_site_refinement_flags_adp
  _atom_site_refinement_flags_occupancy
  _atom_site_disorder_assembly
  _atom_site_disorder_group
 Zn2 Zn 0.41952(18) 0.41518(9) 0.23149(5) 0.0343(4) Uani 1 1 d . . . . .
 Zn12 Zn 1.02499(18) 0.46751(9) 0.71446(5) 0.0339(4) Uani 1 1 d . . . . .
 Zn1 Zn 0.77039(18) 0.28143(9) 0.75133(5) 0.0338(4) Uani 1 1 d . . . . .
 Zn14 Zn 0.24972(18) 0.21297(9) 0.22988(5) 0.0329(4) Uani 1 1 d . . . . .
 O3 O 0.4298(10) 0.3852(6) 0.3083(3) 0.038(2) Uani 1 1 d . . . . .
 O19 O 0.4176(10) 0.2272(5) 0.1794(3) 0.035(2) Uani 1 1 d . . . . .
 O25 O 0.1183(9) 0.2177(5) 0.2863(3) 0.033(2) Uani 1 1 d . . . . .
 O107 O 0.0482(10) 0.4496(5) -0.2034(3) 0.035(2) Uani 1 1 d . . . . .
 O18 O 0.1504(10) 0.2729(6) 0.1730(3) 0.036(2) Uani 1 1 d . . . . .
 O4 O 0.2370(10) 0.4095(5) 0.1769(3) 0.038(2) Uani 1 1 d . . . . .
 O105 O 0.7106(11) 0.3173(6) 0.6774(3) 0.043(2) Uani 1 1 d . . . . .
 O15 O 0.4170(10) 0.2512(5) 0.2966(3) 0.037(2) Uani 1 1 d . . . . .
 O108 O -0.0252(10) 0.3151(5) -0.2071(3) 0.036(2) Uani 1 1 d . . . . .
 O106 O 0.8112(10) 0.4528(5) 0.6878(3) 0.038(2) Uani 1 1 d . . . . .
 O5 O 0.5109(10) 0.3637(6) 0.1775(3) 0.040(2) Uani 1 1 d . . . . .
 O109 O 0.6731(10) 0.3163(6) -0.1885(3) 0.045(3) Uani 1 1 d . . . . .
 O49 O 0.1639(11) 0.1188(6) 0.3397(3) 0.045(3) Uani 1 1 d . . . . .
 O110 O 0.7299(11) 0.2026(6) -0.1566(3) 0.045(2) Uani 1 1 d . . . . .
 N116 N 1.1738(13) 1.0908(6) 0.1996(4) 0.032(3) Uani 1 1 d . . . . .
 N6 N 0.5362(11) 0.5314(6) 0.2431(4) 0.030(2) Uani 1 1 d . . . . .
 O133 O 0.0560(11) 0.3644(6) 0.6745(3) 0.047(3) Uani 1 1 d . . . . .
 N169 N 0.1177(12) -0.4093(6) 0.7303(4) 0.035(3) Uani 1 1 d . . . . .
 N130 N 0.7181(13) 0.1650(8) 0.7158(4) 0.046(3) Uani 1 1 d . . . . .
 N150 N 0.2482(13) -0.1141(6) 0.8093(4) 0.036(3) Uani 1 1 d . . . . .
 O132 O 0.0738(12) 0.4725(7) 0.6244(4) 0.058(3) Uani 1 1 d . . . . .
 N59 N 0.7078(13) 0.8336(7) 0.3111(4) 0.040(3) Uani 1 1 d . . . . .
 C144 C 0.4187(14) 0.0096(7) 0.8025(4) 0.032(3) Uani 1 1 d . . . . .
 H144 H 0.468463 0.064035 0.817871 0.038 Uiso 1 1 calc R U . . .
 C94 C 0.7398(14) 0.3871(7) 0.6583(4) 0.025(3) Uani 1 1 d . . . . .
 C95 C 0.0246(15) 0.3828(8) -0.1804(5) 0.035(3) Uani 1 1 d . . . . .
 C28 C 0.1458(14) 0.4056(8) 0.0608(4) 0.033(3) Uani 1 1 d . . . . .
 H28 H 0.175944 0.457617 0.082254 0.039 Uiso 1 1 calc R U . . .
 C63 C 0.6398(15) 0.3148(8) 0.5627(4) 0.034(3) Uani 1 1 d . . . . .
 H63 H 0.634819 0.264001 0.579131 0.041 Uiso 1 1 calc R U . . .
 C148 C 0.2937(16) -0.1498(8) 0.7646(5) 0.037(3) Uani 1 1 d . . . . .
 C1 C 0.1085(15) 0.2335(8) 0.3848(5) 0.033(3) Uani 1 1 d . . . . .
 C11 C 0.4773(16) 0.2875(10) 0.1579(5) 0.041(4) Uani 1 1 d . . . . .
 N165 N 0.1510(14) 0.0643(8) 0.9648(5) 0.054(3) Uani 1 1 d . . . . .
 C134 C 0.6115(15) 0.1101(8) 0.7376(5) 0.033(3) Uani 1 1 d . . . . .
 H134 H 0.564517 0.133568 0.763856 0.039 Uiso 1 1 calc R U . . .
 C27 C 0.5548(14) 0.3914(8) 0.4214(4) 0.036(3) Uani 1 1 d . . . . .
 H27 H 0.557427 0.442329 0.405297 0.043 Uiso 1 1 calc R U . . .
 C68 C 0.0423(15) 0.3207(8) -0.0900(4) 0.034(3) Uani 1 1 d . . . . .
 H68 H 0.007912 0.268503 -0.111184 0.041 Uiso 1 1 calc R U . . .
 C61 C 0.1214(15) 0.2035(8) 0.4354(4) 0.036(3) Uani 1 1 d . . . . .
 H61 H 0.143788 0.151264 0.438663 0.043 Uiso 1 1 calc R U . . .
 C56 C 0.6051(14) 0.2437(8) -0.0022(5) 0.031(3) Uani 1 1 d . . . . .
 C39 C 0.6039(14) 0.3905(9) 0.4805(5) 0.034(3) Uani 1 1 d . . . . .
 C54 C 0.0718(14) 0.3238(8) -0.0300(4) 0.031(3) Uani 1 1 d . . . . .
 C69 C 0.6444(16) 0.2307(9) -0.0558(5) 0.043(4) Uani 1 1 d . . . . .
 H69 H 0.674479 0.181824 -0.064230 0.052 Uiso 1 1 calc R U . . .
 C80 C 0.6862(15) 0.3875(8) 0.5965(5) 0.036(3) Uani 1 1 d . . . . .
 C9 C 0.4495(14) 0.3212(9) 0.3257(5) 0.035(3) Uani 1 1 d . . . . .
 C12 C 0.6034(14) 0.5742(8) 0.2049(5) 0.036(3) Uani 1 1 d . . . . .
 H12 H 0.605277 0.542669 0.171293 0.043 Uiso 1 1 calc R U . . .
 C90 C 1.0206(16) 0.9578(8) 0.2143(4) 0.035(3) Uani 1 1 d . . . . .
 C163 C 0.0984(16) -0.3676(8) 0.7768(5) 0.036(3) Uani 1 1 d . . . . .
 H163 H 0.042845 -0.397207 0.801854 0.043 Uiso 1 1 calc R U . . .
 C151 C 0.2567(16) 0.0004(9) 0.8751(5) 0.042(4) Uani 1 1 d . . . . .
 C82 C 0.0618(14) 0.3905(9) -0.1181(4) 0.033(3) Uani 1 1 d . . . . .
 C100 C 1.0652(15) 1.0442(9) 0.2227(4) 0.035(3) Uani 1 1 d . . . . .
 H100 H 1.016388 1.071646 0.246094 0.043 Uiso 1 1 calc R U . . .
 C86 C 0.6403(14) 0.2864(9) -0.0956(4) 0.037(3) Uani 1 1 d . . . . .
 C20 C 0.5270(14) 0.2746(9) 0.1019(5) 0.035(3) Uani 1 1 d . . . . .
 C41 C 0.1202(15) 0.4029(8) 0.0008(5) 0.036(3) Uani 1 1 d . . . . .
 C10 C 0.1748(15) 0.3394(9) 0.1509(5) 0.037(3) Uani 1 1 d . . . . .
 C101 C 1.0867(16) 0.9230(8) 0.1771(5) 0.039(3) Uani 1 1 d . . . . .
 H101 H 1.061500 0.864554 0.170463 0.047 Uiso 1 1 calc R U . . .
 C35 C 0.1330(16) 0.1872(8) 0.3336(4) 0.035(3) Uani 1 1 d . . . . .
 C17 C 0.1284(14) 0.3367(9) 0.0876(5) 0.035(3) Uani 1 1 d . . . . .
 C118 C 1.1866(16) 0.9667(8) 0.1490(5) 0.040(3) Uani 1 1 d . . . . .
 H118 H 1.224206 0.939889 0.121133 0.048 Uiso 1 1 calc R U . . .
 C46 C 0.5603(14) 0.3156(9) 0.0092(5) 0.037(3) Uani 1 1 d . . . . .
 C16 C 0.5047(14) 0.3196(8) 0.3888(4) 0.032(3) Uani 1 1 d . . . . .
 C60 C 0.8397(15) 0.8321(8) 0.2355(5) 0.036(3) Uani 1 1 d . . . . .
 H60 H 0.858953 0.801727 0.204421 0.043 Uiso 1 1 calc R U . . .
 C24 C 0.6074(16) 0.6637(8) 0.2985(5) 0.042(4) Uani 1 1 d . . . . .
 H24 H 0.609900 0.694434 0.332875 0.050 Uiso 1 1 calc R U . . .
 C141 C 0.4587(16) -0.0239(8) 0.7548(5) 0.040(3) Uani 1 1 d . . . . .
 C76 C 0.1020(14) 0.2484(8) 0.4851(5) 0.034(3) Uani 1 1 d . . . . .
 C135 C 0.7823(15) 0.1284(9) 0.6791(5) 0.040(3) Uani 1 1 d . . . . .
 H135 H 0.856174 0.162948 0.662851 0.048 Uiso 1 1 calc R U . . .
 C147 C 0.3092(14) -0.0345(8) 0.8273(5) 0.033(3) Uani 1 1 d . . . . .
 C72 C 0.7722(15) 0.9131(9) 0.3221(5) 0.039(3) Uani 1 1 d . . . . .
 C153 C 0.1515(17) -0.0523(9) 0.9025(5) 0.048(4) Uani 1 1 d . . . . .
 H153 H 0.117339 -0.109408 0.890473 0.057 Uiso 1 1 calc R U . . .
 C140 C 0.6385(15) -0.0078(9) 0.6872(5) 0.040(3) Uani 1 1 d . . . . .
 H140 H 0.614363 -0.065538 0.677038 0.048 Uiso 1 1 calc R U . . .
 C96 C 0.6837(17) 0.2656(9) -0.1516(5) 0.043(4) Uani 1 1 d . . . . .
 C155 C 0.2429(16) -0.2832(8) 0.7042(5) 0.038(3) Uani 1 1 d . . . . .
 H155 H 0.292498 -0.253212 0.677682 0.046 Uiso 1 1 calc R U . . .
 C13 C 0.5374(15) 0.5784(8) 0.2918(5) 0.036(3) Uani 1 1 d . . . . .
 H13 H 0.491313 0.553627 0.320968 0.043 Uiso 1 1 calc R U . . .
 C29 C 0.0777(16) 0.2584(8) 0.0571(5) 0.039(3) Uani 1 1 d . . . . .
 H29 H 0.062286 0.209879 0.076529 0.046 Uiso 1 1 calc R U . . .
 C127 C 1.2335(16) 1.0526(8) 0.1618(5) 0.038(3) Uani 1 1 d . . . . .
 H127 H 1.307340 1.084051 0.143997 0.046 Uiso 1 1 calc R U . . .
 C30 C 0.5658(15) 0.2012(8) 0.0884(5) 0.037(3) Uani 1 1 d . . . . .
 H30 H 0.565087 0.161022 0.114904 0.045 Uiso 1 1 calc R U . . .
 C43 C 0.0512(16) 0.2527(8) -0.0002(5) 0.042(4) Uani 1 1 d . . . . .
 H43 H 0.018134 0.199820 -0.020598 0.050 Uiso 1 1 calc R U . . .
 C162 C 0.1947(14) -0.3620(9) 0.6943(5) 0.037(3) Uani 1 1 d . . . . .
 H162 H 0.212614 -0.388494 0.661319 0.045 Uiso 1 1 calc R U . . .
 N124 N 0.6407(16) 1.0395(8) 0.4581(5) 0.059(4) Uani 1 1 d . . . . .
 C32 C 0.6703(16) 0.7027(8) 0.2580(5) 0.036(3) Uani 1 1 d . . . . .
 C91 C 0.0712(16) 0.3277(8) 0.4774(5) 0.040(3) Uani 1 1 d . . . . .
 C50 C 0.5995(15) 0.3145(9) 0.5037(5) 0.041(4) Uani 1 1 d . . . . .
 C152 C 0.2250(15) -0.2409(9) 0.7519(5) 0.038(3) Uani 1 1 d . . . . .
 C88 C 0.7320(15) 0.9548(8) 0.3714(5) 0.036(3) Uani 1 1 d . . . . .
 C31 C 0.5266(15) 0.3328(8) 0.0633(5) 0.038(3) Uani 1 1 d . . . . .
 H31 H 0.504234 0.383737 0.072726 0.046 Uiso 1 1 calc R U . . .
 C48 C 0.7405(15) 0.7901(9) 0.2676(5) 0.037(3) Uani 1 1 d . . . . .
 C22 C 0.6684(16) 0.6552(8) 0.2073(5) 0.040(3) Uani 1 1 d . . . . .
 H22 H 0.710345 0.679105 0.177015 0.048 Uiso 1 1 calc R U . . .
 C145 C 0.3954(15) -0.1045(8) 0.7378(5) 0.036(3) Uani 1 1 d . . . . .
 H145 H 0.423028 -0.129713 0.706508 0.043 Uiso 1 1 calc R U . . .
 C119 C 0.0765(16) 0.3427(8) 0.5779(5) 0.042(4) Uani 1 1 d . . . . .
 C64 C 0.6923(15) 0.4623(9) 0.5734(5) 0.040(3) Uani 1 1 d . . . . .
 H64 H 0.726726 0.512431 0.597003 0.048 Uiso 1 1 calc R U . . .
 C74 C 0.9095(15) 0.9124(9) 0.2456(5) 0.035(3) Uani 1 1 d . . . . .
 C53 C 0.1387(17) 0.4743(8) -0.0298(5) 0.045(4) Uani 1 1 d . . . . .
 H53 H 0.166244 0.527464 -0.009770 0.053 Uiso 1 1 calc R U . . .
 C26 C 0.5022(16) 0.2446(9) 0.4111(5) 0.043(4) Uani 1 1 d . . . . .
 H26 H 0.468670 0.194815 0.387103 0.051 Uiso 1 1 calc R U . . .
 C89 C 0.8783(16) 0.9556(9) 0.2929(4) 0.037(3) Uani 1 1 d . . . . .
 H89 H 0.928061 1.011470 0.304138 0.044 Uiso 1 1 calc R U . . .
 C67 C 0.1181(17) 0.4680(9) -0.0857(5) 0.048(4) Uani 1 1 d . . . . .
 H67 H 0.141481 0.516511 -0.104629 0.058 Uiso 1 1 calc R U . . .
 C103 C 0.0991(16) 0.2638(9) 0.5835(5) 0.044(4) Uani 1 1 d . . . . .
 H103 H 0.103452 0.242377 0.619349 0.053 Uiso 1 1 calc R U . . .
 C77 C 0.0578(16) 0.3563(8) 0.4240(5) 0.039(3) Uani 1 1 d . . . . .
 H77 H 0.030365 0.406960 0.419076 0.047 Uiso 1 1 calc R U . . .
 C70 C 0.5934(17) 0.3586(9) -0.0839(5) 0.044(4) Uani 1 1 d . . . . .
 H70 H 0.590457 0.397736 -0.111118 0.053 Uiso 1 1 calc R U . . .
 C62 C 0.0833(16) 0.3133(9) 0.3784(5) 0.044(4) Uani 1 1 d . . . . .
 H62 H 0.083969 0.336321 0.343155 0.053 Uiso 1 1 calc R U . . .
 C58 C 0.5520(18) 0.3718(9) -0.0329(5) 0.048(4) Uani 1 1 d . . . . .
 H58 H 0.517144 0.419413 -0.025595 0.057 Uiso 1 1 calc R U . . .
 C45 C 0.6043(17) 0.1869(8) 0.0378(5) 0.044(4) Uani 1 1 d . . . . .
 H45 H 0.631213 0.136991 0.029627 0.053 Uiso 1 1 calc R U . . .
 C137 C 0.5670(14) 0.0279(9) 0.7261(5) 0.034(3) Uani 1 1 d . . . . .
 C52 C 0.6492(16) 0.4644(8) 0.5169(5) 0.044(4) Uani 1 1 d . . . . .
 H52 H 0.649537 0.515838 0.501722 0.053 Uiso 1 1 calc R U . . .
 C154 C 0.3026(15) 0.0820(9) 0.8952(5) 0.040(3) Uani 1 1 d . . . . .
 H154 H 0.372446 0.118831 0.878555 0.049 Uiso 1 1 calc R U . . .
 C97 C 0.6234(19) 0.9176(9) 0.3991(5) 0.052(4) Uani 1 1 d . . . . .
 H97 H 0.576796 0.860967 0.389000 0.062 Uiso 1 1 calc R U . . .
 C160 C 0.2483(17) 0.1104(10) 0.9391(5) 0.049(4) Uani 1 1 d . . . . .
 H160 H 0.282778 0.167148 0.952052 0.059 Uiso 1 1 calc R U . . .
 C37 C 0.5488(16) 0.2420(8) 0.4686(5) 0.043(4) Uani 1 1 d . . . . .
 H37 H 0.545812 0.190400 0.483777 0.052 Uiso 1 1 calc R U . . .
 C156 C 0.1550(16) -0.2853(9) 0.7892(5) 0.044(4) Uani 1 1 d . . . . .
 H156 H 0.145526 -0.259070 0.823702 0.053 Uiso 1 1 calc R U . . .
 C139 C 0.7503(17) 0.0489(9) 0.6640(5) 0.045(4) Uani 1 1 d . . . . .
 H139 H 0.800528 0.028178 0.637740 0.054 Uiso 1 1 calc R U . . .
 C129 C 0.0676(15) 0.3945(10) 0.6298(5) 0.042(4) Uani 1 1 d . . . . .
 C158 C 0.1020(18) -0.0191(11) 0.9455(6) 0.057(4) Uani 1 1 d . . . . .
 H158 H 0.031425 -0.053748 0.963118 0.068 Uiso 1 1 calc R U . . .
 C92 C 0.1152(16) 0.2167(10) 0.5378(5) 0.046(4) Uani 1 1 d . . . . .
 H92 H 0.134807 0.163968 0.541841 0.055 Uiso 1 1 calc R U . . .
 C98 C 0.7944(19) 1.0395(10) 0.3883(6) 0.057(4) Uani 1 1 d . . . . .
 H98 H 0.869623 1.070353 0.370819 0.068 Uiso 1 1 calc R U . . .
 C102 C 0.0615(17) 0.3740(9) 0.5266(5) 0.047(4) Uani 1 1 d . . . . .
 H102 H 0.044196 0.427474 0.523975 0.057 Uiso 1 1 calc R U . . .
 C112 C 0.579(2) 0.9589(11) 0.4408(6) 0.061(5) Uani 1 1 d . . . . .
 H112 H 0.502677 0.929962 0.458305 0.074 Uiso 1 1 calc R U . . .
 C114 C 0.7433(19) 1.0756(10) 0.4304(6) 0.056(4) Uani 1 1 d . . . . .
 H114 H 0.786228 1.132540 0.440768 0.068 Uiso 1 1 calc R U . . .

loop_
  _atom_site_aniso_label
  _atom_site_aniso_U_11
  _atom_site_aniso_U_22
  _atom_site_aniso_U_33
  _atom_site_aniso_U_23
  _atom_site_aniso_U_13
  _atom_site_aniso_U_12
 Zn2 0.0538(11) 0.0256(9) 0.0194(7) 0.0000(5) 0.0043(6) 0.0035(8)
 Zn12 0.0521(11) 0.0285(9) 0.0174(7) 0.0007(5) 0.0043(6) 0.0041(8)
 Zn1 0.0517(11) 0.0282(9) 0.0181(7) 0.0029(5) 0.0042(6) 0.0044(8)
 Zn14 0.0481(11) 0.0294(9) 0.0178(7) 0.0026(5) 0.0057(6) 0.0022(7)
 O3 0.057(7) 0.032(6) 0.022(4) 0.004(4) 0.002(4) 0.008(5)
 O19 0.047(6) 0.026(5) 0.030(4) 0.006(4) 0.016(4) -0.002(4)
 O25 0.039(6) 0.039(6) 0.025(4) 0.004(4) 0.010(4) 0.012(5)
 O107 0.054(6) 0.037(6) 0.012(4) 0.006(3) 0.001(4) 0.006(5)
 O18 0.044(6) 0.047(6) 0.017(4) 0.015(4) 0.005(4) 0.008(5)
 O4 0.049(6) 0.034(6) 0.026(4) 0.002(4) -0.001(4) 0.007(5)
 O105 0.067(7) 0.045(6) 0.015(4) -0.006(4) 0.003(4) 0.012(5)
 O15 0.047(6) 0.035(6) 0.022(4) -0.004(4) -0.001(4) 0.002(5)
 O108 0.048(6) 0.030(6) 0.026(4) 0.003(4) 0.003(4) 0.005(5)
 O106 0.061(7) 0.027(5) 0.031(5) -0.002(4) 0.018(4) 0.015(5)
 O5 0.049(6) 0.041(6) 0.026(4) -0.009(4) 0.006(4) 0.007(5)
 O109 0.045(6) 0.071(8) 0.025(5) 0.008(4) 0.012(4) 0.019(6)
 O49 0.074(8) 0.033(6) 0.024(4) -0.003(4) -0.003(4) 0.016(5)
 O110 0.066(7) 0.044(7) 0.023(4) 0.005(4) 0.013(4) 0.007(5)
 N116 0.057(8) 0.015(6) 0.022(5) 0.000(4) 0.005(5) 0.007(5)
 N6 0.031(6) 0.024(6) 0.035(6) 0.015(4) 0.005(4) 0.007(5)
 O133 0.079(8) 0.054(7) 0.018(4) 0.001(4) 0.010(4) 0.037(6)
 N169 0.061(8) 0.016(6) 0.016(5) -0.010(4) 0.006(5) -0.010(5)
 N130 0.043(8) 0.092(10) 0.019(5) 0.023(5) 0.018(5) 0.037(7)
 N150 0.064(8) 0.024(6) 0.023(5) 0.001(4) 0.010(5) 0.016(6)
 O132 0.085(9) 0.044(7) 0.032(5) -0.015(4) 0.016(5) -0.014(6)
 N59 0.046(8) 0.035(7) 0.037(6) -0.005(5) 0.010(5) 0.005(6)
 C144 0.043(8) 0.014(7) 0.027(6) -0.004(5) 0.001(5) -0.007(6)
 C94 0.039(8) 0.024(7) 0.014(5) 0.011(5) 0.005(5) 0.013(6)
 C95 0.050(9) 0.032(8) 0.022(6) 0.003(5) 0.008(6) 0.008(7)
 C28 0.047(9) 0.028(8) 0.017(6) -0.007(5) 0.004(5) -0.001(6)
 C63 0.048(9) 0.032(8) 0.025(6) 0.012(5) 0.010(6) 0.011(7)
 C148 0.060(10) 0.032(8) 0.020(6) 0.009(5) 0.008(6) 0.011(7)
 C1 0.045(9) 0.023(7) 0.027(6) 0.003(5) 0.008(6) -0.001(6)
 C11 0.042(9) 0.056(11) 0.020(6) -0.008(6) -0.012(6) 0.020(8)
 N165 0.057(9) 0.055(9) 0.047(7) -0.011(6) 0.028(6) -0.001(7)
 C134 0.046(9) 0.021(7) 0.029(6) -0.001(5) 0.004(6) 0.005(6)
 C27 0.045(9) 0.036(8) 0.018(6) -0.007(5) 0.005(5) -0.004(7)
 C68 0.053(9) 0.026(8) 0.022(6) 0.003(5) 0.001(6) 0.011(7)
 C61 0.054(9) 0.028(8) 0.023(6) 0.001(5) 0.012(6) 0.003(7)
 C56 0.031(8) 0.032(8) 0.029(6) 0.002(5) 0.013(5) 0.001(6)
 C39 0.035(8) 0.044(9) 0.026(6) 0.004(5) 0.007(5) 0.015(7)
 C54 0.039(8) 0.030(8) 0.021(6) 0.003(5) 0.008(5) 0.004(6)
 C69 0.049(10) 0.036(9) 0.038(7) 0.003(6) 0.010(6) -0.003(7)
 C80 0.041(9) 0.035(8) 0.030(7) 0.007(5) 0.010(6) 0.001(7)
 C9 0.033(8) 0.044(9) 0.026(6) 0.000(6) 0.001(5) 0.009(7)
 C12 0.038(8) 0.029(8) 0.038(7) 0.022(5) 0.014(6) -0.004(6)
 C90 0.062(10) 0.022(7) 0.021(6) 0.012(5) 0.006(6) 0.009(7)
 C163 0.060(10) 0.028(8) 0.025(6) 0.007(5) 0.005(6) 0.021(7)
 C151 0.055(10) 0.038(9) 0.027(7) -0.003(6) 0.006(6) 0.002(7)
 C82 0.032(8) 0.049(9) 0.020(6) 0.010(5) 0.005(5) 0.009(7)
 C100 0.041(9) 0.045(9) 0.018(6) -0.003(5) 0.006(5) 0.007(7)
 C86 0.036(8) 0.054(10) 0.014(6) -0.002(5) 0.002(5) -0.001(7)
 C20 0.032(8) 0.047(9) 0.022(6) -0.001(5) 0.004(5) 0.004(7)
 C41 0.052(9) 0.032(8) 0.018(6) 0.001(5) -0.004(5) 0.006(7)
 C10 0.047(9) 0.051(10) 0.018(6) -0.005(6) 0.002(5) 0.025(8)
 C101 0.064(10) 0.025(8) 0.024(6) -0.001(5) 0.007(6) 0.002(7)
 C35 0.060(10) 0.032(8) 0.017(6) 0.007(5) 0.008(6) 0.014(7)
 C17 0.031(8) 0.047(9) 0.028(6) 0.019(6) -0.004(5) 0.017(7)
 C118 0.057(10) 0.032(8) 0.027(7) -0.004(5) 0.003(6) 0.005(7)
 C46 0.027(8) 0.057(10) 0.022(6) -0.005(6) -0.005(5) 0.006(7)
 C16 0.042(8) 0.026(7) 0.022(6) 0.000(5) 0.004(5) -0.004(6)
 C60 0.039(9) 0.030(8) 0.036(7) 0.011(5) 0.008(6) 0.001(7)
 C24 0.060(10) 0.029(8) 0.038(7) 0.008(6) 0.008(7) 0.012(7)
 C141 0.054(10) 0.008(7) 0.048(8) 0.000(5) 0.011(7) -0.011(6)
 C76 0.037(8) 0.034(8) 0.023(6) -0.002(5) 0.004(5) -0.006(6)
 C135 0.041(9) 0.053(10) 0.021(6) 0.005(6) 0.000(6) 0.006(7)
 C147 0.032(8) 0.037(9) 0.029(6) 0.006(5) 0.006(5) 0.008(7)
 C72 0.037(9) 0.041(9) 0.039(7) 0.010(6) 0.005(6) 0.007(7)
 C153 0.076(12) 0.037(9) 0.033(7) 0.008(6) 0.024(7) 0.009(8)
 C140 0.044(9) 0.041(9) 0.035(7) -0.002(6) 0.002(6) 0.013(7)
 C96 0.059(11) 0.024(8) 0.043(8) 0.010(6) 0.014(7) 0.000(7)
 C155 0.057(10) 0.015(7) 0.039(7) 0.000(5) 0.012(6) 0.001(7)
 C13 0.051(9) 0.029(8) 0.028(6) 0.004(5) 0.017(6) 0.006(7)
 C29 0.064(10) 0.025(8) 0.022(6) -0.002(5) 0.000(6) 0.008(7)
 C127 0.058(10) 0.027(8) 0.027(6) 0.005(5) 0.011(6) 0.003(7)
 C30 0.054(10) 0.027(8) 0.029(7) 0.003(5) 0.001(6) 0.011(7)
 C43 0.072(11) 0.027(8) 0.023(6) 0.002(5) 0.002(6) 0.009(7)
 C162 0.039(9) 0.052(10) 0.019(6) 0.001(5) 0.014(5) 0.000(7)
 N124 0.081(11) 0.045(9) 0.050(8) -0.008(6) 0.030(7) 0.001(8)
 C32 0.052(9) 0.028(8) 0.025(6) -0.006(5) 0.000(6) 0.009(7)
 C91 0.058(10) 0.028(8) 0.025(6) -0.008(5) 0.007(6) -0.005(7)
 C50 0.046(9) 0.058(10) 0.016(6) 0.002(6) -0.005(5) 0.013(8)
 C152 0.040(9) 0.049(10) 0.028(7) 0.008(6) 0.002(6) 0.017(7)
 C88 0.040(9) 0.033(8) 0.036(7) 0.003(6) 0.003(6) 0.012(7)
 C31 0.052(9) 0.034(8) 0.024(6) 0.001(5) 0.012(6) -0.002(7)
 C48 0.038(8) 0.055(10) 0.020(6) -0.004(6) -0.001(5) 0.019(7)
 C22 0.048(9) 0.037(9) 0.032(7) 0.001(6) -0.005(6) 0.012(7)
 C145 0.041(9) 0.039(9) 0.022(6) -0.010(5) -0.011(5) 0.010(7)
 C119 0.058(10) 0.029(8) 0.035(7) -0.008(6) 0.020(6) -0.007(7)
 C64 0.045(9) 0.038(9) 0.031(7) 0.000(6) -0.012(6) 0.012(7)
 C74 0.048(9) 0.041(9) 0.020(6) 0.004(5) 0.007(5) 0.017(7)
 C53 0.083(12) 0.027(8) 0.019(6) -0.001(5) 0.003(6) 0.011(8)
 C26 0.059(10) 0.050(10) 0.015(6) 0.000(5) 0.008(6) 0.005(8)
 C89 0.064(10) 0.042(9) 0.010(5) 0.008(5) 0.010(5) 0.020(8)
 C67 0.085(12) 0.044(9) 0.017(6) 0.011(5) 0.006(6) 0.019(9)
 C103 0.061(11) 0.044(10) 0.029(7) 0.004(6) 0.014(6) 0.012(8)
 C77 0.060(10) 0.028(8) 0.025(6) 0.005(5) 0.001(6) 0.005(7)
 C70 0.073(11) 0.041(9) 0.020(6) 0.005(5) 0.002(6) 0.021(8)
 C62 0.060(10) 0.036(9) 0.030(7) 0.002(6) 0.005(6) 0.001(7)
 C58 0.079(12) 0.037(9) 0.030(7) 0.003(6) 0.011(7) 0.018(8)
 C45 0.085(12) 0.026(8) 0.021(6) 0.008(5) 0.014(6) 0.010(8)
 C137 0.026(8) 0.050(9) 0.026(6) 0.005(6) 0.002(5) 0.009(7)
 C52 0.070(11) 0.028(8) 0.026(7) -0.003(5) 0.009(6) -0.003(7)
 C154 0.038(9) 0.045(9) 0.032(7) 0.013(6) 0.003(6) -0.002(7)
 C97 0.084(13) 0.033(9) 0.043(8) 0.012(6) 0.028(8) 0.009(9)
 C160 0.062(11) 0.049(10) 0.028(7) -0.013(6) 0.002(7) 0.006(8)
 C37 0.073(11) 0.031(8) 0.020(6) 0.002(5) 0.001(6) 0.009(8)
 C156 0.055(10) 0.051(10) 0.022(6) -0.015(6) 0.004(6) 0.010(8)
 C139 0.059(10) 0.039(9) 0.038(7) -0.007(6) 0.026(7) 0.005(8)
 C129 0.042(9) 0.048(10) 0.026(7) -0.015(6) -0.003(6) 0.003(7)
 C158 0.063(11) 0.069(12) 0.040(8) 0.013(7) 0.033(7) 0.000(9)
 C92 0.055(10) 0.058(10) 0.021(6) 0.003(6) 0.004(6) 0.009(8)
 C98 0.076(13) 0.047(11) 0.042(8) -0.003(7) 0.019(8) 0.001(9)
 C102 0.077(12) 0.049(10) 0.021(6) 0.006(6) 0.008(6) 0.025(9)
 C112 0.074(13) 0.074(13) 0.044(9) 0.023(8) 0.032(8) 0.016(10)
 C114 0.084(13) 0.034(9) 0.051(9) 0.004(7) 0.035(8) -0.001(9)

_geom_special_details
;
 All esds (except the esd in the dihedral angle between two l.s. planes)
 are estimated using the full covariance matrix.  The cell esds are taken
 into account individually in the estimation of esds in distances, angles
 and torsion angles; correlations between esds in cell parameters are only
 used when they are defined by crystal symmetry.  An approximate (isotropic)
 treatment of cell esds is used for estimating esds involving l.s. planes.
;
loop_
  _geom_bond_atom_site_label_1
  _geom_bond_atom_site_label_2
  _geom_bond_distance
  _geom_bond_site_symmetry_2
  _geom_bond_publ_flag
 Zn2 O3 1.936(8) . ?
 Zn2 O4 1.985(8) . ?
 Zn2 O5 1.948(8) . ?
 Zn2 N6 1.985(10) . ?
 Zn12 O107 2.004(7) 1_656 ?
 Zn12 O106 1.987(10) . ?
 Zn12 O133 2.040(8) 1_655 ?
 Zn12 N169 2.036(10) 1_665 ?
 Zn12 O132 2.295(9) 1_655 ?
 Zn12 C129 2.466(12) 1_655 ?
 Zn1 O105 1.949(8) . ?
 Zn1 O108 1.979(9) 1_656 ?
 Zn1 O109 1.977(8) 1_556 ?
 Zn1 N130 2.007(13) . ?
 Zn14 O19 2.138(8) . ?
 Zn14 O25 2.002(8) . ?
 Zn14 O18 1.985(8) . ?
 Zn14 O15 2.035(8) . ?
 Zn14 N116 2.059(10) 1_445 ?
 O3 C9 1.212(15) . ?
 O19 C11 1.220(17) . ?
 O25 C35 1.273(13) . ?
 O107 C95 1.262(15) . ?
 O18 C10 1.245(16) . ?
 O4 C10 1.267(15) . ?
 O105 C94 1.264(14) . ?
 O15 C9 1.283(15) . ?
 O108 C95 1.228(14) . ?
 O106 C94 1.265(14) . ?
 O5 C11 1.288(16) . ?
 O109 C96 1.266(15) . ?
 O49 C35 1.256(14) . ?
 O110 C96 1.240(16) . ?
 N116 C100 1.358(16) . ?
 N116 C127 1.356(15) . ?
 N6 C12 1.347(14) . ?
 N6 C13 1.380(14) . ?
 O133 C129 1.222(16) . ?
 N169 C163 1.353(14) . ?
 N169 C162 1.386(15) . ?
 N130 C134 1.391(17) . ?
 N130 C135 1.353(15) . ?
 N150 C148 1.383(15) . ?
 N150 C147 1.343(16) . ?
 O132 C129 1.305(17) . ?
 N59 C72 1.324(17) . ?
 N59 C48 1.366(15) . ?
 C144 H144 0.9500 . ?
 C144 C141 1.400(17) . ?
 C144 C147 1.371(17) . ?
 C94 C80 1.498(15) . ?
 C95 C82 1.482(15) . ?
 C28 H28 0.9500 . ?
 C28 C41 1.426(15) . ?
 C28 C17 1.338(17) . ?
 C63 H63 0.9500 . ?
 C63 C80 1.372(17) . ?
 C63 C50 1.414(15) . ?
 C148 C152 1.509(19) . ?
 C148 C145 1.355(19) . ?
 C1 C61 1.340(16) . ?
 C1 C35 1.506(16) . ?
 C1 C62 1.422(18) . ?
 C11 C20 1.524(16) . ?
 N165 C160 1.317(19) . ?
 N165 C158 1.40(2) . ?
 C134 H134 0.9500 . ?
 C134 C137 1.343(18) . ?
 C27 H27 0.9500 . ?
 C27 C39 1.429(15) . ?
 C27 C16 1.348(16) . ?
 C68 H68 0.9500 . ?
 C68 C54 1.427(15) . ?
 C68 C82 1.368(17) . ?
 C61 H61 0.9500 . ?
 C61 C76 1.445(16) . ?
 C56 C69 1.422(16) . ?
 C56 C46 1.395(18) . ?
 C56 C45 1.386(16) . ?
 C39 C50 1.408(19) . ?
 C39 C52 1.418(17) . ?
 C54 C41 1.424(17) . ?
 C54 C43 1.411(17) . ?
 C69 H69 0.9500 . ?
 C69 C86 1.373(18) . ?
 C80 C64 1.389(18) . ?
 C9 C16 1.532(16) . ?
 C12 H12 0.9500 . ?
 C12 C22 1.347(18) . ?
 C90 C100 1.403(18) . ?
 C90 C101 1.357(17) . ?
 C90 C74 1.486(18) . ?
 C163 H163 0.9500 . ?
 C163 C156 1.357(19) . ?
 C151 C147 1.475(17) . ?
 C151 C153 1.440(19) . ?
 C151 C154 1.373(19) . ?
 C82 C67 1.423(18) . ?
 C100 H100 0.9500 . ?
 C86 C96 1.523(17) . ?
 C86 C70 1.414(18) . ?
 C20 C30 1.400(17) . ?
 C20 C31 1.379(17) . ?
 C41 C53 1.425(17) . ?
 C10 C17 1.516(15) . ?
 C101 H101 0.9500 . ?
 C101 C118 1.353(19) . ?
 C17 C29 1.412(18) . ?
 C118 H118 0.9500 . ?
 C118 C127 1.407(18) . ?
 C46 C31 1.428(16) . ?
 C46 C58 1.422(18) . ?
 C16 C26 1.385(18) . ?
 C60 H60 0.9500 . ?
 C60 C48 1.403(18) . ?
 C60 C74 1.345(18) . ?
 C24 H24 0.9500 . ?
 C24 C13 1.416(18) . ?
 C24 C32 1.344(18) . ?
 C141 C145 1.357(17) . ?
 C141 C137 1.473(18) . ?
 C76 C91 1.438(18) . ?
 C76 C92 1.398(17) . ?
 C135 H135 0.9500 . ?
 C135 C139 1.315(18) . ?
 C72 C88 1.496(17) . ?
 C72 C89 1.403(18) . ?
 C153 H153 0.9500 . ?
 C153 C158 1.353(18) . ?
 C140 H140 0.9500 . ?
 C140 C137 1.427(17) . ?
 C140 C139 1.46(2) . ?
 C155 H155 0.9500 . ?
 C155 C162 1.289(18) . ?
 C155 C152 1.377(17) . ?
 C13 H13 0.9500 . ?
 C29 H29 0.9500 . ?
 C29 C43 1.361(15) . ?
 C127 H127 0.9500 . ?
 C30 H30 0.9500 . ?
 C30 C45 1.355(16) . ?
 C43 H43 0.9500 . ?
 C162 H162 0.9500 . ?
 N124 C112 1.36(2) . ?
 N124 C114 1.319(19) . ?
 C32 C48 1.449(19) . ?
 C32 C22 1.423(16) . ?
 C91 C77 1.393(17) . ?
 C91 C102 1.414(16) . ?
 C50 C37 1.386(18) . ?
 C152 C156 1.352(19) . ?
 C88 C97 1.366(19) . ?
 C88 C98 1.42(2) . ?
 C31 H31 0.9500 . ?
 C22 H22 0.9500 . ?
 C145 H145 0.9500 . ?
 C119 C103 1.395(19) . ?
 C119 C129 1.515(16) . ?
 C119 C102 1.366(17) . ?
 C64 H64 0.9500 . ?
 C64 C52 1.364(16) . ?
 C74 C89 1.428(15) . ?
 C53 H53 0.9500 . ?
 C53 C67 1.328(15) . ?
 C26 H26 0.9500 . ?
 C26 C37 1.393(15) . ?
 C89 H89 0.9500 . ?
 C67 H67 0.9500 . ?
 C103 H103 0.9500 . ?
 C103 C92 1.374(17) . ?
 C77 H77 0.9500 . ?
 C77 C62 1.371(17) . ?
 C70 H70 0.9500 . ?
 C70 C58 1.375(17) . ?
 C62 H62 0.9500 . ?
 C58 H58 0.9500 . ?
 C45 H45 0.9500 . ?
 C52 H52 0.9500 . ?
 C154 H154 0.9500 . ?
 C154 C160 1.362(18) . ?
 C97 H97 0.9500 . ?
 C97 C112 1.367(19) . ?
 C160 H160 0.9500 . ?
 C37 H37 0.9500 . ?
 C156 H156 0.9500 . ?
 C139 H139 0.9500 . ?
 C158 H158 0.9500 . ?
 C92 H92 0.9500 . ?
 C98 H98 0.9500 . ?
 C98 C114 1.367(19) . ?
 C102 H102 0.9500 . ?
 C112 H112 0.9500 . ?
 C114 H114 0.9500 . ?

loop_
  _geom_angle_atom_site_label_1
  _geom_angle_atom_site_label_2
  _geom_angle_atom_site_label_3
  _geom_angle
  _geom_angle_site_symmetry_1
  _geom_angle_site_symmetry_3
  _geom_angle_publ_flag
 O3 Zn2 O4 125.9(4) . . ?
 O3 Zn2 O5 121.5(4) . . ?
 O3 Zn2 N6 101.4(4) . . ?
 O4 Zn2 N6 108.3(4) . . ?
 O5 Zn2 O4 94.1(4) . . ?
 O5 Zn2 N6 103.8(4) . . ?
 O107 Zn12 O133 106.1(3) 1_656 1_655 ?
 O107 Zn12 N169 92.7(4) 1_656 1_665 ?
 O107 Zn12 O132 159.6(4) 1_656 1_655 ?
 O107 Zn12 C129 134.7(4) 1_656 1_655 ?
 O106 Zn12 O107 106.0(4) . 1_656 ?
 O106 Zn12 O133 99.9(4) . 1_655 ?
 O106 Zn12 N169 107.9(4) . 1_665 ?
 O106 Zn12 O132 92.3(4) . 1_655 ?
 O106 Zn12 C129 95.2(4) . 1_655 ?
 O133 Zn12 O132 61.0(4) 1_655 1_655 ?
 O133 Zn12 C129 29.6(4) 1_655 1_655 ?
 N169 Zn12 O133 140.5(4) 1_665 1_655 ?
 N169 Zn12 O132 89.9(4) 1_665 1_655 ?
 N169 Zn12 C129 118.5(5) 1_665 1_655 ?
 O132 Zn12 C129 31.6(4) 1_655 1_655 ?
 O105 Zn1 O108 122.7(4) . 1_656 ?
 O105 Zn1 O109 115.1(4) . 1_556 ?
 O105 Zn1 N130 88.6(4) . . ?
 O108 Zn1 N130 112.4(4) 1_656 . ?
 O109 Zn1 O108 97.8(4) 1_556 1_656 ?
 O109 Zn1 N130 122.3(4) 1_556 . ?
 O25 Zn14 O19 169.2(3) . . ?
 O25 Zn14 O15 85.2(3) . . ?
 O25 Zn14 N116 99.6(4) . 1_445 ?
 O18 Zn14 O19 85.6(3) . . ?
 O18 Zn14 O25 96.2(3) . . ?
 O18 Zn14 O15 132.8(4) . . ?
 O18 Zn14 N116 104.4(4) . 1_445 ?
 O15 Zn14 O19 85.7(3) . . ?
 O15 Zn14 N116 122.0(4) . 1_445 ?
 N116 Zn14 O19 90.2(4) 1_445 . ?
 C9 O3 Zn2 127.4(8) . . ?
 C11 O19 Zn14 130.2(9) . . ?
 C35 O25 Zn14 123.8(8) . . ?
 C95 O107 Zn12 129.0(8) . 1_454 ?
 C10 O18 Zn14 139.7(9) . . ?
 C10 O4 Zn2 116.1(8) . . ?
 C94 O105 Zn1 131.4(8) . . ?
 C9 O15 Zn14 125.7(8) . . ?
 C95 O108 Zn1 121.9(9) . 1_454 ?
 C94 O106 Zn12 118.7(8) . . ?
 C11 O5 Zn2 127.6(9) . . ?
 C96 O109 Zn1 105.1(9) . 1_554 ?
 C100 N116 Zn14 117.3(8) . 1_665 ?
 C127 N116 Zn14 124.3(9) . 1_665 ?
 C127 N116 C100 118.1(11) . . ?
 C12 N6 Zn2 126.3(9) . . ?
 C12 N6 C13 114.1(11) . . ?
 C13 N6 Zn2 119.2(8) . . ?
 C129 O133 Zn12 94.9(8) . 1_455 ?
 C163 N169 Zn12 120.1(9) . 1_445 ?
 C163 N169 C162 115.7(11) . . ?
 C162 N169 Zn12 124.2(8) . 1_445 ?
 C134 N130 Zn1 115.3(8) . . ?
 C135 N130 Zn1 130.4(10) . . ?
 C135 N130 C134 113.7(13) . . ?
 C147 N150 C148 119.5(12) . . ?
 C129 O132 Zn12 81.5(7) . 1_455 ?
 C72 N59 C48 119.3(12) . . ?
 C141 C144 H144 119.4 . . ?
 C147 C144 H144 119.4 . . ?
 C147 C144 C141 121.3(12) . . ?
 O105 C94 O106 124.0(10) . . ?
 O105 C94 C80 115.1(11) . . ?
 O106 C94 C80 120.9(11) . . ?
 O107 C95 C82 115.6(11) . . ?
 O108 C95 O107 123.2(11) . . ?
 O108 C95 C82 121.1(12) . . ?
 C41 C28 H28 119.1 . . ?
 C17 C28 H28 119.1 . . ?
 C17 C28 C41 121.7(12) . . ?
 C80 C63 H63 119.6 . . ?
 C80 C63 C50 120.9(12) . . ?
 C50 C63 H63 119.6 . . ?
 N150 C148 C152 113.8(12) . . ?
 C145 C148 N150 120.6(12) . . ?
 C145 C148 C152 125.6(12) . . ?
 C61 C1 C35 121.4(11) . . ?
 C61 C1 C62 121.2(11) . . ?
 C62 C1 C35 117.2(10) . . ?
 O19 C11 O5 128.2(12) . . ?
 O19 C11 C20 118.7(12) . . ?
 O5 C11 C20 113.0(13) . . ?
 C160 N165 C158 117.0(11) . . ?
 N130 C134 H134 116.1 . . ?
 C137 C134 N130 127.8(12) . . ?
 C137 C134 H134 116.1 . . ?
 C39 C27 H27 120.2 . . ?
 C16 C27 H27 120.2 . . ?
 C16 C27 C39 119.6(12) . . ?
 C54 C68 H68 118.9 . . ?
 C82 C68 H68 118.9 . . ?
 C82 C68 C54 122.1(12) . . ?
 C1 C61 H61 119.1 . . ?
 C1 C61 C76 121.8(12) . . ?
 C76 C61 H61 119.1 . . ?
 C46 C56 C69 117.9(12) . . ?
 C45 C56 C69 122.9(12) . . ?
 C45 C56 C46 119.1(11) . . ?
 C50 C39 C27 119.4(12) . . ?
 C50 C39 C52 119.2(11) . . ?
 C52 C39 C27 121.3(12) . . ?
 C41 C54 C68 117.8(11) . . ?
 C43 C54 C68 123.0(11) . . ?
 C43 C54 C41 119.1(10) . . ?
 C56 C69 H69 118.9 . . ?
 C86 C69 C56 122.2(13) . . ?
 C86 C69 H69 118.9 . . ?
 C63 C80 C94 120.2(11) . . ?
 C63 C80 C64 120.4(11) . . ?
 C64 C80 C94 119.3(11) . . ?
 O3 C9 O15 125.5(11) . . ?
 O3 C9 C16 118.9(11) . . ?
 O15 C9 C16 115.3(11) . . ?
 N6 C12 H12 115.3 . . ?
 C22 C12 N6 129.3(13) . . ?
 C22 C12 H12 115.3 . . ?
 C100 C90 C74 119.5(11) . . ?
 C101 C90 C100 115.0(12) . . ?
 C101 C90 C74 125.5(12) . . ?
 N169 C163 H163 118.5 . . ?
 N169 C163 C156 123.0(13) . . ?
 C156 C163 H163 118.5 . . ?
 C153 C151 C147 119.5(12) . . ?
 C154 C151 C147 123.2(13) . . ?
 C154 C151 C153 117.3(12) . . ?
 C68 C82 C95 119.3(12) . . ?
 C68 C82 C67 118.1(10) . . ?
 C67 C82 C95 122.7(12) . . ?
 N116 C100 C90 124.0(11) . . ?
 N116 C100 H100 118.0 . . ?
 C90 C100 H100 118.0 . . ?
 C69 C86 C96 117.5(13) . . ?
 C69 C86 C70 119.5(11) . . ?
 C70 C86 C96 122.9(12) . . ?
 C30 C20 C11 119.6(12) . . ?
 C31 C20 C11 120.3(12) . . ?
 C31 C20 C30 120.0(11) . . ?
 C54 C41 C28 117.5(11) . . ?
 C54 C41 C53 118.6(10) . . ?
 C53 C41 C28 123.9(11) . . ?
 O18 C10 O4 125.5(11) . . ?
 O18 C10 C17 117.7(12) . . ?
 O4 C10 C17 116.9(12) . . ?
 C90 C101 H101 118.1 . . ?
 C118 C101 C90 123.7(13) . . ?
 C118 C101 H101 118.1 . . ?
 O25 C35 C1 119.2(11) . . ?
 O49 C35 O25 123.2(10) . . ?
 O49 C35 C1 117.6(10) . . ?
 C28 C17 C10 121.6(13) . . ?
 C28 C17 C29 120.7(11) . . ?
 C29 C17 C10 117.5(11) . . ?
 C101 C118 H118 120.7 . . ?
 C101 C118 C127 118.6(12) . . ?
 C127 C118 H118 120.7 . . ?
 C56 C46 C31 119.7(12) . . ?
 C56 C46 C58 119.7(11) . . ?
 C58 C46 C31 120.6(13) . . ?
 C27 C16 C9 119.1(12) . . ?
 C27 C16 C26 121.4(11) . . ?
 C26 C16 C9 119.5(11) . . ?
 C48 C60 H60 117.8 . . ?
 C74 C60 H60 117.8 . . ?
 C74 C60 C48 124.4(12) . . ?
 C13 C24 H24 118.7 . . ?
 C32 C24 H24 118.7 . . ?
 C32 C24 C13 122.6(12) . . ?
 C144 C141 C137 119.8(11) . . ?
 C145 C141 C144 117.2(12) . . ?
 C145 C141 C137 123.0(12) . . ?
 C91 C76 C61 116.1(11) . . ?
 C92 C76 C61 121.6(12) . . ?
 C92 C76 C91 122.3(11) . . ?
 N130 C135 H135 117.5 . . ?
 C139 C135 N130 125.1(14) . . ?
 C139 C135 H135 117.5 . . ?
 N150 C147 C144 119.7(11) . . ?
 N150 C147 C151 117.3(12) . . ?
 C144 C147 C151 123.0(12) . . ?
 N59 C72 C88 115.2(12) . . ?
 N59 C72 C89 123.6(12) . . ?
 C89 C72 C88 121.1(13) . . ?
 C151 C153 H153 120.5 . . ?
 C158 C153 C151 119.0(14) . . ?
 C158 C153 H153 120.5 . . ?
 C137 C140 H140 121.8 . . ?
 C137 C140 C139 116.5(13) . . ?
 C139 C140 H140 121.8 . . ?
 O109 C96 C86 116.2(13) . . ?
 O110 C96 O109 125.9(12) . . ?
 O110 C96 C86 117.8(12) . . ?
 C162 C155 H155 118.9 . . ?
 C162 C155 C152 122.3(13) . . ?
 C152 C155 H155 118.9 . . ?
 N6 C13 C24 120.1(11) . . ?
 N6 C13 H13 119.9 . . ?
 C24 C13 H13 119.9 . . ?
 C17 C29 H29 120.2 . . ?
 C43 C29 C17 119.6(12) . . ?
 C43 C29 H29 120.2 . . ?
 N116 C127 C118 120.3(12) . . ?
 N116 C127 H127 119.9 . . ?
 C118 C127 H127 119.9 . . ?
 C20 C30 H30 119.7 . . ?
 C45 C30 C20 120.6(12) . . ?
 C45 C30 H30 119.7 . . ?
 C54 C43 H43 119.4 . . ?
 C29 C43 C54 121.2(12) . . ?
 C29 C43 H43 119.4 . . ?
 N169 C162 H162 119.0 . . ?
 C155 C162 N169 122.0(11) . . ?
 C155 C162 H162 119.0 . . ?
 C114 N124 C112 114.6(12) . . ?
 C24 C32 C48 119.8(11) . . ?
 C24 C32 C22 117.8(13) . . ?
 C22 C32 C48 122.3(12) . . ?
 C77 C91 C76 120.2(11) . . ?
 C77 C91 C102 123.6(13) . . ?
 C102 C91 C76 116.2(11) . . ?
 C39 C50 C63 118.4(12) . . ?
 C37 C50 C63 122.2(13) . . ?
 C37 C50 C39 119.3(11) . . ?
 C155 C152 C148 120.8(12) . . ?
 C156 C152 C148 121.3(11) . . ?
 C156 C152 C155 117.6(14) . . ?
 C97 C88 C72 123.2(13) . . ?
 C97 C88 C98 115.4(13) . . ?
 C98 C88 C72 121.1(13) . . ?
 C20 C31 C46 119.0(13) . . ?
 C20 C31 H31 120.5 . . ?
 C46 C31 H31 120.5 . . ?
 N59 C48 C60 118.4(13) . . ?
 N59 C48 C32 117.4(12) . . ?
 C60 C48 C32 124.2(11) . . ?
 C12 C22 C32 116.0(13) . . ?
 C12 C22 H22 122.0 . . ?
 C32 C22 H22 122.0 . . ?
 C148 C145 C141 121.4(12) . . ?
 C148 C145 H145 119.3 . . ?
 C141 C145 H145 119.3 . . ?
 C103 C119 C129 119.1(12) . . ?
 C102 C119 C103 121.5(11) . . ?
 C102 C119 C129 119.3(13) . . ?
 C80 C64 H64 119.8 . . ?
 C52 C64 C80 120.4(12) . . ?
 C52 C64 H64 119.8 . . ?
 C60 C74 C90 125.9(11) . . ?
 C60 C74 C89 116.0(13) . . ?
 C89 C74 C90 118.0(13) . . ?
 C41 C53 H53 119.4 . . ?
 C67 C53 C41 121.2(12) . . ?
 C67 C53 H53 119.4 . . ?
 C16 C26 H26 119.9 . . ?
 C16 C26 C37 120.2(12) . . ?
 C37 C26 H26 119.9 . . ?
 C72 C89 C74 118.1(13) . . ?
 C72 C89 H89 120.9 . . ?
 C74 C89 H89 120.9 . . ?
 C82 C67 H67 119.1 . . ?
 C53 C67 C82 121.9(13) . . ?
 C53 C67 H67 119.1 . . ?
 C119 C103 H103 119.7 . . ?
 C92 C103 C119 120.6(12) . . ?
 C92 C103 H103 119.7 . . ?
 C91 C77 H77 119.1 . . ?
 C62 C77 C91 121.7(13) . . ?
 C62 C77 H77 119.1 . . ?
 C86 C70 H70 120.3 . . ?
 C58 C70 C86 119.4(12) . . ?
 C58 C70 H70 120.3 . . ?
 C1 C62 H62 120.7 . . ?
 C77 C62 C1 118.6(12) . . ?
 C77 C62 H62 120.7 . . ?
 C46 C58 H58 119.4 . . ?
 C70 C58 C46 121.3(13) . . ?
 C70 C58 H58 119.4 . . ?
 C56 C45 H45 119.3 . . ?
 C30 C45 C56 121.4(12) . . ?
 C30 C45 H45 119.3 . . ?
 C134 C137 C141 122.3(11) . . ?
 C134 C137 C140 116.4(13) . . ?
 C140 C137 C141 121.2(13) . . ?
 C39 C52 H52 119.7 . . ?
 C64 C52 C39 120.6(13) . . ?
 C64 C52 H52 119.7 . . ?
 C151 C154 H154 120.0 . . ?
 C160 C154 C151 120.1(14) . . ?
 C160 C154 H154 120.0 . . ?
 C88 C97 H97 118.8 . . ?
 C88 C97 C112 122.3(15) . . ?
 C112 C97 H97 118.8 . . ?
 N165 C160 C154 124.4(14) . . ?
 N165 C160 H160 117.8 . . ?
 C154 C160 H160 117.8 . . ?
 C50 C37 C26 120.1(13) . . ?
 C50 C37 H37 119.9 . . ?
 C26 C37 H37 119.9 . . ?
 C163 C156 H156 120.3 . . ?
 C152 C156 C163 119.4(12) . . ?
 C152 C156 H156 120.3 . . ?
 C135 C139 C140 120.5(12) . . ?
 C135 C139 H139 119.7 . . ?
 C140 C139 H139 119.7 . . ?
 O133 C129 Zn12 55.5(6) . 1_455 ?
 O133 C129 O132 122.1(11) . . ?
 O133 C129 C119 121.2(14) . . ?
 O132 C129 Zn12 67.0(6) . 1_455 ?
 O132 C129 C119 116.8(12) . . ?
 C119 C129 Zn12 173.3(11) . 1_455 ?
 N165 C158 H158 118.9 . . ?
 C153 C158 N165 122.2(14) . . ?
 C153 C158 H158 118.9 . . ?
 C76 C92 H92 120.8 . . ?
 C103 C92 C76 118.4(14) . . ?
 C103 C92 H92 120.8 . . ?
 C88 C98 H98 121.0 . . ?
 C114 C98 C88 118.1(15) . . ?
 C114 C98 H98 121.0 . . ?
 C91 C102 H102 119.6 . . ?
 C119 C102 C91 120.8(13) . . ?
 C119 C102 H102 119.6 . . ?
 N124 C112 C97 122.8(15) . . ?
 N124 C112 H112 118.6 . . ?
 C97 C112 H112 118.6 . . ?
 N124 C114 C98 126.8(15) . . ?
 N124 C114 H114 116.6 . . ?
 C98 C114 H114 116.6 . . ?

loop_
  _geom_torsion_atom_site_label_1
  _geom_torsion_atom_site_label_2
  _geom_torsion_atom_site_label_3
  _geom_torsion_atom_site_label_4
  _geom_torsion
  _geom_torsion_site_symmetry_1
  _geom_torsion_site_symmetry_2
  _geom_torsion_site_symmetry_3
  _geom_torsion_site_symmetry_4
  _geom_torsion_publ_flag
 Zn2 O3 C9 O15 -26(2) . . . . ?
 Zn2 O3 C9 C16 159.7(9) . . . . ?
 Zn2 O4 C10 O18 46.5(17) . . . . ?
 Zn2 O4 C10 C17 -132.6(9) . . . . ?
 Zn2 O5 C11 O19 -25.0(19) . . . . ?
 Zn2 O5 C11 C20 157.9(8) . . . . ?
 Zn2 N6 C12 C22 170.9(11) . . . . ?
 Zn2 N6 C13 C24 -173.5(10) . . . . ?
 Zn12 O107 C95 O108 -3(2) 1_454 . . . ?
 Zn12 O107 C95 C82 176.2(8) 1_454 . . . ?
 Zn12 O106 C94 O105 71.0(14) . . . . ?
 Zn12 O106 C94 C80 -107.7(11) . . . . ?
 Zn12 O133 C129 O132 7.4(15) 1_455 . . . ?
 Zn12 O133 C129 C119 -173.0(12) 1_455 . . . ?
 Zn12 N169 C163 C156 -178.8(10) 1_445 . . . ?
 Zn12 N169 C162 C155 175.2(11) 1_445 . . . ?
 Zn12 O132 C129 O133 -6.7(13) 1_455 . . . ?
 Zn12 O132 C129 C119 173.8(12) 1_455 . . . ?
 Zn1 O105 C94 O106 -5.6(19) . . . . ?
 Zn1 O105 C94 C80 173.1(8) . . . . ?
 Zn1 O108 C95 O107 -68.6(16) 1_454 . . . ?
 Zn1 O108 C95 C82 111.8(12) 1_454 . . . ?
 Zn1 O109 C96 O110 -7.8(18) 1_554 . . . ?
 Zn1 O109 C96 C86 170.0(10) 1_554 . . . ?
 Zn1 N130 C134 C137 -172.5(10) . . . . ?
 Zn1 N130 C135 C139 170.7(11) . . . . ?
 Zn14 O19 C11 O5 36(2) . . . . ?
 Zn14 O19 C11 C20 -147.4(9) . . . . ?
 Zn14 O25 C35 O49 -41.0(19) . . . . ?
 Zn14 O25 C35 C1 140.7(10) . . . . ?
 Zn14 O18 C10 O4 -43(2) . . . . ?
 Zn14 O18 C10 C17 136.0(11) . . . . ?
 Zn14 O15 C9 O3 -30.2(19) . . . . ?
 Zn14 O15 C9 C16 144.1(9) . . . . ?
 Zn14 N116 C100 C90 -168.0(9) 1_665 . . . ?
 Zn14 N116 C127 C118 171.8(9) 1_665 . . . ?
 O3 C9 C16 C27 -12(2) . . . . ?
 O3 C9 C16 C26 168.2(13) . . . . ?
 O19 C11 C20 C30 -28.5(18) . . . . ?
 O19 C11 C20 C31 148.1(13) . . . . ?
 O107 C95 C82 C68 -178.7(12) . . . . ?
 O107 C95 C82 C67 1.2(19) . . . . ?
 O18 C10 C17 C28 177.6(12) . . . . ?
 O18 C10 C17 C29 -7.8(18) . . . . ?
 O4 C10 C17 C28 -3.2(19) . . . . ?
 O4 C10 C17 C29 171.4(12) . . . . ?
 O105 C94 C80 C63 -13.9(18) . . . . ?
 O105 C94 C80 C64 170.0(12) . . . . ?
 O15 C9 C16 C27 173.6(12) . . . . ?
 O15 C9 C16 C26 -6.4(19) . . . . ?
 O108 C95 C82 C68 1(2) . . . . ?
 O108 C95 C82 C67 -179.2(13) . . . . ?
 O106 C94 C80 C63 164.8(12) . . . . ?
 O106 C94 C80 C64 -11.3(19) . . . . ?
 O5 C11 C20 C30 149.0(12) . . . . ?
 O5 C11 C20 C31 -34.5(17) . . . . ?
 N6 C12 C22 C32 2(2) . . . . ?
 N169 C163 C156 C152 5(2) . . . . ?
 N130 C134 C137 C141 176.2(12) . . . . ?
 N130 C134 C137 C140 0.7(19) . . . . ?
 N130 C135 C139 C140 0(2) . . . . ?
 N150 C148 C152 C155 171.0(12) . . . . ?
 N150 C148 C152 C156 -14.8(18) . . . . ?
 N150 C148 C145 C141 2(2) . . . . ?
 N59 C72 C88 C97 -8(2) . . . . ?
 N59 C72 C88 C98 179.1(13) . . . . ?
 N59 C72 C89 C74 5(2) . . . . ?
 C144 C141 C145 C148 2(2) . . . . ?
 C144 C141 C137 C134 -12(2) . . . . ?
 C144 C141 C137 C140 163.7(12) . . . . ?
 C94 C80 C64 C52 177.6(12) . . . . ?
 C95 C82 C67 C53 173.9(14) . . . . ?
 C28 C41 C53 C67 177.7(14) . . . . ?
 C28 C17 C29 C43 2(2) . . . . ?
 C63 C80 C64 C52 1(2) . . . . ?
 C63 C50 C37 C26 176.3(13) . . . . ?
 C148 N150 C147 C144 -1.9(18) . . . . ?
 C148 N150 C147 C151 -179.9(11) . . . . ?
 C148 C152 C156 C163 -178.2(12) . . . . ?
 C1 C61 C76 C91 -1(2) . . . . ?
 C1 C61 C76 C92 179.9(13) . . . . ?
 C11 C20 C30 C45 177.2(13) . . . . ?
 C11 C20 C31 C46 -174.1(12) . . . . ?
 C134 N130 C135 C139 0.1(18) . . . . ?
 C27 C39 C50 C63 -176.1(12) . . . . ?
 C27 C39 C50 C37 1(2) . . . . ?
 C27 C39 C52 C64 178.4(13) . . . . ?
 C27 C16 C26 C37 2(2) . . . . ?
 C68 C54 C41 C28 178.4(12) . . . . ?
 C68 C54 C41 C53 -0.9(19) . . . . ?
 C68 C54 C43 C29 -178.6(13) . . . . ?
 C68 C82 C67 C53 -6(2) . . . . ?
 C61 C1 C35 O25 179.4(13) . . . . ?
 C61 C1 C35 O49 1(2) . . . . ?
 C61 C1 C62 C77 -6(2) . . . . ?
 C61 C76 C91 C77 2(2) . . . . ?
 C61 C76 C91 C102 -176.1(13) . . . . ?
 C61 C76 C92 C103 178.3(13) . . . . ?
 C56 C69 C86 C96 -179.6(12) . . . . ?
 C56 C69 C86 C70 -1(2) . . . . ?
 C56 C46 C31 C20 -5.5(19) . . . . ?
 C56 C46 C58 C70 -3(2) . . . . ?
 C39 C27 C16 C9 178.8(12) . . . . ?
 C39 C27 C16 C26 -1(2) . . . . ?
 C39 C50 C37 C26 0(2) . . . . ?
 C54 C68 C82 C95 -178.1(12) . . . . ?
 C54 C68 C82 C67 2(2) . . . . ?
 C54 C41 C53 C67 -3(2) . . . . ?
 C69 C56 C46 C31 -177.1(12) . . . . ?
 C69 C56 C46 C58 1.5(19) . . . . ?
 C69 C56 C45 C30 -179.8(13) . . . . ?
 C69 C86 C96 O109 177.1(13) . . . . ?
 C69 C86 C96 O110 -5(2) . . . . ?
 C69 C86 C70 C58 0(2) . . . . ?
 C80 C63 C50 C39 -2(2) . . . . ?
 C80 C63 C50 C37 -178.4(14) . . . . ?
 C80 C64 C52 C39 -3(2) . . . . ?
 C9 C16 C26 C37 -178.5(12) . . . . ?
 C12 N6 C13 C24 -0.9(18) . . . . ?
 C90 C101 C118 C127 5(2) . . . . ?
 C90 C74 C89 C72 179.2(11) . . . . ?
 C163 N169 C162 C155 -1.0(19) . . . . ?
 C151 C153 C158 N165 -1(2) . . . . ?
 C151 C154 C160 N165 0(2) . . . . ?
 C82 C68 C54 C41 1(2) . . . . ?
 C82 C68 C54 C43 179.5(13) . . . . ?
 C100 N116 C127 C118 -2.2(18) . . . . ?
 C100 C90 C101 C118 -1(2) . . . . ?
 C100 C90 C74 C60 168.8(13) . . . . ?
 C100 C90 C74 C89 -14.9(18) . . . . ?
 C86 C70 C58 C46 2(2) . . . . ?
 C20 C30 C45 C56 -1(2) . . . . ?
 C41 C28 C17 C10 171.7(12) . . . . ?
 C41 C28 C17 C29 -3(2) . . . . ?
 C41 C54 C43 C29 0(2) . . . . ?
 C41 C53 C67 C82 7(2) . . . . ?
 C10 C17 C29 C43 -172.4(13) . . . . ?
 C101 C90 C100 N116 -4.8(19) . . . . ?
 C101 C90 C74 C60 -12(2) . . . . ?
 C101 C90 C74 C89 164.6(12) . . . . ?
 C101 C118 C127 N116 -3.3(19) . . . . ?
 C35 C1 C61 C76 178.3(13) . . . . ?
 C35 C1 C62 C77 178.8(13) . . . . ?
 C17 C28 C41 C54 1(2) . . . . ?
 C17 C28 C41 C53 -179.3(14) . . . . ?
 C17 C29 C43 C54 -1(2) . . . . ?
 C46 C56 C69 C86 0(2) . . . . ?
 C46 C56 C45 C30 -2(2) . . . . ?
 C16 C27 C39 C50 0(2) . . . . ?
 C16 C27 C39 C52 -176.3(13) . . . . ?
 C16 C26 C37 C50 -1(2) . . . . ?
 C60 C74 C89 C72 -4.1(18) . . . . ?
 C24 C32 C48 N59 -16.4(19) . . . . ?
 C24 C32 C48 C60 163.2(13) . . . . ?
 C24 C32 C22 C12 -0.4(19) . . . . ?
 C141 C144 C147 N150 6.4(19) . . . . ?
 C141 C144 C147 C151 -175.7(12) . . . . ?
 C76 C91 C77 C62 -5(2) . . . . ?
 C76 C91 C102 C119 -2(2) . . . . ?
 C135 N130 C134 C137 -0.4(19) . . . . ?
 C147 N150 C148 C152 175.2(11) . . . . ?
 C147 N150 C148 C145 -2.2(19) . . . . ?
 C147 C144 C141 C145 -7(2) . . . . ?
 C147 C144 C141 C137 174.2(12) . . . . ?
 C147 C151 C153 C158 -178.7(13) . . . . ?
 C147 C151 C154 C160 179.2(13) . . . . ?
 C72 N59 C48 C60 -1.2(18) . . . . ?
 C72 N59 C48 C32 178.4(12) . . . . ?
 C72 C88 C97 C112 -174.1(14) . . . . ?
 C72 C88 C98 C114 174.3(14) . . . . ?
 C153 C151 C147 N150 4.1(19) . . . . ?
 C153 C151 C147 C144 -173.9(13) . . . . ?
 C153 C151 C154 C160 0(2) . . . . ?
 C96 C86 C70 C58 178.1(14) . . . . ?
 C155 C152 C156 C163 -4(2) . . . . ?
 C13 N6 C12 C22 -1(2) . . . . ?
 C13 C24 C32 C48 -179.8(13) . . . . ?
 C13 C24 C32 C22 -1(2) . . . . ?
 C127 N116 C100 C90 6.5(18) . . . . ?
 C30 C20 C31 C46 3(2) . . . . ?
 C43 C54 C41 C28 0.1(19) . . . . ?
 C43 C54 C41 C53 -179.2(13) . . . . ?
 C162 N169 C163 C156 -2.5(19) . . . . ?
 C162 C155 C152 C148 174.9(13) . . . . ?
 C162 C155 C152 C156 0(2) . . . . ?
 C32 C24 C13 N6 2(2) . . . . ?
 C91 C76 C92 C103 -1(2) . . . . ?
 C91 C77 C62 C1 7(2) . . . . ?
 C50 C63 C80 C94 -175.2(12) . . . . ?
 C50 C63 C80 C64 1(2) . . . . ?
 C50 C39 C52 C64 2(2) . . . . ?
 C152 C148 C145 C141 -175.2(12) . . . . ?
 C152 C155 C162 N169 2(2) . . . . ?
 C88 C72 C89 C74 -178.9(11) . . . . ?
 C88 C97 C112 N124 -1(3) . . . . ?
 C88 C98 C114 N124 1(3) . . . . ?
 C31 C20 C30 C45 1(2) . . . . ?
 C31 C46 C58 C70 175.7(14) . . . . ?
 C48 N59 C72 C88 -178.5(11) . . . . ?
 C48 N59 C72 C89 -3(2) . . . . ?
 C48 C60 C74 C90 176.8(12) . . . . ?
 C48 C60 C74 C89 0(2) . . . . ?
 C48 C32 C22 C12 177.9(12) . . . . ?
 C22 C32 C48 N59 165.3(12) . . . . ?
 C22 C32 C48 C60 -15(2) . . . . ?
 C145 C148 C152 C155 -12(2) . . . . ?
 C145 C148 C152 C156 162.5(14) . . . . ?
 C145 C141 C137 C134 169.4(13) . . . . ?
 C145 C141 C137 C140 -15(2) . . . . ?
 C119 C103 C92 C76 -3(2) . . . . ?
 C74 C90 C100 N116 174.6(11) . . . . ?
 C74 C90 C101 C118 179.4(13) . . . . ?
 C74 C60 C48 N59 2(2) . . . . ?
 C74 C60 C48 C32 -177.3(12) . . . . ?
 C89 C72 C88 C97 176.0(13) . . . . ?
 C89 C72 C88 C98 3(2) . . . . ?
 C103 C119 C129 O133 -12(2) . . . . ?
 C103 C119 C129 O132 167.6(14) . . . . ?
 C103 C119 C102 C91 -1(2) . . . . ?
 C77 C91 C102 C119 -179.5(14) . . . . ?
 C70 C86 C96 O109 -1(2) . . . . ?
 C70 C86 C96 O110 176.7(13) . . . . ?
 C62 C1 C61 C76 4(2) . . . . ?
 C62 C1 C35 O25 -6(2) . . . . ?
 C62 C1 C35 O49 175.9(13) . . . . ?
 C58 C46 C31 C20 176.0(13) . . . . ?
 C45 C56 C69 C86 177.9(14) . . . . ?
 C45 C56 C46 C31 5(2) . . . . ?
 C45 C56 C46 C58 -176.1(13) . . . . ?
 C137 C141 C145 C148 -178.5(13) . . . . ?
 C137 C140 C139 C135 0(2) . . . . ?
 C52 C39 C50 C63 0(2) . . . . ?
 C52 C39 C50 C37 177.1(13) . . . . ?
 C154 C151 C147 N150 -175.5(12) . . . . ?
 C154 C151 C147 C144 7(2) . . . . ?
 C154 C151 C153 C158 1(2) . . . . ?
 C97 C88 C98 C114 1(2) . . . . ?
 C160 N165 C158 C153 0(2) . . . . ?
 C139 C140 C137 C134 -0.7(17) . . . . ?
 C139 C140 C137 C141 -176.2(12) . . . . ?
 C129 C119 C103 C92 -176.7(14) . . . . ?
 C129 C119 C102 C91 179.1(14) . . . . ?
 C158 N165 C160 C154 0(2) . . . . ?
 C92 C76 C91 C77 -179.5(14) . . . . ?
 C92 C76 C91 C102 3(2) . . . . ?
 C98 C88 C97 C112 -1(2) . . . . ?
 C102 C91 C77 C62 173.0(15) . . . . ?
 C102 C119 C103 C92 4(2) . . . . ?
 C102 C119 C129 O133 167.7(14) . . . . ?
 C102 C119 C129 O132 -13(2) . . . . ?
 C112 N124 C114 C98 -2(3) . . . . ?
 C114 N124 C112 C97 2(2) . . . . ?

_shelx_res_file
;
TITL kr_kolba_lt_n_a.res in P-1
    kr_kolba_lt_n.res
    created by SHELXL-2018/3 at 17:09:25 on 28-Jan-2022
REM Old TITL KR_kolba_lt_N in P-1
REM SHELXT solution in P-1: R1 0.276, Rweak 0.042, Alpha 0.131
REM <I/s> 0.000 for 0 systematic absences, Orientation as input
REM Formula found by SHELXT: C91 N5 O16 Zn4
CELL 0.71073 9.5129 16.7316 24.1363 92.745 99.235 103.378
ZERR 2 0.003 0.0034 0.0028 0.013 0.016 0.022
LATT 1
SFAC C H N O Zn
UNIT 176 104 16 32 8

L.S. 4 0 0
PLAN  2
TEMP -173
CONF
BOND
list 4
fmap 2 53
MORE -1
BOND $H
ACTA
REM <olex2.extras>
REM <HklSrc "%.\\KR_kolba_lt_N.hkl">
REM </olex2.extras>

WGHT    0.131700   27.137800
FVAR       0.16416
ZN2   5    0.419522    0.415177    0.231490    11.00000    0.05379    0.02563 =
         0.01940   -0.00002    0.00425    0.00348
ZN12  5    1.024991    0.467506    0.714457    11.00000    0.05211    0.02851 =
         0.01745    0.00073    0.00427    0.00412
ZN1   5    0.770390    0.281427    0.751333    11.00000    0.05169    0.02824 =
         0.01812    0.00288    0.00421    0.00439
ZN14  5    0.249717    0.212969    0.229881    11.00000    0.04811    0.02936 =
         0.01779    0.00261    0.00568    0.00221
O3    4    0.429846    0.385178    0.308275    11.00000    0.05655    0.03194 =
         0.02199    0.00417    0.00192    0.00833
O19   4    0.417584    0.227206    0.179357    11.00000    0.04654    0.02579 =
         0.02965    0.00640    0.01581   -0.00199
O25   4    0.118318    0.217735    0.286311    11.00000    0.03914    0.03890 =
         0.02509    0.00390    0.00958    0.01217
O107  4    0.048220    0.449643   -0.203391    11.00000    0.05379    0.03704 =
         0.01155    0.00591    0.00085    0.00618
O18   4    0.150405    0.272949    0.172954    11.00000    0.04370    0.04706 =
         0.01748    0.01476    0.00534    0.00756
O4    4    0.237008    0.409476    0.176867    11.00000    0.04920    0.03446 =
         0.02634    0.00215   -0.00116    0.00744
O105  4    0.710590    0.317254    0.677424    11.00000    0.06706    0.04485 =
         0.01545   -0.00578    0.00348    0.01168
O15   4    0.417011    0.251187    0.296600    11.00000    0.04729    0.03479 =
         0.02157   -0.00426   -0.00102    0.00233
O108  4   -0.025173    0.315075   -0.207140    11.00000    0.04785    0.03040 =
         0.02613    0.00300    0.00253    0.00488
O106  4    0.811157    0.452850    0.687780    11.00000    0.06112    0.02699 =
         0.03091   -0.00158    0.01810    0.01472
O5    4    0.510895    0.363733    0.177522    11.00000    0.04852    0.04088 =
         0.02630   -0.00859    0.00611    0.00714
O109  4    0.673053    0.316259   -0.188470    11.00000    0.04533    0.07058 =
         0.02510    0.00817    0.01184    0.01892
O49   4    0.163920    0.118775    0.339738    11.00000    0.07379    0.03305 =
         0.02412   -0.00278   -0.00271    0.01564
O110  4    0.729884    0.202553   -0.156623    11.00000    0.06577    0.04423 =
         0.02281    0.00534    0.01335    0.00732
N116  3    1.173846    1.090786    0.199581    11.00000    0.05737    0.01465 =
         0.02179    0.00007    0.00458    0.00744
N6    3    0.536165    0.531426    0.243128    11.00000    0.03147    0.02447 =
         0.03462    0.01498    0.00452    0.00703
O133  4    0.056004    0.364396    0.674472    11.00000    0.07918    0.05386 =
         0.01764    0.00116    0.01037    0.03709
N169  3    0.117663   -0.409342    0.730269    11.00000    0.06100    0.01563 =
         0.01616   -0.00961    0.00650   -0.01003
N130  3    0.718110    0.165026    0.715849    11.00000    0.04311    0.09177 =
         0.01880    0.02296    0.01832    0.03674
N150  3    0.248161   -0.114054    0.809250    11.00000    0.06389    0.02445 =
         0.02333    0.00079    0.00969    0.01568
O132  4    0.073834    0.472473    0.624429    11.00000    0.08514    0.04350 =
         0.03160   -0.01514    0.01592   -0.01394
N59   3    0.707808    0.833592    0.311105    11.00000    0.04585    0.03509 =
         0.03668   -0.00544    0.00965    0.00476
C144  1    0.418731    0.009630    0.802468    11.00000    0.04320    0.01443 =
         0.02747   -0.00402    0.00093   -0.00729
AFIX  43
H144  2    0.468463    0.064035    0.817871    11.00000   -1.20000
AFIX   0
C94   1    0.739800    0.387127    0.658335    11.00000    0.03918    0.02449 =
         0.01431    0.01140    0.00480    0.01260
C95   1    0.024558    0.382800   -0.180423    11.00000    0.05030    0.03247 =
         0.02220    0.00279    0.00848    0.00755
C28   1    0.145770    0.405588    0.060768    11.00000    0.04719    0.02786 =
         0.01657   -0.00669    0.00401   -0.00052
AFIX  43
H28   2    0.175944    0.457617    0.082254    11.00000   -1.20000
AFIX   0
C63   1    0.639849    0.314828    0.562693    11.00000    0.04789    0.03223 =
         0.02469    0.01194    0.00988    0.01104
AFIX  43
H63   2    0.634819    0.264001    0.579131    11.00000   -1.20000
AFIX   0
C148  1    0.293667   -0.149762    0.764595    11.00000    0.05956    0.03166 =
         0.02026    0.00879    0.00781    0.01096
C1    1    0.108525    0.233453    0.384843    11.00000    0.04549    0.02296 =
         0.02747    0.00323    0.00803   -0.00053
C11   1    0.477265    0.287465    0.157867    11.00000    0.04234    0.05629 =
         0.02025   -0.00839   -0.01151    0.02047
N165  3    0.151041    0.064327    0.964844    11.00000    0.05730    0.05474 =
         0.04719   -0.01099    0.02771   -0.00145
C134  1    0.611515    0.110116    0.737638    11.00000    0.04590    0.02113 =
         0.02887   -0.00131    0.00360    0.00535
AFIX  43
H134  2    0.564517    0.133568    0.763856    11.00000   -1.20000
AFIX   0
C27   1    0.554777    0.391438    0.421441    11.00000    0.04545    0.03618 =
         0.01759   -0.00712    0.00467   -0.00394
AFIX  43
H27   2    0.557427    0.442329    0.405297    11.00000   -1.20000
AFIX   0
C68   1    0.042263    0.320719   -0.090023    11.00000    0.05318    0.02583 =
         0.02175    0.00310    0.00050    0.01091
AFIX  43
H68   2    0.007912    0.268503   -0.111184    11.00000   -1.20000
AFIX   0
C61   1    0.121355    0.203482    0.435414    11.00000    0.05402    0.02821 =
         0.02339    0.00097    0.01231    0.00262
AFIX  43
H61   2    0.143788    0.151264    0.438663    11.00000   -1.20000
AFIX   0
C56   1    0.605142    0.243689   -0.002208    11.00000    0.03083    0.03247 =
         0.02900    0.00154    0.01332    0.00056
C39   1    0.603852    0.390538    0.480522    11.00000    0.03529    0.04378 =
         0.02602    0.00392    0.00709    0.01489
C54   1    0.071773    0.323846   -0.029986    11.00000    0.03902    0.03049 =
         0.02146    0.00254    0.00801    0.00391
C69   1    0.644412    0.230669   -0.055754    11.00000    0.04934    0.03647 =
         0.03775    0.00267    0.00960   -0.00281
AFIX  43
H69   2    0.674479    0.181824   -0.064230    11.00000   -1.20000
AFIX   0
C80   1    0.686180    0.387502    0.596526    11.00000    0.04072    0.03495 =
         0.02969    0.00664    0.01027    0.00057
C9    1    0.449502    0.321208    0.325731    11.00000    0.03346    0.04396 =
         0.02552    0.00012    0.00131    0.00935
C12   1    0.603406    0.574181    0.204853    11.00000    0.03817    0.02947 =
         0.03751    0.02151    0.01430   -0.00381
AFIX  43
H12   2    0.605277    0.542669    0.171293    11.00000   -1.20000
AFIX   0
C90   1    1.020569    0.957846    0.214251    11.00000    0.06246    0.02150 =
         0.02056    0.01233    0.00646    0.00893
C163  1    0.098450   -0.367573    0.776767    11.00000    0.05993    0.02835 =
         0.02481    0.00664    0.00505    0.02146
AFIX  43
H163  2    0.042845   -0.397207    0.801854    11.00000   -1.20000
AFIX   0
C151  1    0.256712    0.000408    0.875107    11.00000    0.05518    0.03784 =
         0.02746   -0.00313    0.00561    0.00163
C82   1    0.061839    0.390478   -0.118089    11.00000    0.03200    0.04895 =
         0.01992    0.00967    0.00538    0.00899
C100  1    1.065163    1.044157    0.222738    11.00000    0.04134    0.04512 =
         0.01821   -0.00281    0.00637    0.00745
AFIX  43
H100  2    1.016388    1.071646    0.246094    11.00000   -1.20000
AFIX   0
C86   1    0.640305    0.286362   -0.095606    11.00000    0.03552    0.05354 =
         0.01445   -0.00243    0.00225   -0.00121
C20   1    0.527018    0.274591    0.101863    11.00000    0.03207    0.04690 =
         0.02204   -0.00080    0.00415    0.00396
C41   1    0.120204    0.402903    0.000760    11.00000    0.05202    0.03157 =
         0.01832    0.00093   -0.00368    0.00571
C10   1    0.174777    0.339419    0.150911    11.00000    0.04652    0.05112 =
         0.01813   -0.00481    0.00241    0.02497
C101  1    1.086727    0.922964    0.177098    11.00000    0.06415    0.02484 =
         0.02447   -0.00150    0.00707    0.00234
AFIX  43
H101  2    1.061500    0.864554    0.170463    11.00000   -1.20000
AFIX   0
C35   1    0.132978    0.187213    0.333594    11.00000    0.05961    0.03189 =
         0.01659    0.00693    0.00832    0.01432
C17   1    0.128374    0.336748    0.087604    11.00000    0.03126    0.04690 =
         0.02802    0.01926   -0.00425    0.01682
C118  1    1.186600    0.966669    0.148966    11.00000    0.05682    0.03225 =
         0.02695   -0.00395    0.00284    0.00534
AFIX  43
H118  2    1.224206    0.939889    0.121133    11.00000   -1.20000
AFIX   0
C46   1    0.560312    0.315555    0.009156    11.00000    0.02714    0.05679 =
         0.02189   -0.00482   -0.00484    0.00559
C16   1    0.504720    0.319593    0.388793    11.00000    0.04162    0.02632 =
         0.02169    0.00038    0.00406   -0.00385
C60   1    0.839740    0.832053    0.235458    11.00000    0.03864    0.03038 =
         0.03571    0.01106    0.00750    0.00086
AFIX  43
H60   2    0.858953    0.801727    0.204421    11.00000   -1.20000
AFIX   0
C24   1    0.607384    0.663666    0.298461    11.00000    0.05961    0.02879 =
         0.03780    0.00825    0.00788    0.01172
AFIX  43
H24   2    0.609900    0.694434    0.332875    11.00000   -1.20000
AFIX   0
C141  1    0.458739   -0.023887    0.754828    11.00000    0.05446    0.00840 =
         0.04767   -0.00018    0.01101   -0.01072
C76   1    0.102006    0.248404    0.485147    11.00000    0.03723    0.03403 =
         0.02304   -0.00216    0.00370   -0.00594
C135  1    0.782273    0.128448    0.679056    11.00000    0.04103    0.05265 =
         0.02113    0.00503    0.00023    0.00646
AFIX  43
H135  2    0.856174    0.162948    0.662851    11.00000   -1.20000
AFIX   0
C147  1    0.309183   -0.034526    0.827332    11.00000    0.03177    0.03713 =
         0.02918    0.00614    0.00552    0.00776
C72   1    0.772220    0.913097    0.322121    11.00000    0.03657    0.04077 =
         0.03921    0.00977    0.00467    0.00705
C153  1    0.151459   -0.052278    0.902455    11.00000    0.07568    0.03654 =
         0.03337    0.00833    0.02398    0.00856
AFIX  43
H153  2    0.117339   -0.109408    0.890473    11.00000   -1.20000
AFIX   0
C140  1    0.638491   -0.007810    0.687211    11.00000    0.04371    0.04133 =
         0.03494   -0.00216    0.00158    0.01325
AFIX  43
H140  2    0.614363   -0.065538    0.677038    11.00000   -1.20000
AFIX   0
C96   1    0.683721    0.265562   -0.151628    11.00000    0.05878    0.02404 =
         0.04294    0.01024    0.01375   -0.00007
C155  1    0.242918   -0.283199    0.704214    11.00000    0.05746    0.01479 =
         0.03876   -0.00012    0.01180    0.00128
AFIX  43
H155  2    0.292498   -0.253212    0.677682    11.00000   -1.20000
AFIX   0
C13   1    0.537439    0.578449    0.291826    11.00000    0.05091    0.02939 =
         0.02847    0.00401    0.01735    0.00611
AFIX  43
H13   2    0.491313    0.553627    0.320968    11.00000   -1.20000
AFIX   0
C29   1    0.077724    0.258361    0.057116    11.00000    0.06354    0.02526 =
         0.02243   -0.00238   -0.00018    0.00770
AFIX  43
H29   2    0.062286    0.209879    0.076529    11.00000   -1.20000
AFIX   0
C127  1    1.233537    1.052628    0.161831    11.00000    0.05814    0.02702 =
         0.02665    0.00500    0.01085    0.00328
AFIX  43
H127  2    1.307340    1.084051    0.143997    11.00000   -1.20000
AFIX   0
C30   1    0.565777    0.201195    0.088371    11.00000    0.05417    0.02724 =
         0.02852    0.00303    0.00146    0.01099
AFIX  43
H30   2    0.565087    0.161022    0.114904    11.00000   -1.20000
AFIX   0
C43   1    0.051157    0.252671   -0.000232    11.00000    0.07152    0.02675 =
         0.02310    0.00248    0.00245    0.00869
AFIX  43
H43   2    0.018134    0.199820   -0.020598    11.00000   -1.20000
AFIX   0
C162  1    0.194736   -0.362042    0.694287    11.00000    0.03924    0.05198 =
         0.01866    0.00138    0.01431    0.00031
AFIX  43
H162  2    0.212614   -0.388494    0.661319    11.00000   -1.20000
AFIX   0
N124  3    0.640721    1.039517    0.458122    11.00000    0.08068    0.04453 =
         0.05000   -0.00788    0.02975    0.00084
C32   1    0.670330    0.702739    0.258024    11.00000    0.05193    0.02817 =
         0.02493   -0.00648   -0.00017    0.00886
C91   1    0.071215    0.327707    0.477398    11.00000    0.05815    0.02763 =
         0.02541   -0.00802    0.00694   -0.00504
C50   1    0.599463    0.314525    0.503671    11.00000    0.04602    0.05800 =
         0.01599    0.00242   -0.00512    0.01337
C152  1    0.225011   -0.240941    0.751939    11.00000    0.03991    0.04915 =
         0.02819    0.00779    0.00179    0.01727
C88   1    0.732018    0.954816    0.371393    11.00000    0.03970    0.03335 =
         0.03602    0.00342    0.00271    0.01216
C31   1    0.526611    0.332847    0.063342    11.00000    0.05176    0.03358 =
         0.02398    0.00061    0.01165   -0.00173
AFIX  43
H31   2    0.504234    0.383737    0.072726    11.00000   -1.20000
AFIX   0
C48   1    0.740516    0.790068    0.267630    11.00000    0.03788    0.05510 =
         0.02004   -0.00446   -0.00085    0.01891
C22   1    0.668367    0.655182    0.207319    11.00000    0.04778    0.03658 =
         0.03171    0.00103   -0.00465    0.01180
AFIX  43
H22   2    0.710345    0.679105    0.177015    11.00000   -1.20000
AFIX   0
C145  1    0.395435   -0.104499    0.737822    11.00000    0.04054    0.03860 =
         0.02207   -0.00977   -0.01084    0.01037
AFIX  43
H145  2    0.423028   -0.129713    0.706508    11.00000   -1.20000
AFIX   0
C119  1    0.076538    0.342690    0.577864    11.00000    0.05815    0.02871 =
         0.03498   -0.00772    0.02033   -0.00674
C64   1    0.692292    0.462348    0.573352    11.00000    0.04499    0.03803 =
         0.03140    0.00010   -0.01183    0.01225
AFIX  43
H64   2    0.726726    0.512431    0.597003    11.00000   -1.20000
AFIX   0
C74   1    0.909502    0.912351    0.245596    11.00000    0.04836    0.04088 =
         0.02035    0.00449    0.00698    0.01667
C53   1    0.138678    0.474339   -0.029783    11.00000    0.08333    0.02744 =
         0.01940   -0.00143    0.00299    0.01118
AFIX  43
H53   2    0.166244    0.527464   -0.009770    11.00000   -1.20000
AFIX   0
C26   1    0.502228    0.244605    0.411090    11.00000    0.05910    0.05011 =
         0.01469   -0.00043    0.00828    0.00487
AFIX  43
H26   2    0.468670    0.194815    0.387103    11.00000   -1.20000
AFIX   0
C89   1    0.878338    0.955561    0.292850    11.00000    0.06389    0.04159 =
         0.01044    0.00840    0.00971    0.01979
AFIX  43
H89   2    0.928061    1.011470    0.304138    11.00000   -1.20000
AFIX   0
C67   1    0.118054    0.467970   -0.085699    11.00000    0.08472    0.04353 =
         0.01724    0.01066    0.00603    0.01855
AFIX  43
H67   2    0.141481    0.516511   -0.104629    11.00000   -1.20000
AFIX   0
C103  1    0.099135    0.263780    0.583528    11.00000    0.06065    0.04416 =
         0.02893    0.00429    0.01377    0.01233
AFIX  43
H103  2    0.103452    0.242377    0.619349    11.00000   -1.20000
AFIX   0
C77   1    0.057828    0.356316    0.423997    11.00000    0.06006    0.02755 =
         0.02486    0.00457    0.00122    0.00512
AFIX  43
H77   2    0.030365    0.406960    0.419076    11.00000   -1.20000
AFIX   0
C70   1    0.593373    0.358635   -0.083947    11.00000    0.07332    0.04127 =
         0.01995    0.00473    0.00237    0.02076
AFIX  43
H70   2    0.590457    0.397736   -0.111118    11.00000   -1.20000
AFIX   0
C62   1    0.083251    0.313293    0.378360    11.00000    0.06027    0.03573 =
         0.02956    0.00240    0.00474    0.00098
AFIX  43
H62   2    0.083969    0.336321    0.343155    11.00000   -1.20000
AFIX   0
C58   1    0.551975    0.371818   -0.032903    11.00000    0.07861    0.03734 =
         0.03009    0.00286    0.01050    0.01839
AFIX  43
H58   2    0.517144    0.419413   -0.025595    11.00000   -1.20000
AFIX   0
C45   1    0.604266    0.186929    0.037817    11.00000    0.08543    0.02550 =
         0.02142    0.00794    0.01379    0.00963
AFIX  43
H45   2    0.631213    0.136991    0.029627    11.00000   -1.20000
AFIX   0
C137  1    0.567050    0.027919    0.726063    11.00000    0.02594    0.04996 =
         0.02595    0.00463    0.00195    0.00895
C52   1    0.649192    0.464434    0.516866    11.00000    0.06997    0.02773 =
         0.02583   -0.00281    0.00901   -0.00306
AFIX  43
H52   2    0.649537    0.515838    0.501722    11.00000   -1.20000
AFIX   0
C154  1    0.302644    0.082046    0.895246    11.00000    0.03834    0.04512 =
         0.03186    0.01311    0.00311   -0.00183
AFIX  43
H154  2    0.372446    0.118831    0.878555    11.00000   -1.20000
AFIX   0
C97   1    0.623420    0.917597    0.399076    11.00000    0.08380    0.03307 =
         0.04278    0.01216    0.02834    0.00947
AFIX  43
H97   2    0.576796    0.860967    0.389000    11.00000   -1.20000
AFIX   0
C160  1    0.248251    0.110354    0.939125    11.00000    0.06247    0.04893 =
         0.02774   -0.01286    0.00231    0.00560
AFIX  43
H160  2    0.282778    0.167148    0.952052    11.00000   -1.20000
AFIX   0
C37   1    0.548791    0.241985    0.468587    11.00000    0.07323    0.03136 =
         0.02009    0.00238    0.00123    0.00914
AFIX  43
H37   2    0.545812    0.190400    0.483777    11.00000   -1.20000
AFIX   0
C156  1    0.155006   -0.285293    0.789175    11.00000    0.05472    0.05148 =
         0.02234   -0.01459    0.00417    0.00972
AFIX  43
H156  2    0.145526   -0.259070    0.823702    11.00000   -1.20000
AFIX   0
C139  1    0.750288    0.048871    0.663991    11.00000    0.05852    0.03930 =
         0.03753   -0.00665    0.02630    0.00484
AFIX  43
H139  2    0.800528    0.028178    0.637740    11.00000   -1.20000
AFIX   0
C129  1    0.067573    0.394542    0.629815    11.00000    0.04225    0.04843 =
         0.02600   -0.01529   -0.00307    0.00278
C158  1    0.101952   -0.019115    0.945481    11.00000    0.06271    0.06855 =
         0.03979    0.01332    0.03256    0.00026
AFIX  43
H158  2    0.031425   -0.053748    0.963118    11.00000   -1.20000
AFIX   0
C92   1    0.115203    0.216738    0.537791    11.00000    0.05539    0.05755 =
         0.02090    0.00284    0.00426    0.00853
AFIX  43
H92   2    0.134807    0.163968    0.541841    11.00000   -1.20000
AFIX   0
C98   1    0.794412    1.039475    0.388261    11.00000    0.07649    0.04696 =
         0.04184   -0.00324    0.01923    0.00116
AFIX  43
H98   2    0.869623    1.070353    0.370819    11.00000   -1.20000
AFIX   0
C102  1    0.061457    0.373970    0.526603    11.00000    0.07682    0.04941 =
         0.02136    0.00622    0.00847    0.02516
AFIX  43
H102  2    0.044196    0.427474    0.523975    11.00000   -1.20000
AFIX   0
C112  1    0.579433    0.958931    0.440761    11.00000    0.07408    0.07370 =
         0.04413    0.02332    0.03192    0.01554
AFIX  43
H112  2    0.502677    0.929962    0.458305    11.00000   -1.20000
AFIX   0
C114  1    0.743336    1.075559    0.430387    11.00000    0.08398    0.03400 =
         0.05145    0.00355    0.03532   -0.00092
AFIX  43
H114  2    0.786228    1.132540    0.440768    11.00000   -1.20000
AFIX   0
HKLF 4


REM  kr_kolba_lt_n_a.res in P-1
REM wR2 = 0.3658, GooF = S = 1.030, Restrained GooF = 1.030 for all data
REM R1 = 0.1218 for 6656 Fo > 4sig(Fo) and 0.2498 for all 15885 data
REM 1045 parameters refined using 0 restraints

END

WGHT      0.1318     27.1654

REM Highest difference peak  2.105,  deepest hole -1.407,  1-sigma level  0.165
Q1    1   0.4901  0.4753  0.2164  11.00000  0.05    2.10
Q2    1   0.2979  0.2773  0.2443  11.00000  0.05    2.05
;
_shelx_res_checksum                67858
_shelx_hkl_file
;
   0   0  -4 1861.49  109.20
   0   0  -5   36.59    8.10
   0   0  -5   48.08    7.67
   0   0   5   45.40    8.56
   0   0   5   24.30    7.50
   0   0  -5   30.37    7.84
   0   0  -5   41.93    5.03
   0   0   6  173.06   18.28
   0   0  -6  163.15   18.98
   0   0   6  176.39   18.52
   0   0  -6  163.17   18.64
   0   0  -6  208.20   14.88
   0   0  -6  177.21   18.89
   0   0  -7    6.77    3.98
   0   0  -7   22.34   13.83
   0   0   7    7.49    4.46
   0   0  -7   14.33    4.64
   0   0   7    4.90    3.43
   0   0  -7   16.21    3.69
   0   0  -8  159.52   20.23
   0   0   8  126.24   18.64
   0   0  -8  184.29   14.61
   0   0  -8  158.44   19.29
   0   0  -8  119.33   18.09
   0   0   8  156.04   18.13
   0   0  -9    6.51    5.29
   0   0   9    5.52    4.67
   0   0  -9    6.95    5.52
   0   0  -9   31.02    6.49
   0   0  -9   24.08   17.99
   0   0   9   14.86    7.34
   0   0 -10   45.33   12.32
   0   0  10   76.08   14.00
   0   0 -10   64.21   13.54
   0   0 -10   75.88    9.06
   0   0  10   87.21   13.87
   0   0 -10   72.68   22.79
   0   0 -11   46.84   12.85
   0   0 -11   68.13    8.78
   0   0  11   48.77   10.46
   0   0 -12  108.53   11.88
   0   0  12   75.32   16.98
   0   0 -12   81.05   16.24
   0   0 -13  221.61   19.28
   0   0 -13  172.09   25.07
   0   0  13  150.93   25.73
   0   0 -14   29.41   10.11
   0   0  14   41.18   12.47
   0   0 -14   42.19    7.33
   0   0 -15  255.61   22.26
   0   0 -15  196.57   30.05
   0   0  15  216.86   29.47
   0   0 -16   11.39    9.06
   0   0 -16    7.32    3.49
   0   0  16    6.73    7.78
   0   0 -17   78.30   22.95
   0   0 -17  133.28   14.63
   0   0  17   96.68   23.71
   0   0 -18   22.47    9.04
   0   0 -18   33.73    7.26
   0   0  18   28.10   12.83
   0   0 -19   28.38    9.28
   0   0 -19   36.14    7.73
   0   0  19   21.75   12.03
   0   0 -20   34.44   13.07
   0   0  20   34.33   13.91
   0   0 -20   32.49    7.32
   0   0 -21  229.37   35.98
   0   0  21  198.87   36.63
   0   0 -22   -6.67   10.72
   0   0  22    8.28    9.27
   0   0 -23   32.37   16.09
   0   0  23   15.58   11.46
   0   0 -24    4.24    7.35
   0   0  24    7.07   11.70
   0   0 -25   -4.74   12.67
   0   0  25   30.34   18.50
   0   0 -26   -0.37    5.45
   0   0  26   -2.47    7.23
   0   0 -27   -0.14   10.52
   0   0  27    6.78   14.24
   0   0 -28   11.33    6.07
   0   0  28    3.69    6.36
   0   0 -29   12.78   14.72
   0   1 -29   32.34   14.77
   0   1 -28    4.37   12.69
   0  -1  28    6.41   17.61
   0   1 -27   71.70   21.49
   0  -1  27   86.84   24.88
   0   1 -26    4.87   11.18
   0  -1  26   -3.13    8.76
   0   1 -25  108.55   25.69
   0  -1  25  103.46   24.25
   0   1 -24    8.87    6.72
   0  -1  24   13.65    6.82
   0   1 -23  115.10   29.05
   0  -1  23  109.77   28.05
   0   1 -22    4.85   11.32
   0  -1  22    4.29    4.78
   0   1 -21  127.59   27.21
   0  -1  21  144.13   26.74
   0   1 -20    8.95   12.52
   0  -1  20    2.02    4.82
   0   1 -20   13.66    4.47
   0   1 -19  311.57   26.35
   0   1 -19  206.74   37.60
   0  -1  19  223.67   36.91
   0   1 -18  148.11   16.61
   0  -1  18  126.76   23.94
   0   1 -18   82.35   26.07
   0   1 -17  225.16   21.32
   0   1 -17  129.85   29.75
   0  -1  17  176.77   29.71
   0   1 -16  126.32   14.25
   0  -1  16  120.15   22.33
   0   1 -16   95.85   21.83
   0   1 -15  187.94   18.45
   0   1 -15  185.62   27.53
   0  -1  15  151.64   26.61
   0   1 -14   16.31    9.94
   0   1 -14   10.78    3.81
   0  -1  14    3.77    5.26
   0   1 -13   29.65   12.38
   0  -1  13   50.37   11.86
   0   1 -13   64.15    8.78
   0   1 -12  160.26   23.77
   0   1 -12  180.90   17.21
   0  -1  12  173.66   23.36
   0  -1  11    5.12    5.51
   0   1 -11   23.23    8.31
   0  -1  10  215.86   26.32
   0   1 -10  228.46   27.78
   0  -1  10  247.14   27.18
   0   1 -10  247.34   27.63
   0  -1   9   -0.02    4.47
   0   1  -9   -0.79    3.26
   0   1  -9   -4.03    6.80
   0  -1   9    1.31    5.32
   0   1  -8   49.68   11.76
   0  -1   8   42.14    9.67
   0  -1   8   55.45   11.15
   0  -1   7    2.63    3.01
   0   1  -7    6.22    4.81
   0  -1   7    4.47    3.33
   0   1  -6  184.50   18.80
   0  -1   6  142.58   17.61
   0  -1   6  174.49   18.07
   0  -1   5    9.39    4.13
   0   1  -5   10.59    4.41
   0  -1   5    7.62    4.79
   0   1  -5   12.58    5.53
   0  -1   4  841.40   52.98
   0   1  -4  837.87   53.28
   0   1  -4  854.02   53.49
   0  -1  -4    7.57    4.52
   0   1   4    9.83    4.45
   0   1   4    9.69    4.16
   0   1   4    8.39    3.18
   0  -1  -4    7.30    3.30
   0  -1  -4    7.31    4.14
   0   1   4    3.53    4.18
   0   1   5    9.82    4.26
   0  -1  -5    5.22    2.47
   0  -1  -5   13.67    6.31
   0   1   5   16.40    5.68
   0  -1  -5   14.99    3.90
   0   1   5   15.34    4.14
   0  -1  -5    9.81    5.38
   0   1   5   12.57    6.63
   0  -1  -6   87.88    8.58
   0   1   6   78.31   11.92
   0   1   6   78.52    8.89
   0  -1  -6   63.40   11.61
   0  -1  -6   58.49   10.83
   0  -1  -6   59.49   11.80
   0   1   6   59.16   10.58
   0  -1  -7    4.63    4.28
   0   1   7    6.01    3.79
   0  -1  -7    7.36    7.15
   0  -1  -7    9.44    2.65
   0   1   7   13.77    3.36
   0   1   7    6.85    5.15
   0  -1  -7    0.11    3.80
   0  -1  -8   76.39   12.89
   0  -1  -8   67.74   13.26
   0   1   8   41.21   11.36
   0   1   8   72.02   12.61
   0  -1  -8   97.44    9.90
   0  -1  -8   72.37   15.32
   0   1   8   98.66   10.48
   0  -1  -9   55.98   11.19
   0   1   9   43.01   12.70
   0  -1  -9   63.36   17.25
   0  -1  -9   55.83   13.21
   0   1   9   43.67   11.40
   0  -1  -9   55.31    7.37
   0   1  10  223.50   26.81
   0  -1 -10  277.71   21.06
   0  -1 -10  236.91   28.48
   0  -1 -10  239.13   26.70
   0  -1 -10  223.00   27.25
   0   1  10  254.69   26.66
   0  -1 -11    7.26    6.34
   0   1  11    8.86    8.22
   0  -1 -11   17.66    4.68
   0  -1 -12  272.04   22.40
   0  -1 -12  216.60   27.86
   0   1  12  205.35   28.23
   0  -1 -13    5.01    7.16
   0   1  13   -3.85    4.32
   0  -1 -13    0.27    3.00
   0  -1 -14  512.14   35.75
   0  -1 -14  386.52   44.33
   0   1  14  388.22   43.43
   0  -1 -15    4.88    6.76
   0   1  15    2.00    6.64
   0  -1 -15   -3.24    4.48
   0  -1 -16  329.92   26.82
   0  -1 -16  260.61   35.56
   0   1  16  246.51   34.06
   0  -1 -17    2.97    5.14
   0  -1 -17   -0.48    3.11
   0   1  17    6.19    5.92
   0  -1 -18   42.49   18.54
   0  -1 -18   73.71   11.46
   0   1  18   45.66   16.19
   0  -1 -19   75.58   20.03
   0  -1 -19   73.83   10.59
   0   1  19   55.65   20.52
   0  -1 -20  113.79   23.82
   0   1  20  107.01   24.76
   0  -1 -20  122.72   14.65
   0  -1 -21    0.91    7.22
   0   1  21  -10.46   11.88
   0  -1 -22    3.70   11.26
   0   1  22    6.96   12.09
   0  -1 -23   12.00   10.09
   0   1  23   28.40   15.63
   0  -1 -24   24.31   15.58
   0   1  24   15.69    8.68
   0  -1 -25   -0.41    6.61
   0   1  25   37.63   21.90
   0  -1 -26   39.37   17.72
   0   1  26   -0.80   12.52
   0  -1 -27   43.71   15.71
   0   1  27   40.03   19.94
   0  -1 -28  -13.52   17.40
   0   1  28   -4.76   12.14
   0  -1 -29   41.94   14.55
   0   2 -29   11.71    6.89
   0   2 -28   13.13   10.16
   0  -2  28  -17.45   11.91
   0   2 -27   21.72   14.03
   0  -2  27   21.68   12.99
   0   2 -26   13.86   17.82
   0  -2  26   20.15   13.39
   0   2 -25   63.26   22.72
   0  -2  25   64.80   18.75
   0   2 -24   20.82    8.84
   0  -2  24   19.83   14.84
   0   2 -23   85.08   24.69
   0  -2  23  111.86   26.79
   0   2 -22    7.36    6.90
   0  -2  22    3.66    5.31
   0   2 -21   -0.20   12.12
   0  -2  21   10.54    6.80
   0   2 -20  149.53   28.98
   0   2 -20  123.24   16.63
   0  -2  20  135.73   27.60
   0   2 -19   92.21   21.47
   0   2 -19   89.94   13.11
   0  -2  19   85.82   20.72
   0   2 -18    0.12    5.00
   0   2 -18   11.79    5.86
   0  -2  18   13.93    8.47
   0   2 -17   -2.51    5.85
   0   2 -17   -1.96    2.36
   0  -2  17   -3.47    7.23
   0   2 -16   -3.26    6.00
   0   2 -16    9.29    4.53
   0  -2  16   -5.07    8.34
   0  -2  15    7.23    7.71
   0   2 -15   15.14    8.55
   0  -2  14   15.38    8.11
   0   2 -14    9.14    9.96
   0  -2  13   59.62   15.06
   0   2 -13   75.40   15.74
   0   2 -12   20.33    3.35
   0   2 -12   17.39    9.76
   0  -2  12   19.02    6.05
   0   2 -12   18.78    2.69
   0   2 -11  104.95    9.20
   0  -2  11   94.14   16.82
   0   2 -11  111.72    9.61
   0  -2  10  120.51   19.69
   0   2 -10  142.48   11.73
   0   2 -10  136.38   19.14
   0  -2  10  117.12   17.51
   0   2 -10  141.37   11.97
   0  -2   9   40.42   10.87
   0   2  -9   60.85    6.95
   0   2  -9   57.72   11.65
   0  -2   9   32.39   10.27
   0   2  -9   65.71    7.28
   0  -2   8  199.12   23.63
   0   2  -8  221.86   24.49
   0   2  -8  253.43   18.12
   0   2  -8  240.59   18.50
   0  -2   8  247.48   25.69
   0   2  -7   19.68    3.69
   0  -2   7   27.91    8.38
   0   2  -7   25.05    7.86
   0   2  -7   16.48    5.40
   0  -2   7   19.51    4.97
   0   2  -7   18.40    3.69
   0  -2   6   69.08   11.22
   0   2  -6   64.93   10.15
   0  -2   6   55.88    9.54
   0   2  -6   56.10   10.28
   0   2  -6   58.62    7.91
   0   2  -6   74.36    7.89
   0   2  -5   14.47    3.56
   0   2  -5   14.92    4.22
   0  -2   5   11.24    3.28
   0   2  -5   10.33    5.50
   0   2  -5    8.70    4.69
   0  -2   5   11.36    2.93
   0  -2   4  177.82   15.89
   0   2  -4  177.13   16.06
   0   2  -4  189.00   15.44
   0  -2   4  192.92   15.56
   0   2  -4  154.04   16.24
   0  -2   4  171.22   16.57
   0  -2   3   43.16    5.95
   0   2  -3   38.31    5.91
   0   2  -3   43.46    6.85
   0  -2  -3   40.54    5.76
   0   2   3   33.15    4.86
   0  -2  -3   26.43    6.05
   0   2   3   28.62    5.64
   0  -2  -3   14.81    5.55
   0   2   3   18.84    4.39
   0   2   4   57.60    8.36
   0   2   4   55.04    8.20
   0  -2  -4   65.25    8.71
   0   2   4   39.48    8.71
   0  -2  -4   48.92    8.62
   0   2   4   71.03    9.61
   0   2   4   60.12    8.01
   0   2   5   40.25    5.77
   0   2   5   46.39    6.39
   0  -2  -5   32.20    7.04
   0   2   5   44.12    6.60
   0   2   5   34.90    8.37
   0   2   5   45.20    8.13
   0  -2  -5   47.21    7.33
   0   2   5   53.39    8.29
   0   2   6    8.62    2.96
   0   2   6   11.86    3.48
   0   2   6    6.28    4.64
   0  -2  -6    2.16    2.74
   0  -2  -6    8.82    5.06
   0   2   6    2.05    3.58
   0   2   6    2.08    4.13
   0  -2  -6    6.39    2.80
   0   2   6    1.88    2.55
   0   2   7    9.65    2.79
   0  -2  -7   14.15    4.99
   0   2   7   15.78    5.67
   0  -2  -7    3.95    6.01
   0   2   7    5.65    3.09
   0   2   7    8.59    8.34
   0   2   7    2.56    3.10
   0  -2  -7   13.33    3.92
   0   2   7    7.95    3.92
   0   2   8   -0.67    1.56
   0  -2  -8    8.23    5.97
   0  -2  -8    7.66    6.70
   0   2   8    7.79    2.78
   0   2   8   -0.47    4.50
   0   2   8    5.66    5.11
   0   2   8    5.26    4.22
   0  -2  -8    7.91    2.81
   0   2   9    0.29    1.51
   0  -2  -9    7.11    3.56
   0  -2  -9   -5.83    5.81
   0   2   9    5.99    7.62
   0  -2  -9    1.15    1.83
   0   2   9    2.38    2.00
   0   2   9   10.77    6.75
   0   2   9   -0.88    1.50
   0   2  10   19.86    3.41
   0   2  10   14.33    2.99
   0  -2 -10   15.56    7.86
   0   2  10   11.61   10.85
   0   2  10    5.79    5.82
   0   2  10   17.23    4.96
   0  -2 -10   12.77    4.24
   0   2  11   10.78    3.13
   0  -2 -11   -2.21    5.19
   0   2  11    7.44    2.29
   0   2  11    1.12    5.65
   0   2  11   17.18    9.65
   0  -2 -11    7.24    2.32
   0   2  11    2.56    2.78
   0  -2 -12 1180.20   87.64
   0   2  12 1099.25   87.67
   0   2  12 1407.41   72.74
   0  -2 -12 1350.62   80.17
   0   2  12 1187.07   71.45
   0  -2 -13   53.80   14.36
   0   2  13   58.37   15.70
   0  -2 -13   70.98    9.71
   0   2  13   56.53   15.87
   0  -2 -14  261.01   22.77
   0  -2 -14  221.93   30.73
   0   2  14  203.30   29.46
   0  -2 -15    2.31    3.77
   0  -2 -15   -5.79    5.08
   0   2  15   -2.01    3.67
   0  -2 -16  117.07   22.72
   0   2  16   99.88   21.52
   0  -2 -16  121.83   15.20
   0  -2 -17   22.42   11.25
   0  -2 -17   16.75    4.48
   0   2  17   13.25    7.52
   0  -2 -18   22.71   11.87
   0  -2 -18   45.79    9.54
   0   2  18   31.71   14.15
   0  -2 -19   -4.55   10.72
   0  -2 -19   -0.53    2.34
   0   2  19    5.92    4.50
   0  -2 -20    4.26    6.35
   0   2  20   -2.41    6.70
   0  -2 -21   10.11   10.22
   0   2  21   13.75   15.08
   0  -2 -22  -11.29   13.48
   0   2  22  -12.77   11.55
   0  -2 -23    0.23    9.41
   0   2  23   15.72    7.59
   0  -2 -24    1.44   10.76
   0   2  24   -0.82    8.39
   0  -2 -25    6.75    9.16
   0   2  25    3.83    5.53
   0  -2 -26    2.26    8.28
   0   2  26    2.47    7.84
   0  -2 -27    6.27   14.22
   0   2  27   -3.89   17.55
   0  -2 -28   23.67   15.96
   0   2  28   19.36   16.28
   0  -2 -29  -14.60   16.01
   0   3 -29    0.27    7.06
   0   3 -28   -4.34   12.03
   0  -3  28   -4.88   12.38
   0   3 -27   14.37    7.24
   0  -3  27    8.13    6.69
   0   3 -26    4.86    8.74
   0  -3  26   -9.03   14.24
   0   3 -25   42.56   18.06
   0  -3  25   48.31   18.48
   0   3 -24   43.83   18.59
   0  -3  24   50.11   19.22
   0   3 -23   23.66   11.52
   0  -3  23   66.49   21.69
   0   3 -22    3.53    6.83
   0  -3  22   11.30   13.55
   0   3 -21   13.22    8.73
   0  -3  21    3.95    7.23
   0   3 -20  141.28   28.98
   0  -3  20   67.30   23.26
   0   3 -20  132.78   19.22
   0   3 -19    4.37    4.91
   0   3 -19    4.63    3.11
   0  -3  19    1.37   10.19
   0  -3  18   78.53   20.39
   0   3 -18   63.93   22.28
   0  -3  17    1.07    5.37
   0   3 -17   -0.90    5.50
   0  -3  16  173.97   27.29
   0   3 -16  129.57   24.07
   0   3 -16  148.67   11.86
   0   3 -16  166.52   12.07
   0   3 -15   -2.68    7.55
   0  -3  15    1.19    6.75
   0   3 -15    7.89    1.95
   0   3 -15   10.79    2.70
   0   3 -14   89.97   17.97
   0  -3  14   94.12   19.08
   0   3 -14  114.33   11.02
   0   3 -14  112.22   10.78
   0  -3  13   46.13   12.00
   0   3 -13   53.82    7.08
   0   3 -13   55.99    7.31
   0  -3  12   59.25   13.14
   0   3 -12   58.80    7.72
   0   3 -12   69.68    8.51
   0   3 -11  503.10   34.70
   0   3 -11  516.04   35.05
   0  -3  11  466.21   43.12
   0   3 -10   91.28   10.08
   0   3 -10   76.08   13.15
   0  -3  10   63.73   12.13
   0   3 -10   89.47   10.14
   0  -3   9  165.32   20.17
   0   3  -9  106.54   18.16
   0   3  -9  161.38   14.74
   0  -3   9  146.95   19.04
   0   3  -9  129.29   17.85
   0   3  -9  178.58   15.57
   0   3  -8  129.06   18.10
   0  -3   8  131.34   18.36
   0   3  -8  148.45   14.27
   0   3  -8  139.59   17.15
   0  -3   8  126.04   16.32
   0   3  -8  155.46   14.86
   0  -3   7  169.86   19.21
   0   3  -7  157.15   19.16
   0   3  -7  181.10   16.82
   0   3  -7  170.96   19.68
   0  -3   7  210.19   20.60
   0   3  -7  208.37   17.93
   0  -3   6  177.06   18.44
   0   3  -6  155.94   17.66
   0   3  -6  190.73   16.78
   0  -3   6  181.71   19.77
   0   3  -6  166.75   18.34
   0   3  -6  178.47   17.40
   0   3  -5  210.40   20.01
   0  -3   5  266.09   21.40
   0   3  -5  216.20   19.71
   0   3  -5  222.93   20.63
   0  -3   5  252.31   21.04
   0   3  -5  222.18   21.13
   0   3  -4  973.75   60.16
   0  -3   4 1010.67   60.16
   0   3  -4  941.54   61.88
   0  -3   4  999.29   62.44
   0   3  -4  864.83   61.41
   0  -3   3  409.28   27.76
   0   3  -3  393.71   27.55
   0  -3   3  367.23   30.58
   0   3  -3  389.14   29.97
   0  -3   2  416.94   25.30
   0   3  -2  387.32   25.14
   0  -3   2  327.60   29.52
   0   3  -1  106.01    9.18
   0   3  -1   84.48   13.01
   0  -3   1   87.11   12.33
   0   3   0 1347.33   80.36
   0  -3   0 1229.61   79.92
   0   3   1  229.42   24.70
   0   3   1  315.64   25.16
   0  -3  -1  260.24   24.90
   0  -3  -1  310.64   20.60
   0   3   2   23.74    3.66
   0   3   2    6.11    6.62
   0  -3  -2   30.27    7.22
   0  -3  -2   14.84    6.34
   0   3   2   28.39    7.03
   0   3   2   32.68    5.07
   0  -3  -2   26.86    4.75
   0  -3  -3    9.52    5.13
   0   3   3    4.82    4.28
   0  -3  -3    9.06    3.55
   0   3   3    3.89    2.99
   0  -3  -3    5.93    4.51
   0   3   3    2.72    3.80
   0   3   3   10.92    3.66
   0   3   4    9.17    2.51
   0  -3  -4   14.66    5.54
   0   3   4   10.04    4.66
   0  -3  -4   13.46    4.65
   0   3   4   11.14    6.53
   0   3   4   22.90    5.03
   0  -3  -4    8.53    3.68
   0   3   5    4.62    3.88
   0   3   5    9.22    4.68
   0  -3  -5    5.35    3.61
   0   3   5    5.17    3.60
   0  -3  -5    1.10    2.56
   0   3   5   -1.91    3.44
   0   3   6    7.94    4.03
   0  -3  -6   15.19    5.36
   0   3   6   20.41    6.34
   0  -3  -6   14.82    5.71
   0   3   6   11.49    3.57
   0   3   6   13.40    3.82
   0   3   6   14.64    4.76
   0   3   7   37.91    6.88
   0   3   7   25.92    5.62
   0   3   7   31.31    7.69
   0  -3  -7   25.81    7.22
   0   3   7   24.72    7.66
   0   3   7   16.07    7.81
   0  -3  -7   32.71    7.13
   0   3   7   35.44    7.68
   0   3   8    1.33    2.44
   0   3   8    8.83    3.31
   0   3   8    9.10    5.63
   0  -3  -8   -5.13    5.54
   0   3   8    0.48    4.78
   0   3   8   -2.81    4.37
   0  -3  -8    5.90    3.93
   0   3   8    3.99    3.09
   0   3   9   43.96    6.50
   0   3   9   39.35    7.47
   0  -3  -9   32.43    6.99
   0   3   9   37.79    8.20
   0   3   9   34.85   10.46
   0   3   9   24.59    5.84
   0   3   9   39.06    7.37
   0  -3  -9   36.11    7.21
   0   3  10   21.12    5.05
   0   3  10   29.85    6.18
   0  -3 -10   21.91    9.61
   0   3  10   19.58   10.53
   0   3  10   33.43   10.32
   0   3  10   27.06    6.39
   0  -3 -10   23.55    5.34
   0  -3 -11  380.84   37.48
   0   3  11  351.73   39.75
   0   3  11  376.32   38.48
   0   3  11  441.40   30.47
   0  -3 -11  421.97   34.09
   0   3  11  465.80   35.61
   0   3  11  425.38   29.65
   0   3  12  106.13   10.78
   0  -3 -12   85.23   17.71
   0   3  12   79.05   17.07
   0   3  12  109.06   14.02
   0   3  12   89.54   17.37
   0  -3 -12  107.40   13.91
   0   3  12  108.52   10.90
   0   3  13   81.70    8.70
   0   3  13   73.95    8.62
   0  -3 -13   69.31   15.72
   0   3  13   65.10   16.78
   0   3  13   64.16   16.89
   0   3  13   86.24   12.51
   0  -3 -13   79.95   11.53
   0   3  14   83.26    8.46
   0   3  14   71.47    7.81
   0  -3 -14   62.85   15.90
   0   3  14   41.10   13.06
   0   3  14   88.05   12.26
   0   3  14   55.47   12.95
   0  -3 -14   77.09   12.29
   0   3  15  109.83    9.16
   0   3  15   84.82   21.23
   0   3  15   93.42   20.59
   0  -3 -15  118.05   15.56
   0   3  15  118.13    9.92
   0  -3 -15   81.39   18.15
   0  -3 -16   58.13   16.12
   0   3  16   53.40   16.70
   0  -3 -16   64.18   11.71
   0  -3 -17  166.93   19.82
   0  -3 -17  170.54   26.48
   0   3  17  158.75   27.97
   0  -3 -18   35.12   14.41
   0  -3 -18   52.32   10.15
   0   3  18   33.10   16.10
   0  -3 -19  187.62   20.58
   0   3  19  160.02   28.62
   0  -3 -19  150.81   28.25
   0   3  20   11.06   12.33
   0  -3 -20    7.10    8.79
   0   3  21   44.33   14.95
   0  -3 -21   41.99   14.42
   0   3  22   14.94    8.18
   0  -3 -22   26.98    9.54
   0   3  23   11.14    6.51
   0  -3 -23   -3.75   11.89
   0   3  24    9.90    7.41
   0  -3 -24    1.33   12.48
   0   3  25    7.03    5.82
   0  -3 -25   -7.59    5.62
   0   3  26   25.34   14.01
   0  -3 -26   -6.29   10.56
   0   3  27   19.87   15.65
   0  -3 -27   -3.36    6.29
   0   3  28   13.93   10.72
   0  -3 -28   22.75    6.15
   0  -3 -29    2.51   11.72
   0  -4  28  -24.03   15.61
   0   4 -28    0.66   10.83
   0  -4  27   17.02   12.80
   0   4 -27   -2.96   13.04
   0  -4  26   14.12   13.54
   0   4 -26    7.21   11.42
   0  -4  25   15.39   10.11
   0   4 -25   25.68   17.47
   0  -4  24   46.80   19.15
   0   4 -24   38.31    9.77
   0  -4  23   43.25   19.86
   0   4 -23   64.10   22.45
   0  -4  22   -6.58   11.57
   0   4 -22   19.48   16.54
   0  -4  21   97.40   22.13
   0   4 -21   78.28   25.89
   0  -4  20  113.71   26.64
   0   4 -20  154.62   29.07
   0  -4  19    5.17   11.40
   0   4 -19    3.18    5.42
   0   4 -18   20.23    4.04
   0   4 -18   10.17   10.63
   0  -4  18    5.82    6.29
   0   4 -18   13.25    2.80
   0   4 -17   -1.78    1.30
   0   4 -17    4.40    9.76
   0  -4  17    6.03    5.26
   0   4 -17    0.06    2.39
   0   4 -16   33.69    6.18
   0  -4  16   24.99   11.16
   0   4 -16   29.79    6.25
   0   4 -16   18.53    7.99
   0   4 -15    5.95    2.42
   0   4 -15    2.59    2.90
   0  -4  15   -3.00    4.52
   0   4 -14   12.22    3.97
   0   4 -14   12.59    4.58
   0  -4  14    5.28    7.89
   0   4 -13   18.79    4.50
   0   4 -13   18.88    4.70
   0  -4  13    1.69    6.44
   0   4 -12    4.84    3.73
   0  -4  12    1.14    5.02
   0   4 -12    2.16    2.70
   0  -4  11  399.73   39.51
   0   4 -11  446.21   33.29
   0   4 -11  346.23   39.40
   0   4 -11  478.02   34.49
   0  -4  10  493.60   46.51
   0   4 -10  570.97   47.61
   0   4 -10  601.54   41.81
   0   4 -10  494.00   48.12
   0   4 -10  650.19   43.47
   0   4  -9  302.67   30.70
   0  -4   9  284.10   29.48
   0   4  -9  325.51   26.37
   0   4  -9  280.97   30.18
   0   4  -9  347.63   27.94
   0   4  -8  834.25   61.68
   0  -4   8  841.98   61.54
   0   4  -8  910.09   59.01
   0   4  -8  813.31   62.37
   0   4  -8  955.11   60.77
   0  -4   7  496.11   40.33
   0   4  -7  519.64   40.87
   0   4  -7  556.26   39.95
   0   4  -7  485.49   41.42
   0   4  -7  604.41   41.40
   0   4  -6  705.06   48.90
   0  -4   6  702.30   48.73
   0   4  -6  713.44   49.13
   0   4  -6  696.87   50.35
   0   4  -6  674.51   50.18
   0   4  -5  405.91   30.44
   0  -4   5  390.39   30.24
   0   4  -5  376.47   31.42
   0   4  -5  379.20   31.49
   0   4  -5  409.31   32.85
   0  -4   5  400.97   32.85
   0  -4   4  363.31   27.61
   0   4  -4  423.23   28.40
   0   4  -4  313.77   29.56
   0   4  -4  360.34   28.93
   0   4  -4  361.49   31.55
   0  -4   4  353.93   31.12
   0   4  -3   70.05   12.07
   0  -4   3   63.87   10.91
   0  -4   3   70.79    8.53
   0   4  -3   78.11    8.95
   0   4  -2   75.31   13.57
   0  -4   2   60.41   13.30
   0   4  -2   98.90    9.82
   0   4  -1   50.65   10.78
   0  -4   1   55.91   10.72
   0   4   0  186.47   20.47
   0  -4   0  176.36   22.61
   0   4   0  188.53   22.61
   0   4   1  160.46   17.52
   0  -4  -1  164.49   13.46
   0  -4  -1   88.70   16.54
   0   4   1  101.96   16.41
   0  -4  -2   41.20    7.81
   0   4   2   35.32    5.85
   0   4   2   35.58   11.52
   0  -4  -2   28.19   10.93
   0   4   2   39.11   10.53
   0   4   3  332.90   22.04
   0   4   3  285.02   21.65
   0   4   3  303.21   26.17
   0   4   3  280.65   26.60
   0   4   3  301.80   27.16
   0  -4  -3  235.86   27.39
   0   4   4   42.15    9.38
   0   4   4   52.48   10.44
   0  -4  -4   65.55   12.67
   0   4   4   81.93   10.16
   0  -4  -4   77.18    9.44
   0   4   4   69.03    9.47
   0  -4  -4   62.07   12.29
   0   4   4   47.70   11.01
   0   4   5  319.66   23.45
   0   4   5  279.44   25.24
   0   4   5  325.57   28.30
   0  -4  -5  243.17   26.92
   0   4   5  267.75   26.56
   0  -4  -5  282.90   23.37
   0   4   5  307.20   24.46
   0   4   6   13.78    5.10
   0   4   6   11.49    5.53
   0   4   6   10.83    4.48
   0  -4  -6   18.18    6.23
   0  -4  -6   20.75    6.99
   0   4   6   18.78    7.19
   0   4   7   16.67    5.02
   0   4   7   21.77    7.31
   0   4   7    3.91    4.06
   0  -4  -7    0.54    5.83
   0   4   7    9.04    4.17
   0  -4  -7    3.51    3.19
   0   4   7   10.89    5.04
   0   4   8    1.32    2.89
   0   4   8    4.43    2.79
   0  -4  -8   -0.83    4.36
   0   4   8    9.36    2.71
   0   4   8   -1.50    6.89
   0  -4  -8    6.56    5.11
   0   4   8    5.93    4.47
   0   4   8    0.70    3.13
   0   4   9    5.06    4.10
   0   4   9    6.56    3.28
   0  -4  -9    4.35    4.22
   0   4   9   -3.33    2.97
   0   4   9    2.07    6.28
   0  -4  -9    6.01    3.51
   0   4   9   -3.00    5.71
   0   4   9   -3.46    4.34
   0  -4 -10  312.77   31.75
   0   4  10  334.46   31.60
   0   4  10  253.73   33.17
   0   4  10  354.38   27.40
   0   4  10  292.38   31.98
   0  -4 -10  341.98   30.60
   0   4  10  334.36   30.92
   0   4  10  362.67   28.78
   0  -4 -11   62.57   11.69
   0   4  11   77.03   10.31
   0   4  11   80.21   10.97
   0   4  11   51.23   13.96
   0  -4 -11   74.87   11.87
   0   4  11   65.51   13.62
   0   4  11   78.63   12.48
   0   4  12   96.08   11.67
   0  -4 -12   83.40   16.51
   0   4  12   90.42   11.36
   0   4  12   55.49   17.25
   0  -4 -12   89.54   13.51
   0   4  12   77.35   17.30
   0   4  12   98.94   14.49
   0  -4 -13  232.83   30.08
   0   4  13  214.16   32.98
   0   4  13  243.35   31.96
   0   4  13  297.78   24.21
   0  -4 -13  287.33   27.75
   0   4  13  291.34   27.95
   0   4  13  278.23   22.84
   0   4  14   77.24   10.38
   0   4  14   72.72    9.58
   0  -4 -14   67.77   15.31
   0   4  14   67.66   16.38
   0   4  14   67.84   14.62
   0  -4 -14   86.03   13.95
   0   4  14   91.42   13.32
   0  -4 -15   95.97   19.10
   0   4  15  112.93   11.90
   0   4  15  107.63   23.08
   0  -4 -15  117.70   16.53
   0   4  15  115.48   15.58
   0   4  15   99.61   20.52
   0   4  15  128.19   13.07
   0  -4 -16   70.97   16.38
   0   4  16   68.80    8.69
   0   4  16   73.15    8.70
   0   4  16   44.08   14.90
   0   4  16   49.63   15.09
   0  -4 -16   75.69   12.60
   0   4  16   68.30   12.17
   0   4  17   25.38    4.13
   0  -4 -17   29.43    8.36
   0  -4 -17   27.46    7.80
   0   4  17   25.48   12.46
   0   4  17   31.53    5.37
   0   4  17   18.21   11.79
   0   4  18   31.76   11.63
   0  -4 -18   29.49    6.86
   0  -4 -18   23.06   11.98
   0  -4 -19    0.33    2.74
   0  -4 -19    7.98    5.07
   0   4  20   -1.46    5.87
   0  -4 -20    9.90   10.39
   0   4  21   10.68    9.93
   0  -4 -21    7.09   15.23
   0   4  22   36.63   15.60
   0  -4 -22   23.44    9.23
   0   4  23    3.84    6.84
   0  -4 -23   17.69   11.40
   0   4  24   10.40   15.62
   0  -4 -24   26.69    6.47
   0   4  25   12.72   12.61
   0  -4 -25   11.69   12.01
   0   4  26   42.09   12.92
   0  -4 -26   60.53   21.82
   0   4  27    0.32   12.36
   0  -4 -27   -4.80    7.67
   0   4  28   35.65   18.08
   0  -4 -28   23.26   17.71
   0  -4 -29    4.88   13.45
   0  -5  28   44.31   20.90
   0   5 -28   85.06   29.76
   0  -5  27   15.71    9.86
   0   5 -27   40.58   17.80
   0  -5  26   88.41   25.38
   0   5 -26   71.30   23.44
   0  -5  25   22.79   14.23
   0   5 -25    9.27   15.77
   0  -5  24   36.45   15.44
   0   5 -24   28.10   15.47
   0  -5  23   47.22   17.99
   0   5 -23   58.65   21.28
   0  -5  22   51.64   15.68
   0   5 -22   55.29   17.08
   0  -5  21   17.16    5.06
   0   5 -21   12.59   10.63
   0  -5  20   71.13   17.92
   0   5 -20   44.70   21.91
   0  -5  19   -5.89    9.42
   0   5 -19   -7.61    9.60
   0   5 -19    5.59    2.88
   0   5 -18   93.15   24.76
   0  -5  18  136.79   23.13
   0   5 -18  143.78   15.35
   0   5 -18  171.24   16.34
   0   5 -17  101.68   21.89
   0   5 -17  100.17   12.61
   0   5 -17  102.26   12.43
   0  -5  17   84.94   18.38
   0   5 -16  140.75   15.48
   0   5 -16  135.87   16.10
   0  -5  16  119.56   22.78
   0   5 -15  146.33   16.49
   0   5 -15  148.34   16.72
   0  -5  15  130.11   23.59
   0   5 -14  163.40   17.56
   0  -5  14  131.29   21.55
   0   5 -14  144.22   17.07
   0  -5  13  322.02   36.15
   0   5 -13  340.80   29.74
   0   5 -13  370.52   31.44
   0  -5  12  244.71   28.46
   0   5 -12  250.30   23.69
   0   5 -12  183.99   26.90
   0   5 -12  248.20   24.31
   0  -5  11  178.16   22.81
   0   5 -11  181.92   19.62
   0   5 -11  185.62   20.02
   0   5 -11  159.48   22.94
   0   5 -10    5.11    3.32
   0   5 -10   11.22    6.05
   0  -5  10   -4.05    6.95
   0   5 -10   -0.43    4.98
   0   5  -9   32.25    8.82
   0  -5   9   32.75    7.76
   0   5  -9   42.73   10.05
   0   5  -9   40.20    9.01
   0   5  -9   42.15    9.88
   0   5  -8   99.44   15.21
   0   5  -8  104.07   14.09
   0   5  -8  101.62   15.47
   0   5  -8  114.76   15.88
   0  -5   8  101.95   14.91
   0   5  -7    1.83    4.32
   0   5  -7   -5.99    4.84
   0   5  -7    2.40    3.62
   0   5  -7   13.76    5.99
   0  -5   7   10.58    4.53
   0   5  -6   79.70   12.70
   0   5  -6   70.81   11.11
   0   5  -6   76.36   13.40
   0   5  -6   72.00   13.20
   0  -5   6   85.27   12.42
   0   5  -5   59.09    9.94
   0   5  -5   60.99    9.51
   0   5  -5   59.23   12.18
   0  -5   5   37.03   12.47
   0   5  -5   51.10   10.78
   0  -5   5   56.82    9.80
   0   5  -4   44.42   10.79
   0   5  -4   40.60    9.98
   0  -5   4   31.04   11.67
   0   5  -4   49.91    8.49
   0  -5   4   49.54    8.39
   0  -5   3   30.51    7.25
   0   5  -3   12.48    7.74
   0   5  -3   21.65    8.07
   0  -5   3   26.97    5.12
   0   5  -3   29.39    5.92
   0   5  -2   37.43   12.85
   0   5  -2   47.39   12.80
   0   5  -1    0.07    5.58
   0   5  -1    4.14    6.23
   0  -5   1    3.95    4.53
   0   5   0   22.86    8.12
   0  -5   0   32.84    8.62
   0   5   0   16.80    7.03
   0   5   0   25.68    7.71
   0   5   1   11.43    5.47
   0   5   1   21.45    8.59
   0  -5  -1    2.32    3.14
   0   5   1    5.18    6.07
   0  -5  -1   16.90    5.16
   0   5   2   96.23   15.64
   0   5   2  104.69   16.14
   0   5   2  122.85   18.04
   0  -5  -2  121.09   16.38
   0  -5  -2  127.11   12.10
   0  -5  -3   53.64    7.92
   0   5   3   51.90    7.53
   0   5   3   37.20    5.51
   0   5   3   25.97   10.42
   0   5   3   34.25   10.54
   0   5   3   44.81    9.44
   0  -5  -3   39.30    9.98
   0   5   4  251.23   19.18
   0   5   4  213.85   18.58
   0   5   4  248.68   23.81
   0   5   4  166.26   22.98
   0   5   4  202.32   24.01
   0   5   5   24.73    6.10
   0   5   5   34.67    7.18
   0  -5  -5   42.18    8.14
   0   5   5   42.67    7.94
   0  -5  -5   52.10   11.70
   0   5   5   26.90    7.31
   0   5   5   50.80    6.77
   0   5   6   37.36    8.29
   0   5   6   33.11   10.16
   0   5   6   47.88    8.21
   0  -5  -6   42.77    8.69
   0  -5  -6   38.15   12.13
   0   5   6   27.65    8.53
   0   5   6   45.36    8.46
   0   5   7   45.53   10.44
   0   5   7   40.02    8.78
   0  -5  -7   41.06    8.90
   0   5   7   42.65    9.16
   0  -5  -7   46.56   10.40
   0   5   7   43.13   10.64
   0   5   8   78.72   11.74
   0  -5  -8   75.86   12.86
   0   5   8   52.24   12.52
   0   5   8   90.32   13.39
   0   5   8  102.51   15.44
   0  -5  -8   98.97   15.92
   0   5   8  111.65   16.14
   0   5   9  151.20   18.10
   0  -5  -9  137.55   18.54
   0   5   9  125.38   19.23
   0   5   9  118.71   19.67
   0   5   9  146.58   17.00
   0   5   9  154.08   19.45
   0  -5  -9  149.31   20.21
   0   5   9  154.95   18.96
   0  -5 -10  106.86   17.23
   0   5  10  103.24   15.46
   0   5  10   73.95   16.27
   0   5  10  129.65   16.27
   0  -5 -10  108.09   18.10
   0   5  10   86.60   15.94
   0   5  10  124.01   17.64
   0   5  10  132.46   17.62
   0  -5 -11  131.19   19.50
   0   5  11  137.87   17.93
   0   5  11  156.99   17.10
   0   5  11  128.54   21.16
   0   5  11  101.46   20.06
   0   5  11  168.71   20.26
   0  -5 -11  144.67   19.47
   0   5  11  155.04   17.95
   0   5  12   24.79    8.09
   0   5  12   35.73    9.06
   0  -5 -12    9.74    8.56
   0   5  12    5.22    8.10
   0   5  12   34.69   12.10
   0  -5 -12   20.16    8.54
   0   5  12   26.10    8.58
   0   5  13   67.44   10.92
   0   5  13   68.54   11.56
   0  -5 -13   61.83   14.47
   0   5  13   62.55   18.22
   0  -5 -13   50.46   11.26
   0   5  13   58.84   14.44
   0   5  13   67.97   12.90
   0   5  14    9.12    4.83
   0   5  14    4.95    3.70
   0  -5 -14    0.65    6.09
   0   5  14   12.01   12.74
   0  -5 -14    9.40    3.95
   0   5  14   -3.79    6.75
   0   5  14    5.21    4.60
   0   5  15   20.08    6.05
   0   5  15   29.24    6.50
   0  -5 -15   25.14    9.79
   0   5  15   26.11   13.98
   0  -5 -15   26.47    8.88
   0   5  15   29.38   10.02
   0   5  15   37.72    8.83
   0   5  16   24.42    6.53
   0  -5 -16    6.08    9.12
   0   5  16   17.66    6.62
   0   5  16    6.75    4.22
   0   5  16   10.47    8.29
   0  -5 -16    7.65    6.49
   0   5  16    6.22    5.52
   0  -5 -17  265.14   36.90
   0   5  17  239.30   39.55
   0   5  17  250.77   38.81
   0   5  17  322.70   25.78
   0  -5 -17  320.56   32.34
   0   5  17  329.42   31.55
   0   5  17  301.66   25.02
   0   5  18   15.08   10.40
   0  -5 -18   26.72   11.18
   0   5  18   15.02   10.40
   0  -5 -18   34.20    9.47
   0   5  18   25.97    5.19
   0   5  19   51.67   20.27
   0   5  19   41.40   14.14
   0  -5 -19   66.07   15.29
   0   5  20  174.48   32.65
   0  -5 -20  199.64   33.45
   0   5  21   35.79   15.15
   0  -5 -21   36.80   16.23
   0   5  22  223.33   36.57
   0  -5 -22  200.02   36.23
   0   5  23   21.28   11.27
   0  -5 -23   23.85   14.17
   0   5  24   85.27   20.50
   0  -5 -24  105.98   27.57
   0   5  25   12.34   12.72
   0  -5 -25   -5.97    8.47
   0   5  26  108.47   31.01
   0  -5 -26  101.66   30.95
   0   5  27   12.23   13.02
   0  -5 -27    5.11   15.71
   0  -5 -28   58.26   24.56
   0  -5 -29    2.53   10.80
   0  -6  28    3.89    8.44
   0   6 -28   12.53   14.23
   0  -6  27   13.43    9.55
   0   6 -27   22.08   16.48
   0  -6  26   -6.41   13.03
   0   6 -26   -0.64   16.29
   0  -6  25   12.94    5.99
   0   6 -25   17.13    7.21
   0  -6  24   15.90   12.09
   0   6 -24   -5.67   10.79
   0  -6  23    2.03   10.42
   0   6 -23    9.16    9.76
   0  -6  22   14.98   14.17
   0   6 -22   -0.20    8.62
   0  -6  21   34.49   17.40
   0   6 -21   16.00    7.27
   0  -6  20   82.41   21.77
   0   6 -20   71.91   20.47
   0  -6  19   -6.79    4.22
   0   6 -19   -1.59    5.81
   0   6 -19   -2.67    2.98
   0  -6  18   29.77   10.90
   0   6 -18   26.65    7.68
   0   6 -18   26.22   13.64
   0   6 -17   75.43   11.98
   0  -6  17   63.14   18.91
   0   6 -17   73.41   12.28
   0  -6  16  180.78   27.26
   0   6 -16  195.28   21.57
   0   6 -16  183.53   20.26
   0   6 -15   -0.20    2.90
   0  -6  15    6.97    4.33
   0   6 -15    0.84    3.24
   0  -6  14  215.29   28.87
   0   6 -14  242.27   25.59
   0   6 -14  227.76   24.16
   0   6 -13    2.98   14.22
   0  -6  13   -0.15    7.47
   0   6 -13   -7.89    5.57
   0   6 -13    1.77    2.58
   0  -6  12  177.61   23.61
   0   6 -12  196.30   21.78
   0   6 -12  193.17   22.05
   0   6 -12  174.16   25.28
   0  -6  11    2.63    3.74
   0   6 -11    1.25    6.03
   0   6 -11    1.36    3.46
   0   6 -11   -3.21    4.00
   0  -6  10   47.45    9.84
   0   6 -10   37.55   11.80
   0   6 -10   55.22   10.87
   0   6 -10   54.09   10.96
   0   6  -9   14.38    5.58
   0  -6   9   23.93    6.77
   0   6  -9   18.24    6.33
   0   6  -9   24.15    8.09
   0   6  -9   22.26    6.48
   0   6  -8   99.84   16.54
   0   6  -8  112.36   16.95
   0   6  -8  114.93   15.85
   0   6  -8  116.59   17.37
   0  -6   8  120.18   16.57
   0   6  -7   79.62   12.88
   0   6  -7   80.99   12.59
   0   6  -7   70.51   15.61
   0   6  -7   86.52   15.46
   0  -6   7  102.41   12.98
   0   6  -6   11.45    2.98
   0  -6   6   24.49    6.37
   0   6  -6   28.96    8.03
   0   6  -6   14.07    9.06
   0   6  -6   14.45    7.30
   0   6  -5  174.97   16.98
   0  -6   5  178.26   17.17
   0   6  -5  151.52   20.77
   0   6  -5  102.25   19.70
   0   6  -5  161.26   18.11
   0   6  -4   80.36   16.37
   0   6  -4   88.54   16.39
   0  -6   4   57.86   13.19
   0   6  -4  104.18   11.92
   0  -6   4  115.40   12.89
   0   6  -3   87.12   17.80
   0  -6   3  120.77   19.92
   0   6  -3  115.16   17.15
   0   6  -3  142.68   14.11
   0  -6   2   43.47   12.49
   0   6  -2   67.48   13.98
   0   6  -2   69.05   13.67
   0   6  -2   89.86   10.42
   0   6  -1  716.89   50.11
   0   6  -1  635.84   49.39
   0  -6   1  575.05   48.56
   0   6   0  279.39   29.15
   0   6   0  280.11   31.51
   0  -6   0  218.15   29.15
   0   6   0  233.21   29.62
   0   6   1 1139.80   81.46
   0  -6  -1 1271.84   75.37
   0   6   1 1309.99   84.83
   0  -6  -1 1034.84   82.95
   0   6   1 1228.35   83.61
   0   6   2  190.65   25.58
   0  -6  -2  230.46   20.31
   0   6   2  239.80   28.70
   0   6   2  212.01   28.95
   0  -6  -2  200.55   28.29
   0   6   3  797.31   53.36
   0   6   3  794.03   60.05
   0  -6  -3  861.62   54.41
   0   6   3  875.38   64.94
   0   6   3  884.01   62.28
   0   6   4  320.02   26.62
   0   6   4  327.12   33.99
   0   6   4  346.44   27.98
   0   6   4  318.31   35.81
   0   6   4  396.45   38.28
   0   6   5 1580.60   98.77
   0   6   5 1634.89  104.81
   0   6   5 1655.87   98.20
   0   6   5 1672.68  107.58
   0   6   5 1540.46  106.59
   0   6   6  181.34   18.53
   0  -6  -6  170.79   18.70
   0   6   6  163.99   21.93
   0   6   6  200.01   19.16
   0   6   6  171.12   24.30
   0   6   6  163.21   23.46
   0   6   7  174.59   19.07
   0  -6  -7  168.49   19.08
   0   6   7  219.18   19.90
   0   6   7  163.61   20.45
   0   6   7  180.70   23.09
   0   6   7  193.49   23.31
   0   6   8   70.43   10.98
   0  -6  -8   63.11   12.03
   0   6   8   64.60   10.61
   0   6   8   63.73   14.09
   0   6   8   61.44   14.30
   0   6   8   74.62   12.87
   0   6   9    9.22    5.76
   0   6   9    1.29    6.27
   0   6   9    5.25    6.21
   0  -6  -9    1.86    4.39
   0   6   9    5.20    6.81
   0  -6  -9    3.08    7.41
   0   6   9    0.11    3.12
   0   6  10    3.04    3.14
   0  -6 -10   -4.43    4.47
   0   6  10   15.79    5.58
   0   6  10    2.52    3.80
   0   6  10    7.25    5.84
   0  -6 -10   -0.48    4.51
   0   6  10   14.28    5.76
   0   6  10    8.09    6.26
   0   6  11   20.84    6.40
   0   6  11    9.66    4.96
   0  -6 -11   15.98    5.16
   0   6  11    9.53    5.95
   0   6  11   25.63   10.03
   0  -6 -11   22.92    8.13
   0   6  11   24.88    6.99
   0   6  12   17.70    7.29
   0   6  12   18.63    9.17
   0  -6 -12   10.24    5.91
   0   6  12   -2.24    4.37
   0  -6 -12    7.89    4.47
   0   6  12    4.06    7.03
   0   6  12   13.68    9.05
   0   6  13   49.60   10.28
   0   6  13   59.82   12.02
   0  -6 -13   63.80   14.20
   0   6  13   34.77   19.26
   0   6  13   48.77   14.25
   0  -6 -13   70.92   14.15
   0   6  13   49.18   11.31
   0   6  14   23.85    6.49
   0   6  14   19.60    7.86
   0  -6 -14   17.80    9.49
   0   6  14   18.64   10.20
   0   6  14   18.85    4.31
   0  -6 -14   12.32    5.02
   0   6  14   18.98    9.10
   0   6  15   21.78    6.66
   0   6  15   12.21    3.10
   0  -6 -15   17.10    7.05
   0   6  15   13.20    8.67
   0  -6 -15   17.55    8.56
   0   6  15   10.76    5.54
   0   6  15   15.83    7.13
   0   6  16   54.11   10.24
   0   6  16   60.69   11.20
   0  -6 -16   45.52   15.84
   0   6  16   49.02   18.18
   0   6  16   44.57   14.93
   0   6  16   66.30   13.72
   0   6  17  234.16   32.27
   0   6  17  259.30   24.13
   0   6  17  217.24   35.13
   0  -6 -17  238.90   32.58
   0   6  18   17.91   13.24
   0  -6 -18   45.92   15.58
   0   6  18   19.99    8.21
   0   6  18   37.21    8.01
   0   6  19   -4.81    5.20
   0   6  19   -6.81    9.60
   0  -6 -19    3.23    6.68
   0   6  20   22.49    8.17
   0   6  20   16.22   14.65
   0  -6 -20   39.67   16.03
   0   6  21    4.46    7.70
   0  -6 -21    3.53    7.26
   0   6  22   19.09   11.33
   0  -6 -22   24.69   10.74
   0   6  23    0.29    6.30
   0  -6 -23  -13.12   15.72
   0   6  24   24.52    6.12
   0  -6 -24    5.31    8.08
   0   6  25    9.94    7.89
   0  -6 -25  -10.61   11.35
   0   6  26    1.62   12.94
   0  -6 -26   18.11   14.43
   0   6  27    6.93    9.36
   0  -6 -27    6.24   16.15
   0  -6 -28    1.95   16.09
   0  -6 -29   -5.71   16.91
   0  -7  28   -1.71   10.50
   0   7 -27   18.02   13.09
   0  -7  27   11.53    8.25
   0   7 -26   17.97   16.05
   0  -7  26   12.17    6.12
   0   7 -25  -28.90   20.14
   0  -7  25    1.04   11.55
   0   7 -24   33.55   19.39
   0  -7  24   32.96   19.48
   0   7 -23   -0.10    5.61
   0  -7  23   -6.20    7.33
   0   7 -22   58.37   21.63
   0  -7  22   85.00   23.05
   0   7 -21   -2.92    8.90
   0  -7  21    2.48    5.52
   0   7 -20  160.52   33.62
   0  -7  20  212.68   31.36
   0   7 -19   -6.26    5.41
   0   7 -19   -3.95    5.07
   0  -7  19  -12.04   11.70
   0   7 -18   41.87    9.45
   0  -7  18   40.29   14.26
   0   7 -17   -1.31    4.16
   0   7 -17    4.62    4.85
   0  -7  17    2.42    6.57
   0   7 -16  266.63   28.85
   0   7 -16  270.13   28.05
   0  -7  16  243.51   32.82
   0   7 -15   29.36    7.99
   0   7 -15   36.09    8.55
   0  -7  15   28.32   12.89
   0   7 -14   30.31   12.27
   0   7 -14   20.93    7.15
   0   7 -14   29.60    8.83
   0  -7  14   17.14    9.34
   0   7 -13   36.15   12.04
   0   7 -13   56.41   10.95
   0   7 -13   60.42   12.54
   0  -7  13   67.28   15.22
   0   7 -12   11.77    7.32
   0   7 -12    4.54    4.00
   0   7 -12   -0.21    3.36
   0  -7  12    6.42    4.69
   0   7 -11   83.87   17.14
   0   7 -11  106.44   15.90
   0   7 -11   85.33   16.04
   0  -7  11  100.51   16.95
   0   7 -10   16.82    8.28
   0  -7  10   22.42    7.16
   0   7 -10   21.55    8.03
   0   7 -10   24.29   10.60
   0  -7   9  158.26   18.42
   0   7  -9  129.18   19.51
   0   7  -9  136.07   19.41
   0   7  -9  118.49   21.28
   0   7  -8   33.81    8.41
   0   7  -8   30.62    8.99
   0   7  -8   25.36    8.47
   0   7  -8   38.13   11.10
   0  -7   8   37.79    9.36
   0   7  -7   75.96   13.23
   0   7  -7   85.54   13.46
   0   7  -7   85.97   14.80
   0   7  -7   94.40   17.34
   0  -7   7   86.04   13.02
   0   7  -6    9.45    3.57
   0   7  -6   15.24    5.57
   0   7  -6   14.85    6.33
   0   7  -6    7.70    5.69
   0  -7   6   15.79    4.10
   0   7  -5  125.56   19.10
   0   7  -5   77.98   18.49
   0   7  -5  137.25   15.31
   0  -7   5  150.88   15.82
   0   7  -4   80.25   15.79
   0   7  -4   92.01   16.78
   0   7  -4   99.98   14.09
   0   7  -3  319.14   37.17
   0   7  -3  316.11   38.58
   0   7  -2  183.26   27.51
   0   7  -2  235.92   30.51
   0   7  -2  226.72   20.65
   0   7  -1  636.20   51.54
   0   7  -1  647.46   53.74
   0   7  -1  577.84   53.50
   0   7   0  155.80   23.46
   0   7   0   77.84   23.22
   0   7   0  156.97   25.86
   0   7   1 1188.18   81.24
   0   7   1 1128.01   81.12
   0  -7  -1 1171.54   70.99
   0   7   2  691.21   55.28
   0   7   2  612.84   55.76
   0  -7  -2  703.81   46.53
   0  -7  -3  477.60   34.55
   0   7   3  440.77   33.00
   0   7   3  387.21   39.62
   0   7   3  509.84   44.74
   0   7   3  453.69   42.80
   0  -7  -4  128.18   15.29
   0   7   4  126.47   14.17
   0   7   4  155.01   20.90
   0   7   4  116.52   21.02
   0   7   4  134.62   21.51
   0   7   5   54.67    8.82
   0   7   5   48.66    8.16
   0   7   5   45.40   13.12
   0   7   5   61.75   12.76
   0   7   5   32.39   11.39
   0   7   6  153.38   15.89
   0   7   6  129.32   15.50
   0   7   6  122.32   17.94
   0   7   6  131.23   20.49
   0   7   6   95.30   19.62
   0   7   7   47.76    9.67
   0   7   7   55.39    9.43
   0   7   7   53.28   12.12
   0   7   7   63.19   12.82
   0   7   8  172.68   22.22
   0   7   8  162.54   18.73
   0  -7  -8  157.82   19.18
   0   7   8  177.94   23.12
   0   7   8  169.31   18.96
   0  -7  -9  101.53   14.97
   0   7   9   74.98   12.88
   0   7   9   92.49   14.99
   0   7   9   82.33   16.39
   0   7   9   78.08   12.32
   0   7  10   50.86   12.73
   0  -7 -10   47.43   11.03
   0   7  10   44.47   10.78
   0   7  10   31.37    8.85
   0   7  10   51.95   11.19
   0   7  10   40.14    7.56
   0   7  10   37.45   12.82
   0   7  11   66.57   13.79
   0   7  11   59.05   14.98
   0   7  11   58.40   11.19
   0  -7 -11   50.91   11.70
   0   7  11   57.41   11.43
   0   7  11   71.92   13.17
   0   7  12   70.24   15.13
   0   7  12   56.34   14.56
   0  -7 -12   46.92   12.97
   0   7  12   56.32   14.89
   0   7  12   79.05   14.02
   0   7  13   90.64   16.09
   0   7  13   83.23   18.76
   0  -7 -13   97.87   17.91
   0   7  13   91.09   19.16
   0   7  13  103.73   15.49
   0   7  14   41.44   13.05
   0  -7 -14   16.91   10.48
   0   7  14   14.73    9.93
   0   7  14   34.93   12.52
   0   7  14   53.50   12.66
   0   7  15  119.26   16.54
   0   7  15  112.16   22.90
   0  -7 -15  117.62   21.04
   0   7  15  110.42   21.10
   0   7  15  121.48   17.98
   0   7  16   34.86   11.28
   0  -7 -16   19.01    9.94
   0   7  16   12.01    6.90
   0   7  16   24.69    7.72
   0   7  16   11.36   11.34
   0  -7 -17    0.38    8.66
   0   7  17   -3.57    7.07
   0   7  17    3.30    3.12
   0   7  17    4.38   11.19
   0   7  18    4.84    6.27
   0  -7 -18   10.41    9.56
   0   7  18   -0.54    8.53
   0   7  19   15.62   11.26
   0  -7 -19    0.92    9.46
   0   7  19    4.44    9.02
   0   7  20  -10.26   10.85
   0  -7 -20   -0.60    7.60
   0   7  20    7.56   13.05
   0   7  21    9.90    5.55
   0  -7 -21   10.07   10.29
   0   7  21   23.14   17.20
   0   7  22    1.70    7.61
   0  -7 -22   11.16   10.00
   0   7  23   12.27   15.24
   0  -7 -23   11.91   12.74
   0   7  24    6.94    9.70
   0  -7 -24   -5.97   12.53
   0   7  25    9.97   18.82
   0  -7 -25    5.64    8.15
   0   7  26    6.63   11.49
   0  -7 -26   25.39   14.85
   0   7  27   19.24    6.47
   0  -7 -27  -13.97   10.00
   0  -7 -28    1.19   10.45
   0  -8  28  -13.81   13.05
   0   8 -27   -0.12   12.46
   0  -8  27  -20.86   14.84
   0   8 -26  -24.94   16.06
   0  -8  26    0.65    7.58
   0   8 -25   19.41    9.62
   0  -8  25   -6.54    8.70
   0   8 -24    4.62    7.21
   0  -8  24   10.00   14.51
   0   8 -23    8.19   10.73
   0  -8  23   31.12   14.35
   0   8 -22   18.57   12.65
   0  -8  22   12.43   14.19
   0   8 -21   34.89   19.97
   0  -8  21   32.46   11.94
   0   8 -20   -0.86   11.43
   0  -8  20   -8.87    5.55
   0   8 -19   87.31   14.70
   0  -8  19   66.74   17.97
   0   8 -18   10.71    4.38
   0  -8  18   -1.19    5.73
   0   8 -17   -8.46    5.92
   0  -8  17  -14.56    9.25
   0   8 -16    4.95    5.56
   0  -8  16    5.32    6.76
   0  -8  15  112.28   20.14
   0   8 -15  113.40   17.53
   0   8 -15   89.09   19.95
   0  -8  14   -4.21    7.29
   0   8 -14    1.55    4.09
   0   8 -14    8.04    6.98
   0  -8  13   47.53   12.36
   0   8 -13   46.69   11.91
   0   8 -13   49.91   11.71
   0  -8  12    4.56    5.07
   0   8 -12    8.97    3.87
   0   8 -12    9.75    6.09
   0  -8  11   72.74   14.64
   0   8 -11   65.75   14.15
   0   8 -11   74.24   15.11
   0  -8  10   67.27   13.41
   0   8 -10   72.39   14.57
   0   8 -10   63.45   14.29
   0  -8   9  119.23   17.34
   0   8  -9  124.81   20.31
   0   8  -9  119.44   18.65
   0  -8   8   88.63   14.37
   0   8  -8   87.66   19.19
   0   8  -8   97.52   14.63
   0   8  -8   92.51   16.85
   0  -8   7  237.60   24.86
   0   8  -7  260.30   26.04
   0   8  -7  199.07   27.75
   0   8  -7  251.95   26.82
   0   8  -6   13.86   10.37
   0   8  -6   23.07    7.19
   0  -8   6   19.03    6.36
   0   8  -6   23.10    8.31
   0   8  -5    0.35    5.37
   0   8  -5    1.22    3.46
   0   8  -4   47.67   13.17
   0   8  -4   44.67   10.18
   0   8  -3   37.09   13.13
   0   8  -3   35.56    7.35
   0   8  -2   38.85   12.76
   0   8  -2   68.67    9.52
   0   8  -1    3.74    5.32
   0   8  -1    5.72    5.47
   0   8   0   21.49    8.95
   0   8   1   18.33    5.72
   0  -8  -1   32.95    7.46
   0   8   2   39.99   11.73
   0  -8  -2   56.73    9.84
   0   8   3   -2.44    3.70
   0   8   3   -2.41    5.43
   0  -8  -3    3.70    2.23
   0   8   4  105.70   12.85
   0   8   4  105.88   18.43
   0  -8  -4  117.57   13.94
   0   8   5   39.90    7.00
   0   8   5   35.53   10.15
   0   8   6   61.63    9.71
   0   8   6   77.44   14.94
   0   8   7   12.92    5.70
   0   8   7    8.74    7.00
   0   8   7    9.22    2.69
   0   8   8   58.51   10.80
   0   8   8   40.91   10.88
   0   8   8   51.67   10.31
   0  -8  -9   -0.51    2.32
   0   8   9    2.05    2.86
   0   8   9    0.53    2.60
   0   8   9    2.64    5.67
   0   8  10   23.37    7.58
   0  -8 -10   29.01    7.82
   0   8  10   36.74   11.05
   0   8  10   23.86    9.89
   0   8  10   36.43    9.45
   0  -8 -11   27.47    7.50
   0   8  11   16.66    8.70
   0   8  11   26.75    7.18
   0   8  11   27.47   12.21
   0   8  11   21.99    6.98
   0  -8 -12   -3.43    5.07
   0   8  12   11.35    4.39
   0   8  12    8.96    5.73
   0   8  12    7.28    7.44
   0   8  12    4.24    4.58
   0  -8 -13    7.05    4.92
   0   8  13   -2.87   10.41
   0   8  13    4.48    6.11
   0   8  13    0.16    5.05
   0   8  13   13.33    8.33
   0  -8 -14    8.23    7.23
   0   8  14   11.08    3.78
   0   8  14    6.66    3.63
   0   8  14   13.18    8.88
   0   8  14   17.33    8.89
   0  -8 -15   14.19    7.06
   0   8  15    3.39    3.77
   0   8  15   -3.39   14.28
   0   8  15   17.67    7.83
   0   8  16   57.39   18.96
   0   8  16   97.14   17.74
   0   8  16   74.00   19.16
   0  -8 -16   61.21   15.45
   0   8  17  160.50   30.44
   0   8  17  187.04   22.85
   0   8  17  160.61   28.46
   0  -8 -17  173.44   27.51
   0   8  18   22.61   11.41
   0  -8 -18   32.92   11.35
   0   8  18   21.37   10.66
   0   8  19   15.95   10.64
   0  -8 -19   13.21    5.62
   0   8  19   -4.30    8.58
   0   8  20  -11.07    8.76
   0  -8 -20  -13.59   10.42
   0   8  20   11.39    8.70
   0   8  21    2.48    5.31
   0  -8 -21    1.31    5.23
   0   8  21   -1.17    7.07
   0   8  22   -0.11   13.30
   0  -8 -22    8.17   10.97
   0   8  22   14.27   14.52
   0   8  23   10.23    9.68
   0  -8 -23   -2.26    5.80
   0   8  23    3.93    8.21
   0   8  24    7.97   10.37
   0  -8 -24  -17.08   14.73
   0   8  25   16.93   13.69
   0  -8 -25    4.82   10.85
   0   8  26   14.90   13.08
   0  -9  27   47.76   19.36
   0   9 -27   14.21   22.47
   0  -9  26   18.42    7.64
   0   9 -26    0.56    6.52
   0  -9  25   -1.51   11.09
   0   9 -25   13.58    7.58
   0  -9  24    2.49    6.44
   0   9 -24    1.56   12.72
   0  -9  23   -1.68    6.26
   0   9 -23   19.20   17.75
   0  -9  22    9.07   11.62
   0   9 -22    5.67    6.45
   0  -9  21   64.66   16.42
   0   9 -21   65.48   19.50
   0  -9  20   22.91   12.16
   0  -9  19   69.77   17.54
   0   9 -19  110.41   18.84
   0  -9  18   -5.89   11.30
   0   9 -18    7.04    5.24
   0  -9  17   -1.33    3.78
   0   9 -17    1.20    4.79
   0  -9  16   15.89    5.79
   0   9 -16   10.05    3.10
   0  -9  15   22.94    7.94
   0   9 -15   37.75   15.29
   0   9 -15   30.31   11.28
   0  -9  14   57.42   15.09
   0   9 -14   45.03   13.35
   0   9 -14   49.57   13.04
   0  -9  13   68.58   15.27
   0   9 -13   61.28   16.27
   0   9 -13   72.18   15.86
   0  -9  12   65.07   14.65
   0   9 -12   63.85   17.49
   0   9 -12   72.30   15.35
   0  -9  11   15.95    8.04
   0   9 -11   10.48    5.50
   0   9 -11    5.09    3.90
   0  -9  10   77.60   15.49
   0   9 -10   60.86   12.53
   0   9 -10   43.08   14.15
   0  -9   9    0.50    2.86
   0   9  -9    7.45    8.37
   0   9  -9    0.82    6.34
   0  -9   8   88.40   14.95
   0   9  -8  100.30   17.65
   0   9  -8   78.94   17.36
   0  -9   7    8.21    6.09
   0   9  -7   -5.21    5.09
   0   9  -7   -5.70    3.57
   0   9  -7   -2.33    3.75
   0   9  -6    3.05    4.59
   0   9  -6   13.48    6.96
   0   9  -6   10.25    5.98
   0   9  -5   50.38   12.94
   0   9  -5   50.16    8.22
   0   9  -4    7.17    4.96
   0   9  -4    4.70    4.22
   0   9  -3   47.07   13.87
   0   9  -3   31.35    7.38
   0   9  -2   11.29    9.03
   0   9  -2   12.35    4.51
   0   9  -1   81.35   18.86
   0   9  -1  121.34   14.09
   0   9   0    3.05    3.11
   0  -9  -1  128.80   16.14
   0   9   1  111.66   20.43
   0  -9  -2   26.37    5.17
   0   9   2   14.23    8.31
   0  -9  -3   67.87   11.15
   0   9   3   59.94   14.03
   0   9   3   64.99   10.50
   0  -9  -4   69.10   11.25
   0   9   4   33.32   14.44
   0   9   4   43.26    7.25
   0   9   5   92.31   17.62
   0   9   5   58.82    9.58
   0   9   6   24.41   11.05
   0   9   6   20.63    5.36
   0   9   7   81.74   16.47
   0   9   7   79.18   12.81
   0   9   8   73.86   13.21
   0   9   8   78.46   16.48
   0   9   8   71.30   12.17
   0   9   9   11.98    4.10
   0   9   9   11.85    6.54
   0   9   9   11.03    8.32
   0   9  10  100.83   19.37
   0   9  10   94.75   14.97
   0   9  10  110.30   15.62
   0  -9 -11   -1.11    4.28
   0   9  11    3.52    7.72
   0   9  11    3.80    7.42
   0   9  11   -2.77    6.81
   0   9  11    3.73    9.67
   0  -9 -12   68.73   13.83
   0   9  12   63.18   12.76
   0   9  12   75.23   18.43
   0   9  12   74.64   16.34
   0   9  12   73.29   15.18
   0  -9 -13   44.69   11.28
   0   9  13   57.23   13.24
   0   9  13   46.41   17.24
   0   9  13   32.49   12.04
   0   9  13   71.41   14.69
   0   9  14  141.45   20.93
   0   9  14  183.56   24.16
   0   9  14  149.24   27.32
   0   9  14  132.74   24.83
   0  -9 -14  133.22   22.22
   0   9  15  167.91   30.77
   0   9  15  148.48   21.51
   0   9  15  225.27   26.79
   0   9  15  173.66   28.70
   0  -9 -15  174.46   25.15
   0  -9 -16   28.14    7.45
   0   9  16   12.08    8.29
   0   9  16   18.84    8.80
   0   9  16   22.24    6.85
   0   9  16   38.73   11.72
   0  -9 -17   23.60    9.48
   0   9  17   32.71   15.05
   0   9  17   26.12    6.39
   0   9  17   41.79   14.50
   0   9  17   49.92   11.91
   0   9  18   32.98   18.87
   0   9  18   29.59   11.90
   0   9  18   21.58    8.75
   0  -9 -18   38.87   13.18
   0   9  19   33.26   18.73
   0   9  19   22.01    6.12
   0   9  19   38.98   17.25
   0  -9 -19   28.93   12.61
   0   9  20   99.20   29.05
   0   9  20   91.31   18.31
   0   9  20  128.45   25.57
   0  -9 -20  138.60   28.11
   0   9  21    9.23   11.39
   0  -9 -21   15.64    6.70
   0   9  21   21.40   14.07
   0   9  22   80.01   20.68
   0  -9 -22   85.41   21.65
   0   9  22   81.24   27.61
   0   9  23    6.60   13.92
   0  -9 -23   -4.65   12.67
   0   9  23    1.96    8.71
   0   9  24   53.82   21.57
   0   9  25   14.58   17.48
   0   9  26   34.28   15.82
   0 -10  27   20.93   20.59
   0  10 -26   37.49   21.18
   0 -10  26   35.58   13.22
   0  10 -25    1.32   12.62
   0 -10  25   26.23   10.81
   0  10 -24   49.48   24.71
   0 -10  24   89.32   24.90
   0  10 -23    7.27    9.20
   0 -10  23   11.22   12.55
   0  10 -22   58.99   20.60
   0 -10  22  102.56   25.33
   0  10 -21    3.71    9.55
   0 -10  21   22.51   12.69
   0 -10  20  115.62   23.49
   0 -10  19   -3.80   10.27
   0  10 -19  -11.59    5.25
   0  10 -18  193.02   27.48
   0 -10  18  154.64   27.18
   0 -10  17  -13.12   10.16
   0  10 -17   -8.61    8.55
   0 -10  16   22.24    9.68
   0  10 -16   18.60    6.68
   0 -10  15    8.36    3.88
   0  10 -15   11.23   11.60
   0  10 -15   12.60    6.53
   0 -10  14   10.99    4.62
   0  10 -14    8.95    7.04
   0  10 -14   12.78    9.03
   0 -10  13   54.67   13.82
   0  10 -13   46.80   13.12
   0  10 -13   56.15   13.70
   0 -10  12   13.46    6.42
   0  10 -12    4.10    6.76
   0  10 -12    7.26    5.51
   0 -10  11   67.94   14.19
   0  10 -11   69.71   17.79
   0  10 -11   72.38   16.61
   0 -10  10   50.92   12.13
   0  10 -10   50.97   14.00
   0  10 -10   47.36   12.63
   0 -10   9  333.96   32.91
   0  10  -9  328.19   37.95
   0  10  -9  305.28   34.86
   0 -10   8   36.92   10.29
   0  10  -8   41.17   10.57
   0  10  -8   42.49   12.00
   0  10  -7  467.58   47.94
   0  10  -7  504.04   44.40
   0  10  -6   24.52    7.56
   0  10  -6    5.39    8.27
   0  10  -6   13.66    6.93
   0  10  -5  359.53   41.70
   0  10  -5  382.40   33.18
   0  10  -4   56.94   10.65
   0  10  -4   32.90   16.22
   0  10  -3  197.20   30.76
   0  10  -3  236.35   22.90
   0  10  -2  196.44   30.48
   0  10  -2  184.90   20.31
   0  10  -1  643.00   60.08
   0  10  -1  670.77   48.73
   0  10   0   58.62   17.90
   0  10   1  296.22   39.29
   0 -10  -1  382.91   32.93
   0 -10  -2   40.35    9.80
   0  10   2   30.08   12.63
   0 -10  -3   53.93   10.00
   0  10   3   50.73   15.33
   0  10   3   47.06    8.76
   0 -10  -4   47.92    9.57
   0  10   4   28.88   14.77
   0  10   4   28.36    7.72
   0  10   5   60.66   16.25
   0  10   5   68.08   10.51
   0  10   6  129.57   22.99
   0  10   6  100.16   14.40
   0  10   7   40.94   13.29
   0  10   7   25.27    5.38
   0  10   8  122.29   22.31
   0  10   8  106.31   15.26
   0  10   9   35.36   12.86
   0  10   9   46.29   11.00
   0  10  10   45.35   10.29
   0  10  10   54.43   14.80
   0  10  11   -2.63    4.80
   0  10  11    9.55    6.17
   0  10  12  140.14   24.31
   0  10  12  121.82   24.92
   0  10  12  145.54   20.82
   0  10  12  155.98   24.34
   0  10  13   42.34   13.67
   0  10  13   61.74   11.22
   0  10  13   48.15   13.91
   0  10  13   61.80   13.47
   0  10  14  167.79   22.72
   0  10  14  179.95   26.27
   0  10  14  111.86   26.37
   0  10  14  132.98   25.70
   0 -10 -14  123.27   21.02
   0 -10 -15    3.37    4.61
   0  10  15    7.32    5.87
   0  10  15    3.80    3.91
   0  10  15   -0.17    8.12
   0  10  15   -1.59    4.26
   0 -10 -16  137.55   22.28
   0  10  16   93.27   22.65
   0  10  16  112.98   17.62
   0  10  16  118.06   26.33
   0  10  16  129.29   20.53
   0 -10 -17    0.54    4.10
   0  10  17    3.60    7.90
   0  10  17    5.09    5.32
   0  10  17   -1.21    9.16
   0  10  17   -0.92    7.39
   0  10  18   66.08   23.22
   0  10  18   53.47   15.09
   0  10  18   70.45   19.87
   0 -10 -18   72.85   18.70
   0  10  19   36.88   12.22
   0 -10 -19   45.77   14.36
   0  10  19   23.86   19.11
   0  10  20   60.64   22.85
   0 -10 -20   54.87   18.06
   0  10  20   60.99   21.98
   0  10  21   -5.02   14.56
   0  10  21   12.03    7.66
   0  10  22    1.42   12.14
   0  10  22    1.75   10.24
   0  10  23   28.32   15.73
   0  10  23  -18.32   13.80
   0  10  24    8.99    6.94
   0  10  24   15.16   16.60
   0  10  25   25.63   19.11
   0 -11  27   -5.44    9.17
   0 -11  26   46.70   22.62
   0  11 -25    0.04    6.08
   0 -11  25    2.65    7.02
   0  11 -24   80.65   27.84
   0 -11  24   88.52   23.02
   0  11 -23    3.78   13.10
   0 -11  23   10.16    9.87
   0  11 -22   71.86   25.26
   0 -11  22   62.42   20.57
   0  11 -21    8.11   13.59
   0 -11  21   19.15    5.41
   0 -11  20   69.01   18.10
   0 -11  19   19.51   12.48
   0  11 -19   38.79   13.45
   0 -11  18   66.15   18.91
   0  11 -18  117.16   21.71
   0 -11  17    9.91    9.69
   0  11 -17   28.38   11.55
   0 -11  16   -0.57    4.08
   0  11 -16    4.02    7.02
   0  11 -16   11.92    8.08
   0 -11  15   20.78    8.40
   0  11 -15    1.57    7.99
   0  11 -15   18.21   11.01
   0 -11  14    6.76    7.17
   0  11 -14   -1.46    7.62
   0  11 -14    2.21    5.16
   0 -11  13   85.10   15.25
   0  11 -13   78.21   17.99
   0  11 -13   76.41   17.08
   0 -11  12   -5.07    6.83
   0  11 -12   -2.79    6.65
   0  11 -12  -10.51   10.32
   0 -11  11   20.09    8.05
   0  11 -11   25.22    8.78
   0  11 -11   17.50    7.28
   0 -11  10  100.72   17.82
   0  11 -10   88.17   16.22
   0  11 -10  100.86   21.21
   0  11  -9  130.13   19.57
   0  11  -9  124.30   25.01
   0  11  -8   80.68   16.09
   0  11  -8   73.68   16.41
   0  11  -7  183.84   24.17
   0  11  -7  165.09   27.20
   0  11  -6   39.55   12.02
   0  11  -6   33.15   18.15
   0  11  -5  150.17   26.13
   0  11  -4   30.34    8.22
   0  11  -4   11.33    6.89
   0  11  -3   50.41   11.35
   0  11  -3    1.31    7.20
   0  11  -2   22.60    7.80
   0  11  -2   20.40   12.69
   0  11  -1    9.05    2.84
   0  11  -1    0.49    8.03
   0  11   0   27.29   12.75
   0  11   1   11.96    8.94
   0  11   2   34.40   14.83
   0  11   3    3.09    5.50
   0  11   3    1.39    9.36
   0  11   4    0.55    3.76
   0  11   4    0.31    4.39
   0  11   5   25.78    7.14
   0  11   5   16.21   10.48
   0  11   6   40.17    7.09
   0  11   6   46.68   13.84
   0  11   7    7.47    4.42
   0  11   7    4.31    5.22
   0  11   8   -1.86    6.07
   0  11   8   -5.16    4.68
   0  11   9    6.60    5.43
   0  11   9    6.31    4.56
   0  11  10   48.01   13.84
   0  11  11   -2.32    3.28
   0  11  12   19.80   12.19
   0  11  12   45.09   13.04
   0  11  12   61.70   16.07
   0  11  12    7.18   11.04
   0  11  13   29.10    9.80
   0  11  13   33.53   17.94
   0  11  13   34.19   12.39
   0  11  13   37.06   11.82
   0  11  14   24.74   14.85
   0  11  14   23.75    7.21
   0  11  14   26.83   12.68
   0  11  14   34.83   12.19
   0  11  15    5.02    9.64
   0  11  15   -9.93    5.17
   0  11  15    7.36    8.90
   0  11  15    5.90    3.41
   0  11  16   14.75   12.03
   0  11  16    7.31    4.83
   0  11  16   14.92    5.58
   0  11  17    1.33    7.10
   0 -11 -17   -7.59    9.47
   0  11  17    7.16    9.94
   0  11  18   70.91   16.50
   0  11  18   45.15   16.10
   0  11  19  -15.23   12.51
   0  11  19   -4.14    9.55
   0  11  20    1.32   11.76
   0  11  20   23.45   15.38
   0  11  21   10.68    8.90
   0  11  21    5.76   10.58
   0  11  22   -6.54   11.22
   0  11  22    7.90   10.53
   0  11  23   -4.48   12.54
   0  11  23   16.19   17.98
   0  11  24    4.70    8.72
   0  11  24    0.08    9.89
   0  11  25   30.73   13.34
   0 -12  26   17.59   15.66
   0 -12  25   -5.50    6.58
   0  12 -25    0.10   12.33
   0 -12  24   -5.66    6.27
   0  12 -24    5.70   14.69
   0 -12  23   14.91   11.96
   0  12 -23    9.09   16.06
   0 -12  22    4.74    9.47
   0  12 -22   -6.03   12.19
   0 -12  21   21.74   10.49
   0 -12  20   15.21   13.02
   0  12 -19    6.74    5.07
   0 -12  19    7.52    5.97
   0  12 -18   14.28    9.19
   0 -12  18    6.86    9.60
   0  12 -17    1.85    5.91
   0 -12  17    0.67    4.66
   0  12 -16    5.24    7.59
   0 -12  16   -4.67    4.69
   0  12 -16   15.70   14.40
   0  12 -15   23.01   10.23
   0 -12  15   26.26    8.25
   0  12 -15   10.02    5.44
   0  12 -14    8.39    9.41
   0 -12  14    8.04    5.28
   0  12 -14    3.41    6.43
   0  12 -13   16.97    9.30
   0 -12  13    9.46    5.98
   0  12 -13    7.50    8.80
   0  12 -12   47.11   13.23
   0 -12  12   36.24   11.25
   0  12 -12   49.66   15.56
   0  12 -11   -0.11    7.06
   0 -12  11   -1.97    3.96
   0  12 -11  -10.14    9.27
   0  12 -10    6.03    6.44
   0  12 -10   13.90   11.24
   0  12  -9   -1.73    6.41
   0  12  -9   -1.11    7.40
   0  12  -8   47.66   17.67
   0  12  -8   55.57   14.11
   0  12  -7   26.87    8.70
   0  12  -7   35.15   10.49
   0  12  -6   -4.03   10.13
   0  12  -6   -8.16    7.72
   0  12  -5    1.13    6.27
   0  12  -4    6.09    7.96
   0  12  -3   14.83   13.79
   0  12  -2   67.93   22.49
   0  12  -1    0.82    5.58
   0  12   0   79.26   19.78
   0  12   1   13.86   10.25
   0  12   2   98.07   15.52
   0  12   2  110.49   22.88
   0  12   3    5.99    5.20
   0  12   3   10.61    7.29
   0  12   4   50.50    9.72
   0  12   4   54.10   16.12
   0  12   5   42.09    9.69
   0  12   5   47.93   15.47
   0  12   6   16.79    4.69
   0  12   6   31.55   15.78
   0  12   7   73.34   18.51
   0  12   8   18.43   12.33
   0  12   9   26.31   10.06
   0  12  10   89.04   20.62
   0  12  11   63.45   15.71
   0  12  12   39.37   16.05
   0  12  12   50.50   16.73
   0  12  12   35.99   10.89
   0  12  13   14.87   10.60
   0  12  13   19.30    9.21
   0  12  13   34.52   15.01
   0  12  14    1.37    8.26
   0  12  14   12.14    8.86
   0  12  14   -1.21    4.62
   0  12  15   14.56    9.06
   0  12  15    5.75    7.94
   0  12  15   10.94   10.71
   0  12  16   16.77    8.41
   0  12  16   26.78   12.27
   0  12  16    9.86    6.71
   0  12  17   23.98   10.51
   0  12  17    9.31   13.49
   0  12  18   -1.15   11.36
   0  12  18    0.21    6.93
   0  12  19    0.81   11.06
   0  12  19   -4.63   14.60
   0  12  20   -1.13   11.93
   0  12  20   -6.15   14.05
   0  12  21  -11.65   14.64
   0  12  21  -15.71   17.26
   0  12  22   26.61   12.21
   0  12  22   14.12   17.20
   0  12  23   26.55   21.39
   0  12  23  -19.48   17.67
   0  12  24   -4.93   12.79
   0 -13  26   14.65    7.17
   0 -13  25   16.60    9.01
   0 -13  24   15.43   12.45
   0  13 -24   -0.21   11.11
   0 -13  23   10.81   10.29
   0  13 -23    3.11    8.66
   0 -13  22    0.90    8.05
   0  13 -22   -8.96   11.70
   0 -13  21   16.03    6.31
   0 -13  20   -6.60    7.23
   0 -13  19   32.57   12.83
   0  13 -19   32.46   10.57
   0 -13  18   34.60   15.62
   0  13 -18   11.33    7.25
   0 -13  17   37.56   12.88
   0  13 -17   45.27   15.22
   0 -13  16   62.54   17.62
   0  13 -16   57.43   19.90
   0  13 -16   37.65   15.59
   0 -13  15   34.41   11.36
   0  13 -15   28.32   10.96
   0  13 -15   19.99   14.03
   0 -13  14   28.50    9.06
   0  13 -14   38.97   15.84
   0  13 -14   37.27   14.72
   0 -13  13    0.58    4.37
   0  13 -13    9.98    8.43
   0  13 -13   11.50    9.18
   0  13 -12   92.09   22.53
   0  13 -12  109.30   23.08
   0  13 -11    9.69    7.67
   0  13 -11    1.28    7.09
   0  13 -10   81.44   21.88
   0  13 -10   70.72   17.67
   0  13  -9    4.70    7.95
   0  13  -9    4.92    6.40
   0  13  -8   19.39   10.49
   0  13  -8   21.59   10.15
   0  13  -7   15.18    9.75
   0  13  -7   28.15   10.34
   0  13  -6   35.20   13.41
   0  13  -6   24.93    8.87
   0  13  -5    1.13    7.66
   0  13  -4   16.15   10.92
   0  13  -3   41.32   14.64
   0  13  -2   16.68    9.53
   0  13  -1   33.75   12.08
   0  13   0    0.62    8.73
   0  13   1   11.13    7.21
   0  13   2    2.47    9.23
   0  13   3   34.19   13.22
   0  13   4   -4.77    8.40
   0  13   5   58.77   20.03
   0  13   6   12.43   10.27
   0  13   7   11.15    4.51
   0  13   8    6.60    6.78
   0  13   9  101.05   22.66
   0  13  10  127.84   24.39
   0  13  11   49.62   17.35
   0  13  12    8.12    5.03
   0  13  12   22.54   11.46
   0  13  13   66.57   21.68
   0  13  13  124.97   25.28
   0  13  13   95.42   20.68
   0  13  14   26.76   14.60
   0  13  14   31.23   11.20
   0  13  14   32.50   12.25
   0  13  15   56.94   13.22
   0  13  15   77.05   18.69
   0  13  15   54.92   24.35
   0  13  16   14.78    6.33
   0  13  16   -4.78    9.09
   0  13  16    7.43    8.72
   0  13  17   26.54   10.49
   0  13  17   40.68   17.98
   0  13  18   -3.34   10.11
   0  13  18    9.55   13.40
   0  13  19  -11.20   12.41
   0  13  19    9.61    6.18
   0  13  20   19.20    7.19
   0  13  20   13.73    7.98
   0  13  21   13.27   12.24
   0  13  21   -1.50    9.58
   0  13  22    6.40   10.86
   0  13  22  -21.37   15.90
   0  13  23  -11.09   11.58
   0 -14  25   46.11   21.85
   0 -14  24   27.73   16.56
   0  14 -23   38.75   21.70
   0 -14  23   -0.68   12.67
   0  14 -22   12.80   11.97
   0 -14  22    3.07    9.11
   0 -14  21   17.77    9.85
   0 -14  20  -10.06    8.48
   0  14 -19   23.44   14.96
   0 -14  19   28.04   11.34
   0  14 -18   22.87    8.94
   0 -14  18   -0.43    5.24
   0  14 -17   30.01   11.89
   0 -14  17   39.49   13.56
   0 -14  16   23.68   11.81
   0  14 -16   17.36    7.94
   0  14 -16   31.26   15.50
   0 -14  15   28.18   10.01
   0  14 -15   26.64    8.60
   0  14 -15   26.09   14.02
   0  14 -14   22.75   15.57
   0  14 -14   29.98   11.93
   0  14 -13  -13.08    8.29
   0  14 -13    5.11    8.67
   0  14 -12   48.97   18.15
   0  14 -12   50.92   19.54
   0  14 -11   22.08   10.47
   0  14 -11   29.67   12.10
   0  14 -10  110.88   21.80
   0  14 -10  104.88   24.55
   0  14  -9   75.69   16.64
   0  14  -9   54.43   16.12
   0  14  -8  139.84   23.35
   0  14  -8  130.08   28.89
   0  14  -7   46.44   11.86
   0  14  -7   16.97    6.88
   0  14  -6  113.68   19.62
   0  14  -6  110.52   25.10
   0  14  -5   10.74    6.63
   0  14  -5   14.59   11.96
   0  14  -4   21.29   13.26
   0  14  -3   42.93   13.70
   0  14  -2  176.15   33.00
   0  14  -1   -8.78    4.78
   0  14   0   40.23   14.52
   0  14   1   48.33   17.87
   0  14   2   14.82    8.56
   0  14   3   71.95   20.66
   0  14   4   11.21    9.19
   0  14   5   62.23   18.37
   0  14   6   24.26   11.46
   0  14   7   25.13   13.61
   0  14   8    7.03    6.59
   0  14   9   52.70   17.51
   0  14  10   21.41   11.88
   0  14  11   80.22   21.98
   0  14  12   19.06   12.00
   0  14  12    9.92    6.32
   0  14  13   22.03   11.61
   0  14  13   61.67   17.98
   0  14  13   32.86   13.40
   0  14  14   17.54   14.34
   0  14  14    6.71    8.96
   0  14  14   15.78    7.80
   0  14  15   17.93   12.20
   0  14  15   49.01   17.96
   0  14  15   30.73    5.53
   0  14  16  -12.54    6.78
   0  14  16    0.13    7.31
   0  14  17   -9.73   14.45
   0  14  17   -5.99   11.10
   0  14  18    0.58    8.23
   0  14  18   -4.81    6.08
   0  14  19   29.38   19.11
   0  14  20   -1.14   13.87
   0  14  21   29.49   15.83
   0  15 -23   21.70   16.24
   0 -15  23   -1.74   13.34
   0  15 -22   -9.54   18.91
   0 -15  22    9.49   12.56
   0 -15  21  -16.46   12.90
   0 -15  20   19.96    8.49
   0  15 -19    5.76    4.98
   0 -15  19   18.57   11.47
   0  15 -18   20.96    8.60
   0 -15  18   -2.56    7.19
   0  15 -17    9.89   12.92
   0 -15  17    3.99    7.02
   0  15 -16   42.68   15.12
   0  15 -15    7.47    6.81
   0  15 -15    5.13   10.31
   0  15 -14   59.86   19.37
   0  15 -14   73.27   20.04
   0  15 -13   21.69   13.52
   0  15 -13   32.52    9.75
   0  15 -12   -7.38   11.58
   0  15 -12    4.05    7.67
   0  15 -11    5.38   12.28
   0  15 -11   18.23    7.73
   0  15 -10   47.56   18.16
   0  15 -10   60.04   16.11
   0  15  -9    6.52    8.44
   0  15  -9    8.46    6.36
   0  15  -8   39.53   17.74
   0  15  -8   42.48   14.07
   0  15  -7   -2.60    7.33
   0  15  -7   13.42    8.78
   0  15  -6   26.77   14.49
   0  15  -6   47.36   14.66
   0  15  -5    5.62   11.05
   0  15  -5    8.83    8.65
   0  15  -4   46.66   17.77
   0  15  -3    4.69    7.50
   0  15  -2   10.21    8.95
   0  15  -1   25.76   17.34
   0  15   0   46.51   15.63
   0  15   1    8.49    8.01
   0  15   2   29.03   15.95
   0  15   3   38.25   16.11
   0  15   4   58.37   21.07
   0  15   5   25.14   17.25
   0  15   6   50.42   20.25
   0  15   7   13.05    9.37
   0  15   8   29.64   11.98
   0  15   9    7.82    7.69
   0  15  10   48.80   19.42
   0  15  11    5.54    5.66
   0  15  12   12.66   10.46
   0  15  13   34.21   16.46
   0  15  13   24.16   15.98
   0  15  14  -10.38   13.10
   0  15  14   12.68    7.86
   0  15  15   48.30   17.38
   0  15  15   60.70   23.57
   0  15  16   -1.61    8.87
   0  15  17   28.23   14.33
   0  15  18    7.80    9.71
   0  15  19   44.33   17.25
   0  16 -22    1.89   14.66
   0  16 -19    7.84   15.34
   0  16 -18   21.28   16.50
   0  16 -17   10.71   10.53
   0  16 -16    5.62   11.18
   0  16 -15   48.78   12.74
   0  16 -15   65.58   22.71
   0  16 -14   12.52    8.61
   0  16 -14   -3.89   10.36
   0  16 -13   50.24   16.46
   0  16 -13   53.71   18.55
   0  16 -12   16.91   11.13
   0  16 -12    8.23    8.84
   0  16 -11  -10.02   11.03
   0  16 -11   16.35   15.59
   0  16 -10   14.95   12.85
   0  16 -10   32.88   18.42
   0  16  -9    5.93    6.79
   0  16  -9  -13.69   14.85
   0  16  -8   57.67   12.39
   0  16  -8   41.19   19.98
   0  16  -7    2.21    5.94
   0  16  -7    5.44    9.56
   0  16  -6   98.08   18.88
   0  16  -6   82.04   26.64
   0  16  -5   17.76    5.59
   0  16  -5   31.38   15.54
   0  16  -4   36.07   11.40
   0  16  -4   20.01   15.63
   0  16  -3   14.99    9.22
   0  16  -2  143.29   31.74
   0  16  -1   24.31   11.12
   0  16   0  162.61   37.12
   0  16   1   11.81    9.47
   0  16   2  196.07   37.52
   0  16   3   -2.91    7.58
   0  16   4  259.72   42.56
   0  16   5    3.26   10.22
   0  16   6  169.01   32.92
   0  16   7   13.55   14.05
   0  16   8   33.48   18.76
   0  16   9    5.90    7.59
   0  16  10   21.08   11.47
   0  16  11   -1.13    5.59
   0  16  12    9.19   15.70
   0  16  13   -9.47    6.59
   0  16  13    0.01    8.75
   0  16  14   -1.14   11.10
   0  16  14   13.98   14.00
   0  16  15   11.71    6.13
   0  16  15   40.21   21.04
   0  16  16    7.21   15.54
   0  16  17   26.42   13.09
   0  16  18   10.06   13.57
   0  17 -21   28.45   18.72
   0  17 -19    5.15   13.39
   0  17 -18  -16.12    6.38
   0  17 -17   32.12   17.19
   0  17 -16   13.30   12.68
   0  17 -15   25.15   13.22
   0  17 -14  -14.83   10.73
   0  17 -14    6.80    9.36
   0  17 -13    4.19    9.76
   0  17 -13   11.34   12.90
   0  17 -12   -3.13    9.02
   0  17 -12   11.17    7.96
   0  17 -11  -13.02   15.97
   0  17 -11    8.21   14.02
   0  17 -10    4.14    7.95
   0  17 -10  -11.82    4.92
   0  17  -9    4.93    5.81
   0  17  -9   -0.66    4.50
   0  17  -8   17.26   12.38
   0  17  -7   -1.10   13.20
   0  17  -6   13.45    6.42
   0  17  -5   -3.09   11.31
   0  17  -4   39.80   18.01
   0  17  -3    6.71    6.95
   0  17  -2   53.60   22.76
   0  17  -1   20.52   14.07
   0  17   0    1.64    7.95
   0  17   1   -4.35   13.81
   0  17   2    5.77    8.75
   0  17   3   33.89   20.95
   0  17   4    7.18   15.15
   0  17   5   13.95    8.08
   0  17   6   12.23    6.68
   0  17   7   27.14   13.27
   0  17   8   10.25   11.31
   0  17   9   19.81   13.41
   0  17  10    4.74    6.58
   0  17  11   -2.43   10.56
   0  17  12   -5.36    9.16
   0  17  13   -9.19   15.41
   0  17  13   -5.15    8.52
   0  17  14    4.54   11.97
   0  17  14  -13.50    9.73
   0  17  15   13.22   20.30
   0  17  16   18.10   11.59
   0  18 -18   35.02   20.49
   0  18 -17    6.81    7.84
   0  18 -16   21.29    7.04
   0  18 -15    7.80   10.66
   0  18 -14   44.52   15.71
   0  18 -13    6.27   12.86
   0  18 -12   25.74   18.97
   0  18 -11   -1.77    8.56
   0  18 -10    9.23    8.82
   0  18  -9   -2.36   12.96
   0  18  -8   12.08    8.92
   0  18  -7   16.06   16.24
   0  18  -6   -6.44   13.81
   0  18  -5    6.47    5.91
   0  18  -4   -9.07   13.73
   0  18  -3   10.87   11.91
   0  18  -2   -3.60    5.12
   0  18  -1    2.33    9.80
   0  18   0   -8.56   17.68
   0  18   1   24.90   16.09
   0  18   2    3.16    5.62
   0  18   3   40.55   20.92
   0  18   4   -0.47    8.28
   0  18   5    2.72   11.40
   0  18   6   -7.73    6.75
   0  18   7   45.60   15.54
   0  18   8    8.29    5.91
   0  18   9    3.75    6.94
   0  18  10    5.58    7.47
   0  18  11    6.57    8.80
   0  18  12  -14.02   12.39
   0  18  13    0.25   11.28
   0  18  13   -1.31   16.65
   0  18  14   12.83   10.32
   0  18  14  -17.72   11.95
   0  19 -16   18.73   20.98
   0  19 -15    1.43   11.76
   0  19 -14   37.87   16.29
   0  19 -13    2.08   10.26
   0  19 -12   -4.67    7.81
   0  19 -11    5.59    8.76
   0  19 -10   -2.19   10.18
   0  19  -9   -5.63   16.02
   0  19  -8  -12.68   18.48
   0  19  -7  -24.19   21.11
   0  19  -6   17.83    7.66
   0  19  -5    3.84   10.01
   0  19  -4   39.69   25.19
   0  19  -3    6.72    9.56
   0  19  -2   37.01   20.97
   0  19  -1  -12.75   17.94
   0  19   0   44.67   20.24
   0  19   1    8.81    6.36
   0  19   2   27.68   18.70
   0  19   3  -12.51   16.37
   0  19   4   20.11   15.31
   0  19   5   36.61   15.45
   0  19   6   -2.26   18.27
   0  19   7    0.96    6.80
   0  19   8   -7.24   14.63
   0  19   9    3.63    8.13
   0  19  10   55.01   22.94
   0  19  11   11.10   13.25
   0  19  12   29.11   16.36
  -1  20   4   43.09   20.15
  -1  20   3   -6.07   12.55
  -1  20   2   16.35    9.33
  -1  20   1   21.01   17.93
  -1  20   0   15.12   16.05
  -1  20  -1   -0.58   15.24
  -1  20  -2   -5.92    7.49
  -1  20  -3   14.87   15.35
  -1  20  -4    9.86    8.00
  -1  20  -5   32.74   22.15
  -1  20  -6   10.00   12.67
  -1  20  -7   30.75   20.23
  -1  19  14    1.20    8.22
  -1  19  13   16.76   17.73
  -1  19  12   46.61   19.55
  -1  19  11   32.10   19.42
  -1  19  10   26.51   16.74
  -1  19   9   17.66   12.83
  -1  19   8   37.21   11.77
  -1  19   7   -1.56   11.39
  -1  19   6    0.01   17.31
  -1  19   5   -2.75    9.66
  -1  19   4   33.39   16.33
  -1  19   3    8.67   12.75
  -1  19   2   23.67   14.06
  -1  19   1   27.66   21.99
  -1  19   0    5.70   14.03
  -1  19  -1   -3.07    9.75
  -1  19  -2    9.59   16.43
  -1  19  -3   -4.01    8.93
  -1  19  -4   -1.56   10.72
  -1  19  -5   -6.93    6.23
  -1  19  -6   -9.14   14.05
  -1  19  -7    4.43   13.89
  -1  19  -8    8.17   13.16
  -1  19  -9    4.86    7.22
  -1  19 -10   22.16   19.83
  -1  19 -11    8.91   12.64
  -1  19 -12  -13.85   12.10
  -1  19 -13    2.06   14.23
  -1  19 -14   25.13   17.74
  -1  19 -15   10.83   16.41
  -1  19 -16   10.63    6.25
  -1  19 -17   -7.36   13.83
  -1  19 -18   -3.17    8.10
  -1  18  14   15.12   12.04
  -1  18  14    3.46   11.80
  -1  18  13   24.07   17.55
  -1  18  12   12.31    7.84
  -1  18  11   30.56   11.22
  -1  18  10   -5.55   13.83
  -1  18   9   38.39   23.02
  -1  18   8   16.87   15.55
  -1  18   7   38.11   21.82
  -1  18   6   -6.42   14.59
  -1  18   5   18.15   13.27
  -1  18   4    4.22   10.66
  -1  18   3   35.79   14.34
  -1  18   2   11.69   15.98
  -1  18   1   19.93   10.07
  -1  18   0    7.83    6.47
  -1  18  -1   -2.60    6.00
  -1  18  -2   11.96    9.64
  -1  18  -3    8.96    6.54
  -1  18  -4    1.71    6.16
  -1  18  -5   -8.52   12.13
  -1  18  -6   13.75   14.88
  -1  18  -7   -7.12    8.99
  -1  18  -8   -0.10    6.34
  -1  18  -9    4.80   11.65
  -1  18 -10    9.76   15.35
  -1  18 -11    4.82    8.66
  -1  18 -12   11.42   14.11
  -1  18 -13    1.61    6.62
  -1  18 -14   24.46   11.99
  -1  18 -15    4.80    7.76
  -1  18 -16    5.71   13.06
  -1  18 -17   16.17   12.15
  -1  18 -18    0.10    9.20
  -1  18 -20  -10.54   12.82
  -1  17  16   12.84   14.76
  -1  17  15   15.09   14.56
  -1  17  15   15.98   13.70
  -1  17  14   -5.22    5.99
  -1  17  14    0.15   13.25
  -1  17  13   -4.29    5.22
  -1  17  12   27.14   17.23
  -1  17  11    0.89    6.00
  -1  17  10   20.82   16.37
  -1  17   9   17.44   10.71
  -1  17   8  -11.06   11.49
  -1  17   7   18.40   12.75
  -1  17   6    5.81   12.21
  -1  17   5   22.98   10.75
  -1  17   4    1.17   12.75
  -1  17   3   57.90   20.45
  -1  17   2  -40.10   16.42
  -1  17   1   53.78   20.93
  -1  17   0    0.65   14.81
  -1  17  -1   15.84   15.21
  -1  17  -2   -4.96    6.98
  -1  17  -3   13.65   13.79
  -1  17  -4   13.87   16.82
  -1  17  -5   35.91   18.72
  -1  17  -6   -6.23    6.93
  -1  17  -7   23.11   14.41
  -1  17  -8   16.78    8.07
  -1  17  -9   46.41   20.03
  -1  17 -10   -0.77    6.68
  -1  17 -11   39.35   18.89
  -1  17 -12   -6.05   10.40
  -1  17 -13   79.94   25.91
  -1  17 -14   -3.89    8.39
  -1  17 -15   20.32    5.39
  -1  17 -16   17.49   15.24
  -1  17 -16   13.00   10.70
  -1  17 -17   -3.48   11.86
  -1  17 -17    1.30   13.88
  -1  17 -18    4.69   10.33
  -1  17 -18   -9.09   13.00
  -1  17 -19  -10.21   11.58
  -1  17 -20   24.54   17.19
  -1  17 -21    8.55   17.92
  -1  16  18    0.58   14.23
  -1  16  17   13.65   14.70
  -1  16  16   28.80   16.17
  -1  16  15   11.19   15.84
  -1  16  15    0.65    7.09
  -1  16  14   19.23   12.79
  -1  16  14   44.40   15.88
  -1  16  13    1.63    5.56
  -1  16  12   60.70   21.94
  -1  16  11   21.14    8.82
  -1  16  10   22.22   11.67
  -1  16   9   -7.79   10.35
  -1  16   8   38.58   20.80
  -1  16   7   15.73   14.01
  -1  16   6   40.97   12.00
  -1  16   5   21.40   13.36
  -1  16   4   61.95   20.60
  -1  16   3    8.47   10.79
  -1  16   2   39.61   15.94
  -1  16   1    2.81   11.19
  -1  16   0    2.72    5.10
  -1  16  -1   55.43   21.68
  -1  16  -2   36.02   18.17
  -1  16  -3  129.03   31.65
  -1  16  -4   16.78   15.23
  -1  16  -5   86.93   25.62
  -1  16  -6    2.74    5.25
  -1  16  -6    7.79   10.01
  -1  16  -7  160.73   22.92
  -1  16  -7   98.65   27.53
  -1  16  -8    7.80    8.05
  -1  16  -8    9.14    6.33
  -1  16  -9  134.13   30.38
  -1  16 -10   -0.92    6.63
  -1  16 -11   37.40   17.56
  -1  16 -12   -1.17    7.37
  -1  16 -13    8.11    8.46
  -1  16 -14    0.76    6.33
  -1  16 -15   10.46    5.52
  -1  16 -16   15.34   10.01
  -1  16 -17    6.64    7.13
  -1  16 -17   -6.18   11.30
  -1  16 -18   12.75    6.29
  -1  16 -18   21.58   12.58
  -1  16 -19    6.03   10.31
  -1  16 -19   -0.28   11.84
  -1  16 -20   21.51    9.52
  -1  16 -21  -13.10   18.06
  -1  16 -22   -9.50   20.12
  -1  15  19    5.66    8.13
  -1  15  18   71.68   19.27
  -1  15  17    4.62    5.12
  -1  15  16  100.17   22.02
  -1  15  16   42.54   12.56
  -1  15  15   40.51   14.33
  -1  15  15   22.78   13.67
  -1  15  14   72.99   22.52
  -1  15  14   64.76   21.68
  -1  15  13    4.16    9.05
  -1  15  12  117.39   27.57
  -1  15  11   38.00   14.74
  -1  15  10   55.08   20.41
  -1  15   9   23.24   13.48
  -1  15   8   98.17   23.81
  -1  15   7   -5.18    6.08
  -1  15   6    9.78    5.33
  -1  15   5   20.00   10.10
  -1  15   4   -7.17   11.11
  -1  15   3   40.85   15.86
  -1  15   2   -3.74    8.37
  -1  15   1   29.04   13.42
  -1  15   0   59.97   21.38
  -1  15  -1    1.96    6.61
  -1  15  -1   18.56    8.41
  -1  15  -2    2.23    7.60
  -1  15  -2    8.30    6.29
  -1  15  -3    7.47    9.78
  -1  15  -3   47.24   10.41
  -1  15  -4   64.99   21.57
  -1  15  -4   64.06   12.42
  -1  15  -5   -4.72    8.00
  -1  15  -5    7.66    4.73
  -1  15  -6   -1.39    5.40
  -1  15  -6   -3.26    3.26
  -1  15  -7   36.42   14.60
  -1  15  -7   35.52   10.26
  -1  15  -8    3.79    7.75
  -1  15  -8   12.65    6.40
  -1  15  -9   46.11   17.13
  -1  15  -9   75.45   16.82
  -1  15 -10    9.59    6.22
  -1  15 -11  135.70   29.02
  -1  15 -12   23.84    6.38
  -1  15 -13   55.74   19.12
  -1  15 -14   14.02    4.38
   1 -15  15    5.44    6.79
  -1  15 -15   14.40    7.91
   1 -15  16   -1.61    8.63
  -1  15 -16   -3.89    5.27
   1 -15  17   12.44    8.75
  -1  15 -17   -2.48    9.58
  -1  15 -18    4.96   11.82
  -1  15 -18    7.24    8.98
  -1  15 -19   60.13   19.09
  -1  15 -19   60.58   20.39
  -1  15 -20    8.37   14.92
  -1  15 -21   14.08    8.19
  -1  15 -22   40.94   19.19
  -1  15 -23   24.28   16.57
  -1  14  21   12.98    7.20
  -1  14  20    0.51    6.90
  -1  14  19    8.29    8.62
  -1  14  18    4.03    7.54
  -1  14  17    2.52   13.95
  -1  14  16   22.67    9.16
  -1  14  16   11.53    5.34
  -1  14  15    1.80    9.26
  -1  14  15   -9.49    9.85
  -1  14  15   -4.50    6.00
  -1  14  14   12.07   10.53
  -1  14  14   15.58    7.57
  -1  14  14    5.92    8.51
  -1  14  13   21.09   12.81
  -1  14  13   -5.75    8.96
  -1  14  12   29.12   14.33
  -1  14  12   20.80   11.09
  -1  14  11   58.53   18.15
  -1  14  11   49.90   11.10
  -1  14  10   21.59    8.79
  -1  14  10   27.46   10.04
  -1  14   9   26.14   11.20
  -1  14   9   36.32    8.14
  -1  14   8   -0.06    9.47
  -1  14   7   -1.82    4.92
  -1  14   6   -5.25    6.40
  -1  14   5    3.64   10.93
  -1  14   4   30.95   12.60
  -1  14   3   53.58   19.33
  -1  14   2   89.35   23.87
  -1  14   1    3.80    5.83
  -1  14   0   74.96   21.32
  -1  14  -1  107.08   25.38
  -1  14  -1  110.23   16.96
  -1  14  -2   -0.09    7.10
  -1  14  -2    6.98    5.68
  -1  14  -3   52.50   18.88
  -1  14  -3   41.33    9.49
  -1  14  -4   19.37   14.99
  -1  14  -4    0.90    4.72
  -1  14  -5   31.69   16.01
  -1  14  -5   30.06   11.32
  -1  14  -6    6.23    9.46
  -1  14  -6   -1.31    4.75
  -1  14  -7   28.47    9.78
  -1  14  -7   29.77    9.01
  -1  14  -8   11.92   11.10
  -1  14  -8   18.02    8.57
  -1  14  -9   17.72   13.92
  -1  14  -9   12.91    7.55
  -1  14 -10    2.03    5.01
  -1  14 -10    6.37    7.99
  -1  14 -11   17.69   12.04
  -1  14 -12   22.09   14.13
  -1  14 -13   52.46   19.69
   1 -14  13   77.36   14.29
  -1  14 -14  142.44   26.69
   1 -14  14  106.45   19.43
  -1  14 -15   83.20   20.69
   1 -14  15   71.12   16.76
  -1  14 -16   94.75   23.60
   1 -14  16   82.46   16.30
  -1  14 -17   47.20   20.75
  -1  14 -17   57.20   17.89
   1 -14  17   60.55   17.28
  -1  14 -18   65.98   21.20
  -1  14 -18  100.14   23.51
   1 -14  18   78.73   20.24
  -1  14 -19   73.64   21.80
  -1  14 -19   52.38   15.66
   1 -14  19   57.92   17.61
  -1  14 -20   39.99   17.62
   1 -14  20   -4.88    8.10
  -1  14 -21   23.63   16.26
   1 -14  21   24.81   12.02
  -1  14 -22  -10.92   18.39
   1 -14  22    8.55    9.45
  -1  14 -23    4.59   14.33
   1 -14  23   -6.75   15.15
  -1  14 -24   12.54   14.37
   1 -14  24   -5.00    8.59
   1 -14  25    6.16    8.25
  -1  13  22   14.81   15.21
  -1  13  21    7.46   10.71
  -1  13  21    3.17    8.33
  -1  13  20   -5.95    9.06
  -1  13  20   18.24   13.32
  -1  13  19   -2.23    9.57
  -1  13  19    4.33   13.77
  -1  13  18   18.35   10.15
  -1  13  18    2.85   12.77
  -1  13  17    8.43   10.74
  -1  13  17   -4.64    8.08
  -1  13  16    4.88    8.00
  -1  13  16    3.92   10.23
  -1  13  16  -10.89   11.97
  -1  13  15   -6.78   11.49
  -1  13  15    3.59    5.34
  -1  13  15   -5.11    6.75
  -1  13  14   -0.95   15.54
  -1  13  14   -3.54    5.73
  -1  13  14   -1.62    5.53
  -1  13  13    9.75    9.50
  -1  13  13    5.57    6.04
  -1  13  12    4.92    8.49
  -1  13  12    1.58    8.21
  -1  13  11  154.84   27.46
  -1  13  11  147.68   22.76
  -1  13  10    6.70    5.89
  -1  13  10   19.63    5.91
  -1  13   9  102.17   22.84
  -1  13   9   95.84   18.07
  -1  13   8    5.80    8.60
  -1  13   7    2.32    5.05
  -1  13   6    0.97    5.38
  -1  13   5   21.19   12.64
  -1  13   4   30.70   14.48
  -1  13   3   27.88   16.17
   1 -13  -3   30.79   10.12
  -1  13   2  213.81   34.75
  -1  13   1   40.67    8.02
  -1  13   1   32.96   15.23
  -1  13   0   74.17    9.47
   1 -13   0   42.91   18.68
  -1  13  -1   16.46    4.48
  -1  13  -1   16.18    6.85
  -1  13  -1   21.59   11.16
   1 -13   1   15.31   11.89
  -1  13  -2   14.07    5.42
  -1  13  -2   12.68    6.26
   1 -13   2    2.37   10.31
  -1  13  -2    3.46   11.77
  -1  13  -3   -2.36    2.81
  -1  13  -3    1.18    4.33
  -1  13  -3    2.58    7.73
   1 -13   3    2.22    9.87
  -1  13  -4   -3.96    5.83
  -1  13  -4    3.80    5.46
  -1  13  -4    6.33    4.85
  -1  13  -5   70.70   13.04
  -1  13  -5   28.25   17.28
  -1  13  -5   56.08   10.91
  -1  13  -6   21.70    6.50
  -1  13  -6   22.44   12.11
  -1  13  -6   25.88    6.73
  -1  13  -7    9.23    7.65
  -1  13  -7    1.41    6.43
  -1  13  -8  -13.01    7.59
  -1  13  -8   11.33    7.94
  -1  13  -9   24.06   14.75
  -1  13  -9   14.27    4.22
  -1  13 -10   -2.23    4.51
  -1  13 -10    6.76    7.50
  -1  13 -11    1.05    7.86
   1 -13  11   10.94    4.86
  -1  13 -12   24.94   15.74
   1 -13  12   36.74   11.22
  -1  13 -13  101.29   23.66
   1 -13  13   81.06   15.75
  -1  13 -14    2.58    6.73
   1 -13  14   10.99    4.63
  -1  13 -15   48.75   13.70
   1 -13  15   40.06   11.57
  -1  13 -16    1.25    5.83
   1 -13  16    1.33    5.75
  -1  13 -17    6.57    9.42
  -1  13 -17   -3.96    4.71
   1 -13  17    7.60    7.66
  -1  13 -18   12.99    5.96
  -1  13 -18   26.14   11.11
   1 -13  18   26.43   12.82
  -1  13 -19   28.59   11.94
  -1  13 -19   25.13   10.68
   1 -13  19   30.25   12.78
  -1  13 -20   28.69   20.29
   1 -13  20   30.09   16.10
  -1  13 -21   26.20   16.54
   1 -13  21   58.75   18.41
  -1  13 -22  -18.73   13.83
   1 -13  22   11.79    9.90
  -1  13 -23   20.63   10.56
   1 -13  23   16.13    7.91
  -1  13 -24   16.47   11.04
   1 -13  24   39.06   20.32
   1 -13  25   15.36    9.98
   1 -13  26  -12.01    9.67
  -1  12  25   -2.06   15.15
  -1  12  24   -4.03   13.39
  -1  12  23   11.35   11.00
  -1  12  23   18.68    7.21
  -1  12  22  -10.82   17.09
  -1  12  22    6.53    6.55
  -1  12  21   -7.66    5.59
  -1  12  21  -17.17   16.32
  -1  12  20   14.00   10.80
  -1  12  20    2.45    6.78
  -1  12  19   24.72   18.71
  -1  12  19   26.21   10.31
  -1  12  18   11.28   15.18
  -1  12  18   -4.81    7.38
  -1  12  17   13.98    8.94
  -1  12  17   27.63    9.66
  -1  12  17    5.58    7.83
  -1  12  16   12.75   12.74
  -1  12  16   30.56   10.76
  -1  12  16   27.28   11.91
  -1  12  15   12.63    8.88
  -1  12  15   15.44    8.67
  -1  12  15   10.42    6.11
  -1  12  14   12.99    9.43
  -1  12  14   20.84    9.68
  -1  12  14    1.30    7.59
  -1  12  13  114.73   21.01
  -1  12  13   99.58   19.77
  -1  12  13   74.83   20.62
  -1  12  12   99.28   20.05
  -1  12  12   90.59   18.55
  -1  12  11   18.27    8.31
  -1  12  11   16.56    3.32
  -1  12  10   84.93   20.10
  -1  12  10   98.23   17.32
  -1  12   9    5.58    5.15
  -1  12   9    0.29    5.23
  -1  12   8   15.43    8.62
  -1  12   7    8.04    9.83
  -1  12   6   32.41   12.97
  -1  12   6   50.76    8.10
  -1  12   5    4.54    6.20
   1 -12  -5   14.02   14.65
  -1  12   5    2.45    2.70
   1 -12  -4  149.04   16.45
   1 -12  -4  132.83   28.09
  -1  12   4  132.97   25.51
  -1  12   4  138.04   14.63
   1 -12  -3   34.77   10.57
  -1  12   3   12.31    4.36
   1 -12  -3   38.84   19.26
  -1  12   3   20.75   14.49
   1 -12  -2  397.36   32.61
  -1  12   2  322.68   43.12
  -1  12   2  338.47   28.54
   1 -12  -2  281.29   42.53
  -1  12   1  175.83   18.24
   1 -12  -1  199.89   21.60
   1 -12  -1  140.11   31.74
  -1  12   1  160.47   30.18
  -1  12   0  205.49   20.06
   1 -12   0  163.26   32.66
  -1  12   0  218.64   33.70
  -1  12  -1  102.89   13.84
  -1  12  -1  128.90   16.78
  -1  12  -1  127.60   25.31
   1 -12   1   77.40   23.25
  -1  12  -2  206.90   21.13
  -1  12  -2  218.92   22.77
   1 -12   2  155.36   32.83
  -1  12  -2  210.89   32.96
  -1  12  -3   89.49   13.55
  -1  12  -3   87.05   14.59
   1 -12   3   55.19   21.88
  -1  12  -3   73.27   19.45
  -1  12  -4   62.59   10.73
  -1  12  -4   38.05   18.10
   1 -12   4   47.69   16.46
  -1  12  -4   63.51   12.48
  -1  12  -5   31.50    7.37
   1 -12   5   12.95    6.68
  -1  12  -5   23.48    9.94
  -1  12  -5   28.70    8.42
  -1  12  -6   50.93   10.53
   1 -12   6   41.59   17.65
  -1  12  -6   38.21   13.72
  -1  12  -6   41.48    9.47
  -1  12  -7   16.71    6.67
   1 -12   7    7.58    6.04
  -1  12  -7    7.61    5.93
  -1  12  -7    4.00    3.72
  -1  12  -8   24.35   13.89
  -1  12  -8   30.12    9.36
  -1  12  -9   11.91    7.13
  -1  12  -9   -0.69    4.48
  -1  12 -10   40.71   15.03
   1 -12  10   40.40    9.91
  -1  12 -10   38.65   12.66
  -1  12 -11   -4.18    6.80
   1 -12  11    9.43    6.61
  -1  12 -12   11.81    9.65
   1 -12  12   31.23   10.27
  -1  12 -13   49.23   13.85
   1 -12  13   44.81   11.89
  -1  12 -14    9.18    9.58
   1 -12  14   -3.50    8.04
  -1  12 -15   83.60   18.90
   1 -12  15   73.22   15.46
  -1  12 -16   10.88    8.64
   1 -12  16    0.01    6.31
  -1  12 -17   62.22   22.25
  -1  12 -17   54.31   16.29
   1 -12  17   29.80   12.66
  -1  12 -18    1.25    6.69
  -1  12 -18   -2.28    5.82
   1 -12  18   -5.76    7.37
  -1  12 -19   26.93   15.84
  -1  12 -19   65.69   16.92
   1 -12  19   26.02   11.90
  -1  12 -20   -9.09    8.00
   1 -12  20   29.53    7.17
  -1  12 -21   25.66   13.25
   1 -12  21   11.97    6.39
  -1  12 -22    7.32   15.45
   1 -12  22  -12.35    6.23
  -1  12 -23   19.92   10.95
   1 -12  23   14.72   13.84
  -1  12 -24  -19.22   19.32
   1 -12  24   -6.32    6.08
  -1  12 -25   -9.04   10.87
   1 -12  25    2.58   10.64
   1 -12  26    4.77   16.10
  -1  11  26   23.59   18.76
  -1  11  25   54.89   26.81
  -1  11  24   14.39   11.75
  -1  11  24   -0.39   15.55
  -1  11  23  168.73   32.37
  -1  11  23   99.53   27.06
  -1  11  22   28.75   14.40
  -1  11  22   19.90   14.16
  -1  11  21   87.82   22.87
  -1  11  21   81.28   24.54
  -1  11  20   64.22   16.97
  -1  11  20   19.41   14.75
  -1  11  19  169.72   28.92
  -1  11  19  139.87   33.42
  -1  11  18   29.20   15.36
  -1  11  18   20.18   18.71
  -1  11  17  226.02   29.66
  -1  11  17  200.50   32.95
  -1  11  17  183.84   36.32
  -1  11  16   18.20   13.80
  -1  11  16   -0.75    7.62
  -1  11  16   20.75    7.41
   1 -11 -15   26.83   11.61
  -1  11  15   14.20   12.52
  -1  11  15   29.59   11.66
  -1  11  15   22.55   11.20
  -1  11  14    7.62    5.38
  -1  11  14    9.56    9.88
  -1  11  14   21.22    8.26
  -1  11  14   18.65    8.72
  -1  11  13   23.40   12.35
  -1  11  13   20.62    3.73
  -1  11  13   24.65    8.41
  -1  11  13   28.43    9.21
  -1  11  12   30.46   12.30
  -1  11  12   16.52    5.40
  -1  11  11   -1.32    5.87
  -1  11  11   15.28    8.97
  -1  11  10  220.78   28.15
  -1  11  10  255.00   33.52
  -1  11   9   81.27   11.86
  -1  11   9   80.23   19.78
  -1  11   9   77.07   14.62
  -1  11   8   42.01    7.89
  -1  11   8   30.55   12.33
  -1  11   7    8.33    2.49
  -1  11   7    8.92   10.36
  -1  11   6  178.12   16.59
   1 -11  -6  181.08   29.27
  -1  11   6  142.14   27.08
  -1  11   5   29.09   14.08
   1 -11  -5   15.48   14.12
  -1  11   5    9.59    3.56
   1 -11  -4  192.79   18.90
   1 -11  -4  147.86   27.82
  -1  11   4  178.21   16.93
   1 -11  -3   31.52    7.42
   1 -11  -3   26.24   10.78
  -1  11   3   33.51    7.09
   1 -11  -2   97.05   12.98
   1 -11  -2   59.38   15.83
   1 -11  -1   28.26   15.79
  -1  11   0   12.80    4.04
   1 -11   0    5.91    6.52
  -1  11  -1   17.90    6.23
   1 -11   1   11.93   11.74
  -1  11  -2   37.86    8.20
  -1  11  -2   31.04    6.64
   1 -11   2   30.10   14.75
  -1  11  -3    2.25    2.76
  -1  11  -3   -0.06    3.39
   1 -11   3   -0.88    8.00
  -1  11  -4   16.40    5.44
   1 -11   4    1.10    6.17
  -1  11  -4   12.23    3.94
  -1  11  -5   13.81    3.02
   1 -11   5   18.71   14.24
  -1  11  -5   11.68    5.93
  -1  11  -6   45.22   10.90
   1 -11   6   26.46   13.50
  -1  11  -6   38.13    9.03
  -1  11  -7   62.91   14.62
  -1  11  -7   69.10   13.55
  -1  11  -7   62.83   18.97
   1 -11   7   65.92   21.87
  -1  11  -8   46.56   14.49
   1 -11   8   39.68   14.89
  -1  11  -8   53.14   12.76
   1 -11   8   59.00   11.69
   1 -11   9   28.54   17.68
  -1  11  -9   31.71   12.78
  -1  11  -9   33.92   12.33
   1 -11   9   28.94   10.17
  -1  11 -10  129.13   24.06
  -1  11 -10  103.33   19.47
   1 -11  10  100.11   15.90
   1 -11  11   75.13   13.97
  -1  11 -11   48.70   16.14
   1 -11  12   67.17   16.32
  -1  11 -12   60.74   18.26
   1 -11  13   22.43   10.94
  -1  11 -13    9.26    8.07
   1 -11  14   29.69    8.93
  -1  11 -14   30.66   12.32
   1 -11  15   27.27    9.91
  -1  11 -15   18.55    9.22
   1 -11  16    0.10    4.87
  -1  11 -16    6.10    7.70
  -1  11 -16   -2.28    8.74
   1 -11  17   19.49   12.18
  -1  11 -17    2.38    9.97
  -1  11 -17   12.83    7.38
  -1  11 -18  116.16   28.52
   1 -11  18  114.13   23.42
  -1  11 -18  168.62   26.46
  -1  11 -19   -7.42    6.77
  -1  11 -19   -8.45    8.14
   1 -11  19    8.43    8.16
  -1  11 -20   76.30   22.35
   1 -11  20   94.37   23.29
  -1  11 -21   -3.19    8.43
   1 -11  21    6.40    9.84
  -1  11 -22    9.71    9.66
   1 -11  22   39.60   15.82
  -1  11 -23    0.07   11.09
   1 -11  23    9.17   10.81
  -1  11 -24   20.40   14.65
   1 -11  24   19.56   15.16
  -1  11 -25   45.85   17.86
   1 -11  25   25.68   18.43
   1 -11  26   -6.73   13.34
   1 -11  27   15.08   17.94
  -1  10  26   25.12   21.71
  -1  10  25   38.74   16.81
  -1  10  25   11.58   14.49
  -1  10  24    1.84    7.34
  -1  10  24   -4.86   12.51
  -1  10  23   28.86   12.56
  -1  10  23    5.46   14.66
  -1  10  22   -3.75   13.21
  -1  10  22   19.78   16.62
  -1  10  21   17.87   15.16
  -1  10  21   -2.32    8.82
  -1  10  20  -12.57    9.32
  -1  10  20   -0.64   18.15
  -1  10  19   27.30   15.11
   1 -10 -19   27.65   12.85
  -1  10  19   29.71   12.50
  -1  10  18    3.71    8.94
   1 -10 -18   17.43    8.89
  -1  10  18   18.79    6.27
   1 -10 -17   26.37   10.57
  -1  10  17   15.33   14.88
  -1  10  17   25.69   12.00
  -1  10  17   27.99    8.08
   1 -10 -16    4.88    3.74
  -1  10  16    0.05    9.54
  -1  10  16   -2.71    6.64
  -1  10  16   -6.26    9.97
  -1  10  16   -2.31    5.28
   1 -10 -15   36.49    9.42
  -1  10  15   33.59   15.03
  -1  10  15   28.56   11.45
  -1  10  15   41.98   12.22
  -1  10  15   37.88    8.50
   1 -10 -14   93.24   16.18
  -1  10  14  112.17   20.58
  -1  10  14  107.20   19.01
  -1  10  14   92.02   21.44
  -1  10  14   81.43   10.57
   1 -10 -13  103.67   15.25
  -1  10  13   98.91   17.34
  -1  10  13  109.06   19.60
  -1  10  13   69.41   20.89
  -1  10  13   82.30   11.86
  -1  10  12   67.13   13.30
  -1  10  12   66.42   15.08
  -1  10  12   59.67    8.84
  -1  10  11   48.70   11.85
  -1  10  11   53.88   15.01
  -1  10  11   53.64    9.26
  -1  10  10   62.42   15.04
  -1  10  10   49.15   11.47
  -1  10   9   89.34   11.75
  -1  10   9  107.81   20.91
  -1  10   9   95.11   15.90
  -1  10   8   70.14    9.97
  -1  10   8   65.03   15.63
   1 -10  -8   72.71   16.94
  -1  10   8   82.81   13.80
   1 -10  -7  127.13   23.94
  -1  10   7  136.10   14.58
   1 -10  -6   84.15   20.43
  -1  10   6  100.30   11.18
   1 -10  -5  145.34   27.33
  -1  10   5  173.74   15.78
   1 -10  -4   92.57   11.81
   1 -10  -4   59.28   15.91
  -1  10   4   86.85   10.69
   1 -10  -3  135.44   15.09
   1 -10  -3  124.03   22.64
  -1  10   3  117.87   12.84
   1 -10  -2   -0.78    3.67
   1 -10  -2    4.14    9.65
   1 -10  -1   35.62   17.58
   1 -10   0    2.16    6.33
  -1  10   0    1.48    2.88
   1 -10   1   24.57    9.57
  -1  10  -1   30.86    6.37
  -1  10  -2   86.88   12.03
   1 -10   2   53.80   16.81
  -1  10  -2   74.10    9.86
  -1  10  -3   34.34    8.90
   1 -10   3   22.53   13.77
  -1  10  -3   35.15    8.10
  -1  10  -4  361.37   31.17
   1 -10   4  269.64   38.48
  -1  10  -4  347.52   28.77
  -1  10  -5   71.90   14.67
  -1  10  -5   53.62   10.39
   1 -10   5   67.55   18.35
  -1  10  -6  589.07   47.64
   1 -10   6  477.18   55.27
  -1  10  -6  610.79   44.72
  -1  10  -7   41.35   12.18
  -1  10  -7   40.24    9.68
   1 -10   7   42.09    9.58
   1 -10   7   29.86   14.15
   1 -10   8  412.56   35.38
  -1  10  -8  407.34   36.37
  -1  10  -8  417.78   39.71
   1 -10   8  403.25   45.04
   1 -10   9   28.94    9.02
  -1  10  -9   15.14    8.48
   1 -10   9   34.26   12.89
  -1  10  -9   33.41   11.61
   1 -10  10  492.12   51.56
   1 -10  10  491.41   43.13
  -1  10 -10  518.10   50.86
  -1  10 -11   63.64   17.77
   1 -10  11   81.79   14.44
   1 -10  12  131.03   20.04
  -1  10 -12  139.84   24.25
  -1  10 -13    2.03    4.03
   1 -10  13   13.66    8.56
   1 -10  14  158.42   24.07
  -1  10 -14  158.79   24.38
  -1  10 -15   -1.73    4.54
   1 -10  15   -3.67    8.10
  -1  10 -16   41.02   17.54
  -1  10 -16   46.66   13.58
   1 -10  16   45.62   13.33
  -1  10 -17   41.93   16.62
  -1  10 -17   52.15   13.18
   1 -10  17   42.07   11.60
  -1  10 -18   75.68   22.22
  -1  10 -18   78.83   16.74
   1 -10  18   92.75   22.01
  -1  10 -19   17.54   14.04
  -1  10 -19   26.37   10.73
   1 -10  19   11.87    9.03
  -1  10 -20   12.46    6.22
   1 -10  20    2.93   10.48
  -1  10 -21    5.15   11.29
   1 -10  21   32.83   14.78
  -1  10 -22    0.61   10.22
   1 -10  22   11.31   10.87
  -1  10 -23   10.95   14.74
   1 -10  23   12.21    8.23
  -1  10 -24   -4.90    6.47
   1 -10  24   -6.61   10.12
  -1  10 -25   21.08   20.13
   1 -10  25   -4.76   12.69
  -1  10 -26    7.84   14.96
   1 -10  26    5.35   11.52
   1 -10  27   -2.11   12.28
  -1   9  27    0.33    9.07
  -1   9  26    7.40   14.44
  -1   9  25    6.53   14.18
  -1   9  25   18.41    6.26
  -1   9  24    6.47    8.27
  -1   9  24   13.99    7.98
  -1   9  23    5.24   11.56
  -1   9  23   -3.12   14.66
  -1   9  22    9.15   11.08
   1  -9 -22  -10.20    8.34
  -1   9  22    2.35    8.78
  -1   9  21   12.04   10.26
   1  -9 -21   11.42    6.20
  -1   9  21   35.19   17.05
  -1   9  20    3.01    5.69
   1  -9 -20   13.24    9.35
  -1   9  20   10.25    5.30
  -1   9  19   16.52   11.29
   1  -9 -19   41.96   14.59
  -1   9  19   20.10    9.92
  -1   9  18   24.29   13.52
   1  -9 -18   29.92   12.23
  -1   9  18   23.51    7.11
   1  -9 -18   43.06   14.73
   1  -9 -17  102.66   19.11
  -1   9  17  110.64   26.61
  -1   9  17  103.41   16.64
  -1   9  17   88.70   19.46
   1  -9 -17  104.27   23.21
  -1   9  17  137.39   19.56
   1  -9 -16   56.84   12.55
  -1   9  16   37.95   16.63
  -1   9  16   51.70   12.67
  -1   9  16   57.20   15.26
   1  -9 -16   74.20   19.14
  -1   9  16   54.65   11.32
   1  -9 -15   16.82    7.57
  -1   9  15   10.83    8.05
  -1   9  15   34.21    9.18
   1  -9 -15   22.72   11.22
  -1   9  15   31.35   13.79
  -1   9  15   29.26   10.01
   1  -9 -14   43.85   10.32
  -1   9  14   35.93    3.59
  -1   9  14   42.64   15.96
  -1   9  14   43.06   11.42
   1  -9 -14   33.47   13.03
  -1   9  14   44.09   11.49
  -1   9  13  207.27   34.08
  -1   9  13  193.46   22.13
  -1   9  13  239.28   28.26
  -1   9  13  234.38   29.46
   1  -9 -13  237.84   33.52
   1  -9 -13  233.67   25.64
   1  -9 -12   13.21    5.26
  -1   9  12   -2.64    6.37
  -1   9  12    2.81    6.21
  -1   9  12   10.47    7.47
   1  -9 -12   -1.51    5.29
  -1   9  12    5.17    4.65
  -1   9  11  371.90   31.20
  -1   9  11  411.18   40.44
  -1   9  11  371.93   38.75
   1  -9 -11  373.38   44.88
   1  -9 -11  404.12   34.51
   1  -9 -10    7.04    5.07
  -1   9  10   -9.42    6.74
  -1   9  10    0.17    3.68
   1  -9 -10   -0.77    8.78
  -1   9  10    2.13    4.92
   1  -9 -10    1.38    5.95
  -1   9   9  336.67   29.01
  -1   9   9  332.23   33.70
   1  -9  -9  327.44   40.44
   1  -9  -9  323.01   38.49
  -1   9   9  342.29   27.38
  -1   9   8   -0.15    2.26
   1  -9  -8   -4.72    4.67
   1  -9  -8   -0.37    7.51
  -1   9   8   -5.70    5.42
  -1   9   7  320.43   26.02
   1  -9  -7  312.51   38.03
   1  -9  -7  328.26   39.29
  -1   9   6  102.01   11.31
   1  -9  -6  101.74   20.08
   1  -9  -6   75.05   19.46
  -1   9   5  250.66   20.18
   1  -9  -5  245.33   33.07
   1  -9  -5  235.64   31.46
   1  -9  -4   17.55    4.69
   1  -9  -4    6.23    3.89
  -1   9   4    8.16    3.03
   1  -9  -3   40.12    7.67
   1  -9  -3   25.59   11.48
  -1   9   3   28.01    5.83
   1  -9  -2   20.84    5.65
   1  -9  -2    6.60    5.69
   1  -9  -1   -2.03    5.11
  -1   9   0  132.40   13.18
   1  -9   0  107.75   19.94
  -1   9  -1  154.22   14.85
   1  -9   1  126.42   26.29
  -1   9  -2  603.89   41.30
  -1   9  -2  649.54   43.76
  -1   9  -3   26.36    7.38
  -1   9  -3   21.93    7.93
   1  -9   3   17.71   10.91
  -1   9  -4  144.91   15.48
   1  -9   4  107.05   22.15
  -1   9  -4  152.61   17.62
  -1   9  -5    9.88    4.86
  -1   9  -5    8.65    3.78
   1  -9   5    3.26    3.67
  -1   9  -6  196.52   20.70
   1  -9   6  221.78   21.10
  -1   9  -6  220.56   23.47
   1  -9   6  130.51   24.82
   1  -9   7   -0.86    4.04
  -1   9  -7   -2.95    4.82
  -1   9  -7    5.09    3.13
   1  -9   7    2.14    5.71
   1  -9   8   84.33   12.75
  -1   9  -8   79.40   14.95
  -1   9  -8   76.62   13.62
   1  -9   8   65.98   16.36
   1  -9   9   20.76   10.53
   1  -9   9   39.95    9.97
  -1   9  -9   27.40    8.35
   1  -9  10   39.26   10.93
   1  -9  10   51.63   10.85
  -1   9 -11   50.50   13.35
   1  -9  11   38.88   12.90
   1  -9  11   57.01   13.31
  -1   9 -12   41.33   13.23
   1  -9  12   45.16   11.00
  -1   9 -13   16.53    7.50
   1  -9  13    7.56    6.38
  -1   9 -14   -0.92    4.92
   1  -9  14    2.67    6.03
  -1   9 -15   33.96   16.15
  -1   9 -15   61.29   15.17
   1  -9  15   69.17   15.79
  -1   9 -16    6.57    9.32
  -1   9 -16    2.08    5.75
   1  -9  16   15.53   10.92
  -1   9 -17    7.76   10.61
  -1   9 -17   14.69    7.65
   1  -9  17   11.15    4.39
  -1   9 -18   28.16   13.90
  -1   9 -18   31.48    9.90
   1  -9  18   21.27    9.42
  -1   9 -19   22.08   14.36
  -1   9 -19   52.87   11.82
   1  -9  19   57.05   16.70
  -1   9 -20   15.50    9.93
   1  -9  20   29.32   10.84
  -1   9 -21   54.17   20.60
   1  -9  21   38.28   12.69
  -1   9 -22   59.78   21.56
   1  -9  22   44.56   17.08
  -1   9 -23   32.33   13.29
   1  -9  23    9.69   12.57
  -1   9 -24    2.76   16.30
   1  -9  24   15.31   12.37
  -1   9 -25   36.71   20.05
   1  -9  25   18.37    8.44
  -1   9 -26    0.16    8.57
   1  -9  26  -26.51   18.09
   1  -9  27  -16.46    6.32
  -1   8  27   28.87   21.75
  -1   8  26   -2.38    8.98
  -1   8  25    0.89    5.90
   1  -8 -25    4.75   12.77
  -1   8  24    1.15    8.91
   1  -8 -24    5.79   13.52
  -1   8  24  -13.36    7.24
  -1   8  23    5.26   10.32
   1  -8 -23   24.59   12.59
  -1   8  23    7.22   10.06
  -1   8  22    5.74    5.74
   1  -8 -22  -12.18    6.19
  -1   8  22    7.84    6.92
  -1   8  21   -1.86    8.75
   1  -8 -21    5.66    5.74
  -1   8  21    1.98    9.16
   1  -8 -20    2.66    5.53
  -1   8  20    0.85    5.48
   1  -8 -20   12.90    4.12
  -1   8  20   10.10    5.99
   1  -8 -19    5.86    6.82
  -1   8  19    3.38    9.72
   1  -8 -19   23.62   12.51
  -1   8  19   12.73    7.33
   1  -8 -18   15.90    9.17
   1  -8 -18    8.14    8.05
  -1   8  18   18.87    6.12
  -1   8  18   11.15    5.81
  -1   8  18   18.70   10.22
   1  -8 -17   21.21    8.73
  -1   8  17   28.73   11.24
   1  -8 -17   31.03   11.51
  -1   8  17   39.07   10.35
  -1   8  17   29.02   15.67
   1  -8 -16    8.28    5.29
  -1   8  16   13.00    8.92
   1  -8 -16   26.79   10.95
  -1   8  16   12.48    4.48
  -1   8  16    6.35    6.33
   1  -8 -15  -11.60    6.44
   1  -8 -15    6.06    4.70
  -1   8  15   -6.65    8.85
  -1   8  15    6.42    4.94
  -1   8  15    5.56    6.02
   1  -8 -14   37.81    6.52
  -1   8  14   37.73   16.73
  -1   8  14   38.46   11.30
   1  -8 -14   46.41   14.93
  -1   8  14   65.50   12.73
  -1   8  13   98.18   18.14
  -1   8  13   62.33   14.81
   1  -8 -13   75.56   18.84
   1  -8 -13   52.15   13.10
  -1   8  13   43.47   15.54
   1  -8 -12    8.92    4.89
  -1   8  12   14.85    7.61
   1  -8 -12   21.39   12.01
  -1   8  12   13.56    8.00
  -1   8  12    5.49    4.76
  -1   8  12    8.35    5.16
   1  -8 -11   16.98    6.18
  -1   8  11   31.59    9.21
   1  -8 -11   34.22   11.84
   1  -8 -11   35.16   13.70
  -1   8  11   27.10   10.31
  -1   8  11   27.12    8.32
   1  -8 -10   93.08   13.33
  -1   8  10   84.34   15.65
   1  -8 -10   71.56   16.56
   1  -8 -10   97.41   17.21
  -1   8  10   87.06   10.85
   1  -8  -9   48.10    9.84
  -1   8   9   67.45   10.21
   1  -8  -9   88.60   20.31
  -1   8   9   64.08   13.58
   1  -8  -9   74.16   19.08
   1  -8  -8  152.06   15.65
  -1   8   8  134.16   14.70
  -1   8   8  138.14   17.97
   1  -8  -8  117.14   22.77
   1  -8  -8  121.40   20.34
  -1   8   8  139.36   13.77
  -1   8   7   56.19    8.67
   1  -8  -7   64.84   16.63
  -1   8   7   73.93   12.61
   1  -8  -7   55.31   16.36
  -1   8   6  315.70   24.28
   1  -8  -6  290.98   33.97
   1  -8  -6  324.84   36.59
  -1   8   5   28.04    5.08
   1  -8  -5   23.05   11.92
   1  -8  -5   27.97   11.36
  -1   8   4  120.72   11.69
   1  -8  -4   97.18   20.76
   1  -8  -4  124.37   22.21
   1  -8  -4  128.01   12.52
  -1   8   3   25.70    5.03
   1  -8  -3   31.03    6.16
   1  -8  -3   30.16   11.07
   1  -8  -3    5.79    5.71
   1  -8  -2  265.29   20.48
   1  -8  -2  151.95   26.51
   1  -8  -1   52.48   13.61
  -1   8   0  483.66   31.94
   1  -8   0  393.40   43.08
  -1   8  -1   16.45    3.23
  -1   8  -1   27.34    5.43
   1  -8   1   18.51    7.01
  -1   8  -2  403.67   28.93
  -1   8  -2  416.56   31.08
   1  -8   2  367.33   38.97
  -1   8  -3    8.37    3.35
  -1   8  -3   15.25    5.31
   1  -8   3    4.06    3.87
  -1   8  -4   89.47   11.07
  -1   8  -4   75.16   11.13
   1  -8   4   75.73   16.26
   1  -8   5    4.92    2.28
  -1   8  -5   -0.33    5.14
  -1   8  -5   -3.83    3.26
   1  -8   5    0.09    4.58
   1  -8   6  110.14   13.67
  -1   8  -6  113.97   14.38
  -1   8  -6  108.86   15.36
   1  -8   6   93.08   17.81
   1  -8   7  120.21   14.85
  -1   8  -7  114.69   15.54
  -1   8  -7  121.09   19.03
   1  -8   7  119.08   21.24
   1  -8   8   -6.89    5.36
  -1   8  -8   10.81    5.38
  -1   8  -8   -3.90    3.84
   1  -8   8    5.70    6.23
  -1   8  -9   73.04   12.69
   1  -8   9   48.54   14.63
   1  -8   9   62.92   11.67
   1  -8  10   54.83   13.44
   1  -8  10   56.37   12.75
   1  -8  11   10.91    7.27
   1  -8  11   -0.63    5.11
  -1   8 -12   56.28   13.19
   1  -8  12   56.46   13.81
   1  -8  12   53.78   11.87
  -1   8 -13   31.38    9.06
   1  -8  13   26.28    8.23
  -1   8 -14    8.99    4.52
  -1   8 -14    5.99    2.98
   1  -8  14   -3.80    6.51
  -1   8 -15   -0.64    8.46
   1  -8  15    6.18    3.85
  -1   8 -15    7.93    5.04
   1  -8  16  107.06   19.59
  -1   8 -16   97.32   24.26
  -1   8 -16  120.49   18.32
  -1   8 -17   -4.55    9.56
   1  -8  17    1.84    5.63
  -1   8 -17  -10.27    7.18
   1  -8  18   60.62   17.62
  -1   8 -18   79.84   22.80
  -1   8 -18   99.99   16.94
  -1   8 -19   57.86   19.71
  -1   8 -19   89.72   15.54
   1  -8  19   67.70   18.90
   1  -8  20   31.92   11.78
  -1   8 -20   15.44   12.08
   1  -8  21   37.37   11.89
  -1   8 -21   24.82   15.06
   1  -8  22   51.67   18.69
  -1   8 -22   50.81   18.25
   1  -8  23    3.75   11.12
  -1   8 -23   22.14   16.31
   1  -8  24   14.65   11.54
  -1   8 -24   41.71   14.36
   1  -8  25   22.30   18.23
  -1   8 -25    0.22   12.15
   1  -8  26   22.88   15.46
  -1   8 -26   21.61   13.33
  -1   8 -27   26.33   13.49
   1  -8  27   16.56    8.02
   1  -8  28   16.26   11.00
  -1   7  27   64.66   27.91
   1  -7 -27   32.56   14.40
  -1   7  26    1.73   11.69
   1  -7 -26   14.87    9.66
  -1   7  25   37.64   15.95
   1  -7 -25   39.59   19.85
  -1   7  24   -2.04    6.85
   1  -7 -24  -13.11   16.05
  -1   7  23    4.20    7.15
   1  -7 -23    8.25   14.68
  -1   7  23   26.43   20.38
  -1   7  22    4.28    7.64
   1  -7 -22  -12.56   13.85
  -1   7  22  -10.82   16.42
  -1   7  21   -9.70    7.53
   1  -7 -21    1.10    8.01
   1  -7 -20   -2.62    5.39
  -1   7  20    2.91    9.55
  -1   7  20   -1.91    5.62
  -1   7  19   14.58    9.55
   1  -7 -19   26.22   10.59
   1  -7 -19   12.40    8.63
  -1   7  19   10.16    6.91
   1  -7 -18   60.25   15.76
   1  -7 -18   71.74   17.00
  -1   7  18   89.67   20.13
  -1   7  18   71.95   12.11
  -1   7  18   63.84   19.22
   1  -7 -17   37.28   14.67
  -1   7  17   37.27   16.52
  -1   7  17   55.46   15.83
   1  -7 -17   48.47   13.18
  -1   7  17   58.48   12.32
  -1   7  16   86.36   13.60
   1  -7 -16   76.48   15.40
  -1   7  16   76.03   21.15
  -1   7  16   73.18   18.99
   1  -7 -16   80.92   15.85
  -1   7  16   73.05   11.74
  -1   7  15   46.71   11.25
   1  -7 -15   21.74   10.00
  -1   7  15   21.06   13.95
  -1   7  15   18.75    8.47
   1  -7 -15   33.45   13.56
  -1   7  15   29.22   10.04
  -1   7  14   13.96    6.09
   1  -7 -14   10.05    5.07
  -1   7  14   12.42    9.57
   1  -7 -14    8.38    5.98
  -1   7  14    8.62    4.91
  -1   7  14    4.35    2.93
  -1   7  13   48.57   13.00
   1  -7 -13   28.80   10.54
  -1   7  13   52.02   13.24
  -1   7  13   38.47   12.12
  -1   7  13   34.35   11.61
   1  -7 -13   46.80   15.21
  -1   7  12   77.55   13.37
  -1   7  12   64.99   18.66
  -1   7  12   71.91   12.26
   1  -7 -12   71.15   13.57
  -1   7  12   92.78   15.35
  -1   7  12   83.85   15.38
   1  -7 -12   74.98   17.12
   1  -7 -11  107.76   17.29
  -1   7  11  111.29   19.20
   1  -7 -11  113.93   23.09
  -1   7  11  132.61   20.76
   1  -7 -11  137.59   22.15
  -1   7  11   93.07   20.60
  -1   7  10  115.69   17.79
   1  -7 -10   85.73   17.09
  -1   7  10   97.60   12.57
   1  -7 -10   91.00   13.83
  -1   7  10   98.34   15.57
   1  -7 -10   93.26   17.06
   1  -7  -9   38.03    9.17
  -1   7   9   51.36    8.72
  -1   7   9   53.21   12.79
   1  -7  -9   51.63   14.66
  -1   7   9   53.15   11.63
   1  -7  -9   53.88   14.81
   1  -7  -8  166.10   16.73
  -1   7   8  154.24   15.07
  -1   7   8  146.19   18.74
   1  -7  -8  158.03   24.14
  -1   7   8  153.89   20.39
   1  -7  -8  179.90   22.98
  -1   7   7    5.12    3.26
   1  -7  -7    8.87    4.70
  -1   7   7    2.59    3.33
  -1   7   7    5.96    2.72
   1  -7  -7   10.34    3.79
   1  -7  -7   17.35    9.01
  -1   7   7    1.74    3.26
  -1   7   6    2.04    1.71
   1  -7  -6    8.94    4.76
   1  -7  -6   12.91    5.24
  -1   7   6    6.05    4.47
  -1   7   5   86.86    9.06
   1  -7  -5   72.31   16.24
   1  -7  -5   75.81   15.36
  -1   7   5   48.16   14.24
  -1   7   4  324.53   21.21
   1  -7  -4  221.93   31.41
  -1   7   4  192.42   29.61
   1  -7  -4  276.49   31.45
  -1   7   4  246.77   30.17
   1  -7  -3   16.58    6.20
   1  -7  -3    5.91    2.93
  -1   7   3   13.27    3.40
   1  -7  -3   10.18    5.99
  -1   7   3    6.90    6.49
  -1   7   3   23.35    7.03
  -1   7   2    2.12    5.93
  -1   7   2   -4.85    6.27
   1  -7  -2   -1.15    4.20
   1  -7  -2    1.19    6.46
  -1   7   1   80.29   18.97
   1  -7  -1   65.97   19.23
  -1   7   1  125.06   22.65
  -1   7   0  239.55   16.45
  -1   7   0  185.18   24.74
   1  -7   0  164.55   24.57
  -1   7  -1   78.45   10.64
  -1   7  -1   63.88   17.55
  -1   7  -1   63.16    8.14
  -1   7  -1   26.78   15.47
   1  -7   1   79.53   18.32
  -1   7  -2   74.93    9.09
  -1   7  -2   29.41   12.24
  -1   7  -2   63.32    7.50
  -1   7  -2    9.49   10.90
   1  -7   2   56.21   12.38
  -1   7  -3   73.43   10.30
  -1   7  -3   69.78   14.78
  -1   7  -3   62.78    8.53
  -1   7  -3   21.74   13.52
   1  -7   3   54.88   13.46
  -1   7  -4  476.03   34.50
  -1   7  -4  468.11   31.79
   1  -7   4  472.72   31.41
  -1   7  -4  312.45   38.63
   1  -7   4  335.67   38.63
  -1   7  -4  277.49   36.01
  -1   7  -5   71.00   12.35
  -1   7  -5   81.94   16.55
   1  -7   5   88.87   11.14
  -1   7  -5   71.41   11.45
  -1   7  -5   61.49   16.22
   1  -7   5   66.28   15.38
  -1   7  -6   10.27    7.52
  -1   7  -6    8.13    4.96
   1  -7   6    7.98    3.27
  -1   7  -6    2.26    2.78
  -1   7  -6    2.27    5.33
   1  -7   6    3.98    3.48
  -1   7  -7   -6.72    5.68
   1  -7   7    4.85    3.28
   1  -7   7    7.41    3.57
  -1   7  -7   -0.82    4.15
  -1   7  -7   -3.84    3.63
  -1   7  -7   -1.89    3.90
   1  -7   8   75.50   12.22
   1  -7   8   75.05   14.66
  -1   7  -8   90.99   14.39
  -1   7  -8   40.43   13.92
  -1   7  -8   84.50   14.86
   1  -7   9   82.24   13.16
   1  -7   9   81.90   15.16
  -1   7  -9   43.69   15.92
  -1   7  -9   86.86   14.49
  -1   7  -9   78.78   15.23
   1  -7  10   33.55    8.82
  -1   7 -10   28.45    8.75
  -1   7 -10   23.83    7.38
   1  -7  10   30.05    8.99
  -1   7 -11    9.50    6.97
   1  -7  11   12.52    6.94
  -1   7 -11   15.04    4.17
   1  -7  11   12.38    5.94
   1  -7  12   49.71   12.43
  -1   7 -12   61.76   13.52
   1  -7  12   63.31   14.14
  -1   7 -13   48.90   11.11
   1  -7  13   58.19   13.44
  -1   7 -13   45.86    9.79
  -1   7 -13   46.08   14.14
  -1   7 -14    5.88    4.24
   1  -7  14    0.91    4.28
  -1   7 -14    3.40    3.18
  -1   7 -14   -2.92    5.45
  -1   7 -15   75.81   13.77
   1  -7  15   60.59   14.72
  -1   7 -15   73.24   12.87
  -1   7 -15   53.81   17.32
  -1   7 -16   49.49   11.25
   1  -7  16   34.25   10.83
  -1   7 -16   46.03   10.69
  -1   7 -16   44.54   13.76
  -1   7 -17   17.70    7.50
  -1   7 -17   17.37   10.64
  -1   7 -17   21.28    7.26
   1  -7  17   24.99   10.90
  -1   7 -18   13.77   11.13
  -1   7 -18   13.81    3.56
   1  -7  18    6.63    6.24
  -1   7 -19   46.26   18.83
  -1   7 -19   78.65   12.83
   1  -7  19   74.76   19.66
   1  -7  20   20.37    9.41
  -1   7 -20   20.95   13.08
   1  -7  21  143.24   27.66
  -1   7 -21  103.84   27.88
   1  -7  22   13.90    6.24
  -1   7 -22   21.78   13.77
   1  -7  23  122.47   28.73
  -1   7 -23  120.76   28.76
   1  -7  24   66.29   20.59
  -1   7 -24   39.31   19.15
   1  -7  25   86.78   26.82
  -1   7 -25   88.25   25.43
   1  -7  26   24.52   11.44
  -1   7 -26   33.17    8.57
   1  -7  27  126.06   36.51
  -1   7 -27  141.78   34.77
   1  -7  28   30.49   18.87
   1  -6 -30   -2.42    9.02
   1  -6 -29    4.26    6.89
  -1   6  28   20.29   13.58
   1  -6 -28    9.12   10.36
  -1   6  27    3.65    8.44
   1  -6 -27   -5.00    8.46
  -1   6  26    4.68    9.52
   1  -6 -26  -21.58   15.39
  -1   6  25    1.18   12.01
   1  -6 -25    2.99    7.27
  -1   6  24    6.29    6.08
   1  -6 -24   14.52    8.09
  -1   6  23    9.24    9.26
   1  -6 -23   -1.43    6.06
  -1   6  22   26.12   17.11
   1  -6 -22   -7.71   10.83
  -1   6  22    0.36    9.75
  -1   6  21   13.01    7.33
   1  -6 -21   18.74   12.15
  -1   6  21   10.90   13.14
   1  -6 -20   -0.46    4.15
  -1   6  20    3.64    9.19
   1  -6 -20   -4.25    7.31
  -1   6  20    1.16    6.17
   1  -6 -19   32.66   12.89
  -1   6  19   10.91   12.74
  -1   6  19   26.81   11.70
   1  -6 -19   27.10   10.15
  -1   6  18  117.21   14.31
   1  -6 -18  104.77   22.12
  -1   6  18   74.90   22.09
  -1   6  18   85.88   20.61
   1  -6 -18  117.07   19.61
   1  -6 -17  135.25   23.78
  -1   6  17  162.03   17.44
  -1   6  17  109.67   27.96
  -1   6  17  174.98   27.99
   1  -6 -17  169.71   24.89
  -1   6  17  169.03   18.70
  -1   6  16    9.10    4.02
  -1   6  16   -2.09    3.97
   1  -6 -16    4.70    7.30
  -1   6  16   -1.69   10.08
  -1   6  16    2.20    6.29
   1  -6 -16   -0.75    5.44
   1  -6 -15  391.82   40.91
  -1   6  15  382.98   47.34
  -1   6  15  434.65   35.30
  -1   6  15  381.48   44.22
   1  -6 -15  416.91   42.32
  -1   6  15  450.58   36.85
  -1   6  14   57.71   10.25
  -1   6  14   56.25   10.30
   1  -6 -14   53.41   13.52
  -1   6  14   35.24   16.52
  -1   6  14   45.68   11.92
   1  -6 -14   53.39   11.78
   1  -6 -13  489.17   43.34
  -1   6  13  396.33   47.32
  -1   6  13  486.46   39.58
  -1   6  13  431.38   44.30
   1  -6 -13  465.67   45.06
  -1   6  13  507.64   40.35
   1  -6 -12    7.10    5.55
   1  -6 -12    8.43    3.88
  -1   6  12    9.25    4.13
  -1   6  12   22.08    8.26
  -1   6  12    2.56    3.82
  -1   6  12   17.63    8.60
   1  -6 -12    8.85    5.23
   1  -6 -11  283.44   28.97
  -1   6  11  284.51   28.27
  -1   6  11  232.32   32.88
  -1   6  11  282.22   31.24
   1  -6 -11  260.16   32.52
  -1   6  11  300.73   32.93
  -1   6  11  312.39   29.51
   1  -6 -11  324.66   31.81
   1  -6 -10    2.55    3.75
   1  -6 -10    7.47    2.49
  -1   6  10    1.71    4.00
   1  -6 -10    1.22    5.34
  -1   6  10    6.83    5.52
  -1   6  10    3.70    5.00
  -1   6  10    5.13    3.61
   1  -6  -9  275.96   25.60
  -1   6   9  278.80   28.93
  -1   6   9  300.09   31.81
   1  -6  -9  242.80   32.44
   1  -6  -9  308.19   30.24
  -1   6   9  286.35   29.29
   1  -6  -8    6.77    2.82
   1  -6  -8    2.22    2.42
  -1   6   8    3.39    3.95
  -1   6   8    8.29    5.50
  -1   6   8   -1.49    6.94
   1  -6  -8    0.90    6.21
  -1   6   7   91.23   14.83
   1  -6  -7   94.08   16.04
  -1   6   7   95.11   10.61
   1  -6  -7   91.56   11.03
  -1   6   7   91.22   13.54
  -1   6   7   90.13   17.43
   1  -6  -7   75.71   16.87
   1  -6  -6  802.61   50.49
  -1   6   6  756.62   50.14
  -1   6   6  807.80   54.80
  -1   6   6  760.51   61.00
   1  -6  -6  750.03   61.93
  -1   6   6  799.13   49.08
  -1   6   6  807.00   58.45
   1  -6  -6  768.72   59.24
  -1   6   5  184.74   15.63
   1  -6  -5  208.89   25.71
  -1   6   5  215.39   25.49
  -1   6   5  162.28   25.03
   1  -6  -5  149.26   24.77
  -1   6   4  178.14   13.57
  -1   6   4  117.38   20.44
   1  -6  -4  167.98   22.21
   1  -6  -4  145.79   20.06
  -1   6   4  184.81   21.27
   1  -6  -3   83.92   16.81
   1  -6  -3   89.55    9.23
  -1   6   3   77.31    7.60
   1  -6  -3   81.76   16.62
  -1   6   3   45.57   14.24
  -1   6   3   55.38   13.84
  -1   6   2  987.91   63.40
   1  -6  -2  968.46   64.30
   1  -6  -2  692.77   62.05
  -1   6   2  673.79   63.36
  -1   6   1  651.89   55.86
   1  -6  -1  755.61   57.10
  -1   6   1  671.03   59.19
   1  -6  -1  780.24   59.50
   1  -6   0  341.65   36.01
  -1   6   0  265.83   32.36
  -1   6   0  249.65   33.15
   1  -6   0  380.10   35.75
  -1   6  -1   69.79    9.25
  -1   6  -1   31.17   11.35
  -1   6  -1   64.84    7.60
  -1   6  -1   69.94   15.85
   1  -6   1   69.15   13.62
  -1   6  -2  331.59   23.25
  -1   6  -2  175.21   27.09
  -1   6  -2  251.58   27.37
   1  -6   2  205.09   26.25
  -1   6  -2  301.32   20.90
  -1   6  -3  419.55   30.98
   1  -6   3  379.44   37.22
  -1   6  -3  374.01   36.49
  -1   6  -3  421.05   28.53
   1  -6   3  427.39   28.17
  -1   6  -4  860.30   54.46
  -1   6  -4  467.90   55.22
   1  -6   4  611.41   56.98
  -1   6  -4  745.72   58.76
   1  -6   4  903.51   51.61
  -1   6  -4  865.98   51.80
  -1   6  -5  253.47   24.28
   1  -6   5  294.18   22.58
  -1   6  -5  266.30   22.57
  -1   6  -5  194.42   26.14
   1  -6   5  217.78   26.48
  -1   6  -5  184.89   24.73
  -1   6  -6   81.83   13.92
  -1   6  -6   76.73   13.51
   1  -6   6  106.47   12.48
  -1   6  -6   64.51   14.25
  -1   6  -6   89.57   11.65
   1  -6   6   68.42   13.65
   1  -6   7   63.47   10.94
  -1   6  -7   65.18   12.97
   1  -6   7   82.69   11.74
  -1   6  -7   68.97   11.61
  -1   6  -7   33.72   10.60
   1  -6   7   81.32   13.91
   1  -6   8  254.67   26.25
   1  -6   8  230.03   22.97
  -1   6  -8  225.47   23.87
   1  -6   8  223.45   25.37
  -1   6  -8  185.18   23.73
  -1   6  -8  169.04   25.59
  -1   6  -9  241.36   25.85
   1  -6   9  234.04   24.51
  -1   6  -9  232.69   26.72
   1  -6   9  230.75   26.04
  -1   6  -9  231.90   25.19
   1  -6  10    0.45    2.80
  -1   6 -10   -4.10    5.25
   1  -6  10   -3.90    5.50
   1  -6  11   84.60   14.62
  -1   6 -11   71.43   12.74
   1  -6  11   96.89   15.29
  -1   6 -12    8.18    3.96
   1  -6  12    1.61    3.22
   1  -6  12    5.43    3.20
  -1   6 -12    8.12    8.45
  -1   6 -13   12.66    5.18
   1  -6  13   36.25   10.90
  -1   6 -13   21.72    6.39
   1  -6  13   32.01    7.35
  -1   6 -13   22.59   11.22
  -1   6 -14   55.49    9.80
   1  -6  14   53.93   14.45
  -1   6 -14   66.25   11.82
  -1   6 -14   32.09   12.45
  -1   6 -15   58.76   10.89
   1  -6  15   60.21   14.12
  -1   6 -15   85.21   13.07
  -1   6 -15   46.76   16.89
  -1   6 -16   27.32    7.02
   1  -6  16   38.63   12.90
  -1   6 -16   30.81    7.48
  -1   6 -16   20.40   12.67
  -1   6 -17   16.47    6.41
  -1   6 -17   24.61   11.60
  -1   6 -17   34.27    8.17
   1  -6  17   22.42   10.16
  -1   6 -18   17.47    9.31
  -1   6 -18   27.75    6.84
   1  -6  18   15.14    6.90
  -1   6 -19   11.46    8.53
  -1   6 -19    1.29    2.88
   1  -6  19   -3.39    9.03
   1  -6  20   78.31   21.95
  -1   6 -20   79.89   21.35
   1  -6  21   55.49   17.04
  -1   6 -21   75.11   19.45
   1  -6  22   46.62   13.62
  -1   6 -22   58.15   18.77
   1  -6  23   21.89    7.26
  -1   6 -23   25.02   16.33
   1  -6  24   54.21   20.97
  -1   6 -24   34.78   12.24
   1  -6  25   -3.23    5.44
  -1   6 -25   -1.01   10.22
   1  -6  26    4.94    8.39
  -1   6 -26   14.63   15.35
   1  -6  27   18.31   14.57
  -1   6 -27  -20.43   17.97
   1  -6  28   16.66   16.06
   1  -5 -30  -21.79   10.77
   1  -5 -29   54.43   20.86
  -1   5  28  -15.19   14.35
   1  -5 -28    3.88   11.22
  -1   5  27   34.30   16.97
   1  -5 -27   81.75   26.61
  -1   5  26   -5.77    8.15
   1  -5 -26    1.81    7.07
  -1   5  25   47.81   18.01
   1  -5 -25   29.69   18.52
  -1   5  24   27.22   16.52
   1  -5 -24   17.38    8.45
  -1   5  23   25.25    9.35
   1  -5 -23   30.87   17.39
  -1   5  22   50.86   17.54
   1  -5 -22   54.75   17.02
  -1   5  21  120.54   25.47
   1  -5 -21  113.89   25.94
  -1   5  21   85.68   23.70
   1  -5 -20   91.60   19.94
  -1   5  20   82.17   19.16
   1  -5 -20   92.54   17.32
  -1   5  20   92.74   25.01
   1  -5 -19   24.02    8.62
  -1   5  19   27.52    9.94
  -1   5  19   10.44    7.09
   1  -5 -19   33.13    9.23
  -1   5  18  294.50   48.88
  -1   5  18  403.37   47.35
   1  -5 -18  454.93   46.81
   1  -5 -18  436.28   41.42
  -1   5  18  397.63   29.82
  -1   5  17  185.79   17.59
   1  -5 -17  199.45   28.36
  -1   5  17  102.24   28.90
  -1   5  17  192.17   29.79
   1  -5 -17  195.06   24.96
  -1   5  17  178.37   18.09
  -1   5  16   94.04   12.17
   1  -5 -16   76.39   15.96
  -1   5  16   98.22   12.37
  -1   5  16   60.88   17.54
  -1   5  16   96.47   21.39
   1  -5 -16   87.75   16.37
   1  -5 -15  343.44   37.01
  -1   5  15  298.31   39.41
  -1   5  15  352.37   28.54
  -1   5  15  320.61   38.47
  -1   5  15  361.96   36.04
   1  -5 -15  318.73   35.06
  -1   5  15  368.63   29.84
   1  -5 -14  261.56   31.50
  -1   5  14  218.57   34.51
  -1   5  14  312.15   25.99
  -1   5  14  264.21   32.45
   1  -5 -14  278.74   32.22
  -1   5  14  308.86   32.45
  -1   5  14  313.30   26.84
  -1   5  13  188.46   28.20
   1  -5 -13  184.91   24.48
  -1   5  13  150.28   24.76
  -1   5  13  200.80   24.73
   1  -5 -13  178.65   23.51
  -1   5  13  215.93   20.83
  -1   5  12   95.13   15.32
   1  -5 -12   99.09   16.12
  -1   5  12   99.23   21.71
  -1   5  12  109.21   17.40
   1  -5 -12  111.95   18.64
  -1   5  12  111.72   19.08
  -1   5  12  128.27   15.05
   1  -5 -12  109.61   15.86
  -1   5  11  134.98   17.54
   1  -5 -11  129.88   16.98
  -1   5  11  122.11   19.35
  -1   5  11   99.97   19.87
   1  -5 -11  123.21   19.52
  -1   5  11  135.79   19.26
  -1   5  11  151.87   17.48
   1  -5 -11  133.74   17.10
   1  -5 -10  128.05   17.32
  -1   5  10  140.60   16.55
  -1   5  10  119.24   20.57
  -1   5  10  111.68   15.91
   1  -5 -10  130.01   16.07
   1  -5 -10  123.26   18.32
  -1   5  10  110.68   16.53
  -1   5  10   94.23   17.46
   1  -5  -9  133.67   15.79
  -1   5   9   89.93   17.41
  -1   5   9  136.48   15.71
  -1   5   9  124.67   17.54
   1  -5  -9  106.65   19.29
  -1   5   9  149.69   20.21
  -1   5   9  133.23   16.52
   1  -5  -9  128.07   17.41
   1  -5  -8   18.11    6.47
  -1   5   8   36.65    7.72
   1  -5  -8   40.27    7.74
  -1   5   8   28.87    7.41
  -1   5   8   27.96    7.80
   1  -5  -8   27.28    7.92
   1  -5  -7   12.84    3.16
  -1   5   7    2.93    2.67
   1  -5  -7    8.95    4.24
  -1   5   7   15.99    5.36
   1  -5  -7    7.63    4.24
  -1   5   7    2.70    4.79
   1  -5  -6   37.14    8.29
   1  -5  -6   41.43    7.08
  -1   5   6   21.52    5.49
  -1   5   6   24.96    2.60
  -1   5   6   35.46    8.92
   1  -5  -6   12.90    8.14
   1  -5  -5  115.35   10.87
  -1   5   5  115.81   10.43
  -1   5   5  119.82   13.70
   1  -5  -5  101.76   17.52
  -1   5   5   85.68   18.09
   1  -5  -5  110.30   16.19
  -1   5   5   86.63   15.22
   1  -5  -4   -1.66    1.75
  -1   5   4    2.96    2.37
  -1   5   4    0.84    5.93
   1  -5  -4    0.69    3.97
  -1   5   4    4.39    3.87
   1  -5  -4    6.35    4.25
  -1   5   3   75.98   14.08
   1  -5  -3   99.66    8.03
   1  -5  -3   39.75   12.09
  -1   5   3   34.91   14.28
   1  -5  -3   90.30   14.79
  -1   5   2    2.98    4.20
   1  -5  -2    7.19    5.78
   1  -5  -2    1.21    5.20
  -1   5   2    6.01    3.69
  -1   5   1  252.79   25.22
   1  -5  -1  234.14   25.41
  -1   5   1  249.79   24.90
   1  -5  -1  195.05   25.15
  -1   5   0   82.08    7.56
   1  -5   0   36.79   12.03
  -1   5   0   60.34   10.82
  -1   5   0   85.68    6.91
   1  -5   0   60.31   10.88
  -1   5   0   85.89   13.19
  -1   5  -1  338.09   22.16
  -1   5  -1  325.59   20.06
   1  -5   1  201.56   26.51
  -1   5  -1  228.58   28.57
   1  -5   1  222.80   28.40
  -1   5  -1  207.94   27.71
  -1   5  -2   64.13    8.59
  -1   5  -2   34.11    9.95
   1  -5   2   70.19    6.73
  -1   5  -2   69.62    7.33
   1  -5   2   59.51   11.25
   1  -5   3  155.02   12.96
  -1   5  -3  156.29   13.47
   1  -5   3   97.16   16.52
  -1   5  -3  113.43   16.66
  -1   5  -3  134.90   18.61
  -1   5  -3  156.86   15.09
   1  -5   4   52.11    8.73
   1  -5   4   26.22    8.47
   1  -5   4   48.97    7.34
  -1   5  -4   15.98    9.55
  -1   5  -4   44.05    7.00
  -1   5  -4   14.82    7.74
   1  -5   5   16.42    7.54
  -1   5  -5   16.02    8.62
  -1   5  -5   28.31    6.56
   1  -5   5   21.32    5.08
  -1   5  -5    8.36    6.26
   1  -5   5   17.11    5.59
   1  -5   6    2.67    4.07
   1  -5   6   13.00    3.42
  -1   5  -6    8.85    7.25
  -1   5  -6   10.59    4.76
  -1   5  -6    3.88    3.16
   1  -5   6    8.48    5.02
   1  -5   7   30.32    7.94
   1  -5   7   21.55    5.73
  -1   5  -7   28.57    5.57
  -1   5  -7   24.03    8.07
  -1   5  -7   26.10    6.36
   1  -5   7   33.59    6.98
   1  -5   8   -0.23    3.85
   1  -5   8    4.49    3.22
  -1   5  -8    3.03    5.35
  -1   5  -8    1.41    3.17
  -1   5  -8   -0.38    3.48
   1  -5   8    2.07    4.20
   1  -5   9   83.83   13.42
  -1   5  -9   70.41   15.20
   1  -5   9   91.85   13.41
  -1   5  -9   62.91   12.74
  -1   5 -10   -3.70    7.82
  -1   5 -10   13.36    8.86
   1  -5  10    2.74    3.71
   1  -5  10    9.48    4.59
  -1   5 -10    6.15    3.36
  -1   5 -11   50.24   10.93
   1  -5  11   46.55   13.47
   1  -5  11   62.88   10.95
  -1   5 -11   47.81    9.27
  -1   5 -12   -1.10    4.00
   1  -5  12   11.48    7.71
   1  -5  12    5.74    3.66
  -1   5 -12   15.89    5.03
   1  -5  13  120.70   20.40
  -1   5 -13  124.38   15.50
   1  -5  13  180.30   19.27
  -1   5 -13  101.92   21.70
  -1   5 -14  145.84   16.64
  -1   5 -14   89.55   21.12
   1  -5  14  119.71   21.06
  -1   5 -14  129.10   15.78
   1  -5  15  199.22   28.50
  -1   5 -15  214.54   20.70
  -1   5 -15  189.55   20.21
  -1   5 -15  165.26   27.98
  -1   5 -16  138.53   15.67
  -1   5 -16  115.79   25.62
   1  -5  16  112.05   22.02
  -1   5 -16  145.10   16.28
   1  -5  17  190.21   28.78
  -1   5 -17  139.44   28.99
  -1   5 -17  175.69   18.03
  -1   5 -17  197.25   18.76
   1  -5  18   -8.73   10.69
  -1   5 -18    5.51    2.21
  -1   5 -18    4.23    7.30
  -1   5 -19    5.44    8.02
   1  -5  19    8.30    7.54
  -1   5 -20   19.37   14.78
   1  -5  20   -2.02    5.88
  -1   5 -21   10.78    6.14
   1  -5  21   10.10    8.60
  -1   5 -22    7.77    8.96
   1  -5  22    2.75   14.24
  -1   5 -23   12.52    9.85
   1  -5  23    1.92    8.49
  -1   5 -24   14.73   17.22
   1  -5  24    5.27    9.98
  -1   5 -25    9.37    8.43
   1  -5  25   17.21   12.98
  -1   5 -26   17.73   11.32
   1  -5  26   10.27    9.79
  -1   5 -27    2.56   14.74
   1  -5  27   20.94   16.13
  -1   5 -28    6.10   15.48
   1  -5  28    9.58    6.80
   1  -4 -30   26.56   14.64
   1  -4 -29    5.91   12.48
   1  -4 -28   -1.10    8.90
  -1   4  28    4.53   10.70
   1  -4 -27   19.72    7.14
  -1   4  27  -10.28   10.82
   1  -4 -26   19.07   10.10
  -1   4  26   27.05   12.60
   1  -4 -25   15.45   10.97
  -1   4  25    5.02   12.23
   1  -4 -24   18.80    7.53
  -1   4  24   25.29   16.38
   1  -4 -23   -5.24   10.63
  -1   4  23   18.41    9.99
   1  -4 -22   26.24    8.64
  -1   4  22    9.16    8.75
   1  -4 -21   25.55   13.94
   1  -4 -21   22.53    7.89
  -1   4  21   23.74   10.36
   1  -4 -20   25.42   10.66
  -1   4  20   16.22   11.43
   1  -4 -20   34.70   10.93
   1  -4 -19   -3.77    5.78
  -1   4  19    0.34   10.43
  -1   4  19   -9.21    9.65
   1  -4 -19   -2.02    5.74
  -1   4  18   11.21    2.08
  -1   4  18    9.04    2.85
  -1   4  18   11.93   10.91
   1  -4 -18    4.36    3.83
  -1   4  18   11.33    6.55
   1  -4 -18   29.28   10.11
  -1   4  17   15.83    2.91
   1  -4 -17   21.13    9.19
  -1   4  17   14.40    8.57
  -1   4  17   16.52    9.18
   1  -4 -17   19.38    6.37
  -1   4  16   60.53    8.13
   1  -4 -16   56.41   14.28
  -1   4  16   60.82   13.25
  -1   4  16   66.62    8.89
  -1   4  16   35.12   13.28
  -1   4  16   59.47   14.75
   1  -4 -16   79.95   13.77
   1  -4 -15   59.10   14.87
  -1   4  15   63.55    9.54
  -1   4  15   38.76   17.87
   1  -4 -15   57.10   11.76
  -1   4  15   59.81   12.98
  -1   4  15   59.81   13.24
  -1   4  15   65.29    9.31
  -1   4  14   66.24    9.11
   1  -4 -14   69.32   12.47
  -1   4  14   52.10   14.32
  -1   4  14   68.44    9.39
  -1   4  14   52.76   13.73
   1  -4 -14   67.15   12.92
  -1   4  14   66.49   13.48
   1  -4 -13   36.65   11.67
  -1   4  13   31.32    6.29
  -1   4  13   18.59   10.50
  -1   4  13   20.23    8.55
  -1   4  13   29.81   10.09
   1  -4 -13   27.68    9.40
   1  -4 -12  318.55   32.49
  -1   4  12  281.25   34.38
  -1   4  12  338.55   32.68
  -1   4  12  253.35   36.35
   1  -4 -12  329.99   32.79
  -1   4  12  368.80   34.28
  -1   4  12  356.53   27.99
   1  -4 -12  363.22   29.15
   1  -4 -11  160.39   20.75
  -1   4  11  134.36   21.69
  -1   4  11  137.14   22.58
  -1   4  11  151.96   19.55
   1  -4 -11  164.04   21.59
  -1   4  11  210.33   24.47
  -1   4  11  192.38   18.45
   1  -4 -11  173.17   19.02
   1  -4 -10  213.39   22.50
  -1   4  10  202.72   24.23
  -1   4  10  216.13   22.74
  -1   4  10  171.36   25.29
   1  -4 -10  197.18   24.22
  -1   4  10  223.63   25.25
  -1   4  10  237.12   20.86
   1  -4 -10  226.38   21.21
   1  -4  -9  289.97   26.62
  -1   4   9  238.48   29.67
  -1   4   9  296.51   26.47
  -1   4   9  279.32   27.87
  -1   4   9  303.19   30.04
   1  -4  -9  265.95   27.90
  -1   4   9  326.23   25.70
   1  -4  -9  278.75   25.97
   1  -4  -8   14.53    4.88
   1  -4  -8    7.99    3.14
  -1   4   8    6.99    5.76
  -1   4   8   10.90    3.96
  -1   4   8    6.07    3.97
  -1   4   8    3.18    2.93
  -1   4   8    0.07    2.91
   1  -4  -8    7.01    3.33
   1  -4  -7  149.26   15.19
  -1   4   7  140.27   14.68
  -1   4   7  137.71   16.57
   1  -4  -7  121.86   19.74
  -1   4   7  106.69   18.04
  -1   4   7  160.25   16.59
   1  -4  -7  151.17   16.92
   1  -4  -6    6.34    3.73
  -1   4   6   27.46    6.47
   1  -4  -6   20.63    5.38
  -1   4   6   21.52    5.62
  -1   4   6    6.54    3.29
   1  -4  -6    4.86    4.83
  -1   4   6    8.77    2.13
   1  -4  -5   24.94    3.90
   1  -4  -5   20.86    6.31
  -1   4   5   11.05    3.00
  -1   4   5    3.91    4.35
   1  -4  -5   15.93    7.82
  -1   4   5   17.60    4.66
  -1   4   4   61.13    6.03
  -1   4   4   65.86   10.91
   1  -4  -4   60.94   10.66
   1  -4  -4   76.58    7.17
  -1   4   4   73.27    8.93
   1  -4  -4   44.39   10.30
  -1   4   4   37.10   10.20
  -1   4   3   64.94    7.60
  -1   4   3   15.64    6.96
   1  -4  -3   29.09    9.86
   1  -4  -3   55.17    9.37
  -1   4   3   36.39    7.54
  -1   4   2  207.72   25.76
   1  -4  -2  312.43   26.39
  -1   4   2  182.87   25.97
   1  -4  -2  322.72   25.29
  -1   4   1   28.09    8.15
   1  -4  -1   38.12    9.25
  -1   4   1   19.52    5.76
   1  -4  -1   21.74    7.51
  -1   4   0  133.33   15.17
   1  -4   0   61.41   15.98
   1  -4   0  105.83   14.92
  -1   4   0  170.98   16.42
  -1   4  -1    5.56    6.69
   1  -4   1    5.10    5.33
   1  -4   1    6.91    6.18
  -1   4  -1   14.39    7.82
   1  -4   2   82.93    8.11
  -1   4  -2   40.56    9.21
   1  -4   2   54.17    9.52
  -1   4  -2   66.73    6.77
   1  -4   2   68.94    6.90
   1  -4   2   42.45    8.92
  -1   4  -2   19.95    9.69
  -1   4  -3  621.40   37.56
   1  -4   3  626.82   37.61
   1  -4   3  637.01   40.08
  -1   4  -3  516.86   41.79
   1  -4   3  509.95   41.31
  -1   4  -4   26.81    5.80
   1  -4   4   37.21    7.60
  -1   4  -4   54.42    8.50
   1  -4   4   44.92    6.71
  -1   4  -4   26.43    8.37
   1  -4   4   49.34    8.97
   1  -4   5  147.53   15.40
  -1   4  -5  171.24   16.70
  -1   4  -5  128.48   16.83
   1  -4   5  140.72   16.66
  -1   4  -5  132.04   16.68
   1  -4   5  163.82   17.19
  -1   4  -6    7.37    5.70
  -1   4  -6    1.87    2.71
  -1   4  -6    6.33    4.14
   1  -4   6    1.18    4.84
   1  -4   6    4.75    4.78
  -1   4  -6   11.56    4.97
   1  -4   6    5.06    5.06
  -1   4  -7   87.91   11.76
  -1   4  -7   76.74   13.13
   1  -4   7   86.01   12.71
  -1   4  -7   78.61   12.93
  -1   4  -7   83.90   12.73
   1  -4   7   92.76   12.57
   1  -4   7   74.88   12.52
  -1   4  -8   82.03   11.01
   1  -4   8   67.15   12.61
  -1   4  -8   59.25   12.68
  -1   4  -8   66.84   12.06
   1  -4   8   58.54   11.75
   1  -4   8   77.59   11.29
  -1   4  -9  757.55   59.20
   1  -4   9  737.95   58.01
  -1   4  -9  687.88   59.51
  -1   4  -9  791.86   53.79
   1  -4   9  872.67   55.56
   1  -4   9  835.82   61.24
  -1   4 -10   -0.24    3.20
  -1   4 -10    2.68    2.71
   1  -4  10    0.41    3.75
  -1   4 -10   -5.49    8.10
   1  -4  10    5.18    3.05
   1  -4  11  129.94   20.20
  -1   4 -11  114.04   20.51
   1  -4  11  189.09   18.38
  -1   4 -11  161.18   17.05
  -1   4 -12   16.71    9.83
  -1   4 -12   31.83    6.61
   1  -4  12   31.62    7.24
   1  -4  12   28.73    7.68
   1  -4  13  144.15   22.02
  -1   4 -13  135.34   14.83
   1  -4  13  158.58   16.66
  -1   4 -13   89.51   20.56
  -1   4 -14   87.82   10.71
   1  -4  14   58.64   14.53
  -1   4 -14   80.57   10.59
  -1   4 -14   51.35   14.05
  -1   4 -15   77.09    9.81
  -1   4 -15   46.31   14.84
   1  -4  15   77.39   16.00
  -1   4 -15   68.73    9.51
  -1   4 -16   62.56    8.35
   1  -4  16   49.66   14.62
  -1   4 -16   67.51    8.52
  -1   4 -16   37.14   16.05
   1  -4  17  103.66   21.91
  -1   4 -17  136.63   12.22
  -1   4 -17   79.01   24.63
   1  -4  18   38.90   15.39
  -1   4 -18   19.82    3.69
  -1   4 -18   19.71    3.35
  -1   4 -18   13.16   14.48
  -1   4 -19    6.85   11.43
   1  -4  19    8.25    6.71
  -1   4 -20   21.13   14.95
   1  -4  20   21.95    8.53
  -1   4 -21   39.19   20.44
   1  -4  21  107.73   23.02
  -1   4 -22    3.16   12.35
   1  -4  22   18.25   12.76
  -1   4 -23   28.71   15.80
   1  -4  23    7.79   11.04
  -1   4 -24  -10.59   11.27
   1  -4  24   -0.67   10.19
  -1   4 -25   -4.26    9.99
   1  -4  25    6.76    5.58
  -1   4 -26  -11.43   13.86
   1  -4  26    6.64   10.21
  -1   4 -27   27.78   22.46
   1  -4  27   -9.60   12.66
  -1   4 -28   -8.16   11.08
   1  -4  28    2.92    7.27
   1  -3 -30   -5.28    6.72
   1  -3 -29   12.30   12.42
   1  -3 -28   -8.78   13.81
  -1   3  28   -5.65   15.44
   1  -3 -27   22.96   18.51
  -1   3  27    7.80    9.06
   1  -3 -26    8.82    6.59
  -1   3  26   19.50   16.03
   1  -3 -25    2.62    6.00
  -1   3  25    9.07   13.24
   1  -3 -24   -7.04    7.69
  -1   3  24  -15.31   14.12
   1  -3 -23   -1.46   11.05
  -1   3  23    9.40    9.63
   1  -3 -22   -3.27    6.09
  -1   3  22   -4.80    6.77
   1  -3 -21   13.93    5.60
   1  -3 -21   17.07    6.82
  -1   3  21   17.98   12.23
   1  -3 -20    0.07    7.24
   1  -3 -20   13.16    7.19
  -1   3  20   16.26    6.71
   1  -3 -19   93.42   20.68
   1  -3 -19  103.88   16.73
  -1   3  19   81.18   19.99
   1  -3 -18   86.62   19.05
  -1   3  18   79.48   18.05
   1  -3 -18   93.91   15.00
   1  -3 -17   31.55   12.77
  -1   3  17   16.29   12.46
  -1   3  17   19.73   11.60
   1  -3 -17   20.18    6.14
  -1   3  16    9.34    2.68
  -1   3  16    4.48    1.19
  -1   3  16   -0.68    5.34
   1  -3 -16    9.71    5.09
  -1   3  16    7.29    8.37
   1  -3 -16    8.22    2.80
  -1   3  15   30.49    5.26
   1  -3 -15   38.11   12.56
  -1   3  15   36.54   12.49
  -1   3  15   33.50   13.00
   1  -3 -15   47.78   10.12
   1  -3 -14    8.93    5.16
  -1   3  14   -3.15    3.77
  -1   3  14    2.28    1.38
  -1   3  14    2.67    5.37
   1  -3 -14    2.46    3.10
   1  -3 -13   33.77   10.69
  -1   3  13   51.36    6.82
  -1   3  13   38.46   10.68
  -1   3  13   44.85   13.67
  -1   3  13   42.67    9.33
   1  -3 -13   48.21   10.43
   1  -3 -12    5.75    3.54
   1  -3 -12    6.75    4.33
  -1   3  12   12.86    5.93
  -1   3  12    8.56    3.62
  -1   3  12    6.98    6.98
  -1   3  12    1.56    4.99
   1  -3 -12    3.27    2.59
  -1   3  12    8.87    3.54
  -1   3  11  188.05   27.43
  -1   3  11  257.86   26.45
   1  -3 -11  231.61   25.73
  -1   3  11  198.76   26.14
   1  -3 -11  218.91   24.66
  -1   3  11  255.26   25.07
  -1   3  11  249.98   20.08
   1  -3 -11  240.45   20.55
  -1   3  10  224.47   23.82
  -1   3  10  170.60   27.69
   1  -3 -10  219.56   23.75
  -1   3  10  213.88   24.63
   1  -3 -10  235.07   25.37
  -1   3  10  245.36   24.22
   1  -3 -10  212.04   23.41
   1  -3 -10  213.31   19.35
  -1   3  10  246.12   19.81
  -1   3   9  144.70   25.16
  -1   3   9  208.31   21.80
   1  -3  -9  200.88   21.88
   1  -3  -9  223.97   23.79
  -1   3   9  212.81   23.23
  -1   3   9  220.38   23.87
   1  -3  -9  202.18   22.39
  -1   3   9  243.72   19.63
   1  -3  -9  217.42   19.17
  -1   3   8  103.93   11.41
   1  -3  -8   86.62   11.25
  -1   3   8   89.11   11.95
   1  -3  -8  100.13   12.78
  -1   3   8   59.23   13.68
   1  -3  -8   95.78   13.34
   1  -3  -8   94.02   14.18
  -1   3   8   83.67   13.64
  -1   3   8   87.27   12.88
   1  -3  -7  184.50   17.95
  -1   3   7  122.11   19.99
  -1   3   7  178.08   17.75
   1  -3  -7  187.05   19.95
  -1   3   7  163.48   19.33
   1  -3  -7  188.75   20.10
  -1   3   7  182.91   20.11
  -1   3   7  207.72   17.96
   1  -3  -7  180.24   17.12
   1  -3  -6   13.30    4.82
  -1   3   6    9.72    4.50
   1  -3  -6    2.47    3.71
  -1   3   6    1.45    2.39
   1  -3  -6    5.67    4.26
  -1   3   6    7.84    4.30
  -1   3   6    3.98    2.32
   1  -3  -6   16.14    6.15
   1  -3  -5  148.17   12.84
  -1   3   5  128.04   12.60
   1  -3  -5  144.36   14.26
  -1   3   5  123.63   13.92
  -1   3   5  115.51   16.98
   1  -3  -5  105.75   16.28
   1  -3  -5  148.52   14.63
  -1   3   5  143.71   14.11
   1  -3  -4   26.00    3.95
  -1   3   4   18.33    3.15
  -1   3   4   16.64    6.38
   1  -3  -4   12.46    5.93
   1  -3  -4   19.93    4.70
  -1   3   4   10.59    2.66
   1  -3  -4   19.38    4.15
  -1   3   4   27.12    5.45
  -1   3   3  507.01   30.47
  -1   3   3  482.67   33.71
   1  -3  -3  423.69   33.33
   1  -3  -3  442.39   35.94
  -1   3   3  363.50   36.99
  -1   3   2  123.10    8.83
  -1   3   2   87.87   13.02
   1  -3  -2   46.51   12.71
  -1   3   2   97.83   12.49
   1  -3  -2   91.31   12.52
   1  -3  -1 1218.79   75.85
   1  -3  -1 1350.68   76.46
  -1   3   1 1195.76   74.65
  -1   3   0    2.65    3.07
   1  -3   0    2.27    3.58
  -1   3   0    4.70    5.09
   1  -3   0    1.69    3.55
  -1   3  -1   98.36    9.26
  -1   3  -1  121.93   13.33
   1  -3   1   56.52   12.50
   1  -3   1   50.58   11.09
  -1   3  -1   76.43   11.60
  -1   3  -2    0.11    3.37
  -1   3  -2    5.18    4.45
   1  -3   2    4.16    4.55
   1  -3   2    2.71    3.55
  -1   3  -2    5.29    1.88
   1  -3   2    6.64    2.95
  -1   3  -2    0.78    2.48
   1  -3   3   32.96    5.75
  -1   3  -3   26.79    6.15
   1  -3   3   32.22    6.75
  -1   3  -3   19.66    6.01
   1  -3   3   20.69    4.67
   1  -3   3   17.06    5.49
  -1   3  -3   27.98    4.92
  -1   3  -3   13.17    5.42
   1  -3   4   18.21    4.55
  -1   3  -4   12.04    4.83
  -1   3  -4    9.99    3.51
   1  -3   4   13.28    3.18
  -1   3  -4   19.82    4.96
   1  -3   4    8.68    2.71
  -1   3  -4    7.02    2.45
   1  -3   5   86.42   10.57
  -1   3  -5   72.28   11.45
  -1   3  -5   71.94   10.15
  -1   3  -5   87.00   11.05
   1  -3   5   71.52    9.88
  -1   3  -5   70.82   10.64
   1  -3   5   90.03   12.80
   1  -3   6   56.44   11.80
  -1   3  -6   47.86   10.81
  -1   3  -6   63.10    8.92
   1  -3   6   55.23   10.26
  -1   3  -6   63.22   11.19
  -1   3  -6   58.45    9.03
   1  -3   6   66.37    9.22
   1  -3   7  231.08   24.57
  -1   3  -7  144.13   24.84
  -1   3  -7  235.58   24.48
   1  -3   7  214.95   22.69
  -1   3  -7  259.01   20.77
   1  -3   7  253.07   20.78
  -1   3  -7  245.54   20.32
  -1   3  -8   82.97   15.48
   1  -3   8   94.34   14.99
   1  -3   8   95.73   14.40
  -1   3  -8  111.25   17.09
  -1   3  -8  108.84   12.19
   1  -3   8  113.37   12.31
  -1   3  -9    4.25    4.36
  -1   3  -9    8.02    3.34
   1  -3   9    2.43    5.02
  -1   3  -9    5.07    5.27
   1  -3   9   -0.84    3.09
   1  -3   9    3.91    4.01
  -1   3 -10   11.94    8.00
   1  -3  10   13.64    7.00
  -1   3 -10   15.97    4.56
   1  -3  10   17.73    4.22
  -1   3 -10   12.35    3.94
  -1   3 -11    4.07    3.70
   1  -3  11    9.79    4.37
   1  -3  11   16.89    4.82
  -1   3 -11   21.81    5.80
  -1   3 -12   65.08   16.60
   1  -3  12  123.22   19.05
  -1   3 -12   94.23   10.68
   1  -3  12  117.00   12.38
  -1   3 -13    2.82    4.64
  -1   3 -13    6.83    2.76
   1  -3  13   -5.47    5.78
   1  -3  13    0.87    1.94
   1  -3  14  140.99   23.04
  -1   3 -14  123.20   22.31
  -1   3 -14  146.29   12.81
  -1   3 -15   19.11   11.77
   1  -3  15   15.25    8.68
  -1   3 -15   17.97    2.59
   1  -3  16   47.62   12.00
  -1   3 -16   50.14    5.04
  -1   3 -16   39.81    4.66
  -1   3 -16   62.03   17.83
  -1   3 -17   33.37   13.79
   1  -3  17   40.57   14.26
  -1   3 -18   92.21   25.16
   1  -3  18   96.45   21.68
  -1   3 -18  110.03   12.06
  -1   3 -19   34.09   17.64
  -1   3 -19   52.29    7.68
   1  -3  19   41.08   16.31
  -1   3 -20  138.98   33.02
   1  -3  20  164.25   31.24
  -1   3 -21   11.64    9.43
   1  -3  21    1.71    4.85
  -1   3 -22   81.28   21.54
   1  -3  22   81.09   20.53
  -1   3 -23   -2.16    6.59
   1  -3  23    4.18   11.53
  -1   3 -24   88.83   25.26
   1  -3  24   68.61   21.00
  -1   3 -25    7.66    7.72
   1  -3  25   11.32   15.01
  -1   3 -26   45.54   21.33
   1  -3  26   38.82   21.98
  -1   3 -27    9.12    6.37
   1  -3  27    8.37   16.97
  -1   3 -28    1.47    8.36
   1  -3  28   31.38   19.91
   1  -2 -30  -11.01   16.73
   1  -2 -29    7.67   13.07
  -1   2  29   -3.29   13.03
   1  -2 -28    5.03    5.87
  -1   2  28   17.45   12.39
   1  -2 -27   -4.45   10.00
  -1   2  27   14.90    7.11
   1  -2 -26   17.70    9.08
  -1   2  26   41.41   10.16
   1  -2 -25    4.02   10.78
  -1   2  25   -8.42   11.82
   1  -2 -24   54.91   20.53
  -1   2  24   52.58   17.28
   1  -2 -23   -4.30    5.49
  -1   2  23    8.86    7.50
   1  -2 -22  122.87   25.51
  -1   2  22   95.94   23.22
   1  -2 -21    7.20    5.38
   1  -2 -21    0.74    3.67
  -1   2  21   -4.31    5.46
   1  -2 -20  152.66   29.56
  -1   2  20  166.48   30.78
   1  -2 -20  183.78   22.58
   1  -2 -19   90.94   22.07
  -1   2  19  100.58   21.57
   1  -2 -19  116.94   17.49
   1  -2 -18   16.83    8.95
   1  -2 -18   20.86    7.22
  -1   2  18   22.89   12.82
   1  -2 -17   11.34   10.34
   1  -2 -17    3.21    3.08
  -1   2  17   12.34    7.55
   1  -2 -16   25.89    7.77
  -1   2  16    1.76    5.30
   1  -2 -16   23.12    8.19
   1  -2 -15   18.26    9.81
  -1   2  15   19.52    7.14
   1  -2 -15   26.87    7.99
  -1   2  15   12.21   10.20
   1  -2 -14   29.30   10.21
  -1   2  14   10.84    9.65
  -1   2  14   20.96    8.02
   1  -2 -14   24.24    7.49
  -1   2  13   29.26    4.37
   1  -2 -13   29.10    8.72
  -1   2  13   18.41    8.53
  -1   2  13   25.17    8.78
   1  -2 -13   22.25    6.62
   1  -2 -12   -4.57    2.44
   1  -2 -12   -0.24    3.54
  -1   2  12    3.51    2.15
  -1   2  12    0.68    4.30
  -1   2  12    2.24    6.26
   1  -2 -12   -4.17    4.67
   1  -2 -11    1.00    1.86
  -1   2  11    6.72    5.18
   1  -2 -11    3.54    3.43
  -1   2  11    1.56    3.56
  -1   2  11    2.14    5.53
   1  -2 -11    0.64    4.31
  -1   2  10   92.36    9.08
   1  -2 -10   75.31    8.33
  -1   2  10   89.96   13.52
   1  -2 -10   51.09   13.17
   1  -2 -10   69.64   12.82
  -1   2  10   40.13   13.77
  -1   2  10   66.44   13.38
   1  -2 -10   64.69   12.84
  -1   2  10   92.54   13.23
   1  -2 -10   77.65   11.35
   1  -2  -9   99.17   13.56
  -1   2   9  108.02   13.73
   1  -2  -9   80.78   15.95
  -1   2   9   60.36   15.95
  -1   2   9   93.29   15.06
   1  -2  -9  104.64   15.43
  -1   2   9  116.43   14.33
   1  -2  -9  116.48   10.96
  -1   2   9  111.74   10.75
   1  -2  -8   -1.11    3.75
  -1   2   8    6.42    5.65
   1  -2  -8    2.81    1.85
  -1   2   8   -0.63    2.01
  -1   2   8    3.40    5.35
  -1   2   8    0.36    6.38
   1  -2  -8   -3.42    4.22
   1  -2  -8    0.12    5.12
  -1   2   8   -1.10    2.47
  -1   2   7  123.41   18.56
  -1   2   7  172.18   17.00
   1  -2  -7  167.13   18.44
  -1   2   7  124.27   17.28
   1  -2  -7  166.26   18.92
  -1   2   7  183.00   18.33
   1  -2  -7  166.44   14.42
  -1   2   7  188.20   15.03
  -1   2   6   17.12    4.02
  -1   2   6   11.42    2.61
   1  -2  -6    9.11    2.39
  -1   2   6   14.07    6.65
  -1   2   6   12.28    4.82
   1  -2  -6   11.76    5.17
   1  -2  -6   11.85    5.76
  -1   2   6    7.06    6.03
  -1   2   5  359.16   35.77
   1  -2  -5  498.39   33.72
  -1   2   5  460.21   33.27
  -1   2   5  470.40   34.54
   1  -2  -5  463.75   34.70
   1  -2  -5  519.88   37.72
  -1   2   5  539.72   37.83
  -1   2   5  526.84   33.87
   1  -2  -5  542.17   33.73
   1  -2  -4    1.18    3.09
  -1   2   4    2.87    3.40
   1  -2  -4    2.95    2.49
  -1   2   4   10.84    4.57
   1  -2  -4    4.28    3.32
  -1   2   4    5.52    4.67
   1  -2  -4    0.00    4.02
   1  -2  -3  359.95   23.15
   1  -2  -3  367.95   24.42
  -1   2   3  357.23   23.93
  -1   2   3  291.86   28.99
   1  -2  -3  330.59   27.96
  -1   2   3  401.48   27.17
   1  -2  -3  348.22   25.80
  -1   2   2   25.98    4.95
   1  -2   2    5.08    2.41
  -1   2  -2    7.88    2.57
   1  -2   2    6.49    1.92
  -1   2  -2    5.89    3.31
   1  -2   3  444.03   31.64
  -1   2  -3  431.36   31.88
   1  -2   3  455.67   31.37
  -1   2  -3  470.25   30.50
   1  -2   3  423.41   30.31
   1  -2   3  464.10   30.99
  -1   2  -3  457.86   31.12
   1  -2   4   57.47    7.67
  -1   2  -4   53.51    7.77
   1  -2   4   60.77    8.87
  -1   2  -4   53.71    8.25
  -1   2  -4   60.08    7.44
   1  -2   4   65.72    9.72
  -1   2  -4   55.28    8.94
   1  -2   5  114.34   13.26
  -1   2  -5  102.27   13.16
   1  -2   5   96.65   10.33
  -1   2  -5  104.79   10.57
  -1   2  -5   96.91   13.04
   1  -2   5   99.42   12.19
  -1   2  -5  114.65   10.60
  -1   2  -6   85.53   13.57
  -1   2  -6  131.21   10.90
   1  -2   6   93.79   12.67
  -1   2  -6   98.89   13.92
  -1   2  -6  100.20   10.89
   1  -2   6   98.45   10.63
  -1   2  -7   49.23   10.81
  -1   2  -7   51.23    6.42
   1  -2   7   38.26    9.52
  -1   2  -7   23.49   10.52
   1  -2   7   47.48    6.74
  -1   2  -7   43.71    6.09
  -1   2  -8   48.66   15.15
  -1   2  -8   83.87   15.56
   1  -2   8   85.68   14.49
  -1   2  -8   88.48    9.53
   1  -2   8  107.95   10.30
  -1   2  -9   -3.19    5.20
   1  -2   9   -2.31    4.00
  -1   2  -9    0.29    3.98
  -1   2  -9   -0.22    1.60
   1  -2   9    2.94    2.59
  -1   2 -10  115.02   19.16
   1  -2  10  130.97   11.71
  -1   2 -10  112.93   11.02
  -1   2 -10  123.82   20.09
   1  -2  10   89.50   17.06
  -1   2 -11   14.24    8.69
   1  -2  11    2.88    4.54
   1  -2  11    5.33    1.63
  -1   2 -12   39.09   13.84
   1  -2  12   66.15   14.13
   1  -2  12   85.85    8.47
  -1   2 -12   64.17    7.06
   1  -2  13   -2.56    5.18
  -1   2 -13    2.36    1.52
  -1   2 -14  102.09   20.38
  -1   2 -14  116.65   11.25
   1  -2  14  102.13   20.47
  -1   2 -15   11.80    7.40
  -1   2 -15   23.32    4.70
   1  -2  15   15.29    8.34
  -1   2 -16   77.01   21.25
  -1   2 -16  128.57   12.16
   1  -2  16  114.44   21.97
  -1   2 -17   11.38    9.18
  -1   2 -17    6.31    2.80
   1  -2  17   -6.95    7.34
  -1   2 -18   80.63   19.44
  -1   2 -18   60.53    6.75
   1  -2  18   56.57   17.12
  -1   2 -19   17.35   13.83
   1  -2  19   13.40   10.09
  -1   2 -20   31.85   15.54
   1  -2  20    9.84   12.52
  -1   2 -21    8.96    6.66
   1  -2  21    0.82    9.36
  -1   2 -22   76.93   21.32
   1  -2  22   28.22   17.39
  -1   2 -23  -16.28   13.08
   1  -2  23    2.18   11.56
  -1   2 -24   -1.82    8.57
   1  -2  24   -2.67    7.07
  -1   2 -25    2.38    9.20
   1  -2  25  -12.73    6.31
  -1   2 -26   -9.68   10.96
   1  -2  26   10.10   15.31
  -1   2 -27   15.59   12.85
   1  -2  27   -3.04    9.98
  -1   2 -28   -7.99   17.53
   1  -2  28    5.59   13.58
   1  -1 -30   85.88   30.02
   1  -1 -29    7.78   11.37
  -1   1  29  -13.69    7.11
   1  -1 -28   81.56   27.46
  -1   1  28   77.92   26.59
   1  -1 -27   13.80    5.61
  -1   1  27   20.99   14.79
   1  -1 -26   73.28   25.78
  -1   1  26   65.10   22.23
   1  -1 -25   19.94   15.32
  -1   1  25   30.98   11.95
   1  -1 -24  156.54   30.94
  -1   1  24  131.95   28.05
   1  -1 -23    3.34    7.86
  -1   1  23   -9.16   11.85
   1  -1 -22  110.65   24.75
  -1   1  22  126.23   28.52
   1  -1 -21   11.35    9.58
   1  -1 -21   31.95    9.72
  -1   1  21   23.47   10.29
   1  -1 -20   32.26   14.37
   1  -1 -20   65.60   13.01
  -1   1  20   51.56   13.77
   1  -1 -19   43.87   15.03
   1  -1 -19   51.13   11.98
  -1   1  19   26.28    8.70
   1  -1 -18  141.97   24.75
   1  -1 -18  138.89   19.13
  -1   1  18  102.68   22.36
   1  -1 -17   52.65   17.30
   1  -1 -17   66.97   13.11
  -1   1  17   38.31    9.59
   1  -1 -16   18.86    9.08
   1  -1 -16   26.54    7.96
  -1   1  16   25.07   10.83
   1  -1 -15   18.91    8.96
   1  -1 -15   18.63    7.33
  -1   1  15   26.25   11.13
   1  -1 -14   16.41    8.21
  -1   1  14   15.65    6.58
   1  -1 -14   17.62    6.28
   1  -1 -13  371.56   32.08
   1  -1 -13  300.15   34.31
  -1   1  13  296.33   34.31
  -1   1  12   -3.45    5.10
  -1   1  12   -2.53    3.40
   1  -1 -12    1.06    2.73
  -1   1  11  405.65   35.41
  -1   1  11  215.61   33.31
  -1   1  11  364.85   23.40
  -1   1  11  269.53   33.64
   1  -1 -11  424.55   33.83
   1  -1 -11  380.92   23.87
   1  -1 -10    2.38    3.18
  -1   1  10    4.01    3.71
  -1   1  10    1.14    1.44
   1  -1 -10   -2.59    4.35
  -1   1  10    1.31    5.09
   1  -1 -10   -5.09    8.94
  -1   1  10   -1.42    5.73
   1  -1 -10    1.19    1.47
  -1   1   9  313.17   28.45
  -1   1   9  170.37   25.96
   1  -1  -9  296.18   28.60
  -1   1   9  314.48   20.12
   1  -1  -9  233.21   27.33
  -1   1   9  241.79   26.80
   1  -1  -9  312.83   26.84
   1  -1  -9  308.26   20.34
   1  -1  -8   14.76    5.85
   1  -1  -8    9.08    5.18
  -1   1   8    3.94    4.12
  -1   1   8    6.51    2.00
   1  -1  -8    1.86    4.51
  -1   1   8   -1.91    6.08
  -1   1   8    6.56    3.62
   1  -1  -8    4.43    3.20
   1  -1  -8    9.47    2.53
   1  -1  -7  300.92   26.57
   1  -1  -7  337.97   28.73
  -1   1   7  329.74   27.14
  -1   1   7  357.12   22.66
  -1   1   7  268.42   27.15
   1  -1  -7  329.96   27.84
   1  -1  -7  347.17   27.50
   1  -1  -7  360.97   22.79
   1  -1  -6    0.16    3.03
   1  -1  -6    0.00    2.47
   1  -1  -6    0.08    2.93
  -1   1   6    2.14    3.55
  -1   1   6    2.72    4.13
  -1   1   6    0.46    4.05
   1  -1  -6    5.47    3.48
  -1   1   6   -0.36    3.28
   1  -1  -6    3.42    1.64
  -1   1   5  134.19   14.09
   1  -1  -5  119.21   12.23
   1  -1  -5   96.22   12.75
  -1   1   5   86.85   12.60
   1  -1  -5  100.20   12.36
  -1   1   5  102.92   11.90
   1  -1  -5  127.55   13.66
  -1   1   5  118.20   11.07
   1  -1  -5  113.96   10.98
   1  -1  -4    5.16    3.98
  -1   1   4    1.60    3.80
   1  -1  -4    5.13    3.87
  -1   1   4    0.84    3.38
   1  -1  -4    7.15    2.90
  -1   1   4    3.41    2.95
   1  -1  -4    7.20    3.84
  -1   1   4    5.36    3.40
  -1   1  -3   39.51    7.18
   1  -1   3   40.62    6.41
   1  -1   3   37.05    5.75
  -1   1  -3   43.73    6.17
   1  -1   4    9.82    3.43
  -1   1  -4    6.14    2.75
   1  -1   4    5.68    4.75
   1  -1   4    6.41    4.32
  -1   1  -4    4.87    2.81
   1  -1   5  703.42   49.03
   1  -1   5  728.29   48.85
  -1   1  -5  592.73   49.22
   1  -1   5  727.92   43.55
  -1   1  -6   11.23    2.22
   1  -1   6    7.25    2.10
   1  -1   6    2.22    4.99
  -1   1  -6    4.49    4.44
   1  -1   6   10.15    5.59
  -1   1  -7  721.22   42.38
   1  -1   7  616.84   50.97
  -1   1  -7  627.37   51.35
   1  -1   7  649.70   51.78
   1  -1   7  697.44   42.81
  -1   1  -8    6.34    2.29
   1  -1   8    3.66    1.60
   1  -1   8    1.46    4.21
   1  -1   8   -5.46    8.62
  -1   1  -8    7.98    5.46
  -1   1  -9  222.28   15.28
   1  -1   9  207.26   24.61
  -1   1  -9  203.60   25.35
   1  -1   9  211.44   15.74
  -1   1 -10   27.18    3.57
  -1   1 -10   26.79    9.81
   1  -1  10   13.70    6.48
   1  -1  10   21.19    3.55
   1  -1  11  714.75   60.37
   1  -1  11  790.65   46.14
  -1   1 -11  678.90   61.66
   1  -1  12   -4.36    3.90
  -1   1 -12    1.70    5.56
  -1   1 -13  139.03   26.02
   1  -1  13  204.43   27.04
   1  -1  14   -0.71    5.00
  -1   1 -14    2.39    3.54
  -1   1 -15  419.15   46.10
   1  -1  15  439.34   46.15
   1  -1  16   18.97   12.14
  -1   1 -16   19.77   13.17
  -1   1 -17  227.67   32.72
   1  -1  17  205.96   31.23
  -1   1 -18   33.53   13.85
   1  -1  18   27.88   14.23
  -1   1 -19   21.15   11.72
   1  -1  19   21.54    8.94
  -1   1 -20  132.85   27.77
   1  -1  20  101.24   23.83
  -1   1 -21   14.21   13.61
   1  -1  21   14.91   13.30
  -1   1 -22   19.47   13.75
   1  -1  22   14.81   10.37
  -1   1 -23   36.75   13.98
   1  -1  23   42.38   17.60
  -1   1 -24   77.57   23.35
   1  -1  24   71.82   24.55
  -1   1 -25   12.05    9.22
   1  -1  25   32.80   18.00
  -1   1 -26   65.34   23.70
   1  -1  26   41.88   20.61
  -1   1 -27  -12.97   18.65
   1  -1  27   13.34    6.79
  -1   1 -28  105.12   32.12
   1  -1  28   62.25   25.20
   1   0 -30   46.79   21.64
   1   0 -29   -1.97   11.26
  -1   0  29    1.69    6.18
   1   0 -28   34.28   17.72
  -1   0  28   40.58   16.90
   1   0 -27   -0.28   12.06
  -1   0  27    2.24   10.03
   1   0 -26   53.09   15.65
  -1   0  26   31.70   14.91
   1   0 -25    1.52   11.17
  -1   0  25    5.09    5.42
   1   0 -24   42.87   19.88
  -1   0  24   25.77   11.67
   1   0 -23   -1.19    6.72
  -1   0  23    1.95    7.05
   1   0 -22   -5.75    8.97
  -1   0  22    3.65    5.03
   1   0 -21   19.59   11.71
   1   0 -21   17.05    7.39
  -1   0  21   20.52    9.63
   1   0 -20  112.69   25.97
   1   0 -20  121.36   17.24
  -1   0  20   86.89   21.71
   1   0 -19   60.02   16.61
   1   0 -19   62.87   11.68
  -1   0  19   58.75   15.37
   1   0 -18   57.15   17.49
   1   0 -18   77.52   14.94
  -1   0  18   60.41   16.34
   1   0 -17   25.07   14.10
  -1   0  17   21.94   10.69
   1   0 -17   26.19    8.55
   1   0 -16  186.25   21.40
   1   0 -16  140.32   25.89
  -1   0  16  145.02   27.40
   1   0 -15   35.25   14.09
   1   0 -15   66.04   11.88
  -1   0  15   40.91   11.42
  -1   0  14  298.51   34.64
   1   0 -14  322.45   29.43
   1   0 -13   17.37    5.88
  -1   0  13    9.66    5.99
   1   0 -12  844.67   56.83
  -1   0  12  707.24   60.86
  -1   0  11  218.87   26.95
   1   0 -11  218.23   25.62
  -1   0  11  212.24   15.85
  -1   0  11  202.03   25.80
   1   0 -11  253.83   23.37
   1   0 -11  248.56   15.97
  -1   0  10  156.51   20.48
   1   0 -10  128.22   17.03
   1   0 -10  103.90   18.35
  -1   0  10  131.09   10.69
   1   0 -10  114.45   19.38
  -1   0  10  117.06   16.95
   1   0 -10  131.66   15.48
   1   0 -10  138.72   10.63
   1   0  -9    7.24    4.18
   1   0  -9   -3.07    2.80
  -1   0   9    1.11    4.32
  -1   0   9   -2.42    1.73
   1   0  -9   -7.04    2.92
  -1   0   9    1.56    3.21
   1   0  -9    5.61    7.32
   1   0  -9    2.40    1.81
   1   0  -8   36.84    9.90
   1   0  -8   54.81    9.13
  -1   0   8   49.99    5.87
  -1   0   8   47.85   10.36
   1   0  -8   49.58   10.24
  -1   0   8   56.39   10.84
   1   0  -8   45.18    9.01
   1   0  -7    7.49    6.51
  -1   0   7    2.26    3.57
   1   0  -7    8.41    2.36
  -1   0   7    8.36    2.26
   1   0  -7    2.18    3.01
  -1   0   7   15.44    5.51
   1   0  -7    4.42    3.43
  -1   0   6   51.55    9.40
   1   0  -6   64.36   10.46
  -1   0   6   59.14    6.55
   1   0  -6   75.24    7.28
   1   0  -6   51.56    9.54
  -1   0   6   53.08    8.96
   1   0  -6   72.73    9.73
   1   0  -5  118.29   12.95
   1   0  -5   95.25   12.96
  -1   0   5  124.11   10.93
   1   0  -5  145.79   11.39
  -1   0   5   79.94   12.01
  -1   0   5  116.60   13.38
   1   0  -5  115.27   12.60
   1   0  -4  137.72   14.22
  -1   0   4  133.91   14.51
   1   0  -4  151.12   12.80
  -1   0   4  153.12   12.43
  -1   0   4  128.48   14.24
   1   0  -4  166.94   14.48
   1   0   3  785.63   44.62
  -1   0  -3  716.93   44.67
   1   0   3  623.27   47.47
  -1   0  -3  702.95   47.40
  -1   0  -4   10.95    3.68
   1   0   4   15.65    3.55
  -1   0  -4    3.88    5.66
   1   0   4   11.21    4.43
   1   0   5   73.42    7.37
  -1   0  -5   61.34    6.95
   1   0   5   68.15   10.04
  -1   0  -5   62.88   11.06
  -1   0  -6    2.37    1.89
   1   0   6    4.02    2.00
   1   0   6    1.34    3.58
  -1   0  -6    3.08    5.18
   1   0   6    7.66    6.37
  -1   0  -6    0.02    5.85
  -1   0  -7    8.60    2.27
  -1   0  -7   19.22    6.89
   1   0   7   16.01    7.79
  -1   0  -7    8.40    5.62
   1   0   7    7.40    4.67
  -1   0  -8   16.56    3.28
   1   0   8   20.18    3.93
  -1   0  -8   22.41    8.44
   1   0   8   11.64    7.12
   1   0   8   13.66    7.35
  -1   0  -8   17.08    7.43
   1   0   9   67.35   13.49
  -1   0  -9   84.52   14.98
  -1   0  -9   77.16    6.98
  -1   0  -9   54.56   12.53
   1   0   9   77.32   15.03
   1   0   9   79.94    7.53
   1   0  10   11.32    3.15
  -1   0 -10   14.99    6.58
  -1   0 -10    3.58    4.13
   1   0  10    4.67    3.60
  -1   0 -10   13.40    2.48
   1   0  11  968.53   74.29
  -1   0 -11 1022.14   75.18
   1   0  12   -0.60    4.09
  -1   0 -12    3.69    3.64
   1   0  13  294.45   34.54
  -1   0 -13  293.80   34.69
  -1   0 -14    7.61    8.20
   1   0  14   -1.98    5.13
  -1   0 -15   36.18   12.48
   1   0  15   22.11   10.65
  -1   0 -16    9.42    5.89
   1   0  16   14.59    8.58
  -1   0 -17    4.41    6.01
   1   0  17    4.26    7.64
  -1   0 -18    2.00    7.59
   1   0  18    7.75   11.44
  -1   0 -19    1.97    9.71
   1   0  19   11.55    8.06
  -1   0 -20   20.77   15.10
   1   0  20   22.64    7.39
  -1   0 -21   16.74   10.57
   1   0  21   17.72    9.97
  -1   0 -22   63.22   18.80
   1   0  22   62.36   17.28
  -1   0 -23   22.97   15.54
   1   0  23   40.74   15.82
  -1   0 -24   94.24   29.63
   1   0  24   46.67   18.16
  -1   0 -25   13.87   12.38
   1   0  25   31.51   12.36
  -1   0 -26   47.64   11.67
   1   0  26   50.66   18.57
  -1   0 -27    2.51   10.93
   1   0  27   -0.77   11.93
  -1   0 -28   22.03   23.43
   1   0  28   17.25    7.40
   1   1 -29   -4.13    9.97
  -1  -1  29   -7.69    9.51
   1   1 -28   15.47    7.66
  -1  -1  28   23.56   16.84
   1   1 -27   -8.56   14.28
  -1  -1  27    1.73   10.73
   1   1 -26    8.08    5.73
  -1  -1  26   15.92    6.32
   1   1 -25   -5.63    5.47
  -1  -1  25   14.75   16.11
   1   1 -24    4.37   12.02
  -1  -1  24    7.44    7.76
   1   1 -23    8.12   14.87
  -1  -1  23   -2.78    7.73
   1   1 -22   56.28   18.68
   1   1 -22   89.30   15.77
  -1  -1  22   74.53   18.66
   1   1 -21    3.46    6.15
   1   1 -21   28.63    9.99
  -1  -1  21    4.57   10.25
   1   1 -20  128.16   26.06
  -1  -1  20  137.17   26.67
   1   1 -20  159.30   21.07
   1   1 -19   20.61   10.35
  -1  -1  19   27.51   11.90
   1   1 -19   40.14   11.50
   1   1 -18  281.68   28.67
  -1  -1  18  248.51   35.53
   1   1 -18  252.45   35.36
   1   1 -17   26.10   14.52
  -1  -1  17   43.35   13.39
   1   1 -17   50.86   11.37
   1   1 -16  332.52   31.52
  -1  -1  16  318.49   38.16
   1   1 -15  105.80   15.19
  -1  -1  15   74.71   16.62
   1   1 -14  327.78   29.85
  -1  -1  14  263.64   33.23
  -1  -1  13  143.93   21.84
   1   1 -13  182.58   14.01
  -1  -1  12  458.20   44.78
   1   1 -12  490.96   45.62
   1   1 -12  527.63   32.76
  -1  -1  11  150.24   12.35
   1   1 -11  151.17   12.25
  -1  -1  11  128.81   18.88
   1   1 -11  113.78   18.14
  -1  -1  10  260.28   28.50
   1   1 -10  229.49   28.92
   1   1 -10  308.10   21.18
  -1  -1  10  305.19   21.28
   1   1 -10  235.96   28.34
   1   1 -10  337.63   31.74
   1   1  -9   47.70   11.13
   1   1  -9   60.61    6.82
   1   1  -9   43.07    9.94
  -1  -1   9   44.17   11.66
   1   1  -9   52.21   10.88
  -1  -1   9   50.50    6.22
   1   1  -8   54.66   10.08
   1   1  -8   62.12    7.04
   1   1  -8   60.65   11.51
  -1  -1   8   60.76   11.49
   1   1  -8   48.16   10.12
  -1  -1   8   66.52    7.42
   1   1  -7    6.40    4.45
   1   1  -7   19.73    3.85
   1   1  -7    9.02    5.09
  -1  -1   7   10.48    5.53
   1   1  -7   10.41    3.36
  -1  -1   7   19.14    3.72
   1   1  -6    8.85    4.10
   1   1  -6   12.06    4.86
   1   1  -6    7.57    2.82
  -1  -1   6   14.35    4.96
   1   1  -6    6.76    3.38
  -1  -1   6    7.30    3.36
   1   1  -5   58.30    9.89
  -1  -1   5   78.98    8.32
   1   1  -5   72.22    7.95
  -1  -1   5   47.32    9.52
  -1  -1   4  169.57   13.96
   1   1  -4  150.30   13.57
   1   1  -4  146.40   15.18
  -1  -1   4  159.46   15.38
  -1  -1   3  436.97   28.54
   1   1  -3  397.84   28.05
   1   1   2   14.82    3.98
  -1  -1  -2   13.67    4.51
   1   1   2   16.56    4.58
  -1  -1  -2    9.90    3.82
   1   1   2   24.20    3.98
  -1  -1  -2   24.40    4.02
   1   1   3   28.29    5.35
   1   1   3   20.72    5.83
  -1  -1  -3   22.67    6.96
  -1  -1  -3   24.78    5.34
   1   1   3   37.95    5.92
  -1  -1  -3   33.68    5.90
   1   1   4    8.54    2.75
   1   1   4    3.74    2.05
  -1  -1  -4    9.86    4.75
  -1  -1  -4    5.03    5.19
   1   1   4   11.59    4.02
  -1  -1  -4    7.78    3.35
   1   1   5  173.37   18.26
  -1  -1  -5  236.83   19.87
  -1  -1  -5  199.56   20.63
   1   1   5  199.87   20.36
   1   1   5  222.68   15.38
   1   1   5  198.04   16.27
  -1  -1  -5  211.94   16.83
  -1  -1  -6   11.82    4.15
   1   1   6    2.06    3.03
  -1  -1  -6    6.89    5.46
   1   1   6    6.43    1.44
  -1  -1  -6    5.85    3.29
  -1  -1  -7   31.25    8.51
  -1  -1  -7   36.15    8.63
   1   1   7   46.67   10.22
  -1  -1  -7   44.25    6.22
   1   1   7   55.26    6.51
   1   1   8    5.96    2.77
   1   1   8   -2.23    4.01
  -1  -1  -8    3.12    6.16
  -1  -1  -8    2.08    7.06
   1   1   8   -4.63    6.54
  -1  -1  -8   15.52    4.64
   1   1   9   27.73    4.47
   1   1   9   12.44    5.48
  -1  -1  -9   28.20    7.80
  -1  -1  -9   25.73    6.81
   1   1   9   17.03    8.78
  -1  -1  -9   20.30    3.57
   1   1  10   21.16    4.11
  -1  -1 -10   15.21    8.23
   1   1  10   24.31    9.69
  -1  -1 -10   27.64    4.78
  -1  -1 -10   26.45   10.97
   1   1  11   96.10   16.92
  -1  -1 -11  104.01   17.50
   1   1  12  110.54   19.06
   1   1  12  113.18   10.37
  -1  -1 -12   88.60   16.76
  -1  -1 -13  128.47   22.23
   1   1  13  129.38   22.13
  -1  -1 -14    7.76    6.21
   1   1  14   25.40    9.37
  -1  -1 -15   84.65   18.51
   1   1  15   83.16   19.37
  -1  -1 -16   -2.99    4.90
   1   1  16    2.22    5.56
  -1  -1 -17    1.15    5.06
   1   1  17    6.62    8.77
  -1  -1 -18    1.76    7.27
   1   1  18    2.02    4.65
  -1  -1 -19    9.88    7.07
   1   1  19   13.08    6.34
  -1  -1 -20   72.78   22.76
   1   1  20   76.61   21.86
  -1  -1 -21   56.54   17.42
   1   1  21   40.88   17.96
  -1  -1 -22    5.99    6.23
   1   1  22   11.64   10.49
  -1  -1 -23   17.05    8.57
   1   1  23    5.11    9.28
  -1  -1 -24   -0.51    5.83
   1   1  24    1.56    5.66
  -1  -1 -25   -3.30    6.03
   1   1  25    5.93    9.13
  -1  -1 -26   12.53   11.15
   1   1  26   -8.46   13.39
  -1  -1 -27   14.58   17.18
   1   1  27    5.81   11.47
  -1  -1 -28    5.45    7.60
   1   1  28    5.05    7.80
   1   2 -29   14.83   10.96
  -1  -2  29   14.80    6.75
   1   2 -28  -11.76    8.20
  -1  -2  28   23.51   18.66
   1   2 -27   17.34   16.61
  -1  -2  27   10.48   16.76
   1   2 -26   26.28   12.14
  -1  -2  26   10.63   12.83
   1   2 -25   26.97   15.64
  -1  -2  25   15.48    9.02
   1   2 -24   -7.63   12.45
  -1  -2  24   10.67    6.06
   1   2 -23   11.89    5.82
  -1  -2  23   -2.44    8.79
   1   2 -22   12.48   12.76
   1   2 -22    8.52    3.56
  -1  -2  22    0.48    5.32
   1   2 -21   14.01   10.45
   1   2 -21   15.24    7.14
  -1  -2  21   13.29    9.12
   1   2 -20   18.91   13.50
   1   2 -20    6.74    6.20
  -1  -2  20    5.54   11.17
   1   2 -19   40.60   15.13
  -1  -2  19   21.41   12.70
   1   2 -19   34.13   10.10
  -1  -2  18   10.43   10.08
   1   2 -18   18.38    6.76
  -1  -2  17    1.97    4.87
   1   2 -17    1.68    4.71
  -1  -2  16   29.86   11.02
   1   2 -16   26.24    4.07
  -1  -2  15    3.03    5.71
   1   2 -15   14.57    2.97
   1   2 -15   13.33    3.08
   1   2 -14   13.25    7.96
  -1  -2  14    3.16    4.92
   1   2 -14    9.62    3.47
   1   2 -14    6.41    2.32
   1   2 -13   19.73    9.38
  -1  -2  13   23.14    6.69
   1   2 -13   35.68    6.48
   1   2 -13   39.10    5.97
   1   2 -12  115.46   18.91
   1   2 -12  153.00   13.88
  -1  -2  12   95.65   18.82
   1   2 -12  172.44   15.41
  -1  -2  11  445.94   43.35
   1   2 -11  521.66   34.69
  -1  -2  11  524.30   35.43
   1   2 -11  472.76   43.03
  -1  -2  10  293.66   29.37
   1   2 -10  260.02   28.81
  -1  -2  10  322.80   23.52
   1   2 -10  293.79   22.50
   1   2 -10  248.39   28.70
   1   2  -9  926.99   67.88
  -1  -2   9  849.07   67.89
   1   2  -9  896.36   67.41
  -1  -2   9 1018.82   60.84
   1   2  -9 1003.42   60.50
   1   2  -8  110.53   11.33
  -1  -2   8  110.27   11.64
   1   2  -8   80.90   14.35
  -1  -2   8   93.27   14.49
   1   2  -8   89.35   13.55
   1   2  -7  348.79   32.30
  -1  -2   7  390.13   32.25
  -1  -2   7  391.41   28.58
   1   2  -7  412.48   28.41
   1   2  -7  357.06   32.32
   1   2  -6   10.70    3.28
   1   2  -6   11.51    5.59
  -1  -2   6   11.68    2.73
  -1  -2   6   14.25    4.25
   1   2  -5  381.85   27.27
  -1  -2   5  382.91   27.71
  -1  -2   5  324.06   28.65
   1   2  -5  370.85   28.87
  -1  -2   4   21.11    6.71
   1   2  -4   23.04    5.67
  -1  -2   4   25.17    5.26
   1   2  -4   28.79    6.48
  -1  -2   3    0.59    2.19
   1   2  -3    3.03    4.08
   1   2  -3    2.68    3.27
  -1  -2   3    5.18    3.31
   1   2  -2  163.56   14.27
   1   2  -2  164.23   14.80
  -1  -2   2  137.77   14.68
   1   2  -1  121.05   13.80
  -1  -2   1  148.82   14.88
   1   2   0   16.04    5.70
  -1  -2   0   26.38    6.25
   1   2   0   19.65    5.51
  -1  -2   0   34.45    5.90
  -1  -2  -1  997.16   64.05
   1   2   1  984.58   62.96
   1   2   1 1084.45   64.22
  -1  -2  -1 1038.04   64.42
   1   2   2  204.23   17.43
  -1  -2  -2  162.67   16.82
   1   2   2  197.20   17.17
  -1  -2  -2  186.40   16.92
   1   2   2  159.64   16.50
   1   2   3   16.12    3.58
   1   2   3    2.41    4.14
  -1  -2  -3    7.14    3.78
   1   2   3   10.83    4.45
  -1  -2  -3    7.11    4.35
  -1  -2  -4  151.39   14.49
   1   2   4  135.69   13.46
   1   2   4  179.84   15.49
   1   2   4  115.14   14.84
  -1  -2  -4  136.00   15.55
   1   2   5   35.16    8.13
  -1  -2  -5   38.72    8.30
  -1  -2  -5   38.85    7.58
   1   2   5   29.42    5.30
   1   2   5   30.68    7.91
   1   2   5   50.75    7.37
  -1  -2  -5   43.93    7.10
  -1  -2  -6  163.06   16.84
   1   2   6  156.80   18.83
   1   2   6  123.06   13.15
  -1  -2  -6  155.34   14.08
   1   2   6  163.55   14.00
   1   2   6  137.93   16.91
  -1  -2  -6  139.32   17.04
  -1  -2  -7   17.34    7.20
   1   2   7   24.85    8.79
  -1  -2  -7   29.99    6.19
   1   2   7   13.66    2.63
   1   2   7   18.29    3.56
  -1  -2  -7   21.82    4.67
   1   2   7   15.04    3.77
   1   2   8   13.61    3.81
  -1  -2  -8    8.38    3.42
   1   2   8    1.82    6.59
  -1  -2  -8    7.92    3.90
   1   2   8    5.48    3.53
   1   2   8   10.81    3.53
  -1  -2  -8   19.08    4.40
  -1  -2  -9   54.98    7.46
   1   2   9   52.53    7.23
   1   2   9   52.37   12.19
  -1  -2  -9   48.18   12.32
   1   2   9   57.61   12.62
  -1  -2  -9   43.56   11.14
   1   2   9   53.08   13.51
   1   2   9   67.26    7.87
   1   2  10   10.91    3.66
  -1  -2 -10    8.16    5.45
   1   2  10   13.60    9.24
   1   2  10   11.69    6.15
   1   2  10   10.61    3.37
   1   2  11   58.47    8.77
   1   2  11   55.15    7.29
  -1  -2 -11   48.79   11.90
   1   2  11   54.38   13.43
   1   2  11   58.08    7.53
   1   2  12   51.73    7.57
   1   2  12   47.91    6.55
  -1  -2 -12   43.04   11.95
   1   2  12   35.30   11.24
   1   2  12   44.24    6.55
   1   2  13   13.35    3.67
   1   2  13    8.25    6.19
   1   2  13   21.16    4.87
  -1  -2 -13   11.01    7.51
   1   2  14  100.74   19.95
   1   2  14  129.89   11.51
  -1  -2 -14  128.50   21.61
   1   2  15   67.32   17.98
   1   2  15   58.27    7.22
  -1  -2 -15   27.30   13.54
  -1  -2 -16   32.68   14.28
   1   2  16   41.58   14.52
  -1  -2 -17   20.83   10.44
   1   2  17   15.40   12.71
  -1  -2 -18    2.41    5.35
   1   2  18    6.15    5.43
  -1  -2 -19   10.98    6.09
   1   2  19   21.10   10.48
  -1  -2 -20   16.71   14.62
   1   2  20   25.26    8.98
  -1  -2 -21   26.96   13.75
   1   2  21   46.69   16.33
  -1  -2 -22    1.45    9.90
   1   2  22   14.80    8.86
  -1  -2 -23   35.42   12.51
   1   2  23   17.13   11.74
  -1  -2 -24  -10.81   16.05
   1   2  24    1.92   10.25
  -1  -2 -25   25.91    7.06
   1   2  25    4.86    5.60
  -1  -2 -26   -4.66    9.81
   1   2  26   10.01    6.49
  -1  -2 -27    5.65    6.92
   1   2  27   -3.65    7.37
  -1  -2 -28   28.61   21.74
   1   3 -29   20.81   12.47
  -1  -3  29   34.06   25.26
   1   3 -28   38.48   17.18
  -1  -3  28   47.84   19.89
   1   3 -27  -12.33    9.36
  -1  -3  27   12.53   18.82
   1   3 -26   21.57   11.55
  -1  -3  26   28.25   15.20
   1   3 -25    3.95    7.10
  -1  -3  25   19.59   15.21
   1   3 -24   23.20   13.43
  -1  -3  24   42.88   19.40
   1   3 -23   41.23   12.71
  -1  -3  23   17.51   14.41
   1   3 -22   22.17   13.75
   1   3 -22   22.96    7.24
  -1  -3  22   29.74   12.97
   1   3 -21    8.00    6.19
  -1  -3  21   12.06    9.48
   1   3 -21    2.47    5.91
  -1  -3  20   11.35    6.27
   1   3 -20   17.52   10.01
   1   3 -20   27.48    9.05
  -1  -3  19  109.61   23.20
   1   3 -18   25.45    4.33
   1   3 -18   28.05    4.69
  -1  -3  18   28.65   13.93
   1   3 -17   46.79    6.56
   1   3 -17   39.39    6.91
  -1  -3  17   46.20   15.20
   1   3 -16   35.19    5.94
  -1  -3  16   29.75   10.03
   1   3 -16   35.97    6.96
   1   3 -15   29.43    9.69
  -1  -3  15   48.90   13.94
   1   3 -15   58.69    9.44
   1   3 -15   57.39    8.43
   1   3 -14   27.48    9.14
   1   3 -14   54.56    8.06
  -1  -3  14   55.25   15.23
   1   3 -14   47.57    8.50
  -1  -3  13  143.55   21.95
   1   3 -13  137.31   22.05
   1   3 -13  170.22   17.07
   1   3 -13  163.65   16.02
   1   3 -12   73.82   14.65
   1   3 -12  106.93   11.98
  -1  -3  12   75.79   15.88
   1   3 -12  118.80   14.32
  -1  -3  11  261.90   29.67
   1   3 -11  289.17   23.88
   1   3 -11  238.11   29.21
   1   3 -11  312.47   26.11
  -1  -3  10   12.75    5.16
   1   3 -10    7.56    3.87
   1   3 -10   12.72    8.47
  -1  -3  10   18.17    4.48
   1   3  -9   35.61    7.89
   1   3  -9   39.21   10.06
   1   3  -9   41.21    7.61
  -1  -3   9   40.38    7.75
  -1  -3   9   29.48    8.03
   1   3  -8   18.78    7.78
   1   3  -8   16.81    7.82
  -1  -3   8   13.29    6.03
   1   3  -8   23.22    6.38
  -1  -3   8   13.39    4.57
   1   3  -7  215.17   19.68
  -1  -3   7  226.86   20.59
  -1  -3   7  197.39   21.65
   1   3  -7  212.10   22.03
   1   3  -6    1.19    5.31
  -1  -3   6    6.26    3.27
   1   3  -6    9.00    5.21
  -1  -3   6    7.80    4.12
   1   3  -5   62.98   10.58
  -1  -3   5   72.31   10.34
  -1  -3   5   70.25   10.67
   1   3  -5   70.21    9.97
   1   3  -4    0.34    2.72
  -1  -3   4    1.20    3.88
   1   3  -4    1.36    4.31
  -1  -3   4    7.72    4.47
   1   3  -3    4.99    3.32
  -1  -3   3    1.95    3.23
  -1  -3   3    2.63    3.87
   1   3  -3    4.03    2.87
   1   3  -2  278.08   21.90
   1   3  -2  225.87   23.26
  -1  -3   2  266.95   23.50
  -1  -3   1  562.11   38.78
   1   3  -1  487.88   38.15
  -1  -3   0  257.06   21.04
  -1  -3   0  233.05   23.61
   1   3   0  256.49   22.12
   1   3   1    3.41    4.07
  -1  -3  -1   10.46    5.17
  -1  -3  -1    2.32    3.91
   1   3   1    2.21    2.91
   1   3   2   30.21    5.75
  -1  -3  -2   25.98    6.03
   1   3   2   28.25    4.82
   1   3   2   32.92    6.88
  -1  -3  -2   36.37    8.00
   1   3   3  518.99   36.38
  -1  -3  -3  491.05   36.12
   1   3   3  506.61   36.14
   1   3   3  477.59   35.98
  -1  -3  -3  476.52   37.05
   1   3   4   45.92    8.55
  -1  -3  -4   42.55    7.68
  -1  -3  -4   46.02    8.10
   1   3   4   45.96    8.83
   1   3   4   60.28    8.65
   1   3   4   56.08    8.14
   1   3   5   74.39   10.73
   1   3   5   65.54   11.01
  -1  -3  -5   56.48   11.03
   1   3   5   69.68    9.75
   1   3   5   46.31    7.45
  -1  -3  -5   58.44    9.80
  -1  -3  -6   -0.33    2.79
   1   3   6    2.29    4.19
   1   3   6    5.82    3.33
   1   3   6   -1.86    2.84
  -1  -3  -6    0.06    2.96
  -1  -3  -7    3.91    3.70
   1   3   7   -2.54    3.72
   1   3   7    4.63    2.71
  -1  -3  -7    0.40    2.16
   1   3   7   -0.11    2.72
   1   3   7    6.45    6.38
   1   3   8   -2.61    3.26
  -1  -3  -8    4.80    4.81
   1   3   8   -3.03    3.55
  -1  -3  -8   -2.68    3.89
   1   3   8    7.51    3.82
   1   3   8   -0.67    2.76
   1   3   9   19.41    5.57
   1   3   9   23.06    8.63
  -1  -3  -9   22.73    7.76
   1   3   9   29.47    6.84
   1   3   9   30.43    6.14
   1   3  10   16.61    6.30
   1   3  10   14.46    4.12
  -1  -3 -10   15.79    7.63
   1   3  10    7.68    3.44
   1   3  10   18.89    7.56
   1   3  10   14.02    3.89
   1   3  11   -0.69    2.36
   1   3  11    1.26    2.28
  -1  -3 -11   -1.57    5.89
   1   3  11   -2.81    5.99
   1   3  11   -3.14    3.78
   1   3  11    4.99    1.81
   1   3  12   43.21    8.52
  -1  -3 -12   41.28   12.69
   1   3  12   51.55    8.31
   1   3  12   51.01   13.35
   1   3  12   34.85   12.74
   1   3  12   67.53    9.61
   1   3  13  102.94   23.11
  -1  -3 -13  114.43   20.97
   1   3  13  108.26   22.52
   1   3  13  166.80   16.05
   1   3  13  149.99   15.74
   1   3  13  139.74   14.09
   1   3  14   31.83    6.14
  -1  -3 -14   15.71    4.56
   1   3  14   35.90    5.61
   1   3  14   28.00   13.42
   1   3  14   35.51    5.98
   1   3  15   25.11    4.69
  -1  -3 -15   18.65   13.44
   1   3  15   19.98    8.86
   1   3  15   24.69    4.57
   1   3  16  250.86   36.71
  -1  -3 -16  248.76   35.03
   1   3  16  271.78   20.59
   1   3  16  270.34   19.77
  -1  -3 -17    6.13    5.18
   1   3  17   17.09    3.15
   1   3  17   17.61    8.99
  -1  -3 -18   34.73   11.13
   1   3  18   23.23    8.94
  -1  -3 -19  303.68   42.42
   1   3  19  303.86   43.35
  -1  -3 -20  151.68   29.51
   1   3  20  154.62   30.32
  -1  -3 -21  101.22   24.50
   1   3  21   75.67   20.36
  -1  -3 -22   70.70   19.76
   1   3  22   45.59   18.15
  -1  -3 -23  138.58   30.29
   1   3  23  122.13   27.16
  -1  -3 -24   33.18    7.23
   1   3  24   46.10   18.82
  -1  -3 -25   51.46   22.16
   1   3  25   45.73   23.39
  -1  -3 -26   12.31   12.88
   1   3  26   25.88   19.18
  -1  -3 -27   16.38   15.31
   1   3  27    2.50    8.27
  -1  -3 -28   20.42   14.35
   1   4 -29    5.05   12.55
  -1  -4  29   28.59   20.13
   1   4 -28   -1.93    7.25
  -1  -4  28   13.77   15.76
  -1  -4  27   -2.15   15.35
   1   4 -27   20.87   14.19
  -1  -4  26   -7.90   15.36
   1   4 -26   -4.81    8.93
  -1  -4  25   14.90   15.43
   1   4 -25   14.75   17.78
  -1  -4  24    5.49   11.97
   1   4 -24   22.24   18.15
  -1  -4  23   13.21   12.83
   1   4 -23   11.07   13.43
  -1  -4  22   55.02   17.03
   1   4 -22   54.78   21.02
  -1  -4  21   15.87   11.33
   1   4 -21    1.64    5.11
  -1  -4  20   84.42   21.95
  -1  -4  19  147.12   26.72
   1   4 -19  158.18   15.40
  -1  -4  18   57.83   16.22
   1   4 -18   66.80    9.99
   1   4 -18   71.43    9.71
  -1  -4  17   65.23   17.94
   1   4 -17   97.05   12.65
   1   4 -17  114.85   13.06
   1   4 -16  110.35   22.01
  -1  -4  16  106.18   20.50
   1   4 -16  134.01   15.56
   1   4 -16  130.88   14.87
   1   4 -15   79.17   19.37
   1   4 -15  109.58   13.51
  -1  -4  15   71.88   16.84
   1   4 -15  105.45   14.05
  -1  -4  14  149.93   23.03
   1   4 -14  178.12   18.54
   1   4 -14  129.07   22.80
   1   4 -14  195.14   20.27
  -1  -4  13   70.85   15.19
   1   4 -13  105.27   13.02
   1   4 -13   80.47   16.64
   1   4 -13  105.49   14.45
  -1  -4  12  176.53   25.34
   1   4 -12  210.16   20.24
   1   4 -12  156.42   23.75
   1   4 -12  235.16   23.44
   1   4 -11   14.97    6.97
   1   4 -11   37.56    8.96
   1   4 -11   28.25    7.51
  -1  -4  11   28.22    9.11
   1   4 -10   -0.90    3.57
   1   4 -10    3.51    5.51
   1   4 -10   -3.75    4.10
  -1  -4  10   -5.10    4.38
   1   4  -9   28.00    8.39
   1   4  -9   38.62    9.82
   1   4  -9   47.67    9.72
   1   4  -9   42.35    8.98
  -1  -4   9   36.38    8.10
  -1  -4   9   30.08    9.81
   1   4  -8   -7.31    7.19
   1   4  -8    4.73    3.42
  -1  -4   8   -2.34    4.55
   1   4  -8   -2.86    4.36
  -1  -4   8   -2.28    3.29
  -1  -4   7  237.03   23.14
   1   4  -7  201.16   21.50
  -1  -4   7  222.67   23.49
   1   4  -7  225.17   22.56
   1   4  -6  263.28   25.68
  -1  -4   6  283.46   26.64
  -1  -4   6  277.54   25.61
   1   4  -6  275.34   25.85
   1   4  -5  324.35   27.67
  -1  -4   5  294.37   28.04
   1   4  -5  334.72   27.27
  -1  -4   5  286.92   26.64
  -1  -4   4  190.47   22.21
   1   4  -4  223.95   22.12
   1   4  -4  214.57   20.54
  -1  -4   4  243.37   20.91
  -1  -4   3  154.40   17.19
   1   4  -3  111.94   16.44
   1   4  -3  140.18   14.61
  -1  -4   2  269.13   25.87
   1   4  -2  264.72   26.34
   1   4  -1  450.83   39.17
  -1  -4   1  504.91   38.99
   1   4   0  440.44   41.56
  -1  -4   0  550.98   42.82
  -1  -4  -1  514.46   37.19
  -1  -4  -1  477.81   40.47
   1   4   1  514.77   39.66
  -1  -4  -2  652.47   44.05
   1   4   2  639.36   43.31
   1   4   2  690.89   44.16
   1   4   2  534.58   44.93
  -1  -4  -2  588.73   45.93
   1   4   3  470.09   35.86
  -1  -4  -3  471.34   35.94
   1   4   3  471.50   35.86
   1   4   3  431.76   37.38
  -1  -4  -3  450.08   38.91
   1   4   4  901.74   58.34
   1   4   4  826.09   58.28
  -1  -4  -4  828.45   58.35
   1   4   4  863.73   60.08
  -1  -4  -4  907.56   60.69
   1   4   5   97.92   14.51
   1   4   5  110.27   15.23
   1   4   5  124.23   17.44
   1   4   5   90.05   13.96
  -1  -4  -5   87.49   14.66
   1   4   5  109.24   15.52
  -1  -4  -5  104.15   16.91
   1   4   6  251.87   24.50
   1   4   6  313.24   27.59
   1   4   6  241.36   24.94
  -1  -4  -6  248.15   25.41
   1   4   6  273.49   25.92
   1   4   6  269.55   24.48
  -1  -4  -6  288.85   26.67
  -1  -4  -7   16.11    7.11
   1   4   7   16.45    4.74
   1   4   7   11.97    5.61
   1   4   7   27.49    7.93
   1   4   7   20.41    8.74
   1   4   7   20.04    5.70
   1   4   8  138.73   18.32
  -1  -4  -8  115.91   18.50
   1   4   8  152.25   19.99
   1   4   8  157.23   19.95
   1   4   8  177.17   18.38
   1   4   8  137.76   16.44
   1   4   9    7.34    4.99
  -1  -4  -9    3.06    3.64
   1   4   9   -2.69    3.64
   1   4   9   -1.83    3.89
   1   4   9   -4.13    4.54
   1   4   9    0.49    5.43
  -1  -4 -10    1.85    5.19
   1   4  10    0.86    5.83
   1   4  10    7.69    5.51
   1   4  10   -2.31    3.24
   1   4  10    5.04    3.14
   1   4  11   55.12   10.15
   1   4  11   48.75    8.87
  -1  -4 -11   41.42   11.75
   1   4  11   28.22   10.13
   1   4  11   38.75   11.88
   1   4  11   49.16    9.39
   1   4  12   35.17    8.93
   1   4  12   38.12    7.87
  -1  -4 -12   36.20    9.31
   1   4  12   24.56    7.52
   1   4  12   30.68   13.03
   1   4  12   43.94    7.68
   1   4  13  107.98   13.74
  -1  -4 -13   99.72   19.05
   1   4  13   93.37   18.99
   1   4  13  121.52   14.87
   1   4  13   73.60   18.59
   1   4  13  112.89   15.54
   1   4  14   39.95    8.13
   1   4  14   31.18    6.88
  -1  -4 -14   37.43   12.80
   1   4  14   26.06    9.59
   1   4  14   24.75    9.26
   1   4  14   42.27    8.65
   1   4  15   89.88   11.54
  -1  -4 -15   74.12   17.14
   1   4  15   86.45   21.64
   1   4  15   99.39   20.73
   1   4  15  107.24   13.34
   1   4  15  103.52   13.70
   1   4  16  140.43   14.77
   1   4  16  153.56   16.46
   1   4  16  109.26   24.06
   1   4  16  153.12   15.72
  -1  -4 -16  134.04   24.35
   1   4  17   49.10    7.27
  -1  -4 -17   28.12    8.10
   1   4  17   46.93   13.50
  -1  -4 -18   26.93   13.55
   1   4  18    2.53   11.64
  -1  -4 -19  175.40   31.04
   1   4  19  180.64   32.55
  -1  -4 -20    5.70    6.07
   1   4  20   -3.41    6.29
  -1  -4 -21   50.72   17.12
   1   4  21   39.04   15.77
  -1  -4 -22   -6.80   14.98
   1   4  22  -11.39   12.98
  -1  -4 -23   72.75   20.53
   1   4  23   34.01   16.01
  -1  -4 -24   -6.71   15.55
   1   4  24    0.04   15.80
  -1  -4 -25   -7.74    8.01
   1   4  25   20.50   15.71
  -1  -4 -26   -7.21   10.15
   1   4  26   -6.20    8.35
  -1  -4 -27   24.20   14.67
   1   4  27    0.38   10.67
  -1  -4 -28    3.76   14.83
   1   5 -28   13.28   11.14
  -1  -5  28   54.05   26.76
   1   5 -27   14.54   15.16
  -1  -5  27   13.86    6.33
   1   5 -26   33.19   16.06
  -1  -5  26   12.10   18.28
   1   5 -25  143.26   34.22
  -1  -5  25  146.33   32.81
   1   5 -24    1.33    5.22
  -1  -5  24    2.17    8.43
   1   5 -23  193.90   35.83
  -1  -5  23  195.49   32.50
   1   5 -22   18.14   18.41
  -1  -5  22   50.27   18.04
  -1  -5  21   54.92   16.07
  -1  -5  20  100.21   22.81
   1   5 -19  525.85   39.03
  -1  -5  19  479.06   54.41
  -1  -5  18    2.73    8.89
   1   5 -18    0.14    2.55
   1   5 -18   10.95    3.29
  -1  -5  17  175.86   29.32
   1   5 -17  200.49   20.78
   1   5 -17  166.38   27.67
   1   5 -17  212.97   22.48
  -1  -5  16   27.57   12.75
   1   5 -16   28.63    7.44
   1   5 -16   23.03   11.32
   1   5 -16   33.12    8.29
  -1  -5  15  191.30   28.59
   1   5 -15  208.52   21.73
   1   5 -15  166.85   26.73
   1   5 -15  219.34   23.78
   1   5 -14    5.73    8.28
   1   5 -14   -3.82    3.13
   1   5 -14   -1.22    6.12
  -1  -5  14   -1.02    7.43
   1   5 -13   29.86   10.55
   1   5 -13   29.60    7.10
   1   5 -13   29.07    7.38
  -1  -5  13   23.03    8.12
   1   5 -12   19.32    9.22
   1   5 -12    7.95    4.98
   1   5 -12    9.05    4.72
  -1  -5  12    5.47    4.30
   1   5 -11   11.92    3.48
   1   5 -11    9.62    5.29
   1   5 -11    9.66    5.96
  -1  -5  11   10.66    2.96
   1   5 -10   -3.94    3.40
   1   5 -10    1.32    3.63
   1   5 -10    0.44    2.94
   1   5  -9   11.66    8.57
   1   5  -9   18.52    8.18
   1   5  -9   18.93    7.08
  -1  -5   9   20.77    6.34
   1   5  -8   20.51    7.09
  -1  -5   8   19.67    5.33
   1   5  -8   16.84    5.43
   1   5  -8   24.99    9.07
  -1  -5   7  162.49   19.17
   1   5  -7  153.43   18.90
  -1  -5   7  150.83   20.13
   1   5  -7  144.33   19.30
   1   5  -7  167.08   22.35
   1   5  -6  330.03   30.48
  -1  -5   6  309.95   29.16
  -1  -5   6  336.03   31.91
   1   5  -6  333.28   30.42
   1   5  -6  405.67   34.98
   1   5  -5  140.14   16.79
  -1  -5   5  146.66   17.08
   1   5  -5  147.34   18.81
  -1  -5   5  145.29   19.17
   1   5  -4  166.16   18.28
  -1  -5   4  134.47   21.26
   1   5  -4  170.47   20.93
   1   5  -3  194.11   19.70
  -1  -5   3  173.11   22.68
   1   5  -3  169.10   22.29
   1   5  -2  438.25   37.85
  -1  -5   2  429.63   39.59
   1   5  -1  297.13   29.72
  -1  -5   1  293.19   30.74
  -1  -5   0  223.18   20.08
   1   5   0  170.96   22.38
  -1  -5   0  183.42   22.25
  -1  -5  -1   38.31    8.61
   1   5   1   31.69    9.63
  -1  -5  -1   45.73   11.38
  -1  -5  -2   68.19   10.27
  -1  -5  -2   64.25   13.70
   1   5   2   54.10   12.00
  -1  -5  -3  163.39   23.93
   1   5   3  181.04   22.84
   1   5   3  176.85   20.05
   1   5   3  183.75   20.75
  -1  -5  -3  194.72   20.55
   1   5   4  131.53   14.94
   1   5   4   97.91   13.62
   1   5   4  113.07   15.96
   1   5   4   94.69   16.23
  -1  -5  -4   79.98   16.08
   1   5   4  123.39   19.62
   1   5   5  113.31   14.58
   1   5   5   99.89   13.90
   1   5   5  111.04   15.44
   1   5   5   99.41   16.91
   1   5   5  100.22   17.45
   1   5   6  139.23   16.52
   1   5   6  113.78   16.61
  -1  -5  -6  117.04   15.82
   1   5   6  122.57   16.43
   1   5   6  142.03   19.71
   1   5   6  116.24   18.46
  -1  -5  -7   54.76   11.56
   1   5   7   66.28   12.29
   1   5   7   68.26   12.67
   1   5   7   56.33   11.10
   1   5   7   62.31   11.80
   1   5   7   72.85   14.63
   1   5   7   58.52   13.51
  -1  -5  -8   39.75    7.97
   1   5   8   53.08   11.45
   1   5   8   45.34   11.52
   1   5   8   40.75    9.16
   1   5   8   55.13   12.45
   1   5   8   51.71   10.27
   1   5   8   46.27   10.68
  -1  -5  -9   14.98    6.54
   1   5   9   16.81    7.43
   1   5   9   24.72    8.38
   1   5   9   19.25    7.50
   1   5   9   17.91    6.66
  -1  -5 -10  218.52   28.19
   1   5  10  248.16   30.30
   1   5  10  284.09   26.48
   1   5  10  264.53   26.47
   1   5  10  283.83   29.24
  -1  -5 -11   61.69   15.83
   1   5  11   96.50   15.19
   1   5  11   54.05   14.37
   1   5  11   91.93   15.16
   1   5  11  117.20   18.38
  -1  -5 -12  273.03   33.39
   1   5  12  288.23   34.53
   1   5  12  267.22   35.71
   1   5  12  334.56   31.43
   1   5  12  309.22   29.19
   1   5  12  299.90   27.86
   1   5  13   36.63   10.86
   1   5  13   28.37    7.76
  -1  -5 -13   15.41    8.63
   1   5  13    2.92    6.00
   1   5  13   14.66   10.26
   1   5  13   11.24    5.86
   1   5  14   69.26   12.07
   1   5  14   69.48   10.92
  -1  -5 -14   67.33   15.15
   1   5  14   61.91   16.37
   1   5  14   65.47   15.23
   1   5  14   80.12   12.68
  -1  -5 -15  114.05   22.74
   1   5  15  117.66   24.09
   1   5  15  157.48   19.15
   1   5  15  137.41   27.58
   1   5  15  165.56   20.02
   1   5  15  181.96   21.51
  -1  -5 -16  120.64   23.57
   1   5  16  137.63   26.92
   1   5  16  140.43   16.61
   1   5  16  164.73   18.86
   1   5  16  123.31   24.77
   1   5  16  151.65   18.09
   1   5  17   18.20    6.37
   1   5  17    7.70    9.49
  -1  -5 -17   -4.91    7.99
   1   5  17    4.51    9.93
   1   5  18    1.96    7.58
  -1  -5 -18   16.63    9.97
   1   5  19   -0.30    8.02
  -1  -5 -19   14.51   14.02
   1   5  20   41.99   15.60
  -1  -5 -20   30.94   14.49
   1   5  21   13.48    6.42
  -1  -5 -21   -2.80   10.35
   1   5  22   41.57   15.85
  -1  -5 -22   28.40   14.40
   1   5  23   12.85    8.87
  -1  -5 -23   18.58   11.30
   1   5  24   16.01   16.62
  -1  -5 -24   -4.96   11.10
   1   5  25    8.41   11.17
  -1  -5 -25    4.65    8.21
   1   5  26   15.93    7.74
  -1  -5 -26   12.78    9.10
  -1  -5 -27   27.67   12.59
  -1  -5 -28   25.46   17.91
   1   6 -28   -1.61    9.04
  -1  -6  28   -4.04    8.34
   1   6 -27   15.77   20.51
  -1  -6  27   -2.22    9.09
   1   6 -26   31.66   12.17
  -1  -6  26   -0.73   11.99
   1   6 -25   14.91   14.90
  -1  -6  25   -0.50   11.10
   1   6 -24    1.94    7.27
  -1  -6  24   23.93   16.09
   1   6 -23    3.09    6.56
  -1  -6  23  -11.65   14.48
  -1  -6  22   17.54   11.92
  -1  -6  21   10.23    9.46
  -1  -6  20    9.61    6.71
   1   6 -20   15.80    6.56
  -1  -6  19    0.07   11.49
   1   6 -19   10.42    4.71
  -1  -6  18   35.15   13.45
   1   6 -18   39.55    9.25
   1   6 -18   35.93   10.26
   1   6 -18   28.53   13.15
  -1  -6  17   21.14    9.44
   1   6 -17   44.00    8.69
   1   6 -17   52.02   11.17
   1   6 -17   41.10   15.78
  -1  -6  16   58.15   16.13
   1   6 -16   57.98   10.95
   1   6 -16   56.45   17.55
   1   6 -16   81.21   15.08
  -1  -6  15  145.32   23.15
   1   6 -15  164.36   19.69
   1   6 -15  157.11   21.19
   1   6 -15  137.26   24.43
  -1  -6  14    5.39    7.94
   1   6 -14   18.86   12.07
   1   6 -14    9.55    6.10
   1   6 -14    5.11    4.42
  -1  -6  13  125.24   21.27
   1   6 -13  141.96   18.66
   1   6 -13  150.72   20.66
   1   6 -13  143.75   23.08
  -1  -6  12   20.06    7.24
   1   6 -12   26.78    8.04
   1   6 -12   19.00    8.03
   1   6 -12   27.76    9.57
  -1  -6  11   55.53   12.60
   1   6 -11   62.68   14.47
   1   6 -11   57.81   11.90
   1   6 -11   66.83   13.90
  -1  -6  10    4.66    4.45
   1   6 -10   -5.15    4.60
   1   6 -10    1.66    2.36
   1   6 -10   -0.51    6.51
  -1  -6   9  253.01   27.91
   1   6  -9  236.21   27.15
   1   6  -9  265.21   29.63
   1   6  -9  258.33   30.27
  -1  -6   8   29.33    7.53
   1   6  -8   17.48    6.36
   1   6  -8   16.99    7.18
   1   6  -8   28.41    7.72
   1   6  -7   36.42    9.28
   1   6  -7   30.64   11.42
  -1  -6   7   32.42    8.40
   1   6  -7   38.09    9.67
   1   6  -6   93.94   15.98
   1   6  -6   56.79   16.70
  -1  -6   6   92.87   13.59
   1   6  -6   88.16   13.49
   1   6  -5    3.41    3.70
   1   6  -5    7.56    4.84
   1   6  -5    0.85    2.95
   1   6  -4   10.06    5.40
   1   6  -4   13.08    6.76
   1   6  -4    9.39    4.52
   1   6  -3   83.85   15.40
   1   6  -3   94.69   17.40
  -1  -6   3   85.06   16.07
   1   6  -3   66.06   11.45
   1   6  -2    0.09    4.72
   1   6  -2    8.08    9.11
  -1  -6   2    6.81    4.25
   1   6  -1   20.29   11.19
   1   6  -1   12.07    9.69
  -1  -6   1   34.66   10.09
  -1  -6   0  133.50   15.49
   1   6   0   66.04   15.35
  -1  -6   0  102.96   17.09
   1   6   0   93.69   17.56
  -1  -6  -1   21.85    4.94
   1   6   1   42.41   11.29
   1   6   1   28.00    9.10
  -1  -6  -2  661.56   46.20
   1   6   2  679.60   55.67
   1   6   2  512.74   48.05
   1   6   3   99.77   17.17
   1   6   3   98.39   14.71
   1   6   3  124.99   22.08
  -1  -6  -3   98.33   15.30
   1   6   3  101.31   15.97
   1   6   4  876.54   62.44
   1   6   4  869.45   63.36
   1   6   4  916.27   66.80
   1   6   4 1016.65   71.17
   1   6   4  989.73   71.65
   1   6   5   68.05   12.34
   1   6   5   51.12   11.64
   1   6   5   59.35   14.46
   1   6   5   56.90   12.58
   1   6   5   67.36   16.74
   1   6   6  130.99   16.85
   1   6   6  127.43   15.50
   1   6   6  109.18   17.49
   1   6   6  115.28   20.10
   1   6   6  134.97   20.16
   1   6   7   64.77   13.14
   1   6   7   73.07   12.43
   1   6   7   71.38   14.21
  -1  -6  -7   52.24   12.56
   1   6   7   89.16   15.43
   1   6   7   84.93   15.51
   1   6   7   63.58   14.86
   1   6   8  160.37   20.65
  -1  -6  -8  154.69   21.09
   1   6   8  181.14   21.11
   1   6   8  169.48   22.66
   1   6   8  159.72   20.26
   1   6   8  186.53   24.04
   1   6   8  172.32   25.37
  -1  -6  -9   10.85    8.73
   1   6   9   25.61    9.25
   1   6   9   22.42    8.33
   1   6   9   16.51    6.86
   1   6   9   27.33   10.93
   1   6   9   15.61    8.15
  -1  -6 -10   27.53    9.84
   1   6  10   52.99   14.01
   1   6  10   38.19   11.13
   1   6  10   36.93   11.07
   1   6  10   50.08    9.84
   1   6  10   44.78   11.61
  -1  -6 -11   28.67   11.20
   1   6  11   33.99   12.01
   1   6  11   35.40   10.97
   1   6  11   52.73   11.75
   1   6  11   57.72   13.60
  -1  -6 -12  152.41   24.31
   1   6  12  189.16   28.72
   1   6  12  214.69   27.07
   1   6  12  209.83   24.46
   1   6  12  151.31   25.35
   1   6  12  199.34   22.74
   1   6  13  112.18   19.46
   1   6  13  117.19   17.23
  -1  -6 -13   86.50   18.91
   1   6  13   82.72   18.98
   1   6  13   91.94   19.92
   1   6  13   90.63   15.87
   1   6  14   96.31   16.03
   1   6  14   99.64   14.56
  -1  -6 -14   62.57   17.13
   1   6  14   67.04   17.15
   1   6  14   86.18   20.63
   1   6  14  100.54   15.79
  -1  -6 -15  107.38   25.43
   1   6  15  150.21   21.10
   1   6  15  115.65   23.94
   1   6  15  138.79   20.17
   1   6  15  127.44   26.99
   1   6  15  206.03   25.93
   1   6  16  515.80   57.24
   1   6  16  570.31   44.71
   1   6  16  524.17   57.02
  -1  -6 -16  574.09   56.72
   1   6  17   67.76   12.01
   1   6  17   41.29   13.66
  -1  -6 -17   36.77   13.74
   1   6  17   43.16   16.15
   1   6  18   60.25   17.99
  -1  -6 -18   42.23   14.55
   1   6  18   38.56   18.11
   1   6  19    9.10   12.68
  -1  -6 -19   23.51   12.43
   1   6  20    1.08    8.82
  -1  -6 -20   -5.64    9.60
   1   6  21    4.94   12.06
  -1  -6 -21    7.41    6.88
   1   6  22   47.46   19.83
  -1  -6 -22   21.78   11.76
   1   6  23   12.30    9.18
  -1  -6 -23    7.41    8.81
   1   6  24   11.84   12.87
  -1  -6 -24   17.24   15.97
   1   6  25   20.45   14.07
  -1  -6 -25   -5.73   11.95
   1   6  26   -1.77   10.32
  -1  -6 -26   13.88    8.13
  -1  -6 -27   11.44    7.33
  -1  -6 -28   13.46   15.84
  -1  -7  28   -6.49   13.78
   1   7 -28   -2.13   12.59
  -1  -7  27  -20.87   10.49
   1   7 -27   16.65   17.85
  -1  -7  26    0.40   12.07
   1   7 -26   17.78   17.13
  -1  -7  25  -11.89   11.00
   1   7 -25    4.42    8.34
  -1  -7  24    3.00    5.42
   1   7 -24   10.11    8.82
  -1  -7  23    2.75    7.41
  -1  -7  22   -4.14    5.61
  -1  -7  21   -0.31    7.27
  -1  -7  20   10.19    4.66
   1   7 -20   26.92    8.69
  -1  -7  19   -1.29    8.57
   1   7 -19    6.42    4.83
   1   7 -19    7.88    8.38
  -1  -7  18    3.35    7.86
   1   7 -18   -6.11    5.90
   1   7 -18   15.76    9.43
  -1  -7  17  213.78   31.09
   1   7 -17  263.05   27.76
   1   7 -17  200.14   33.00
  -1  -7  16   -4.98    9.04
   1   7 -16   -5.56    4.49
   1   7 -16   -3.86    5.60
  -1  -7  15   86.80   19.25
   1   7 -15  103.32   16.88
   1   7 -15   74.98   18.75
  -1  -7  14   -2.94    7.65
   1   7 -14   -3.87    2.48
   1   7 -14   -1.17    4.58
  -1  -7  13  219.58   29.80
   1   7 -13  259.75   28.65
   1   7 -13  241.54   30.48
  -1  -7  12    4.63    6.40
   1   7 -12    0.87    4.79
   1   7 -12   -5.54    9.68
  -1  -7  11  104.21   18.09
   1   7 -11  116.12   18.13
   1   7 -11   93.17   17.41
  -1  -7  10   21.20    8.27
   1   7 -10   31.31   10.72
   1   7 -10   29.39   10.49
  -1  -7   9    1.11    2.88
   1   7  -9    5.16    4.77
   1   7  -9    0.07    3.05
   1   7  -8  287.93   31.63
  -1  -7   8  285.57   28.95
   1   7  -7   29.32    8.37
  -1  -7   7   31.81    8.30
   1   7  -7   26.24    9.49
   1   7  -6    8.08    4.75
   1   7  -6    3.38    6.14
   1   7  -5   35.56    9.63
   1   7  -5   25.72    8.51
   1   7  -4  109.27   20.03
   1   7  -4  175.07   19.19
   1   7  -3    6.39    3.82
   1   7  -3   21.85    9.41
   1   7  -2    9.58    6.20
   1   7  -1   16.00    6.58
   1   7   0   40.57   11.02
  -1  -7   0   67.87   11.20
   1   7   1   50.48   12.54
  -1  -7  -1   57.14   10.75
  -1  -7  -2  496.88   37.54
   1   7   2  387.28   40.60
  -1  -7  -3    6.94    3.90
   1   7   3    3.27    6.04
   1   7   3   17.16    7.91
  -1  -7  -4   17.45    5.95
   1   7   4   15.76    7.30
   1   7   4   33.44    9.00
   1   7   5   20.43    7.33
   1   7   5   20.91    6.66
   1   7   5   30.96   10.14
   1   7   6  336.96   32.83
   1   7   6  369.04   32.57
   1   7   6  380.38   36.12
   1   7   7    6.31    3.22
   1   7   7    8.90    7.41
   1   7   7    2.12    2.97
   1   7   8   -0.18    4.87
   1   7   8   10.07    5.14
   1   7   8    5.95    3.18
   1   7   9  118.84   17.57
  -1  -7  -9  122.86   18.19
   1   7   9  116.27   20.45
   1   7   9  111.12   18.14
   1   7  10   -5.49    7.90
   1   7  10    3.59    4.68
  -1  -7 -10   -7.22    5.92
   1   7  10   -0.90    5.00
   1   7  11  163.49   21.29
  -1  -7 -11  135.42   20.41
   1   7  11  147.98   23.42
   1   7  11  137.47   20.47
   1   7  12    2.29    4.75
   1   7  12   11.47    6.48
  -1  -7 -12    9.16    6.95
   1   7  12   19.36    7.62
   1   7  13  274.55   33.17
   1   7  13  312.55   39.39
   1   7  13  322.91   31.80
   1   7  13  269.50   37.76
  -1  -7 -13  307.02   35.54
  -1  -7 -14   -0.07    3.50
   1   7  14    2.25    6.20
   1   7  14    1.31    3.96
   1   7  14    0.52    3.12
   1   7  15  343.11   43.57
   1   7  15  366.99   34.73
   1   7  15  354.87   43.22
  -1  -7 -15  284.71   38.87
   1   7  16   97.28   16.13
   1   7  16   84.76   20.04
  -1  -7 -16   77.28   18.78
   1   7  16   81.88   18.20
   1   7  17   92.19   14.48
   1   7  17   60.97   18.62
  -1  -7 -17   67.26   20.04
   1   7  17   61.25   16.79
   1   7  18   16.14   11.28
  -1  -7 -18   38.66   12.37
   1   7  18   26.37   12.73
   1   7  19   52.37   15.61
  -1  -7 -19   50.36   15.11
   1   7  19   34.24   14.76
   1   7  20    3.81    9.20
  -1  -7 -20   -9.12    6.02
   1   7  21   13.56    9.03
  -1  -7 -21    6.00    5.44
   1   7  22  -10.67   11.59
  -1  -7 -22   -1.76    5.41
   1   7  23    4.00    9.74
  -1  -7 -23  -11.43   11.11
   1   7  24   -8.93   10.38
  -1  -7 -24   12.05   17.47
   1   7  25  -20.70   20.81
  -1  -7 -25   23.92   17.97
   1   7  26   -9.40    7.37
  -1  -7 -26   -6.45   11.19
  -1  -7 -27   -9.75   16.22
  -1  -7 -28   12.80   15.41
  -1  -8  28  -17.08    8.26
  -1  -8  27   38.59   13.97
   1   8 -27   26.56   15.35
  -1  -8  26   -2.55    7.08
   1   8 -26   10.44   12.09
  -1  -8  25   54.94   16.98
   1   8 -25   70.77   24.67
  -1  -8  24   13.91   16.39
   1   8 -24   -4.88   16.17
  -1  -8  23   61.68   21.52
  -1  -8  22    9.93   13.84
  -1  -8  21   65.67   15.58
  -1  -8  20    1.80    9.06
   1   8 -20    4.65    4.44
  -1  -8  19   41.07   13.00
   1   8 -19   60.58   13.01
   1   8 -19   55.17   20.00
  -1  -8  18    1.17    5.85
   1   8 -18   -1.53    9.57
   1   8 -18   14.77    6.32
  -1  -8  17   15.36   11.38
   1   8 -17   26.86    9.96
   1   8 -17   20.67    7.21
  -1  -8  16   33.21   12.22
   1   8 -16   20.68    8.53
   1   8 -16   31.39   10.58
  -1  -8  15   17.54   11.91
   1   8 -15    1.26    5.98
   1   8 -15   12.28    7.89
  -1  -8  14   71.21   16.86
   1   8 -14   70.64   17.66
   1   8 -14   96.38   17.17
  -1  -8  13    2.26    4.11
   1   8 -13    1.16    4.83
   1   8 -13   -2.50    5.23
  -1  -8  12  323.53   34.84
   1   8 -12  346.88   35.39
   1   8 -12  271.98   35.91
  -1  -8  11    8.77    8.16
   1   8 -11   -6.96    6.39
   1   8 -11    8.29    7.53
  -1  -8  10  483.80   43.44
   1   8 -10  480.40   45.34
   1   8 -10  446.23   44.32
  -1  -8   9   43.20   10.43
   1   8  -9   42.80   11.83
   1   8  -8  805.22   64.24
  -1  -8   8  779.56   59.96
   1   8  -7   31.94   10.89
   1   8  -6  191.22   25.99
   1   8  -5   85.39   13.39
   1   8  -5   68.26   18.89
   1   8  -4  429.89   42.91
   1   8  -4  425.99   36.02
   1   8  -3   92.25   14.17
   1   8  -3   75.22   17.27
   1   8  -2  124.18   22.69
   1   8  -2  199.09   19.90
   1   8  -1   72.51   18.78
  -1  -8   0  355.07   31.96
   1   8   0  310.71   35.54
  -1  -8  -1   11.05    6.85
   1   8   1    9.50    7.62
  -1  -8  -2   13.29    6.92
   1   8   2    7.20    5.48
  -1  -8  -3   19.83    6.22
   1   8   3   24.52   10.01
   1   8   3   27.36    8.22
  -1  -8  -4   66.04   12.22
   1   8   4   69.50   14.96
   1   8   4   74.58   12.10
   1   8   5   21.49   10.63
   1   8   5   24.98    8.35
   1   8   6   28.03    7.70
   1   8   6   35.23    8.55
   1   8   6   39.09   11.07
   1   8   7  117.57   18.32
   1   8   7  124.28   17.89
   1   8   7  125.84   20.23
   1   8   8    7.74    4.68
   1   8   8   14.94    7.65
   1   8   9  125.77   19.57
   1   8   9  146.90   22.91
   1   8   9  142.30   21.34
   1   8  10   40.10   10.14
   1   8  10   50.34   14.16
   1   8  10   37.30   11.50
   1   8  11  151.52   22.27
  -1  -8 -11  113.95   20.03
   1   8  11  127.11   20.74
   1   8  11  130.93   23.78
   1   8  12   49.99   12.81
   1   8  12   56.51   13.67
  -1  -8 -12   61.29   11.67
   1   8  12   68.99   13.57
  -1  -8 -13   77.47   16.77
   1   8  13   80.85   18.60
   1   8  13   70.04   15.56
   1   8  13   49.66   16.77
   1   8  13   77.92   15.32
  -1  -8 -14    2.24   10.53
   1   8  14   15.70   11.30
   1   8  14   24.75   10.74
   1   8  14   17.92   11.42
   1   8  14   10.57    4.90
  -1  -8 -15   26.47    8.57
   1   8  15   18.69   12.15
   1   8  15   15.27    9.35
   1   8  15   11.43   10.02
   1   8  15   23.38    8.79
   1   8  16   42.96   13.23
   1   8  16   70.64   14.60
   1   8  16   46.61   13.56
   1   8  16   63.06   19.16
  -1  -8 -16   62.04   15.35
   1   8  17   30.39   11.23
   1   8  17   42.36   11.25
   1   8  17   31.27   13.38
  -1  -8 -17   18.17   10.36
   1   8  17   19.01    6.97
   1   8  18    3.96    5.17
   1   8  18    4.23    5.30
  -1  -8 -18   11.08   10.36
   1   8  18   29.20   14.64
   1   8  19   30.28   15.46
  -1  -8 -19    8.01   12.65
   1   8  19   11.41    9.49
   1   8  20   16.58   15.38
  -1  -8 -20    7.05    8.36
   1   8  20    9.78    6.36
   1   8  21   31.14   18.17
  -1  -8 -21   16.12    5.98
   1   8  21   29.46   18.43
   1   8  22   18.92   15.36
  -1  -8 -22   -3.57    5.68
   1   8  23    8.53    9.06
  -1  -8 -23   -7.25    9.13
   1   8  24   27.61   11.42
  -1  -8 -24   15.42   16.97
   1   8  25   14.66   15.55
  -1  -8 -25   17.74    6.64
  -1  -8 -26   11.64   15.71
  -1  -9  27   66.34   24.85
   1   9 -27   62.09   25.45
  -1  -9  26    6.00    6.53
   1   9 -26    2.71   12.18
  -1  -9  25   56.65   21.52
   1   9 -25   74.41   24.52
  -1  -9  24   16.22    9.62
  -1  -9  23   72.80   23.31
  -1  -9  22   15.40    5.91
  -1  -9  21   18.25   10.87
  -1  -9  20   23.93   13.77
   1   9 -20   24.76    9.93
  -1  -9  19   26.54   12.23
   1   9 -19   23.54   12.10
   1   9 -19   28.68   10.27
  -1  -9  18   -8.36    7.45
   1   9 -18    6.83    6.22
   1   9 -18   10.98    4.60
  -1  -9  17    1.93    5.02
   1   9 -17   -5.77    6.15
   1   9 -17   -2.44    4.59
  -1  -9  16  110.86   23.01
   1   9 -16  151.24   21.98
   1   9 -16  141.20   26.61
  -1  -9  15   17.40    8.37
   1   9 -15    8.60    6.11
   1   9 -15    6.10    5.08
  -1  -9  14  118.85   22.65
   1   9 -14  125.05   21.98
   1   9 -14  104.80   21.78
  -1  -9  13   48.68   11.89
   1   9 -13   60.10   15.77
   1   9 -13   45.43   15.41
  -1  -9  12  175.16   24.36
   1   9 -12  197.08   26.23
   1   9 -12  164.29   26.51
  -1  -9  11   96.30   17.75
   1   9 -11   86.15   19.31
   1   9 -11   98.35   19.28
  -1  -9  10  157.23   23.75
   1   9 -10  161.50   26.42
   1   9 -10  197.92   26.29
   1   9  -9  143.27   25.19
  -1  -9   9  215.56   25.33
   1   9  -8  111.02   21.24
   1   9  -7   71.67   17.54
   1   9  -6   52.65   12.85
   1   9  -5   22.07   14.25
   1   9  -4    4.35    5.01
   1   9  -3   34.35   12.22
   1   9  -2   -2.84    5.78
   1   9  -2   -0.94    2.75
   1   9  -1   17.17    8.04
   1   9   0   52.39   15.34
   1   9   1   -4.40    5.14
   1   9   2   20.21    9.65
   1   9   3   20.45    7.87
   1   9   3   31.32   12.72
   1   9   4   60.66   11.78
   1   9   4   45.14   13.82
   1   9   5   29.27    8.81
   1   9   5   26.12   10.45
   1   9   6  264.87   33.87
   1   9   7    6.37    8.89
   1   9   7    7.26    7.53
   1   9   8  222.42   26.56
   1   9   8  207.19   27.35
   1   9   9   38.04   12.83
   1   9   9   40.02   14.95
   1   9  10  209.86   25.68
   1   9  10  224.49   32.07
   1   9  10  272.18   32.44
   1   9  11   45.91   13.75
   1   9  11   32.04   10.10
   1   9  11   37.07   13.99
   1   9  12   98.39   20.84
   1   9  12  118.06   20.54
   1   9  12   94.44   18.18
   1   9  13   43.19   12.75
   1   9  13   30.79   11.93
  -1  -9 -13   18.78    9.81
   1   9  13   65.11   16.07
   1   9  14   96.63   17.91
   1   9  14  115.36   19.51
   1   9  14   72.27   19.81
   1   9  14   84.14   18.81
  -1  -9 -14   78.05   17.97
  -1  -9 -15   30.63   11.00
   1   9  15   27.78   12.76
   1   9  15   24.19   12.23
   1   9  15   28.70   12.04
   1   9  15   35.18   11.76
  -1  -9 -16   17.65   13.42
   1   9  16    6.74   10.05
   1   9  16    2.18    9.88
   1   9  16    9.67   10.14
   1   9  16   -4.87    3.21
   1   9  17   20.67   10.42
   1   9  17   14.82   11.45
   1   9  17    8.39    7.13
  -1  -9 -17   21.92   12.26
   1   9  18    9.60    7.12
   1   9  18   20.22    5.04
   1   9  18    4.16    5.40
  -1  -9 -18    3.59    6.93
   1   9  19   75.15   18.37
   1   9  19   42.76   14.77
   1   9  19   43.53   16.54
  -1  -9 -19   61.91   18.20
   1   9  20  -15.66   14.10
   1   9  20   -5.02   14.57
   1   9  20    2.34    7.27
  -1  -9 -20    3.84    8.42
   1   9  21  112.28   28.05
   1   9  21   52.89   17.88
  -1  -9 -21   97.16   24.19
   1   9  21  101.76   27.53
  -1  -9 -22   23.56   14.94
   1   9  22   12.20    6.08
  -1  -9 -23   80.42   20.57
   1   9  23   81.90   24.16
  -1  -9 -24   40.91   18.86
   1   9  24   20.98    8.46
   1   9  25   53.87   21.72
  -1 -10  27   -3.16    8.12
   1  10 -26   21.12   11.74
  -1 -10  26    3.50   11.67
   1  10 -25   11.71   12.17
  -1 -10  25    7.57    9.62
  -1 -10  24   -4.74    6.47
  -1 -10  23   10.53   12.46
  -1 -10  22   15.08   10.45
  -1 -10  21    9.95    9.41
  -1 -10  20   28.14   12.67
   1  10 -20   25.23   10.30
   1  10 -20   38.74   11.60
  -1 -10  19   26.32   10.58
   1  10 -19   26.34   14.62
   1  10 -19   21.11    5.95
  -1 -10  18   -1.90    5.97
   1  10 -18    7.56    7.15
   1  10 -18   10.44    5.85
  -1 -10  17   27.12    9.80
   1  10 -17   41.66   15.23
   1  10 -17   37.75   12.58
  -1 -10  16  -15.77    5.83
   1  10 -16    2.51    5.43
   1  10 -16   -8.58    7.60
  -1 -10  15   66.42   17.40
   1  10 -15   88.88   20.92
   1  10 -15   92.85   19.94
  -1 -10  14  -11.83    7.82
   1  10 -14    5.48    7.16
   1  10 -14    0.97    5.39
  -1 -10  13   85.54   17.94
   1  10 -13  106.29   21.11
   1  10 -13  118.49   21.52
  -1 -10  12    1.43    5.88
   1  10 -12   -3.70    4.00
   1  10 -12   -3.17    5.74
  -1 -10  11  136.52   20.99
   1  10 -11  157.53   25.33
   1  10 -11  148.74   24.11
  -1 -10  10    8.14    3.43
   1  10 -10   -2.61    4.40
   1  10 -10    0.84    4.56
   1  10  -9   85.43   18.17
   1  10  -8   35.89   14.01
   1  10  -7    9.11    8.54
   1  10  -6   99.20   20.13
   1  10  -5    4.81    4.19
   1  10  -4   58.84   17.71
   1  10  -3   28.00    9.89
   1  10  -2   48.86   15.06
   1  10  -1  247.24   33.01
   1  10   0  245.24   32.85
   1  10   1  159.02   28.27
   1  10   2  319.17   38.07
   1  10   3  117.36   17.33
   1  10   3  127.23   22.53
   1  10   4  219.05   30.63
   1  10   5   35.68   15.27
   1  10   6  196.52   29.38
   1  10   7   71.78   20.56
   1  10   8  119.81   21.44
   1  10   9   44.45   13.20
   1  10   9   47.39   14.00
   1  10  10   21.95    9.17
   1  10  10   29.75   11.12
   1  10  10   24.31    8.98
   1  10  11   43.66   11.38
   1  10  11   22.48   12.13
   1  10  11   45.70   14.42
   1  10  12   28.31    9.03
   1  10  12   26.90   11.01
   1  10  12   20.38    7.74
   1  10  13    5.68    5.01
   1  10  13    2.66    6.40
   1  10  13   14.92    7.51
   1  10  14   34.59   14.27
   1  10  14   29.27   10.55
   1  10  14   51.19   16.17
   1  10  14   51.00   14.38
   1  10  15   50.78   17.40
   1  10  15   57.84   13.77
   1  10  15   80.26   21.15
   1  10  15   75.56   16.56
  -1 -10 -16   73.78   17.38
   1  10  16  108.41   24.82
   1  10  16   66.06   16.07
   1  10  16  108.98   23.25
   1  10  16   94.81   19.13
   1  10  17    5.07    9.29
   1  10  17    9.55    4.32
   1  10  17   13.77    9.52
  -1 -10 -17   -3.29    6.22
   1  10  18    3.79   13.83
   1  10  18   26.89   12.31
   1  10  18   12.87    8.36
  -1 -10 -18   -9.82   10.11
   1  10  19   -5.49   13.56
   1  10  19    2.33    7.79
   1  10  19   -3.21    7.97
   1  10  20   36.67   13.59
  -1 -10 -20   35.35   14.96
   1  10  20   75.03   24.43
   1  10  21   11.25    9.66
  -1 -10 -21   30.81   12.23
   1  10  21   33.82   15.37
   1  10  22   16.22   13.45
   1  10  22   17.01   18.53
   1  10  23    9.18    9.17
   1  10  24   21.17   10.12
  -1 -11  26   21.87   13.01
   1  11 -25   20.85    9.53
  -1 -11  25    1.21   11.32
  -1 -11  24   -3.97   13.93
  -1 -11  23   37.43   15.10
  -1 -11  22   22.04   12.27
  -1 -11  21   55.12   18.49
   1  11 -20   11.37   12.35
   1  11 -20   36.85   14.19
  -1 -11  20   30.80   17.05
   1  11 -19   55.40   19.82
   1  11 -19   77.45   16.89
  -1 -11  19   70.00   21.34
   1  11 -18   11.16    6.41
   1  11 -18    4.28    4.59
  -1 -11  18   11.80   11.05
   1  11 -17   61.03   16.56
   1  11 -17   79.04   18.09
  -1 -11  17   48.92   14.51
   1  11 -16   34.35   11.30
   1  11 -16   39.43   14.41
  -1 -11  16   40.08   12.12
   1  11 -15   27.10   12.31
   1  11 -15   22.22   10.42
  -1 -11  15   21.48   11.29
   1  11 -14   18.38    8.66
   1  11 -14   21.92   10.26
  -1 -11  14   10.14    5.67
   1  11 -13   25.51   10.00
   1  11 -13   38.47   12.34
  -1 -11  13   21.26    6.54
   1  11 -12   52.62   13.68
   1  11 -12   88.25   21.01
  -1 -11  12   52.20   14.70
   1  11 -11  105.19   20.74
   1  11 -11  126.63   23.79
   1  11 -10   -3.90    4.76
   1  11 -10    3.76    8.40
   1  11  -9   19.31    9.32
   1  11  -8    2.58    8.45
   1  11  -7   16.65   11.45
   1  11  -6    2.92    3.76
   1  11  -5   11.00    5.15
   1  11  -4   -2.00    5.53
   1  11  -3   -0.51    5.72
   1  11  -2   25.46   13.97
   1  11  -1  108.00   24.27
   1  11   0   97.45   20.65
   1  11   1   43.66   15.57
   1  11   2   30.64   12.08
   1  11   3   43.25   17.12
   1  11   4   63.05   17.90
   1  11   5   13.90   10.23
   1  11   6   -7.00    7.72
   1  11   7   47.55   13.99
   1  11   8    7.32    6.04
   1  11   9   36.92   10.83
   1  11  10   -3.37    7.90
   1  11  11   11.94    4.29
   1  11  11    7.47    5.21
   1  11  11   13.98    6.15
   1  11  12   -0.51    5.83
   1  11  12   -1.37    6.78
   1  11  12    3.68    7.25
   1  11  13   28.52    9.45
   1  11  13   39.74   13.57
   1  11  13   19.26   10.95
   1  11  14    7.78    5.03
   1  11  14   -1.63    6.77
   1  11  14    6.98    6.34
   1  11  14   -6.63    9.39
   1  11  15   12.24    6.87
   1  11  15   27.62    8.91
   1  11  15   25.72   10.50
   1  11  15   14.31   11.09
   1  11  16   -5.54    7.52
   1  11  16   -5.56   13.34
   1  11  16    1.42    5.36
   1  11  16   -2.89   11.16
   1  11  17    9.32    8.98
   1  11  17   19.24    9.17
   1  11  17   -0.84    5.21
   1  11  18   -7.64   14.54
   1  11  18    5.69    8.34
   1  11  19   -5.10   12.74
   1  11  19   19.90   11.37
   1  11  20    5.23    8.78
   1  11  20    0.01   10.74
   1  11  21   11.42    8.88
   1  11  21   -6.65   11.35
   1  11  22  -21.44   21.05
   1  11  22   -3.41   15.30
   1  11  23    4.25   11.60
   1  11  23   -6.45    8.06
  -1 -12  26    2.52   11.29
  -1 -12  25    2.85    8.06
  -1 -12  24    6.09   12.67
  -1 -12  23   24.36   15.99
  -1 -12  22   -5.83    9.30
  -1 -12  21   49.27   13.30
  -1 -12  20   -1.99   10.34
   1  12 -20    4.11    5.62
   1  12 -20   -8.81   15.05
  -1 -12  19    8.15    8.17
   1  12 -19   38.24   13.05
   1  12 -19   34.17   14.12
  -1 -12  18    5.10    7.73
   1  12 -18   28.24   12.37
   1  12 -18   20.21   11.78
  -1 -12  17   43.42   14.44
   1  12 -17   54.67   16.11
   1  12 -17   48.46   14.23
  -1 -12  16   29.31   13.60
   1  12 -16   47.24   15.55
   1  12 -16   50.56   15.03
  -1 -12  15   -1.24    6.21
   1  12 -15   13.72    7.42
  -1 -12  14   77.56   17.20
   1  12 -14  110.84   21.43
   1  12 -14   90.21   21.15
   1  12 -13   57.22   16.98
   1  12 -13   44.90   16.47
   1  12 -12  137.40   27.11
   1  12 -12  129.58   23.44
   1  12 -11  228.00   34.56
   1  12 -11  209.10   31.17
   1  12 -10  302.52   40.64
   1  12 -10  312.40   38.70
   1  12  -9  166.89   31.08
   1  12  -9  172.01   26.14
   1  12  -8  133.38   26.16
   1  12  -7   84.08   22.96
   1  12  -6    1.72    5.53
   1  12  -5    3.28    7.03
   1  12  -4  -21.53   10.14
   1  12  -3    4.85    4.37
   1  12  -2   36.13   11.42
   1  12  -1   35.91   14.19
   1  12   0   15.18    6.13
   1  12   1   20.71   14.44
   1  12   2   21.67    8.96
   1  12   3   40.16   14.53
   1  12   4   13.02    7.54
   1  12   5    6.07    4.35
   1  12   6   -4.89    9.58
   1  12   7   59.67   17.99
   1  12   8    4.19    4.62
   1  12   9    3.93    4.99
   1  12  10   -1.41    6.20
   1  12  11   25.01   13.19
   1  12  11   36.17   14.24
   1  12  12    6.46    5.98
   1  12  12    4.34    7.24
   1  12  13   84.20   17.90
   1  12  13   82.11   20.03
   1  12  13   52.98   19.50
   1  12  14   27.03    6.33
   1  12  14   42.73   13.88
   1  12  14   52.18   15.69
   1  12  14   41.37   17.60
   1  12  15   42.57    7.60
   1  12  15   42.71   13.70
   1  12  15   20.04   11.32
   1  12  16    0.09   10.36
   1  12  16    7.44    5.16
   1  12  16    4.61    7.80
   1  12  17   -2.80   14.96
   1  12  17   -6.55   11.42
   1  12  18   40.58   13.59
   1  12  18   43.22   19.96
   1  12  19    7.48    8.07
   1  12  19   -6.76   13.37
   1  12  20    4.34    8.04
   1  12  20   -8.66    6.11
   1  12  21  -10.19   13.93
   1  12  21   -0.08    7.95
   1  12  22    3.97    6.98
   1  12  22    9.05    5.61
   1  12  23   20.69   16.00
   1  12  23    7.20   14.77
  -1 -13  25   12.87   13.63
  -1 -13  24   12.26   14.03
  -1 -13  23    4.85    8.54
  -1 -13  22    5.14    9.62
  -1 -13  21   43.86   15.63
  -1 -13  20    2.09   13.08
   1  13 -20    7.28    4.87
   1  13 -20   12.78    8.66
  -1 -13  19    8.57    5.74
   1  13 -19   15.92    9.70
   1  13 -19    6.45    8.56
  -1 -13  18   13.10    6.87
   1  13 -18   18.15   10.62
   1  13 -18   17.02   13.81
  -1 -13  17   22.46    4.88
   1  13 -17    2.69   11.50
   1  13 -17   25.32   13.37
  -1 -13  16    8.89    4.33
   1  13 -16    9.98    7.17
   1  13 -16    9.92    4.99
  -1 -13  15   32.19   11.71
   1  13 -15   34.99   12.84
   1  13 -15   41.63   14.56
   1  13 -14    8.15   10.68
   1  13 -14    8.51   11.02
   1  13 -13   17.71   13.44
   1  13 -13   19.30   10.90
   1  13 -12   37.60   13.46
   1  13 -12   26.12   10.69
   1  13 -11   74.67   17.06
   1  13 -11   79.40   20.61
   1  13 -10   35.16    9.82
   1  13 -10   36.95   14.30
   1  13  -9   84.13   17.14
   1  13  -9   90.25   22.61
   1  13  -8   11.05    4.80
   1  13  -7  121.61   24.71
   1  13  -6    4.33   11.36
   1  13  -5   37.96   12.42
   1  13  -4   19.82   11.62
   1  13  -3   15.99   10.24
   1  13  -2   56.96   17.10
   1  13  -1   47.70   14.99
   1  13   0    3.24    6.48
   1  13   1   79.22   21.17
   1  13   2   16.94   11.75
   1  13   3   54.34   20.34
   1  13   4   32.44   13.06
   1  13   5   40.59   14.03
   1  13   6   12.26    9.97
   1  13   7   84.93   20.87
   1  13   8   -1.02    8.99
   1  13   9   41.80   13.30
   1  13  10   45.44   14.62
   1  13  11    6.30    7.91
   1  13  11    1.81    4.33
   1  13  12   86.44   23.45
   1  13  12  116.21   23.54
   1  13  13   12.13    9.23
   1  13  13   14.94   11.22
   1  13  14  152.92   28.07
   1  13  14  186.31   31.81
   1  13  14  153.26   30.76
   1  13  15    3.15    9.79
   1  13  15   13.79    9.12
   1  13  15    9.36    6.30
   1  13  16   94.51   25.15
   1  13  16  101.02   25.65
   1  13  17   -8.94    8.96
   1  13  17   -3.05   11.14
   1  13  18   89.48   23.62
   1  13  18   86.20   21.08
   1  13  19   38.72   19.21
   1  13  19    1.69   15.35
   1  13  20   62.35   22.36
   1  13  20   46.51   18.69
   1  13  21   -4.83    7.66
   1  13  21   -8.54    9.50
   1  13  22   59.55   23.97
   1  13  22   26.29    8.59
  -1 -14  25    3.51    6.14
  -1 -14  24   18.31    7.65
  -1 -14  23   28.13   19.41
  -1 -14  22   18.62   11.80
  -1 -14  21   33.31    9.82
  -1 -14  20   39.39   15.39
   1  14 -20   66.43   16.79
   1  14 -20   42.80   13.15
  -1 -14  19    5.42    7.96
   1  14 -19    5.70    9.88
   1  14 -19   22.08   16.20
  -1 -14  18   -2.27    9.67
   1  14 -18   21.04    9.15
   1  14 -18   41.77   17.38
   1  14 -17    1.49   10.66
   1  14 -17   16.11    9.08
   1  14 -16   11.80    4.39
   1  14 -16    8.06    8.78
   1  14 -15   30.53   16.34
   1  14 -15   23.19   12.97
   1  14 -14   90.45   24.07
   1  14 -14   85.79   20.99
   1  14 -13   14.17   12.89
   1  14 -13    6.66    5.02
   1  14 -12   -3.64   11.23
   1  14 -12   11.20    9.36
   1  14 -11   93.18   23.96
   1  14 -11   76.33   17.11
   1  14 -10    1.54    8.79
   1  14 -10  -15.75   11.00
   1  14  -9   77.88   23.39
   1  14  -9   79.42   18.29
   1  14  -8    3.32    4.26
   1  14  -7  100.79   25.44
   1  14  -6   34.79   14.58
   1  14  -5  281.78   41.30
   1  14  -4    1.27    6.21
   1  14  -3   39.43   17.62
   1  14  -2   30.74   11.77
   1  14  -1   19.05   15.08
   1  14   0   -7.59   10.85
   1  14   1  136.72   32.02
   1  14   2   -1.75    6.53
   1  14   3   54.42   18.67
   1  14   4    9.30    6.50
   1  14   5   82.88   24.28
   1  14   6   67.79   20.81
   1  14   7  191.37   33.64
   1  14   8   -1.59    5.67
   1  14   9   -0.39    4.35
   1  14  10   49.96   13.37
   1  14  11   29.50   13.19
   1  14  11    9.36    8.16
   1  14  12   57.81   18.39
   1  14  12   63.95   17.30
   1  14  13   -1.25   11.29
   1  14  13    6.02    4.56
   1  14  14   65.79   19.11
   1  14  14   66.99   17.53
   1  14  14   61.26   23.28
   1  14  15    3.91    5.71
   1  14  15    2.09    4.36
   1  14  15   -7.24    6.56
   1  14  16   80.94   24.49
   1  14  16   52.34   15.41
   1  14  17   40.83   16.41
   1  14  17   17.13   14.82
   1  14  18   14.15   16.01
   1  14  18   15.95    8.71
   1  14  19  -11.84    9.76
   1  14  19  -14.56   19.84
   1  14  20   19.37   12.31
   1  14  20   -0.82   15.17
  -1 -15  24   54.00   16.58
  -1 -15  23   24.05    9.40
  -1 -15  22   28.46   17.41
  -1 -15  21  -16.83    9.18
  -1 -15  20   36.72   13.21
   1  15 -20   45.44   16.90
   1  15 -19    7.27   10.50
   1  15 -19  -18.40   13.07
   1  15 -18    3.22    5.13
   1  15 -18   12.02   10.21
   1  15 -17   -6.20   12.66
   1  15 -17  -13.57   16.48
   1  15 -16   10.48    8.62
   1  15 -16    4.75    6.51
   1  15 -15    1.31    4.45
   1  15 -15   -6.82   12.48
   1  15 -14   -4.80   13.64
   1  15 -14   -2.71   10.38
   1  15 -13   16.33   10.53
   1  15 -13   25.32    9.88
   1  15 -12   11.54   10.44
   1  15 -12   11.26    7.41
   1  15 -11   96.91   27.04
   1  15 -11  125.87   23.92
   1  15 -10    6.21   15.04
   1  15 -10   13.53    4.62
   1  15  -9  232.71   40.66
   1  15  -9  209.14   32.03
   1  15  -8    3.50    7.47
   1  15  -8   -3.07   12.34
   1  15  -7  145.34   32.79
   1  15  -6    3.90    7.65
   1  15  -5   58.01   19.83
   1  15  -4    7.70   14.40
   1  15  -3   26.93   18.40
   1  15  -2   -2.43    5.57
   1  15  -1   30.58   17.96
   1  15   0   -1.50    9.25
   1  15   1    7.18    9.16
   1  15   2   -4.15    5.80
   1  15   3   36.52   17.57
   1  15   4    4.96    8.20
   1  15   5   36.63   19.48
   1  15   6    0.97    6.64
   1  15   7   18.98   14.64
   1  15   8    3.30    6.47
   1  15   9   25.67   13.26
   1  15  10   -1.59    7.39
   1  15  11   26.39   14.87
   1  15  11   43.36   13.66
   1  15  12    3.44    8.14
   1  15  12    1.29    6.31
   1  15  13   31.93   14.54
   1  15  13   35.61   18.17
   1  15  14   13.74   12.93
   1  15  14    1.96   10.18
   1  15  14  -12.28   14.06
   1  15  15   10.84   13.33
   1  15  15    8.56   14.37
   1  15  16    5.47   11.65
   1  15  17   17.59   15.42
   1  15  18    1.55   11.10
   1  15  19  -21.33   15.58
   1  16 -19   12.50   13.93
   1  16 -19   -4.45   11.90
   1  16 -18    5.67    9.63
   1  16 -18   -0.23    9.46
   1  16 -17   20.52   13.42
   1  16 -17   17.21   16.37
   1  16 -16    8.16   10.76
   1  16 -16   19.66    7.24
   1  16 -15    3.38   10.96
   1  16 -15   -3.29    5.19
   1  16 -14   28.70   11.75
   1  16 -14   18.59    5.59
   1  16 -13   -2.62    5.09
   1  16 -13  -15.27   13.71
   1  16 -12    7.11   12.41
   1  16 -12   -2.69   14.36
   1  16 -11    0.39    7.02
   1  16 -11   26.37    9.60
   1  16 -10   13.64   13.77
   1  16 -10   54.12   16.02
   1  16  -9   -9.15    8.78
   1  16  -9  -11.35    8.37
   1  16  -8   -1.53    9.03
   1  16  -8   -4.97    5.29
   1  16  -7   -1.42    9.62
   1  16  -6   -1.63    6.61
   1  16  -5    5.25    9.92
   1  16  -4    3.43    6.35
   1  16  -3   19.96   14.42
   1  16  -2   14.89   15.39
   1  16  -1   28.98   17.47
   1  16   0   29.20   16.87
   1  16   1    7.96    8.15
   1  16   2   38.64   15.43
   1  16   3   32.88   15.31
   1  16   4   -5.42    7.87
   1  16   5   92.68   25.39
   1  16   6    9.49    7.21
   1  16   7   91.28   25.54
   1  16   8   -3.48    7.20
   1  16   9   48.33   19.34
   1  16  10    3.26    8.10
   1  16  11   55.67   19.57
   1  16  11   27.96   12.11
   1  16  12   13.16   10.25
   1  16  12   -3.45    9.43
   1  16  13   45.48   20.30
   1  16  13   19.96   12.79
   1  16  14   -5.51   13.22
   1  16  14    3.73    6.38
   1  16  15  -21.24    8.85
   1  16  16   -3.64   12.84
   1  16  17  -10.92   11.75
   1  16  18   12.69   14.51
   1  17 -19   14.67   15.87
   1  17 -19   -6.13    9.55
   1  17 -18   33.67   16.50
   1  17 -18    6.62   11.56
   1  17 -17   -5.19   11.84
   1  17 -17   34.43   16.74
   1  17 -16    1.97   14.75
   1  17 -16    2.47    8.83
   1  17 -15   34.36   15.55
   1  17 -15   37.42   14.80
   1  17 -14    0.28   15.31
   1  17 -14   -9.24    6.43
   1  17 -13   -4.13   12.96
   1  17 -13   -6.33   11.09
   1  17 -12   -2.63   17.24
   1  17 -12   -2.69    8.29
   1  17 -11   12.62   10.77
   1  17 -11   -8.69    5.90
   1  17 -10   -0.87   12.60
   1  17 -10  -11.30   12.25
   1  17  -9    9.53   13.30
   1  17  -9   17.79   11.80
   1  17  -8   -1.23   11.13
   1  17  -8   -0.34    8.90
   1  17  -7   -2.63   11.47
   1  17  -7   34.56   14.23
   1  17  -6    7.10    9.07
   1  17  -5    5.83   10.75
   1  17  -4   11.51   13.76
   1  17  -3   33.32   19.12
   1  17  -2    4.34    6.75
   1  17  -1    0.01    9.97
   1  17   0    6.08    6.14
   1  17   1   17.89   14.22
   1  17   2    1.89    5.96
   1  17   3   10.15   15.14
   1  17   4    1.16   10.28
   1  17   5    8.77   11.34
   1  17   6   15.65    8.31
   1  17   7   26.63   14.84
   1  17   8   32.29   13.33
   1  17   9   10.42    7.86
   1  17  10   31.15   18.56
   1  17  11   12.37   13.30
   1  17  11   12.46   13.18
   1  17  12   37.78   19.09
   1  17  12   26.30   10.41
   1  17  13   21.23   16.75
   1  17  13   -8.01   21.90
   1  17  14   38.02   20.29
   1  17  15   -3.72   13.69
   1  17  16   14.97   14.62
   1  18 -19   47.72   15.07
   1  18 -18   18.34   14.88
   1  18 -18   -8.89   11.79
   1  18 -17    9.48    7.52
   1  18 -17   21.83   16.90
   1  18 -16   16.67   16.71
   1  18 -16    7.47    6.20
   1  18 -15   33.77   18.27
   1  18 -15   46.26   16.73
   1  18 -14   -2.36   15.33
   1  18 -14    3.42    8.77
   1  18 -13   76.53   27.02
   1  18 -13   59.80   15.24
   1  18 -12   -8.48   16.40
   1  18 -11   46.43   23.56
   1  18 -10    6.92    8.59
   1  18  -9   49.25   20.65
   1  18  -8   14.81   19.63
   1  18  -7  114.10   31.81
   1  18  -6   15.62   13.40
   1  18  -5   18.44   15.03
   1  18  -4   48.73   22.16
   1  18  -3   34.63   20.40
   1  18  -2    4.24   13.84
   1  18  -1   30.58   18.05
   1  18   0    9.94    8.32
   1  18   1   10.62   13.96
   1  18   2   13.98    6.95
   1  18   3    9.88    9.37
   1  18   4   -0.87   14.66
   1  18   5    5.92   10.93
   1  18   6   22.21   14.41
   1  18   7  -19.79   20.92
   1  18   8   16.93   13.98
   1  18   9   34.67   21.80
   1  18  10   18.64   15.83
   1  18  11   14.78   13.49
   1  18  11   -2.37    6.51
   1  18  12   12.39   13.69
   1  18  12    4.76    7.08
   1  18  13   17.26    7.47
   1  18  13   14.23   10.62
   1  18  14   30.84   15.32
   1  19 -11   40.53   18.38
   1  19 -10    7.73   15.95
   1  19  -9   46.66   23.47
   1  19  -8   -4.77   12.70
   1  19  -7   21.01   16.89
   1  19  -6  -13.25   17.94
   1  19  -5   -1.95    9.04
   1  19  -4   -8.69   10.21
   1  19  -3   -0.54    6.07
   1  19  -2   13.79   15.85
   1  19  -1   44.24   19.92
   1  19   0   15.78   15.02
   1  19   1  -10.38   16.02
   1  19   2    1.90    7.89
   1  19   3   58.60   23.73
   1  19   4   16.83    9.04
   1  19   5   24.51   13.20
   1  19   6   22.27   12.87
  -2  20   7   -4.28    9.43
  -2  20   6   -1.91   14.73
  -2  20   5   13.83    9.46
  -2  20   4    5.81   13.67
  -2  20   3   12.55   12.81
  -2  20   2    3.42   10.42
  -2  20   1   15.19    9.96
  -2  20   0    0.10   12.68
  -2  20  -1   49.96   17.26
  -2  20  -2    2.97   10.61
  -2  20  -3   11.92   12.24
  -2  20  -4    0.47   12.73
  -2  20  -5    9.14   10.45
  -2  20  -6   -3.61   11.33
  -2  20  -7   -6.00   11.20
  -2  20  -8    7.04   15.42
  -2  20  -9   -3.14   16.53
  -2  20 -10   -9.05   15.21
  -2  19  14   -0.79   12.62
  -2  19  13   -3.15   12.35
  -2  19  12  -15.46   17.28
  -2  19  11    7.14    9.37
  -2  19  10   -2.16    9.10
  -2  19   9    5.42   16.15
  -2  19   8   -0.62   10.81
  -2  19   7   -0.41   10.55
  -2  19   6   12.03   12.73
  -2  19   5   22.06   16.58
  -2  19   4    0.82    7.14
  -2  19   3   18.86   19.26
  -2  19   2    5.04   12.83
  -2  19   1   29.33   14.93
  -2  19   0   -4.85   14.12
  -2  19  -1   16.16   15.27
  -2  19  -2   13.70   11.99
  -2  19  -3    6.55    7.33
  -2  19  -4   14.53   15.56
  -2  19  -5    0.04    7.04
  -2  19  -6    5.45   15.03
  -2  19  -7    7.65   12.18
  -2  19  -8   26.20   18.08
  -2  19  -9   -4.82    7.28
  -2  19 -10    5.56   12.18
  -2  19 -11   37.65   19.57
  -2  19 -12  -14.37   19.52
  -2  19 -13    1.79   11.95
  -2  19 -14   -6.49   12.94
  -2  19 -15   14.21   13.74
  -2  19 -16   10.70   12.79
  -2  19 -17   -1.89    6.91
  -2  18  15   25.47   12.77
  -2  18  14   17.11   16.83
  -2  18  13   33.59   16.80
  -2  18  12  -13.99    8.59
  -2  18  11    6.77   13.63
  -2  18  10   -0.97    8.00
  -2  18   9   -7.85   14.18
  -2  18   8    1.32    9.19
  -2  18   7   -2.00    6.82
  -2  18   6    5.46    6.61
  -2  18   5  -16.64   17.01
  -2  18   4   24.47   10.75
  -2  18   3    2.82    5.68
  -2  18   2   52.68   21.71
  -2  18   1  -20.17   12.87
  -2  18   0  121.78   33.16
  -2  18  -1   -8.39    8.54
  -2  18  -2  166.28   37.10
  -2  18  -3   -4.71    7.35
  -2  18  -4  157.90   37.30
  -2  18  -5   -5.56    5.58
  -2  18  -6   75.04   25.41
  -2  18  -7   -0.17    6.73
  -2  18  -8   34.36   14.38
  -2  18  -9  -12.48   17.11
  -2  18 -10   39.33   22.21
  -2  18 -11  -15.19   12.31
  -2  18 -12    3.25   10.68
  -2  18 -13   -7.47    7.17
  -2  18 -14   23.91   17.11
  -2  18 -15   -1.23    8.79
  -2  18 -16   -8.91    7.38
  -2  18 -17   22.05   13.72
  -2  18 -18   18.00   14.28
  -2  17  16   -8.99   14.46
  -2  17  15   28.95   17.01
  -2  17  15   45.12   19.30
  -2  17  14   20.77   13.95
  -2  17  13    7.54    9.42
  -2  17  12   -8.45    9.37
  -2  17  11   34.76   15.89
  -2  17  10    5.52   10.75
  -2  17   9   21.06   16.36
  -2  17   8   -0.16    4.93
  -2  17   7   -6.12    6.66
  -2  17   6   18.55    9.14
  -2  17   5    8.49    6.03
  -2  17   4   25.35   14.91
  -2  17   3   28.63   10.37
  -2  17   2   34.28   20.83
  -2  17   1   13.19    8.13
  -2  17   0   -4.19    5.09
  -2  17  -1   -8.20   12.25
  -2  17  -2    2.48    9.05
  -2  17  -3   -7.92   10.65
  -2  17  -4    8.03   13.31
  -2  17  -5   20.13   12.78
  -2  17  -6   -2.85   11.57
  -2  17  -7   -1.78   12.93
  -2  17  -8    0.65    5.89
  -2  17  -9   -8.10   15.50
  -2  17 -10    5.01    7.29
  -2  17 -11    0.04    8.79
  -2  17 -12  -11.21   11.56
  -2  17 -13   -8.43    8.97
  -2  17 -14   29.87   15.63
  -2  17 -14   34.83   13.39
  -2  17 -15    0.63    7.42
  -2  17 -15  -33.23   17.84
  -2  17 -16   22.86   13.84
  -2  17 -16   65.97   22.41
  -2  17 -17   17.67   13.07
  -2  17 -17    5.21   11.58
  -2  17 -18   26.47   12.04
  -2  17 -18    9.45    8.62
  -2  17 -19   -7.88   11.85
  -2  17 -20   -4.25   14.78
  -2  17 -21  -11.03   15.23
  -2  16  18   20.08    9.60
  -2  16  17   -8.82   10.35
  -2  16  16   25.03   20.06
  -2  16  16   12.78   10.71
  -2  16  15   -7.04    9.41
  -2  16  15    3.93    7.23
  -2  16  14   -9.71    6.83
  -2  16  13   -2.98    4.83
  -2  16  12   15.40    8.49
  -2  16  11   -6.86    8.06
  -2  16  10    1.30    7.58
  -2  16   9   80.96   22.62
  -2  16   8   -5.62   12.41
  -2  16   7   88.03   23.42
  -2  16   6    1.69    6.16
  -2  16   5  134.20   30.07
   2 -16  -4   -2.98   10.85
  -2  16   4   28.06   16.22
   2 -16  -3   86.72   25.24
  -2  16   3  120.14   28.98
   2 -16  -2   -2.62    6.70
  -2  16   2    4.34    7.35
  -2  16   1   40.63   16.32
   2 -16  -1   22.36   18.53
   2 -16   0   53.93   22.17
  -2  16   0   63.87   21.01
  -2  16  -1    3.26    7.13
   2 -16   1   20.45   13.94
  -2  16  -2   22.25   17.40
   2 -16   2   28.36   17.96
   2 -16   3   -0.21   12.81
  -2  16  -3   -0.32    7.48
   2 -16   4   34.70   20.89
  -2  16  -4  104.14   28.16
   2 -16   5    5.93   15.44
  -2  16  -5    4.77    5.30
   2 -16   6   56.37   25.05
  -2  16  -6   45.54   16.44
  -2  16  -7   12.11   10.97
  -2  16  -8   59.05   19.53
  -2  16  -8   80.47   16.20
  -2  16  -9   -4.84    9.19
  -2  16  -9  -11.13    5.07
  -2  16 -10   31.49   18.16
  -2  16 -10   28.25   11.61
  -2  16 -11   20.57   10.34
  -2  16 -11   29.32   10.02
  -2  16 -12   15.89   16.90
  -2  16 -12   44.00   16.43
  -2  16 -13   43.95   15.48
  -2  16 -13   38.74   15.93
  -2  16 -14    5.16   10.82
  -2  16 -14   27.61   13.55
  -2  16 -15   25.17   17.00
  -2  16 -15   33.55   14.73
  -2  16 -16   33.92   19.24
  -2  16 -16   12.38    9.10
  -2  16 -17   -1.41    8.22
  -2  16 -17   42.65   20.68
  -2  16 -18   30.06   15.28
  -2  16 -18   43.77   17.01
  -2  16 -19    9.14    8.34
  -2  16 -20   10.42   11.61
  -2  16 -21   13.69   11.24
  -2  16 -22   41.45   17.41
  -2  15  19   29.52   21.38
  -2  15  18   19.41   16.30
  -2  15  17    6.40   12.63
  -2  15  16    6.71   14.80
  -2  15  16    6.64    5.34
  -2  15  15   -1.69   14.30
  -2  15  15    7.63    6.79
  -2  15  14   20.82    9.49
  -2  15  13    6.33    5.43
  -2  15  12  101.73   23.70
  -2  15  11   56.63   17.01
  -2  15  10   28.92   11.81
  -2  15   9  108.96   27.07
  -2  15   8   19.22    8.69
   2 -15  -7  107.79   28.95
  -2  15   7  129.29   28.01
   2 -15  -6    0.93   10.30
  -2  15   6   -3.17   11.03
   2 -15  -5   79.02   24.63
  -2  15   5   56.52   22.74
   2 -15  -4   -6.25   11.21
   2 -15  -3   51.41   19.37
   2 -15  -2    2.26    6.74
   2 -15  -1   17.18   11.10
   2 -15   0   37.11   15.63
   2 -15   1    4.40   11.93
   2 -15   2    0.74   10.46
   2 -15   3   25.82   12.32
   2 -15   4   22.47   14.73
   2 -15   5   16.50   10.99
   2 -15   6    7.47    7.67
   2 -15   7    2.90   12.74
  -2  15  -7    5.07   11.47
   2 -15   8    1.18   11.96
  -2  15  -8    7.37   10.37
  -2  15  -8   21.21   10.71
   2 -15   9    2.14    9.87
  -2  15  -9   -8.03   10.78
  -2  15  -9   12.80    9.33
   2 -15  10    3.14   13.19
  -2  15 -10   12.62    6.56
  -2  15 -10    9.50    6.94
  -2  15 -11   -3.38   12.91
  -2  15 -11   23.64    9.95
  -2  15 -12    1.09    5.37
  -2  15 -12   -4.66    6.17
  -2  15 -13   -1.23    8.01
  -2  15 -13  -12.88    5.53
  -2  15 -14   31.54   14.18
  -2  15 -14    3.54    8.48
  -2  15 -15   -5.69   10.63
  -2  15 -15   -2.08    8.02
  -2  15 -16   20.23   11.29
  -2  15 -16   23.97    7.45
  -2  15 -17   -6.61   10.69
  -2  15 -17    8.68   12.27
  -2  15 -18   20.65   12.08
  -2  15 -18   42.65   17.37
  -2  15 -19   14.73    9.01
  -2  15 -20    5.27   10.63
  -2  15 -21   12.97    9.90
  -2  15 -22   11.20   16.61
  -2  15 -23   37.29   23.52
  -2  14  21   -8.08   19.11
  -2  14  20   18.62   18.41
  -2  14  19   24.83   16.64
  -2  14  18   30.14   17.93
  -2  14  17    6.00   16.53
  -2  14  16   -2.37   10.45
  -2  14  16   -7.56   12.17
  -2  14  15    1.19    6.03
  -2  14  15    0.54   13.09
  -2  14  14   10.96    5.49
  -2  14  13    5.30    7.83
  -2  14  12   14.11    8.58
  -2  14  11   10.23    5.90
  -2  14  10   10.13    9.68
  -2  14   9    9.18    5.26
   2 -14  -9   -0.26    4.67
   2 -14  -8    6.57   11.04
  -2  14   8  -13.25    5.86
   2 -14  -7   77.98   22.22
  -2  14   7  113.94   16.24
   2 -14  -6   32.57   15.91
  -2  14   6   47.31    9.08
   2 -14  -5   20.11   11.97
  -2  14   5   53.77   11.17
   2 -14  -4   33.40   17.62
   2 -14  -3   29.29   14.13
   2 -14  -2   35.45   14.53
   2 -14  -1    6.36    8.10
   2 -14   0  112.19   25.37
   2 -14   1    2.69    8.22
   2 -14   2   -0.30    6.19
   2 -14   3    8.77   11.96
   2 -14   4   27.90   13.42
   2 -14   5   -4.89    4.89
   2 -14   6  -11.04    8.21
   2 -14   7   -7.21    7.89
   2 -14   8    4.50    9.23
  -2  14  -9    4.57    7.57
   2 -14   9   10.94    8.85
  -2  14 -10   -2.30    8.69
   2 -14  10    0.60    6.77
  -2  14 -10   21.92   12.12
  -2  14 -11  -14.20    9.27
   2 -14  11   -5.07    8.86
  -2  14 -11   -0.12    6.67
   2 -14  11    8.32    2.98
  -2  14 -12   22.62   12.21
   2 -14  12   12.04   11.25
  -2  14 -12   11.66    9.31
   2 -14  12    3.16    3.41
  -2  14 -13   -4.69    7.68
  -2  14 -13   -8.83   12.53
   2 -14  13    5.69    3.13
  -2  14 -14    5.06   10.09
  -2  14 -14   13.54    9.37
   2 -14  14    5.87    8.70
  -2  14 -15    3.22   14.09
  -2  14 -15   18.23    9.86
   2 -14  15   -4.82    7.78
  -2  14 -16    6.56    8.36
   2 -14  16   -0.14    6.93
  -2  14 -17   29.34   15.51
  -2  14 -17   28.75   12.07
   2 -14  17   22.26   11.44
  -2  14 -18   12.93    9.53
  -2  14 -18    6.07   11.31
   2 -14  18  -18.84   10.89
  -2  14 -19   -4.98    8.77
   2 -14  19  -21.50   12.03
  -2  14 -20   -8.65    9.16
   2 -14  20   10.37    6.93
  -2  14 -21   -3.70    6.82
  -2  14 -22   -8.28    9.74
  -2  14 -23    0.77    9.50
  -2  13  22    2.63   10.78
  -2  13  21    1.33   17.01
  -2  13  20   14.83   11.31
  -2  13  19   10.12   15.89
  -2  13  18  -13.17   12.53
  -2  13  17   12.37   15.51
  -2  13  17  -16.87    8.87
  -2  13  17    5.90    9.55
  -2  13  16   33.52   16.62
  -2  13  16   20.77   12.55
  -2  13  16   22.11   11.60
  -2  13  15   15.05   10.01
  -2  13  15   13.35    8.91
  -2  13  15    4.03    3.70
  -2  13  14   18.33   11.03
  -2  13  14   -2.14    4.08
  -2  13  13    0.17    8.72
  -2  13  13   -6.84    8.76
  -2  13  12   37.60   14.10
  -2  13  12   42.25    9.89
   2 -13 -11   19.36   10.29
  -2  13  11   32.36   12.94
  -2  13  11   33.20    8.61
   2 -13 -10   39.67   19.13
  -2  13  10   39.22   10.31
   2 -13  -9   52.81   18.71
  -2  13   9   46.04    9.22
   2 -13  -8   84.59   23.96
  -2  13   8   93.25   14.41
   2 -13  -7   23.18   12.11
  -2  13   7   49.33    9.59
   2 -13  -6    4.13   12.17
  -2  13   6   12.20    5.25
   2 -13  -5   -4.48    5.76
  -2  13   5    1.92    4.30
   2 -13  -4   -4.25   14.32
   2 -13  -3    4.95    4.91
   2 -13  -3   19.43    5.34
  -2  13   2    0.16    1.83
   2 -13  -2    7.67    2.70
  -2  13   2    0.74    1.77
   2 -13  -2    5.32    9.54
   2 -13  -1    3.62    4.87
  -2  13   1    7.83    3.84
   2 -13   0   72.07   23.49
  -2  13   0   87.49   10.05
   2 -13   1   11.51    8.55
  -2  13  -1   13.49    4.49
  -2  13  -2   12.58    5.03
   2 -13   2    4.05    4.84
  -2  13  -3   16.16    4.82
   2 -13   3    8.95    7.84
  -2  13  -4   15.06    4.80
   2 -13   4   10.00    4.75
  -2  13  -5   15.63    5.71
   2 -13   5    3.44    5.28
  -2  13  -6   41.40    8.32
   2 -13   6   10.37    9.77
   2 -13   7   88.74   20.86
  -2  13  -7  141.36   17.36
  -2  13  -8   31.67   10.55
   2 -13   8   23.49   13.97
  -2  13  -8   34.79    9.99
  -2  13  -9  170.63   24.19
   2 -13   9  110.86   23.25
  -2  13 -10   41.86   11.65
   2 -13  10   32.50   16.97
   2 -13  10   46.14    8.82
  -2  13 -11  101.18   20.07
   2 -13  11   76.44   21.03
   2 -13  11   91.24   15.71
  -2  13 -12   27.21   12.47
   2 -13  12   29.29   12.52
  -2  13 -12   14.34   10.25
   2 -13  12   16.28    7.67
  -2  13 -13   10.56    8.24
   2 -13  13   10.55    9.13
  -2  13 -13   20.08   10.74
   2 -13  13   19.28    8.16
  -2  13 -14    1.88    6.13
  -2  13 -14    1.17    5.79
   2 -13  14   -7.11    4.97
  -2  13 -15   45.24   18.57
  -2  13 -15   33.28   14.01
   2 -13  15   34.37   10.60
  -2  13 -16   -6.27    7.46
  -2  13 -16    2.30    4.73
   2 -13  16    7.22    7.51
  -2  13 -17    7.28    6.13
  -2  13 -17   15.29    4.77
   2 -13  17   16.74    7.90
  -2  13 -18  -20.84   13.85
  -2  13 -18    0.26    6.18
   2 -13  18  -19.39   12.36
  -2  13 -19   22.61   15.09
   2 -13  19   36.54   13.83
  -2  13 -20   -2.82    6.59
   2 -13  20   18.33   15.06
  -2  13 -21   -8.05   13.19
   2 -13  21    1.38    5.37
  -2  13 -22   27.14   13.71
   2 -13  22   17.28    6.47
  -2  13 -23   -6.99    6.49
   2 -13  23   -9.64    7.03
  -2  13 -24   19.96   16.75
   2 -13  24   47.72   15.50
   2 -13  25    6.00    6.30
   2 -13  26  -10.51    9.91
  -2  12  23   -5.77   11.43
  -2  12  23  -12.59   13.28
  -2  12  22    6.69    9.01
  -2  12  22    4.36   15.28
  -2  12  21   -7.81   13.09
  -2  12  21   14.21   17.43
  -2  12  20   16.39   12.56
  -2  12  20    3.80    9.30
  -2  12  19    6.20    8.24
  -2  12  19   -1.11    9.58
  -2  12  18   30.63   13.93
   2 -12 -18   24.69   13.70
  -2  12  18   25.41   14.77
  -2  12  17   25.02    6.92
   2 -12 -17   17.57    6.10
  -2  12  17   19.90    8.79
  -2  12  17   -0.96    6.65
  -2  12  16   29.16   16.65
  -2  12  16   56.63   15.91
  -2  12  16   58.26   16.95
   2 -12 -16   34.45   16.58
  -2  12  15    5.15   10.18
   2 -12 -15    7.38   10.26
  -2  12  15   11.67    5.90
  -2  12  15  -13.42    7.75
  -2  12  14  199.44   27.94
   2 -12 -14  210.80   35.32
  -2  12  14  164.19   32.83
  -2  12  14  228.99   32.98
   2 -12 -13   14.88    9.40
  -2  12  13    5.63    5.06
  -2  12  13   11.57    6.88
   2 -12 -13   28.15   13.70
  -2  12  12  258.97   30.61
   2 -12 -12  280.97   40.88
   2 -12 -12  243.34   40.69
   2 -12 -11   12.68    4.53
  -2  12  11   36.17    8.98
   2 -12 -11   14.63    5.47
  -2  12  10  241.13   27.50
   2 -12 -10  240.27   38.57
   2 -12 -10  232.96   39.98
   2 -12  -9   -1.74    5.33
   2 -12  -9    4.82    6.48
  -2  12   9    5.81    2.89
   2 -12  -8   31.14   12.22
   2 -12  -8   21.82    9.24
  -2  12   8   34.91    7.72
   2 -12  -7   12.99    8.12
   2 -12  -7    2.08    6.85
  -2  12   7   23.90    5.75
   2 -12  -6   36.69   14.74
   2 -12  -6   54.69   16.60
  -2  12   6   64.00   10.60
   2 -12  -5    9.55    8.94
  -2  12   5   25.42    6.53
   2 -12  -4   41.42   18.06
   2 -12  -4   34.42    7.88
   2 -12  -3   68.13   20.90
   2 -12  -3  107.03   12.52
  -2  12   2  132.33   12.14
   2 -12  -2  162.98   17.34
  -2  12   2   88.81    9.24
   2 -12  -2  144.12   28.76
   2 -12  -1   34.25   15.60
  -2  12   1   54.31    6.99
   2 -12   0   38.57   18.49
  -2  12   0   33.73    5.82
   2 -12   1   48.73   14.64
  -2  12  -1   77.11    8.43
  -2  12  -2   22.71    3.47
   2 -12   2   34.16   16.88
   2 -12   3  201.66   32.84
  -2  12  -3  236.31   20.07
  -2  12  -4   14.09    5.51
   2 -12   4   16.07   13.39
   2 -12   5  154.06   32.94
  -2  12  -5  281.48   24.01
  -2  12  -6   41.08    6.73
   2 -12   6   18.62   12.86
   2 -12   7  268.99   39.42
  -2  12  -7  341.69   30.38
  -2  12  -8   23.18    7.28
  -2  12  -8   35.63    9.88
   2 -12   8   22.90   12.70
   2 -12   8   37.35    6.93
  -2  12  -9  310.20   35.06
   2 -12   9  243.58   38.96
   2 -12   9  252.97   26.42
  -2  12 -10   32.59   11.58
   2 -12  10   11.96   12.10
   2 -12  10   11.16    4.63
  -2  12 -11  331.71   38.94
   2 -12  11  250.93   38.18
   2 -12  11  310.68   31.77
  -2  12 -12  107.48   20.74
   2 -12  12  105.84   23.17
   2 -12  12  111.17   18.87
  -2  12 -13   35.18   10.19
   2 -12  13   42.39   15.34
   2 -12  13   40.01   10.27
  -2  12 -14    5.31    6.24
  -2  12 -14   15.39    9.10
   2 -12  14    0.39    5.34
   2 -12  14   15.25    8.27
  -2  12 -15   26.80    8.93
  -2  12 -15   30.10   10.85
   2 -12  15    6.10    6.70
  -2  12 -16   47.52   19.28
  -2  12 -16   44.26   13.72
   2 -12  16   32.49   10.05
  -2  12 -17   -0.08    7.45
  -2  12 -17    6.67    5.44
   2 -12  17    6.36    9.23
  -2  12 -18   15.09   11.40
  -2  12 -18   14.17    8.74
   2 -12  18   23.50   12.92
  -2  12 -19    6.53   14.30
   2 -12  19  -21.46   13.16
  -2  12 -20   21.15   10.88
   2 -12  20    6.27    7.62
  -2  12 -21  -12.26   10.60
   2 -12  21   22.21    6.40
  -2  12 -22   25.67   12.46
   2 -12  22   24.91    9.27
  -2  12 -23    1.24   15.02
   2 -12  23   -6.94    8.67
  -2  12 -24   30.42   10.97
   2 -12  24   14.08   12.29
   2 -12  25  -15.70    8.06
   2 -12  26   38.81   20.90
  -2  11  27    6.47   13.93
  -2  11  26   -8.53   17.22
  -2  11  25   38.03   16.54
  -2  11  24    4.70   13.75
  -2  11  24   17.11   15.43
  -2  11  23   52.74   27.83
  -2  11  23   22.01   11.48
  -2  11  22   24.67   17.97
  -2  11  22   32.73   15.75
  -2  11  21   24.52   15.91
  -2  11  21    6.26    5.37
  -2  11  20   80.99   23.49
  -2  11  20  141.23   27.21
   2 -11 -20  130.26   27.26
  -2  11  19   -0.10    6.74
  -2  11  19   -5.28    6.46
   2 -11 -19    2.84   10.77
  -2  11  18  196.97   38.51
  -2  11  18  230.39   33.12
   2 -11 -18  175.31   34.49
  -2  11  17    1.53   10.27
  -2  11  17    9.32    4.32
   2 -11 -17  -11.71   15.71
  -2  11  17   20.05   10.33
  -2  11  16  187.17   27.30
   2 -11 -16  164.21   32.43
  -2  11  16  198.03   36.88
  -2  11  16  235.98   30.00
  -2  11  15   15.03    3.98
  -2  11  15   12.99   10.43
   2 -11 -15   10.35    5.94
  -2  11  15   25.27   10.99
   2 -11 -14   27.04   12.25
  -2  11  14   19.84    9.22
  -2  11  14    8.08    4.56
   2 -11 -14    3.32    6.71
  -2  11  14   12.12    5.71
   2 -11 -13   52.12   15.62
   2 -11 -13   23.34   14.19
  -2  11  13   42.19   10.50
   2 -11 -12   12.90    7.86
   2 -11 -12   12.05    9.00
  -2  11  12   19.67    7.70
  -2  11  11  187.42   24.35
   2 -11 -11  179.51   30.65
   2 -11 -11  169.28   32.60
   2 -11 -10   48.55   15.19
  -2  11  10   52.44   11.46
   2 -11 -10   33.96   13.20
   2 -11  -9   32.91   13.69
   2 -11  -9   29.95   16.30
  -2  11   9   43.68    9.47
   2 -11  -8   78.45   19.94
   2 -11  -8   52.80   17.28
  -2  11   8   96.07   14.31
   2 -11  -7    3.59    9.45
  -2  11   7    0.30    3.22
   2 -11  -7   -4.38    7.60
   2 -11  -6   82.20   20.81
   2 -11  -6   92.49   24.80
  -2  11   6  104.47   13.50
   2 -11  -5   -1.05    5.27
  -2  11   5    1.82    2.53
   2 -11  -4   41.04   16.51
   2 -11  -4   33.78    7.10
   2 -11  -4   21.10   16.20
   2 -11  -3   44.70   15.35
   2 -11  -3   36.33   16.19
   2 -11  -3   78.22    9.40
   2 -11  -2   29.62   16.97
  -2  11   2   16.55    4.32
   2 -11  -1   48.55   15.97
  -2  11   1   42.12    5.77
   2 -11   0   23.51   11.81
  -2  11   0   30.20    5.41
   2 -11   1  104.99   21.51
  -2  11  -1  138.79   12.51
  -2  11  -2   44.73    7.12
   2 -11   2   22.50   11.30
   2 -11   3   93.16   22.55
  -2  11  -3  122.44   12.71
  -2  11  -4   11.90    4.82
   2 -11   4    3.98    5.00
  -2  11  -5   52.59    8.99
   2 -11   5   37.58   13.96
  -2  11  -6    5.21    4.39
   2 -11   6   -6.27    5.49
  -2  11  -7    2.65    4.27
  -2  11  -7   -3.32    2.77
   2 -11   7    3.53    3.83
   2 -11   7   11.78    2.12
  -2  11  -8   39.85   10.56
  -2  11  -8   39.95   11.52
   2 -11   8   35.53   15.07
   2 -11   8   26.71    7.63
  -2  11  -9    8.68    4.95
  -2  11  -9    7.22    5.83
   2 -11   9    7.10    5.83
   2 -11   9   12.75    4.76
  -2  11 -10    8.63    6.67
   2 -11  10    5.12    5.23
   2 -11  10    7.69    5.73
  -2  11 -11    2.72    5.10
   2 -11  11    8.51    8.96
   2 -11  11    2.50    2.93
  -2  11 -12   33.72   11.81
   2 -11  12   24.52   13.16
   2 -11  12   29.88    8.45
  -2  11 -13    0.07    4.10
   2 -11  13    0.85    6.28
   2 -11  13  -11.87    9.69
  -2  11 -14   16.75   10.60
   2 -11  14   16.82    8.22
   2 -11  14   27.25   10.48
  -2  11 -15    2.30    4.39
   2 -11  15   -2.38    5.63
  -2  11 -15    0.32    7.19
   2 -11  15    3.29    4.98
  -2  11 -16   19.51    6.65
  -2  11 -16   40.18   14.14
   2 -11  16   21.62    8.75
  -2  11 -17   76.43   20.27
  -2  11 -17   61.01   16.25
   2 -11  17   81.58   18.73
  -2  11 -18   19.15   13.81
  -2  11 -18   17.42    7.00
   2 -11  18   22.91    8.81
  -2  11 -19  121.19   26.80
  -2  11 -19  114.14   21.49
   2 -11  19  127.67   23.81
  -2  11 -20    5.02    6.62
   2 -11  20   -2.49    5.52
  -2  11 -21   94.06   26.74
   2 -11  21   73.54   22.64
  -2  11 -22   -0.43    7.01
   2 -11  22    6.15    5.65
  -2  11 -23   58.54   19.58
   2 -11  23   44.22   17.82
  -2  11 -24  -10.18   17.88
   2 -11  24   -8.99    9.31
  -2  11 -25    2.57   14.49
   2 -11  25   14.26    5.97
   2 -11  26  -14.72   15.51
   2 -11  27  -23.33   22.05
  -2  10  27   14.14    7.93
  -2  10  26  -12.05   16.48
  -2  10  25   19.64    5.69
  -2  10  25   -0.28   13.75
  -2  10  24   10.65   11.32
  -2  10  24    6.98   12.34
  -2  10  23    7.11   10.97
  -2  10  23   10.12    9.14
  -2  10  22   25.99    9.09
  -2  10  22   16.43   13.07
  -2  10  21  -29.01   16.06
  -2  10  21   20.11   19.67
  -2  10  20   30.49   12.07
   2 -10 -20    3.65    7.12
  -2  10  20   24.70   17.45
  -2  10  19   27.02   15.21
   2 -10 -19    9.00    8.48
  -2  10  19   -4.10    9.43
  -2  10  18   24.09   11.16
   2 -10 -18   20.33   12.10
  -2  10  18   12.82    4.34
  -2  10  18   20.12   15.31
   2 -10 -17   20.00    7.40
   2 -10 -17   19.46   11.27
  -2  10  17   -5.53    7.49
  -2  10  17   15.09    7.51
  -2  10  17    1.70   12.06
   2 -10 -16   39.86   11.32
  -2  10  16   14.95   13.28
  -2  10  16   16.03    7.13
   2 -10 -16   15.08    9.91
  -2  10  16   17.06    6.99
  -2  10  15   11.84    8.97
  -2  10  15    0.19    4.09
   2 -10 -15    0.82    7.83
   2 -10 -15   -1.74    3.75
   2 -10 -15    8.33    6.72
  -2  10  14   15.24    2.85
  -2  10  14   16.80    8.47
  -2  10  14   15.10    4.54
   2 -10 -14   23.37   11.32
   2 -10 -14   17.25   11.09
   2 -10 -14   25.80    7.12
  -2  10  13   55.09    7.66
  -2  10  13   64.13   13.99
   2 -10 -13   70.93   19.91
   2 -10 -13   61.19   14.35
   2 -10 -13   57.85   11.28
   2 -10 -12   54.77   15.16
  -2  10  12   52.46   11.36
   2 -10 -12   55.16   20.07
   2 -10 -12   49.49    9.52
   2 -10 -11   -6.53    7.36
  -2  10  11    3.69    3.31
  -2  10  11   -8.51    6.98
   2 -10 -11   -2.07    5.92
   2 -10 -10    8.47    4.04
  -2  10  10    3.95    2.90
  -2  10  10    3.51    4.91
   2 -10  -9    0.87    4.37
   2 -10  -9   -7.03    8.35
  -2  10   9    9.23    6.17
   2 -10  -8   -0.45    3.50
   2 -10  -8   -0.81    7.25
  -2  10   8   -1.69    2.43
   2 -10  -7    1.42    4.43
   2 -10  -7   12.71    9.24
  -2  10   7   18.75    6.36
  -2  10   6  111.77   13.78
   2 -10  -6   54.34   19.92
   2 -10  -6   79.12   20.92
  -2  10   5    4.88    4.52
   2 -10  -5   -0.64    4.07
   2 -10  -5   -6.86    6.38
  -2  10   4   81.14   10.49
   2 -10  -4   66.35   18.45
   2 -10  -4   96.07    9.93
   2 -10  -4   74.22   18.51
   2 -10  -3    0.04    7.62
   2 -10  -3    8.41    2.97
   2 -10  -3   -4.41   11.60
   2 -10  -2  111.57   23.21
   2 -10  -2  144.49   25.49
   2 -10  -1   -1.40    6.92
  -2  10   1   13.36    3.44
   2 -10  -1   -1.40    7.88
   2 -10   0  146.30   26.81
  -2  10   0  184.38   13.92
   2 -10   0  142.12   26.65
  -2  10  -1   17.29    4.44
   2 -10   1   20.91   11.57
  -2  10  -2   73.20    9.36
   2 -10   2   72.57   20.67
  -2  10  -3   18.25    4.06
   2 -10   3   12.46    3.86
  -2  10  -4   77.03   10.19
   2 -10   4   51.13   17.89
   2 -10   5   89.12   10.98
  -2  10  -5  101.81   15.65
  -2  10  -5   86.50   11.48
   2 -10   5   70.63   17.02
   2 -10   6   42.53    8.07
  -2  10  -6   30.89   10.55
  -2  10  -6   43.76   10.07
   2 -10   6   32.50   13.66
   2 -10   7   65.02   10.77
  -2  10  -7   59.42   12.45
  -2  10  -7   57.69   10.55
   2 -10   7   41.93   16.46
   2 -10   8   44.99    9.27
  -2  10  -8   64.85   15.10
  -2  10  -8   44.84    9.82
   2 -10   8   46.27   16.54
   2 -10   9   14.59    6.30
  -2  10  -9   10.78    5.55
  -2  10  -9    7.50    6.53
   2 -10   9    3.54    6.60
   2 -10  10    9.84    4.95
  -2  10 -10   22.09   10.58
   2 -10  10    3.27    6.37
   2 -10  11   58.54   12.52
  -2  10 -11   75.58   17.75
   2 -10  11   72.62   17.40
   2 -10  12   37.81    9.94
  -2  10 -12   41.77   14.51
   2 -10  12   37.36   13.60
   2 -10  13   15.48    4.33
  -2  10 -13    3.59    7.72
   2 -10  13   -1.20    6.75
   2 -10  14   20.80   10.37
  -2  10 -14    5.52    8.19
   2 -10  14    4.93    6.70
   2 -10  15    3.07    7.24
  -2  10 -15   -2.13   10.71
   2 -10  15    3.38    6.17
   2 -10  16   -1.45   12.13
  -2  10 -16   17.51   10.21
   2 -10  16   28.68   12.91
  -2  10 -16   21.61    9.32
   2 -10  17   99.91   21.28
  -2  10 -17   93.91   22.66
  -2  10 -17  102.83   19.94
  -2  10 -18    2.05    7.04
  -2  10 -18    3.14    3.00
   2 -10  19   90.28   20.46
  -2  10 -19   86.14   24.83
  -2  10 -19  110.71   19.63
   2 -10  20   25.15    8.21
  -2  10 -20   24.17   14.70
   2 -10  21   73.41   21.62
  -2  10 -21   75.10   26.27
   2 -10  22   -0.81    5.73
  -2  10 -22   -1.51   10.68
   2 -10  23   61.18   20.18
  -2  10 -23   17.62   18.54
   2 -10  24   13.99   19.45
  -2  10 -24   18.31   18.61
   2 -10  25   24.26   19.18
  -2  10 -25   11.26   11.51
   2 -10  26    4.20    7.72
   2 -10  27    4.13   10.09
  -2   9  27   38.67   20.01
  -2   9  26   -9.22   11.66
  -2   9  25  -11.93   13.86
  -2   9  25   -5.56   10.75
  -2   9  24    5.97    7.98
  -2   9  24    5.96    9.63
  -2   9  23   -2.59   13.66
  -2   9  23   12.57   12.39
  -2   9  22   11.87   14.66
  -2   9  22   11.17    7.91
  -2   9  21   16.14    9.57
   2  -9 -21   34.70   15.29
  -2   9  21   20.87   14.16
   2  -9 -21   46.59   14.16
   2  -9 -20    8.22    5.20
  -2   9  20   12.55    7.72
  -2   9  20   12.08   12.65
   2  -9 -20    2.08    3.83
   2  -9 -19   21.28   13.94
  -2   9  19   14.71    9.57
  -2   9  19    6.51    5.56
   2  -9 -19    9.43    7.18
  -2   9  18    0.39    4.54
  -2   9  18   -3.00   10.71
   2  -9 -18   11.48    8.96
  -2   9  18    4.15    5.69
  -2   9  17    2.25    6.47
   2  -9 -17   15.38    7.22
  -2   9  17   -5.70    4.06
   2  -9 -17   13.48   11.63
  -2   9  17    2.89    5.50
   2  -9 -16   10.24    7.97
  -2   9  16   10.52   12.25
  -2   9  16    6.05    8.42
   2  -9 -16   -0.01    5.31
   2  -9 -15   41.66   13.31
  -2   9  15   44.40    7.40
   2  -9 -15   38.69    9.42
  -2   9  15   30.02   17.23
  -2   9  15   49.70   14.39
   2  -9 -15   48.29   15.25
   2  -9 -14   16.62   12.06
   2  -9 -14    9.47    8.27
  -2   9  14    6.37    5.30
   2  -9 -14   21.46   13.74
  -2   9  14    2.98    4.89
  -2   9  14   14.40    6.49
   2  -9 -13    1.29    3.83
   2  -9 -13    6.09    4.51
  -2   9  13    3.15    4.08
   2  -9 -13    3.31    9.36
  -2   9  13    6.79    8.58
  -2   9  13    6.54    2.39
  -2   9  13    6.28    5.51
   2  -9 -12   54.22   16.64
  -2   9  12   38.53    6.56
  -2   9  12   25.21    7.73
   2  -9 -12   41.62    9.44
  -2   9  12   36.14   11.45
   2  -9 -12   30.66   14.12
  -2   9  11  184.56   15.86
  -2   9  11  178.05   19.01
   2  -9 -11  191.15   19.18
  -2   9  11  186.86   23.49
   2  -9 -11  146.05   26.21
   2  -9 -11  181.72   26.80
   2  -9 -10   37.64   13.42
   2  -9 -10   45.28    8.43
  -2   9  10   30.28    8.82
  -2   9  10   29.61    6.87
   2  -9 -10   51.79   17.03
   2  -9  -9   49.73   16.30
  -2   9   9   60.83   11.67
   2  -9  -9   57.29   14.35
   2  -9  -8  130.47   25.94
   2  -9  -8  119.23   22.67
  -2   9   8  164.03   18.89
   2  -9  -7   23.38   10.18
   2  -9  -7   18.99    8.55
  -2   9   7   25.69    6.38
  -2   9   6  284.02   24.03
   2  -9  -6  195.16   34.47
   2  -9  -6  237.44   33.43
   2  -9  -5   -5.12    8.65
  -2   9   5    2.68    2.68
   2  -9  -5    3.35    3.65
  -2   9   4  505.59   32.18
   2  -9  -4  419.30   44.18
   2  -9  -4  417.48   28.77
   2  -9  -3    1.40    3.46
   2  -9  -3    5.55    2.90
   2  -9  -3    2.02    9.86
  -2   9   3    6.80    4.39
   2  -9  -2  127.12   24.22
   2  -9  -2  141.19   23.92
  -2   9   1   58.80    5.86
  -2   9   1   64.27    6.19
   2  -9  -1   22.02   12.11
   2  -9  -1   28.86   10.01
  -2   9   0  220.21   15.09
  -2   9   0  232.69   17.52
   2  -9   0  138.69   27.55
   2  -9   0  175.27   27.37
  -2   9  -1  322.83   21.67
  -2   9  -1  362.59   25.74
   2  -9   1  233.58   33.15
   2  -9   1  273.89   36.41
  -2   9  -2   24.32    7.53
  -2   9  -2   20.80    4.89
   2  -9   2   18.85   11.46
  -2   9  -3  114.02   11.38
  -2   9  -3  114.58   13.83
   2  -9   3   77.40   18.11
   2  -9   4   20.90    4.57
  -2   9  -4   15.81    5.25
  -2   9  -4   19.68    5.23
   2  -9   4   18.04    9.42
   2  -9   5   -1.52    2.60
  -2   9  -5   -2.87    5.53
  -2   9  -5   -1.92    3.07
   2  -9   5   -3.62    5.85
   2  -9   6    6.82    4.15
  -2   9  -6    8.38    6.33
  -2   9  -6   11.04    5.08
   2  -9   6    5.49    3.59
   2  -9   7  120.53   14.55
  -2   9  -7  118.34   16.03
  -2   9  -7  122.09   18.28
   2  -9   7   83.54   18.39
   2  -9   8   22.45    6.65
  -2   9  -8   13.11    7.37
  -2   9  -8   17.79    7.87
   2  -9   8   19.04    9.19
   2  -9   9   67.34   12.03
  -2   9  -9   52.46   13.52
  -2   9  -9   62.99   12.29
   2  -9   9   44.80   11.01
   2  -9  10   10.10    5.81
  -2   9 -10   -2.42    6.61
   2  -9  10   10.01    5.49
   2  -9  11   -3.11    4.30
   2  -9  11    1.34    3.52
  -2   9 -11    3.43    7.03
  -2   9 -12   37.12   12.45
   2  -9  12   28.51   10.16
   2  -9  12   29.61    8.18
  -2   9 -13    4.96    6.08
   2  -9  13    5.57    5.85
   2  -9  13    0.72    7.08
  -2   9 -14   35.85   15.35
   2  -9  14   24.28    8.54
   2  -9  14   26.70   10.75
  -2   9 -15   12.26    9.70
   2  -9  15   12.03    6.22
   2  -9  15   18.41    5.25
  -2   9 -16   43.38   15.70
   2  -9  16   47.58   13.80
   2  -9  16   34.66   11.89
  -2   9 -17   36.99   15.45
  -2   9 -17   61.84   14.03
   2  -9  17   73.11   18.70
  -2   9 -18   11.59    5.91
  -2   9 -18   21.20    4.96
   2  -9  18    9.89    7.23
   2  -9  19   18.81    9.80
  -2   9 -19   -2.62    9.64
   2  -9  20   48.01   14.02
  -2   9 -20   27.94   16.45
   2  -9  21   -5.61    7.16
  -2   9 -21  -10.08   15.84
   2  -9  22   65.22   18.85
  -2   9 -22   74.53   20.72
   2  -9  23   -6.42    9.32
  -2   9 -23   -9.85   11.91
   2  -9  24  105.66   27.14
  -2   9 -24  145.17   32.62
   2  -9  25  -29.11   16.19
  -2   9 -25    6.46   11.08
   2  -9  26   50.90   18.69
  -2   9 -26   37.51   21.39
   2  -9  27   11.87    9.84
  -2   8  28   -5.59    6.97
  -2   8  27   20.33   18.09
  -2   8  26  -23.52   15.18
  -2   8  25   15.34    8.73
  -2   8  25    9.35   16.59
  -2   8  24    3.93    8.85
  -2   8  24   24.77   24.97
   2  -8 -24   -5.50    7.35
  -2   8  23    7.86    8.67
  -2   8  23   16.55    7.01
   2  -8 -23   12.39   12.39
  -2   8  22   -1.60    7.76
  -2   8  22   11.90   12.03
   2  -8 -22   -7.03    6.05
  -2   8  21   23.81   17.77
   2  -8 -21   15.59    7.91
  -2   8  21    4.69    9.04
   2  -8 -21   17.10   10.42
  -2   8  20   12.13   10.75
   2  -8 -20    9.14    5.02
  -2   8  20   -1.31    6.33
   2  -8 -20   14.66   10.29
  -2   8  19   67.29   21.97
   2  -8 -19   73.32   16.27
  -2   8  19   86.02   23.49
   2  -8 -19   78.03   18.77
  -2   8  18   11.55    5.10
  -2   8  18   11.19   12.08
   2  -8 -18    9.26    9.54
  -2   8  18   19.74   12.72
   2  -8 -18   21.60    8.94
  -2   8  17   26.73   14.09
   2  -8 -17   46.57   12.08
  -2   8  17   39.93   14.82
   2  -8 -17   24.42   11.01
   2  -8 -16   90.41   17.61
  -2   8  16   59.54   16.47
   2  -8 -16   84.55   17.03
  -2   8  16   66.11   15.36
   2  -8 -16   75.84   18.67
   2  -8 -15   14.67    3.38
   2  -8 -15    4.53    3.62
  -2   8  15    7.91    7.77
  -2   8  15    4.57    6.24
   2  -8 -15    5.93    5.02
  -2   8  14  198.90   35.68
  -2   8  14  259.07   27.98
   2  -8 -14  275.61   28.67
  -2   8  14  247.86   31.38
   2  -8 -14  262.65   35.62
   2  -8 -14  267.88   32.49
   2  -8 -13    1.84    5.74
  -2   8  13    5.62    5.28
  -2   8  13    2.10    5.85
   2  -8 -13   -7.14    2.65
  -2   8  13   -8.70    7.42
   2  -8 -13    0.97    5.57
  -2   8  12  131.27   24.95
  -2   8  12  122.60   16.15
   2  -8 -12  136.05   17.00
  -2   8  12  131.87   20.45
   2  -8 -12  101.46   22.66
   2  -8 -12  138.65   21.50
   2  -8 -11   24.13    6.01
   2  -8 -11   20.59    5.63
  -2   8  11   20.67    7.96
   2  -8 -11   19.82   10.76
  -2   8  11   26.18    5.81
  -2   8  11   24.47    6.11
   2  -8 -10   24.76   10.10
   2  -8 -10   27.77    6.36
  -2   8  10   20.84    7.09
   2  -8 -10   12.21   10.62
  -2   8  10   21.16    5.59
  -2   8  10   34.05    5.83
   2  -8  -9   84.06   17.63
  -2   8   9   85.96   14.27
   2  -8  -9   73.91   18.01
   2  -8  -9   90.98   10.96
   2  -8  -8   58.11   16.48
   2  -8  -8   54.97    7.71
  -2   8   8   42.77    9.31
   2  -8  -8   56.15   16.84
  -2   8   7  565.28   41.39
   2  -8  -7  549.70   49.76
   2  -8  -7  507.72   52.00
  -2   8   6  269.44   23.35
   2  -8  -6  282.28   34.00
   2  -8  -6  185.86   33.96
   2  -8  -5  132.19   22.35
   2  -8  -5  111.19   24.76
   2  -8  -4  192.87   34.43
   2  -8  -4  279.72   37.15
  -2   8   3  263.48   18.07
   2  -8  -3  215.88   16.92
   2  -8  -3  178.97   29.80
   2  -8  -3  182.82   26.58
   2  -8  -2  124.16   23.98
   2  -8  -2  125.45   23.11
  -2   8   2  154.57   11.76
   2  -8  -1  388.76   41.76
   2  -8  -1  461.17   46.12
  -2   8   0  217.45   17.14
   2  -8   0  200.44   30.48
   2  -8   0  193.50   30.03
  -2   8  -1  625.60   38.36
  -2   8  -1  573.68   33.84
   2  -8   1  413.36   47.45
   2  -8   1  407.00   46.34
   2  -8   2   28.52   12.49
  -2   8  -2   25.72    5.60
   2  -8   2   31.61   12.76
  -2   8  -2   35.15    7.83
  -2   8  -3  501.54   36.44
  -2   8  -3  494.22   32.31
   2  -8   3  479.40   31.14
   2  -8   3  341.39   40.84
   2  -8   3  381.27   42.19
   2  -8   4   30.79    5.99
   2  -8   4   18.91   12.02
  -2   8  -4   12.52    4.71
  -2   8  -4   34.61    7.96
   2  -8   5  230.97   19.45
  -2   8  -5  210.89   19.88
  -2   8  -5  225.94   23.55
   2  -8   5  165.85   25.23
   2  -8   6   93.65   11.80
  -2   8  -6   97.31   13.47
  -2   8  -6   82.20   14.44
   2  -8   6   79.94   17.44
   2  -8   6  104.63   14.88
   2  -8   7   25.01    7.25
   2  -8   7   19.62    5.06
  -2   8  -7   23.57    8.53
   2  -8   7   18.86    8.95
  -2   8  -7   21.44    5.67
  -2   8  -8   18.83    6.79
   2  -8   8   33.65   12.24
  -2   8  -8   25.80    8.45
   2  -8   8   26.35    6.82
  -2   8  -9    9.93    5.92
   2  -8   9   10.43    6.07
  -2   8  -9   14.20    5.32
   2  -8   9   20.72    8.14
  -2   8 -10   79.83   15.95
   2  -8  10   68.22   16.15
   2  -8  10   87.45   14.27
  -2   8 -11    1.96    4.06
   2  -8  11   -4.51    5.67
   2  -8  11   -6.81    4.78
  -2   8 -12   16.72   10.51
   2  -8  12   19.10    9.83
   2  -8  12   24.43    7.87
  -2   8 -13   -0.04    4.13
   2  -8  13  -10.38    7.64
   2  -8  13    9.67    6.99
  -2   8 -14   15.79    5.23
   2  -8  14   22.11    8.99
   2  -8  14    9.92    3.94
  -2   8 -15   -6.37    6.26
   2  -8  15   -2.02    3.57
   2  -8  15   -1.26    5.61
  -2   8 -16   -3.53    9.77
   2  -8  16   -0.71    4.00
   2  -8  16    1.78    7.74
  -2   8 -17   37.16   15.33
   2  -8  17   54.89   12.25
  -2   8 -17   49.05   12.32
   2  -8  17   24.35   10.82
  -2   8 -18   50.08   13.49
  -2   8 -18   72.08   13.56
   2  -8  18   78.77   19.71
   2  -8  19   -3.24    6.05
  -2   8 -19   -8.87    4.68
   2  -8  20   36.28   14.73
  -2   8 -20   30.63   16.07
   2  -8  21    3.25    9.76
  -2   8 -21    6.88   10.80
   2  -8  22   72.68   20.61
  -2   8 -22   67.46   19.90
   2  -8  23  -34.25   14.75
  -2   8 -23   -8.81    9.26
   2  -8  24    7.90    8.44
  -2   8 -24   26.00   10.57
   2  -8  25    3.13    7.13
  -2   8 -25   -0.02    7.60
   2  -8  26   13.60   15.87
  -2   8 -26  -10.84   14.65
   2  -8  27    2.49   13.06
  -2   7  28  136.91   32.32
  -2   7  27   26.36   15.29
  -2   7  26   99.48   30.41
   2  -7 -26   69.43   15.49
  -2   7  25   66.14   22.37
   2  -7 -25   57.11   18.74
  -2   7  24   81.77   18.55
   2  -7 -24   64.95   19.89
  -2   7  24   58.32   24.39
  -2   7  23   82.83   22.22
   2  -7 -23   90.21   20.97
  -2   7  23   56.13   22.33
  -2   7  22   43.14   11.57
   2  -7 -22   45.35   13.82
  -2   7  22   58.26   22.22
   2  -7 -21   48.43   17.56
  -2   7  21   44.76   15.33
   2  -7 -21   20.89   10.92
  -2   7  21   28.33   21.75
   2  -7 -20   45.25   13.85
  -2   7  20   36.31   13.91
   2  -7 -20   40.06   12.42
  -2   7  20   22.27   11.59
   2  -7 -19  143.03   23.00
  -2   7  19  105.48   26.71
  -2   7  19  115.70   26.53
   2  -7 -19  112.49   23.03
  -2   7  18  158.23   18.49
  -2   7  18  101.11   27.92
   2  -7 -18  138.12   22.82
  -2   7  18  141.24   23.93
   2  -7 -18  118.62   24.05
   2  -7 -17   10.69    6.44
   2  -7 -17  -10.68    7.16
  -2   7  17    9.78    9.67
  -2   7  17   -6.16    5.41
   2  -7 -17    5.16    7.29
   2  -7 -16  231.67   28.52
  -2   7  16  230.01   31.67
  -2   7  16  249.34   37.23
   2  -7 -16  234.24   31.83
  -2   7  16  225.44   26.68
   2  -7 -16  258.57   28.84
   2  -7 -15  136.59   19.25
  -2   7  15  103.17   25.29
   2  -7 -15  126.95   25.07
  -2   7  15  133.60   22.62
  -2   7  15  139.54   19.07
   2  -7 -15  125.26   19.35
   2  -7 -14   78.39   14.97
   2  -7 -14   88.59   15.02
  -2   7  14   88.07   15.70
  -2   7  14  115.63   22.56
  -2   7  14   85.19   18.74
   2  -7 -14   94.34   18.86
   2  -7 -13   44.13   13.18
  -2   7  13   42.51   10.81
  -2   7  13   27.38   12.11
   2  -7 -13   45.43    9.94
  -2   7  13   34.54    8.66
  -2   7  13   46.41   11.37
   2  -7 -13   10.69    8.91
   2  -7 -12   62.46   13.67
   2  -7 -12   72.27   12.14
  -2   7  12   58.93   13.53
   2  -7 -12   56.90   15.84
  -2   7  12   67.24   12.72
  -2   7  12   53.72   18.06
   2  -7 -11   11.22    5.67
   2  -7 -11   25.34    6.65
  -2   7  11   25.81    7.76
   2  -7 -11   14.45    8.52
  -2   7  11   15.05    4.73
   2  -7 -10   14.02    9.94
   2  -7 -10   15.75    6.41
  -2   7  10   23.54    8.62
   2  -7 -10   15.43   11.04
  -2   7  10    7.02    5.03
   2  -7  -9   47.18   11.85
   2  -7  -9   59.68    9.15
  -2   7   9   67.41   11.78
   2  -7  -9   29.64   13.31
  -2   7   9   57.43    6.65
   2  -7  -8   84.82   16.45
   2  -7  -8   77.30    9.50
  -2   7   8   72.17    7.27
  -2   7   8   61.53    9.99
   2  -7  -8   77.08   18.91
   2  -7  -7   39.86   11.04
   2  -7  -7   57.25    6.70
  -2   7   7   52.96    8.82
   2  -7  -7   49.54   12.74
  -2   7   6  152.74   15.10
   2  -7  -6   76.94   21.28
   2  -7  -6  153.96   21.52
  -2   7   6   91.68   19.42
  -2   7   5  143.86   12.93
  -2   7   5  102.72   18.07
   2  -7  -5  118.41   18.54
  -2   7   4  204.45   16.28
   2  -7  -4  147.05   25.16
   2  -7  -4  198.52   26.27
  -2   7   4  182.71   25.10
   2  -7  -3   53.91   16.24
  -2   7   3  102.08    8.51
  -2   7   3   48.72   14.36
   2  -7  -3   71.09   14.36
   2  -7  -2   24.78   11.49
  -2   7   2   52.73   12.27
   2  -7  -2   46.45   11.81
  -2   7   1    7.10    7.97
   2  -7  -1    3.22    3.72
  -2   7   1   21.60    7.34
   2  -7  -1   22.15    9.92
  -2   7   0   20.02    3.49
   2  -7   0    2.87    4.75
  -2   7   0    4.42    4.04
   2  -7   0   12.28    7.68
  -2   7   0   15.11    4.28
  -2   7  -1    2.65    2.78
  -2   7  -1    1.74    3.62
   2  -7   1    4.00    6.62
   2  -7   1    2.78    3.81
  -2   7  -1    0.54    4.12
  -2   7  -2   71.09    9.07
  -2   7  -2   42.41   11.81
   2  -7   2   64.33   13.20
  -2   7  -2   74.19    7.23
   2  -7   2   34.87   11.15
  -2   7  -2   28.72    9.85
  -2   7  -3    9.06    3.30
   2  -7   3   -1.45    2.38
  -2   7  -3    6.95    6.84
   2  -7   3    3.57    3.95
   2  -7   3   11.64    3.16
  -2   7  -3    5.19    2.12
   2  -7   3    7.07    3.81
  -2   7  -3    6.83    3.89
  -2   7  -4   11.03    5.40
   2  -7   4   17.36    5.47
   2  -7   4    4.45    5.02
  -2   7  -4   11.39    8.48
   2  -7   4   21.94    4.85
   2  -7   4   17.40    7.93
  -2   7  -4   24.28    5.60
  -2   7  -4    6.50    8.28
  -2   7  -5    6.97    5.03
   2  -7   5   11.46    4.91
   2  -7   5    0.96    3.33
   2  -7   5    5.58    1.96
  -2   7  -5    4.87    3.23
  -2   7  -5    6.25    4.87
   2  -7   6   17.88    5.12
  -2   7  -6   13.66    3.77
   2  -7   6    9.66    7.11
  -2   7  -6    9.15    4.58
   2  -7   6    8.79    3.30
  -2   7  -6   13.76    6.72
   2  -7   7   53.64   12.18
  -2   7  -7   50.34   10.98
  -2   7  -7   59.97   11.28
   2  -7   7   37.01    8.42
  -2   7  -7   42.84   10.93
   2  -7   7   31.81   10.24
  -2   7  -8   26.54    9.49
  -2   7  -8   33.70    9.99
   2  -7   8   35.38    8.88
  -2   7  -8   33.69    9.48
   2  -7   8   40.38   10.64
   2  -7   9   73.00   14.04
  -2   7  -9   64.81   12.48
   2  -7   9   62.57   12.22
  -2   7  -9   62.69   15.94
  -2   7  -9   59.83   14.34
   2  -7  10   88.72   15.51
   2  -7  10   99.55   15.68
  -2   7 -10   75.67   15.80
  -2   7 -10   76.81   16.52
   2  -7  11  103.71   17.74
   2  -7  11   79.76   13.16
  -2   7 -11   97.65   17.07
  -2   7 -11   77.21   19.57
   2  -7  12   98.40   15.64
   2  -7  12  100.74   17.15
  -2   7 -12  112.82   17.59
  -2   7 -12   62.17   16.72
   2  -7  13  100.41   17.26
   2  -7  13   85.48   17.09
  -2   7 -13   86.24   16.41
  -2   7 -13   67.48   18.49
  -2   7 -14   95.44   21.66
  -2   7 -14  134.13   20.09
   2  -7  14  118.83   20.34
   2  -7  14  126.80   19.26
   2  -7  15  283.05   33.88
  -2   7 -15  218.60   34.64
   2  -7  15  302.94   31.79
  -2   7 -15  248.15   28.45
  -2   7 -15  279.40   30.63
  -2   7 -16   98.79   22.43
  -2   7 -16  135.68   18.91
   2  -7  16  142.80   19.85
   2  -7  16  136.32   24.24
  -2   7 -16  164.97   22.02
  -2   7 -17    7.41   11.70
   2  -7  17    8.30    5.59
   2  -7  17    4.44    5.66
  -2   7 -18   13.87    5.81
  -2   7 -18   28.76    6.98
   2  -7  18   27.85   11.55
   2  -7  19   11.65    6.29
  -2   7 -19   22.94   13.17
   2  -7  20   40.78   10.24
  -2   7 -20   25.61    8.76
   2  -7  21   -7.11   10.84
  -2   7 -21   19.58    8.97
   2  -7  22   34.47   12.72
  -2   7 -22   28.42   24.27
   2  -7  23    2.90   13.32
  -2   7 -23    6.22   13.93
   2  -7  24   32.38   14.94
  -2   7 -24   50.53   20.93
   2  -7  25   15.23   17.44
  -2   7 -25   27.21   10.74
   2  -7  26   67.35   22.83
  -2   7 -26   37.08   20.00
   2  -7  27   18.35   18.60
  -2   7 -27   11.76   13.32
   2  -6 -29   12.79   16.34
  -2   6  28   47.63   19.28
   2  -6 -28   75.94   26.34
  -2   6  27   27.92   14.85
   2  -6 -27   28.87   16.08
  -2   6  26   34.13   11.79
   2  -6 -26   15.72   13.90
  -2   6  25   24.38   14.61
   2  -6 -25   14.53   14.47
  -2   6  24   25.45    6.02
   2  -6 -24   35.66   13.90
  -2   6  23   12.83    6.04
   2  -6 -23   11.31   11.35
  -2   6  23    5.92    6.30
   2  -6 -22   68.65   19.72
  -2   6  22   42.57   18.82
   2  -6 -22   42.55   12.36
  -2   6  22   12.29    8.86
   2  -6 -21   20.57    9.24
  -2   6  21    1.67    8.45
   2  -6 -21   -6.78    7.84
  -2   6  21   -0.02   12.76
   2  -6 -20   20.89   11.28
  -2   6  20    0.10    6.06
   2  -6 -20    7.98    4.40
  -2   6  20   14.87    9.29
   2  -6 -19   -6.01    5.94
  -2   6  19   -8.12    7.51
   2  -6 -19   12.93    5.47
  -2   6  19   10.07    5.40
   2  -6 -18   10.95    8.42
  -2   6  18    3.69    5.58
  -2   6  18    6.50    6.27
   2  -6 -18  -10.12    7.47
   2  -6 -17    3.19    3.08
  -2   6  17   -5.15    4.07
   2  -6 -17    9.45    6.37
  -2   6  17   -2.97    6.67
  -2   6  17    2.17    9.69
   2  -6 -17   -5.51    8.82
   2  -6 -16   11.04    6.24
  -2   6  16   19.75    7.18
   2  -6 -16   23.24    9.26
  -2   6  16   16.31   13.25
  -2   6  16    7.37    7.12
   2  -6 -16   15.76    8.25
   2  -6 -15   22.44    7.57
  -2   6  15   10.56    4.02
   2  -6 -15   22.51    7.60
  -2   6  15   11.40   10.32
  -2   6  15   16.82    6.75
   2  -6 -15   20.18    9.31
   2  -6 -14   73.60   13.13
   2  -6 -14   75.15   13.84
  -2   6  14   73.05   12.03
  -2   6  14   45.33   17.69
  -2   6  14   74.17   15.44
   2  -6 -14   59.62   15.15
   2  -6 -13   61.56   11.92
   2  -6 -13   73.70   13.04
  -2   6  13   73.47   13.70
  -2   6  13   68.95   12.42
  -2   6  13   62.88   17.19
  -2   6  13   57.96   14.96
   2  -6 -13   65.19   15.01
  -2   6  12  137.63   17.93
  -2   6  12   99.98   21.25
   2  -6 -12  136.29   17.49
  -2   6  12  142.30   20.68
  -2   6  12  151.02   19.16
   2  -6 -12  139.40   19.52
   2  -6 -12  110.53   19.60
  -2   6  11   67.56   19.01
  -2   6  11  116.04   15.22
  -2   6  11  119.35   18.17
   2  -6 -11  125.05   15.58
  -2   6  11  123.70   16.49
   2  -6 -11  117.64   17.19
   2  -6 -11   91.11   17.70
  -2   6  10  127.56   17.75
   2  -6 -10  135.94   15.62
   2  -6 -10   90.95   18.82
   2  -6 -10  118.19   18.19
  -2   6  10  133.06   18.23
   2  -6  -9  204.59   19.04
   2  -6  -9  173.24   24.92
   2  -6  -9  176.55   22.83
  -2   6   9  203.00   22.96
  -2   6   9  186.79   21.27
   2  -6  -8  227.18   19.26
   2  -6  -8  175.26   27.61
   2  -6  -8  213.75   24.57
  -2   6   8  198.97   23.98
  -2   6   8  214.69   21.95
   2  -6  -7  207.35   16.39
  -2   6   7  167.67   17.95
  -2   6   7  141.47   23.53
   2  -6  -7  148.76   23.29
   2  -6  -7  177.14   21.85
  -2   6   7  193.75   22.94
  -2   6   6   15.40    7.53
   2  -6  -6    6.40    6.19
   2  -6  -6   13.98    3.71
  -2   6   6    6.42    3.42
   2  -6  -6    9.59    3.21
  -2   6   6    6.03    7.30
  -2   6   5  112.57   11.88
   2  -6  -5   94.02   16.45
  -2   6   5   69.72   15.54
  -2   6   5  131.01   17.99
   2  -6  -5   89.23   16.11
   2  -6  -4    1.83    6.10
  -2   6   4    4.98    6.35
  -2   6   4    2.52    1.62
  -2   6   4    0.66    8.15
   2  -6  -4   -0.39    6.24
  -2   6   3   63.51    6.06
  -2   6   3   48.46   12.05
   2  -6  -3   22.11   11.64
  -2   6   3   41.43   10.13
   2  -6  -3   52.69   11.94
   2  -6  -2   40.56   12.95
  -2   6   2   32.01   12.27
  -2   6   2   50.50   12.26
   2  -6  -2   59.56   12.09
  -2   6   1    8.64    9.57
   2  -6  -1   34.45   11.88
  -2   6   1   32.83   12.71
   2  -6  -1   37.40   10.58
   2  -6   0   81.88    7.70
  -2   6   0   65.23    7.20
   2  -6   0   20.73   12.12
  -2   6   0   49.82   13.78
   2  -6   0   56.82   13.44
  -2   6   0   39.25   12.74
   2  -6   1   80.73    8.25
   2  -6   1   36.08   10.88
  -2   6  -1   20.00    9.79
  -2   6  -1   69.17    7.73
  -2   6  -1   52.85   11.39
   2  -6   1   39.66   12.52
  -2   6  -2   31.90    6.61
   2  -6   2   31.61    6.45
   2  -6   2   15.03    8.01
  -2   6  -2   10.75    6.47
   2  -6   2   32.65    4.54
   2  -6   2   29.64    8.86
  -2   6  -2   13.68    7.54
   2  -6   3  117.67   18.75
  -2   6  -3  137.92   20.79
   2  -6   3  189.89   17.43
  -2   6  -3  175.36   16.87
   2  -6   3  192.25   14.33
   2  -6   3  114.35   19.00
  -2   6  -3   52.18   18.48
  -2   6  -4  130.42   16.07
   2  -6   4  138.98   16.03
  -2   6  -4  130.48   13.80
   2  -6   4  143.42   13.50
   2  -6   4  104.59   18.07
  -2   6  -4   97.65   19.02
   2  -6   4   95.98   18.24
  -2   6  -4  105.00   18.83
  -2   6  -5   95.54   13.13
   2  -6   5  127.73   15.10
  -2   6  -5   81.74   15.01
   2  -6   5   75.77   13.27
   2  -6   5  104.58   11.63
  -2   6  -5  105.73   12.32
   2  -6   5   49.79   13.05
  -2   6  -5   81.88   14.61
  -2   6  -6  132.82   17.43
   2  -6   6  130.09   17.28
  -2   6  -6  103.30   16.65
  -2   6  -6  121.45   15.14
   2  -6   6  124.00   14.83
  -2   6  -6  122.72   17.96
   2  -6   6  110.20   17.81
  -2   6  -7  111.25   16.44
   2  -6   7  120.98   17.28
  -2   6  -7  124.26   16.05
   2  -6   7  108.03   14.72
  -2   6  -7   71.78   15.54
  -2   6  -7  103.39   17.12
   2  -6   7   77.26   14.78
  -2   6  -8  169.56   21.78
  -2   6  -8  122.45   19.96
  -2   6  -8  121.34   19.20
   2  -6   8  163.21   20.32
  -2   6  -8  145.81   19.22
   2  -6   8  151.23   18.63
  -2   6  -9  269.87   32.68
  -2   6  -9  327.10   30.75
   2  -6   9  284.78   30.36
  -2   6  -9  301.52   30.25
  -2   6  -9  335.06   32.24
   2  -6   9  287.08   28.72
  -2   6 -10  655.34   58.84
  -2   6 -10  789.77   55.89
   2  -6  10  727.23   55.53
  -2   6 -10  664.68   54.35
   2  -6  10  663.55   54.48
  -2   6 -11  133.81   22.07
  -2   6 -11  169.41   21.26
   2  -6  11  168.64   20.60
  -2   6 -11  150.21   20.36
   2  -6  11  163.12   22.65
  -2   6 -12  265.70   35.36
  -2   6 -12  305.76   30.90
  -2   6 -12  294.94   29.81
   2  -6  12  313.61   31.34
   2  -6  12  307.56   33.49
  -2   6 -13  130.02   25.01
  -2   6 -13  160.29   20.33
  -2   6 -13  129.27   17.88
   2  -6  13  154.66   19.90
   2  -6  13  135.07   22.41
  -2   6 -14  304.92   39.30
  -2   6 -14  351.61   32.74
   2  -6  14  370.41   33.95
  -2   6 -14  325.20   31.85
   2  -6  14  297.87   36.21
  -2   6 -15  127.61   27.42
   2  -6  15  176.21   26.33
  -2   6 -15  203.07   22.41
  -2   6 -15  157.40   20.04
   2  -6  15  191.46   21.86
   2  -6  16   35.61    7.85
  -2   6 -16   23.59   15.86
   2  -6  16   28.22    9.31
  -2   6 -16   42.73    9.57
  -2   6 -16   34.39    8.85
  -2   6 -17   27.02   10.07
   2  -6  17   26.85    7.72
   2  -6  17   12.11    5.91
  -2   6 -18    5.04   14.28
  -2   6 -18    8.65    4.85
   2  -6  18    1.92    6.54
   2  -6  19    1.67    9.10
  -2   6 -19   -3.78    8.72
   2  -6  20    6.18    7.98
  -2   6 -20  -16.58   13.51
   2  -6  21    2.26    8.01
  -2   6 -21   17.47    7.19
   2  -6  22   18.78   18.75
  -2   6 -22    9.72    7.89
   2  -6  23   16.42   10.23
  -2   6 -23    5.52    7.01
   2  -6  24    1.06    7.24
  -2   6 -24   27.03   20.38
   2  -6  25   30.69   17.00
  -2   6 -25   20.99    7.20
   2  -6  26   26.99   12.64
  -2   6 -26   43.42   22.76
   2  -6  27   29.37   13.42
  -2   6 -27   20.08   14.24
   2  -5 -30   13.05   17.32
  -2   5  29   26.39   16.31
   2  -5 -29   29.01   15.13
  -2   5  28   20.58   18.82
   2  -5 -28  -11.30    8.45
  -2   5  27   51.72   14.95
   2  -5 -27   27.37   15.16
  -2   5  26   16.59   13.29
   2  -5 -26   23.98   13.70
  -2   5  25   14.94   19.00
   2  -5 -25   36.13   15.33
  -2   5  24   -4.88   11.95
   2  -5 -24    4.89   10.26
  -2   5  23   13.73   10.65
   2  -5 -23    0.45    6.35
   2  -5 -22   10.12   12.30
  -2   5  22    3.64    8.22
   2  -5 -22   -2.31    5.14
  -2   5  22   -5.17   11.95
   2  -5 -21   -6.85    4.18
  -2   5  21   -4.85   10.66
   2  -5 -21   -2.43    4.95
  -2   5  21   -0.20    6.74
   2  -5 -20   14.10    7.62
  -2   5  20   -9.95   11.01
  -2   5  20   -8.42   13.22
   2  -5 -20   11.42   10.74
   2  -5 -19  155.02   25.99
  -2   5  19  117.87   28.15
  -2   5  19  132.60   14.09
  -2   5  19  116.34   26.03
   2  -5 -19  125.90   21.31
   2  -5 -18  109.09   20.58
  -2   5  18   69.09   21.20
  -2   5  18   84.63   20.06
   2  -5 -18   79.99   16.79
   2  -5 -17   21.71    6.73
  -2   5  17   20.79    6.04
  -2   5  17    9.28    8.31
   2  -5 -17   17.78    8.93
  -2   5  17    6.60    4.56
   2  -5 -17   16.07    5.68
  -2   5  16  129.84   16.27
   2  -5 -16  123.95   16.20
   2  -5 -16  134.06   22.08
  -2   5  16   82.70   23.61
  -2   5  16  126.04   21.76
   2  -5 -16  101.43   19.25
   2  -5 -15  199.80   25.73
  -2   5  15  135.34   30.38
  -2   5  15  198.94   28.14
   2  -5 -15  188.62   25.65
  -2   5  15  206.17   21.75
   2  -5 -15  192.10   21.61
   2  -5 -14   61.28   10.86
   2  -5 -14   59.96   12.92
  -2   5  14   49.43    9.98
  -2   5  14   26.46    9.40
  -2   5  14   57.82   12.76
   2  -5 -14   44.98   12.26
   2  -5 -13  355.74   32.94
  -2   5  13  300.16   39.07
  -2   5  13  340.36   33.43
  -2   5  13  302.40   33.93
   2  -5 -13  326.05   35.64
  -2   5  13  318.91   29.83
   2  -5 -13  323.80   30.49
  -2   5  12   91.88   14.10
   2  -5 -12   92.52   15.55
   2  -5 -12   70.57   12.23
  -2   5  12   59.30   16.45
  -2   5  12   74.99   15.04
   2  -5 -12   75.67   16.11
   2  -5 -11  180.23   19.94
  -2   5  11  149.61   26.87
  -2   5  11  181.24   22.83
   2  -5 -11  153.73   24.61
  -2   5  11  189.33   20.62
   2  -5 -11  177.80   20.00
   2  -5 -10   53.85   10.02
  -2   5  10   27.96   10.93
   2  -5 -10   38.43   10.77
  -2   5  10   33.76   10.89
  -2   5  10   41.19   10.60
   2  -5 -10   48.13   12.27
   2  -5 -10   46.36    9.32
  -2   5  10   45.79    9.09
   2  -5  -9  304.71   26.19
   2  -5  -9  318.39   30.41
  -2   5   9  303.08   28.64
  -2   5   9  314.55   35.54
   2  -5  -9  283.68   32.52
   2  -5  -9  312.44   28.62
  -2   5   9  296.07   28.74
   2  -5  -8    3.68    3.22
  -2   5   8    3.57    2.93
   2  -5  -8    6.74    4.32
  -2   5   8   16.40    6.20
   2  -5  -8   10.28    3.99
   2  -5  -8    0.38    5.06
  -2   5   8   -2.15    4.18
   2  -5  -7  128.31   18.24
  -2   5   7  126.12   19.49
   2  -5  -7  173.37   15.74
   2  -5  -7  188.40   18.69
  -2   5   7  174.26   17.99
   2  -5  -7  158.48   22.37
  -2   5   7  128.65   21.03
   2  -5  -6   15.78    3.92
  -2   5   6   11.25    6.29
   2  -5  -6    8.02    4.15
  -2   5   6    4.58    5.96
   2  -5  -6    2.47    6.21
  -2   5   6    4.44    3.44
   2  -5  -6   12.34    5.10
  -2   5   5  -10.67    4.10
   2  -5  -5   -0.74    3.83
   2  -5  -5    1.03    3.89
   2  -5  -5    5.51    3.96
  -2   5   5   -4.34    3.08
   2  -5  -4   46.55   10.42
  -2   5   4   53.09   11.82
  -2   5   4   54.77    6.60
   2  -5  -4   32.24   11.62
  -2   5   4   50.84   13.68
   2  -5  -3   27.26   10.32
  -2   5   3   16.89   10.60
  -2   5   3   46.55    5.42
  -2   5   3   48.81   11.69
   2  -5  -3   32.03   10.46
  -2   5   2   12.71    6.17
   2  -5  -2   10.39    7.43
  -2   5   2    6.08    6.33
   2  -5  -2    5.72    7.13
  -2   5   1   10.47    6.03
   2  -5  -1    8.25    6.28
   2  -5  -1    3.06    6.48
  -2   5   1    9.99    5.72
   2  -5   0    6.00    6.05
  -2   5   0   13.54    8.94
  -2   5   0    1.08    3.13
   2  -5   0    9.62    6.79
  -2   5   0   13.79    3.76
   2  -5   1    0.49    3.68
  -2   5  -1    4.41    3.09
  -2   5  -1    8.38    3.24
  -2   5  -1    2.39    4.14
   2  -5   1   -1.62    4.74
   2  -5   2  101.47    9.12
  -2   5  -2   95.57   10.91
  -2   5  -2   91.82   14.95
   2  -5   2   45.30   13.42
  -2   5  -2   63.00   13.07
   2  -5   2   71.94   14.04
  -2   5  -3   -0.15    3.21
   2  -5   3    8.24    3.36
  -2   5  -3   -3.44    5.47
   2  -5   3    1.04    4.41
  -2   5  -3   -3.36    3.52
   2  -5   3    4.90    4.90
  -2   5  -4   52.10    9.78
   2  -5   4   28.15   10.39
   2  -5   4   52.65    7.52
  -2   5  -4   32.37   10.12
   2  -5   4   31.49    9.48
  -2   5  -4   30.84   10.23
  -2   5  -5   -0.40    4.68
   2  -5   5    4.37    2.28
   2  -5   5    1.90    3.68
  -2   5  -5    5.03    5.96
  -2   5  -5    2.63    3.37
   2  -5   5    1.54    4.66
  -2   5  -6   83.54   14.15
   2  -5   6   80.07   13.02
   2  -5   6  104.10   13.14
  -2   5  -6  106.42   15.45
  -2   5  -6   86.95   15.44
  -2   5  -7   34.16    9.97
   2  -5   7   64.97   13.20
  -2   5  -7   40.46    9.98
   2  -5   7   57.64    9.50
  -2   5  -7   56.04   11.04
   2  -5   7   45.13   10.05
  -2   5  -8  273.97   29.93
  -2   5  -8  251.46   27.03
   2  -5   8  297.99   27.39
  -2   5  -8  265.15   26.99
   2  -5   8  270.80   27.13
  -2   5  -9  180.40   24.39
   2  -5   9  191.88   22.49
  -2   5  -9  183.10   21.46
   2  -5   9  198.89   21.49
  -2   5  -9  181.92   20.68
  -2   5 -10   84.36   17.70
   2  -5  10  114.28   17.52
  -2   5 -10  126.73   15.81
   2  -5  10  125.46   16.12
  -2   5 -10   93.77   14.45
  -2   5 -11   36.02    8.96
   2  -5  11   28.44    9.12
  -2   5 -11   18.02    6.39
   2  -5  11   17.63    8.17
  -2   5 -11   32.49    7.57
  -2   5 -12  119.43   23.05
   2  -5  12  143.61   21.25
  -2   5 -12  150.53   17.04
   2  -5  12  140.78   18.03
  -2   5 -12  135.38   17.04
   2  -5  13   69.54   12.55
  -2   5 -13   45.00   10.88
   2  -5  13   59.62   13.26
  -2   5 -13   77.17   11.25
  -2   5 -13   64.62   11.34
   2  -5  14   24.00    7.33
  -2   5 -14   17.50    8.82
   2  -5  14    2.85    4.41
  -2   5 -14   17.36    5.61
  -2   5 -14   22.23    7.49
   2  -5  15   32.37    7.84
  -2   5 -15   14.72    9.38
   2  -5  15   20.51    9.79
  -2   5 -15   28.37    6.50
  -2   5 -15   21.80    6.37
   2  -5  16   65.72   10.95
  -2   5 -16   56.28   16.77
   2  -5  16   54.99   12.42
  -2   5 -16   50.24    8.85
  -2   5 -16   36.84    8.53
   2  -5  17   11.76    3.85
   2  -5  17   16.89   10.06
  -2   5 -17   15.55    4.38
  -2   5 -17   13.11   10.52
   2  -5  18   20.30   12.63
  -2   5 -18   33.94    6.67
  -2   5 -18   28.77   14.95
  -2   5 -19    4.80   11.34
   2  -5  19    1.68    9.52
  -2   5 -20   70.23   20.16
   2  -5  20   57.55   19.84
  -2   5 -21   12.58   11.04
   2  -5  21    1.60    5.57
  -2   5 -22   35.56   21.58
   2  -5  22   28.44   11.98
  -2   5 -23   -9.43   11.23
   2  -5  23   16.45   14.56
  -2   5 -24   40.13   14.42
   2  -5  24   48.86   21.32
  -2   5 -25   10.56    7.96
   2  -5  25    8.29   12.92
  -2   5 -26   40.96   20.36
   2  -5  26   35.75   15.91
  -2   5 -27   42.05   22.21
   2  -5  27   16.61   16.47
   2  -4 -31   14.08    8.18
   2  -4 -30    8.93   12.28
   2  -4 -29    5.19   10.09
  -2   4  29   26.87   16.50
   2  -4 -28    5.23    6.97
  -2   4  28   13.83   15.09
   2  -4 -27   25.84   14.62
  -2   4  27   24.35   15.14
   2  -4 -26   23.61    9.35
  -2   4  26    2.21    9.91
   2  -4 -25   32.60   14.69
  -2   4  25   14.28    7.66
   2  -4 -24    6.96    9.35
  -2   4  24    1.37    5.33
   2  -4 -23    5.87    9.08
  -2   4  23   -6.42   10.58
   2  -4 -22   32.59   17.28
   2  -4 -22   21.23   10.03
  -2   4  22    2.39    8.96
   2  -4 -21   24.65   10.93
  -2   4  21   13.12   10.33
   2  -4 -21   17.38    9.82
   2  -4 -20   23.82   11.38
  -2   4  20   26.29   13.56
   2  -4 -20   21.76    8.70
  -2   4  20    9.52   12.21
   2  -4 -19    6.08    3.70
  -2   4  19   15.28    6.95
  -2   4  19   10.95    9.29
   2  -4 -19   19.93    7.54
  -2   4  18    3.68    2.38
   2  -4 -18    4.78    5.76
  -2   4  18   -0.10    6.91
  -2   4  18    4.48    8.66
   2  -4 -18   -1.24    3.89
   2  -4 -17    1.81    2.37
  -2   4  17    0.76    2.50
   2  -4 -17   -0.85    4.76
  -2   4  17    2.80    8.64
  -2   4  17    3.14    6.52
   2  -4 -17   -1.67    5.98
   2  -4 -16   10.93    5.13
   2  -4 -16   -0.72    7.41
  -2   4  16    7.25    4.09
  -2   4  16    6.28    7.28
  -2   4  16   12.75    6.41
   2  -4 -16    6.49    3.62
   2  -4 -15    0.90    2.34
  -2   4  15    7.17    2.60
  -2   4  15    1.17    5.21
   2  -4 -15   -1.42    6.16
  -2   4  15    4.70    8.57
   2  -4 -15   -0.94    3.74
   2  -4 -14   99.28   13.39
  -2   4  14   86.27   13.05
   2  -4 -14   83.72   15.43
  -2   4  14   74.20   18.79
  -2   4  14   75.94   16.81
   2  -4 -14   74.48   16.44
   2  -4 -13   -7.97    6.04
  -2   4  13    0.39    3.37
  -2   4  13   -0.60    2.76
   2  -4 -13   -6.20    4.02
  -2   4  13   -5.44    8.49
   2  -4 -13    4.99    6.39
   2  -4 -12   36.38    9.95
  -2   4  12   28.82    7.65
   2  -4 -12   28.15    7.36
  -2   4  12   29.35    6.55
  -2   4  12   36.00    8.39
   2  -4 -12   40.42   10.35
  -2   4  12   29.08   10.35
   2  -4 -11   14.11    5.26
   2  -4 -11   12.03    3.19
  -2   4  11    2.47    3.69
  -2   4  11    8.78    7.42
  -2   4  11    9.56    4.49
   2  -4 -11    3.91    5.99
  -2   4  11   14.14    6.36
  -2   4  10  218.62   29.46
  -2   4  10  228.13   25.56
   2  -4 -10  294.17   28.32
   2  -4 -10  222.30   28.98
  -2   4  10  282.48   31.16
   2  -4 -10  259.78   24.41
  -2   4  10  270.73   24.30
  -2   4   9   18.72    7.99
  -2   4   9   11.44    3.16
   2  -4  -9   15.73    5.35
  -2   4   9   11.37    6.42
   2  -4  -9   11.52    3.14
  -2   4   9    7.64    4.62
   2  -4  -9    8.88    5.01
   2  -4  -8  268.67   24.83
  -2   4   8  222.16   23.07
   2  -4  -8  198.93   27.50
  -2   4   8  222.15   29.21
   2  -4  -8  254.41   24.03
  -2   4   8  240.41   24.27
   2  -4  -7   20.05    4.66
  -2   4   7   11.00    3.08
   2  -4  -7   12.70    5.88
   2  -4  -7   11.57    5.39
  -2   4   7    2.60    4.53
  -2   4   7   15.85    5.51
   2  -4  -7   20.94    5.48
   2  -4  -6   28.85    5.45
  -2   4   6   30.23    6.81
   2  -4  -6   39.66    7.32
   2  -4  -6   17.00   10.31
  -2   4   6   25.42    8.98
   2  -4  -6   33.23    8.43
  -2   4   6   37.31    8.64
   2  -4  -5   22.03    4.13
  -2   4   5    8.72    8.54
   2  -4  -5    7.25    8.16
   2  -4  -5   22.98    5.05
  -2   4   5   22.25    4.49
   2  -4  -5   13.15    5.74
  -2   4   5   14.28    5.71
   2  -4  -4   63.28   11.59
  -2   4   4   82.57   13.20
  -2   4   4   75.61   14.67
   2  -4  -4   31.74   14.65
   2  -4  -4   93.78    9.45
  -2   4   4   78.71    8.32
  -2   4   3   51.36    9.74
   2  -4  -3   42.88    9.83
  -2   4   3   58.77   12.06
   2  -4  -3   36.92   10.18
   2  -4  -3   64.15    6.81
  -2   4   3   52.85    5.89
   2  -4  -2    5.85    2.81
   2  -4  -2    3.28    4.64
  -2   4   2   -0.27    3.59
   2  -4  -2    5.13    3.24
  -2   4   2    9.31    5.94
   2  -4  -1   90.57   15.29
  -2   4   1   99.21   15.44
   2  -4  -1  103.72    9.45
  -2   4   1   80.87   16.16
   2  -4  -1   42.23   14.67
   2  -4   0   70.18    9.82
  -2   4   0   70.84   10.93
   2  -4   0   32.81   12.64
  -2   4   0   33.05   14.63
  -2   4   0   18.52    9.79
   2  -4   0   59.52   12.02
   2  -4   1  106.44   11.05
  -2   4  -1  103.48   10.90
  -2   4  -1   55.53   12.18
   2  -4   1   39.21   13.12
   2  -4   1  104.55   14.00
  -2   4  -1   82.61   13.97
  -2   4  -2    8.55    7.27
   2  -4   2   15.19    7.19
   2  -4   2   31.92    5.38
   2  -4   2    6.51    5.19
  -2   4  -2   24.29    8.17
   2  -4   2   40.58    6.68
  -2   4  -2   35.45    6.75
  -2   4  -3    4.87    2.92
   2  -4   3    0.80    3.88
   2  -4   3    9.49    5.17
  -2   4  -3    3.71    3.25
   2  -4   3    0.51    2.06
   2  -4   3    2.01    2.62
  -2   4  -3    7.59    4.62
   2  -4   4  172.20   18.64
  -2   4  -4  143.76   17.19
   2  -4   4  166.11   16.07
  -2   4  -4  147.77   18.03
   2  -4   4  135.03   18.33
   2  -4   4  131.54   17.74
  -2   4  -4  156.89   17.86
   2  -4   5    6.31    3.49
  -2   4  -5   13.49    4.81
   2  -4   5    9.24    5.76
  -2   4  -5    6.54    4.88
   2  -4   5    7.07    4.11
   2  -4   5    8.43    2.61
  -2   4  -5    8.12    4.42
  -2   4  -6  103.83   17.89
   2  -4   6  115.96   19.09
   2  -4   6  132.85   16.46
   2  -4   6  140.75   15.92
  -2   4  -6  135.97   16.25
   2  -4   6  123.75   16.12
  -2   4  -6  121.86   16.43
   2  -4   7   -3.24    3.64
  -2   4  -7   -3.29    5.45
  -2   4  -7    3.72    4.83
   2  -4   7    5.16    4.03
  -2   4  -7    3.47    3.04
   2  -4   8   75.25   12.23
  -2   4  -8   69.58   11.95
  -2   4  -8   75.36   14.31
   2  -4   8   81.49   13.02
  -2   4  -8   83.16   11.30
  -2   4  -9   -4.14    5.39
   2  -4   9    5.90    4.18
  -2   4  -9   -1.32    5.31
   2  -4   9    1.78    4.46
  -2   4  -9   -5.23    3.25
  -2   4 -10   61.38   10.96
   2  -4  10   65.23   11.01
  -2   4 -10   52.09   15.59
   2  -4  10   66.46   12.94
  -2   4 -10   73.81   10.19
  -2   4 -11   45.49    9.21
   2  -4  11   46.61    8.63
  -2   4 -11   34.19   11.45
   2  -4  11   35.72    9.18
  -2   4 -11   48.98    8.14
  -2   4 -12    2.91    2.94
  -2   4 -12   -0.12    4.15
   2  -4  12    7.20    4.54
  -2   4 -12    4.00    2.49
   2  -4  13   20.42    6.01
  -2   4 -13   19.39    6.31
  -2   4 -13   21.19    9.76
   2  -4  13   24.39    8.24
  -2   4 -13   20.12    4.25
   2  -4  14   19.12    5.54
  -2   4 -14   13.70   10.88
  -2   4 -14    7.33    3.94
   2  -4  14    5.44    4.54
  -2   4 -14   10.93    3.49
   2  -4  15   19.49    6.32
  -2   4 -15    1.40    5.76
   2  -4  15   19.97    9.76
  -2   4 -15   12.84    3.34
  -2   4 -15   13.67    4.65
   2  -4  16   52.10    8.78
  -2   4 -16   22.20   13.01
   2  -4  16   34.91   12.37
  -2   4 -16   24.88    5.35
  -2   4 -16   31.01    6.59
   2  -4  17    4.59    2.39
  -2   4 -17    2.37    2.15
  -2   4 -17    2.39    5.15
  -2   4 -17    2.68    1.84
   2  -4  17   -7.02    8.92
  -2   4 -18   29.50   17.68
   2  -4  18   59.12   17.91
  -2   4 -19   21.99   13.32
   2  -4  19   -9.87    9.96
  -2   4 -20   14.39   12.40
   2  -4  20   -1.14    7.50
  -2   4 -21   27.04   19.09
   2  -4  21   22.16   14.07
  -2   4 -22  163.12   32.82
   2  -4  22  134.03   29.21
  -2   4 -23   19.31   13.22
   2  -4  23   38.98   14.63
  -2   4 -24   15.09   14.73
   2  -4  24    6.20   10.80
  -2   4 -25    5.47   11.39
   2  -4  25    9.65    6.90
  -2   4 -26  -12.17   14.22
   2  -4  26   -7.91   15.03
  -2   4 -27   20.37   16.01
   2  -4  27   31.51   20.66
   2  -3 -30  -13.49   15.19
   2  -3 -29   31.63   19.50
  -2   3  29   27.99   18.90
   2  -3 -28   -8.07    7.46
  -2   3  28    3.52   14.19
   2  -3 -27   50.66   15.84
  -2   3  27   23.10   16.36
   2  -3 -26   25.17    7.97
  -2   3  26   10.29   10.00
   2  -3 -25   73.74   22.06
  -2   3  25   86.86   23.23
   2  -3 -24  -10.65   10.20
  -2   3  24   11.17    8.92
   2  -3 -23   51.15   15.77
  -2   3  23   66.38   20.32
   2  -3 -22    9.70   10.33
   2  -3 -22   21.43    8.77
  -2   3  22   13.61    7.91
   2  -3 -21   65.06   16.53
   2  -3 -21   42.17   12.37
  -2   3  21   44.36   16.00
   2  -3 -20   24.03   12.04
  -2   3  20   14.97    9.98
   2  -3 -20   28.30    8.18
   2  -3 -19    2.82    5.31
  -2   3  19   -0.66    8.89
  -2   3  19   11.02    9.84
   2  -3 -19   -0.19    3.82
  -2   3  18    1.41    2.58
   2  -3 -18   14.15    6.52
  -2   3  18    8.97    5.10
  -2   3  18    7.30    5.63
   2  -3 -18   11.86    7.57
   2  -3 -17    8.29    2.93
  -2   3  17    6.08    3.95
   2  -3 -17   -0.92    6.17
  -2   3  17   -2.85    5.55
  -2   3  17    8.62    7.89
   2  -3 -17   15.29   10.23
   2  -3 -16   36.85    6.66
   2  -3 -16   21.24    8.02
  -2   3  16   24.41    5.52
  -2   3  16   15.06    8.69
  -2   3  16   17.47   10.57
   2  -3 -16   18.11    7.23
   2  -3 -15   -0.26    5.33
  -2   3  15    4.68    2.97
   2  -3 -15    2.44    2.09
  -2   3  15   -1.36    6.71
  -2   3  15    0.25    7.53
   2  -3 -15    7.07    3.10
   2  -3 -14   70.22   10.77
  -2   3  14   50.73    8.44
   2  -3 -14   59.34   14.34
  -2   3  14   58.48   16.24
  -2   3  14   43.37   13.32
   2  -3 -14   46.90   13.78
   2  -3 -13   24.84    9.33
  -2   3  13   40.30    7.45
  -2   3  13   46.36   12.77
  -2   3  13   25.56    8.49
   2  -3 -13   47.35    7.96
  -2   3  12  384.47   35.81
  -2   3  12  213.59   32.90
  -2   3  12  322.68   33.34
  -2   3  12  341.88   28.05
   2  -3 -12  331.33   33.88
   2  -3 -12  334.78   27.35
  -2   3  11   -2.77    3.37
   2  -3 -11    2.05    3.87
  -2   3  11   -0.43    6.13
  -2   3  11   -2.97    4.20
   2  -3 -11   -5.00    5.36
  -2   3  11    1.54    5.55
  -2   3  10 1419.75   98.42
   2  -3 -10 1505.22   99.75
  -2   3  10 1182.20  100.84
   2  -3 -10 1522.13   96.80
   2  -3 -10 1462.51  101.66
  -2   3  10 1677.25  104.29
   2  -3 -10 1553.61   94.12
  -2   3  10 1671.17   96.58
   2  -3  -9  146.25   17.99
  -2   3   9  142.95   17.65
  -2   3   9  105.78   18.76
   2  -3  -9  151.97   16.78
   2  -3  -9  128.21   20.18
  -2   3   9  135.88   19.87
   2  -3  -9  150.93   15.51
  -2   3   9  154.56   16.56
  -2   3   8   91.20   16.46
   2  -3  -8   82.58   16.28
  -2   3   8   48.55   13.83
   2  -3  -8  107.70   12.94
   2  -3  -8  119.60   15.45
  -2   3   8   67.68   12.41
  -2   3   8  129.28   15.19
   2  -3  -8  137.78   14.46
   2  -3  -7   87.18   11.05
   2  -3  -7   80.70   11.94
  -2   3   7   65.79   10.98
  -2   3   7   91.64   14.38
   2  -3  -7   64.22   12.96
  -2   3   7   86.63   11.89
   2  -3  -7   87.06   12.05
   2  -3  -6   44.14    7.24
  -2   3   6   37.65    8.05
   2  -3  -6   48.37    8.31
   2  -3  -6   45.20    8.01
  -2   3   6   31.04    5.65
  -2   3   6   14.24    6.84
   2  -3  -6   23.01    8.79
  -2   3   5   76.24   10.06
  -2   3   5   58.14    9.93
   2  -3  -5   62.46   10.21
   2  -3  -5   55.08    8.31
   2  -3  -5   29.10   11.06
  -2   3   5   76.52   14.48
  -2   3   4  107.23   10.85
   2  -3  -4  128.39   11.47
   2  -3  -4   79.07   15.07
  -2   3   4   41.07   16.50
   2  -3  -4  110.95   14.27
  -2   3   4  109.27   14.01
  -2   3   3    4.41    2.43
   2  -3  -3   -4.22    5.61
  -2   3   3    2.07    2.90
  -2   3   3   -2.88    3.02
   2  -3  -3    1.38    1.87
  -2   3   3    0.22    5.10
   2  -3  -3    1.44    3.26
   2  -3  -2  333.73   20.75
   2  -3  -2  338.54   21.52
  -2   3   2  253.13   30.21
   2  -3  -2  353.70   28.01
  -2   3   2  321.86   28.15
   2  -3  -1  107.78   14.44
   2  -3  -1  114.94    9.78
   2  -3  -1   52.32   14.19
  -2   3   1   33.28   13.15
  -2   3   1  100.47   12.60
   2  -3   0   40.15    6.52
  -2   3   0   40.81    6.34
  -2   3   0   40.23    9.51
   2  -3   0   13.62    8.54
   2  -3   0   37.42    7.40
  -2   3   0   41.64    8.59
   2  -3   1   74.76    8.74
  -2   3  -1   64.47    9.02
  -2   3  -1   87.35   12.16
   2  -3   1   50.61   10.34
   2  -3   1   72.58   10.77
  -2   3  -1   71.41   12.37
  -2   3  -2  175.69   17.62
   2  -3   2  176.09   16.90
  -2   3  -2  159.80   18.39
   2  -3   2  146.39   17.39
   2  -3   2  150.12   17.95
  -2   3  -2  147.72   18.02
   2  -3   3    2.84    3.11
  -2   3  -3    7.07    4.60
  -2   3  -3    0.71    3.70
   2  -3   3    2.62    2.79
  -2   3  -3    7.21    3.01
   2  -3   3    1.39    4.30
  -2   3  -4  777.11   55.27
   2  -3   4  797.95   54.68
  -2   3  -4  771.18   53.04
   2  -3   4  813.73   52.84
   2  -3   4  771.34   54.00
  -2   3  -4  796.09   54.26
  -2   3  -5   10.23    5.37
   2  -3   5    7.89    3.23
   2  -3   5    5.33    3.93
  -2   3  -5    6.50    2.92
   2  -3   5   10.10    4.79
   2  -3   5    8.19    6.57
  -2   3  -5    4.66    3.36
  -2   3  -6   63.36    9.71
   2  -3   6   56.75   10.52
   2  -3   6   59.82   11.70
   2  -3   6   73.15    9.30
  -2   3  -6   79.33    9.75
   2  -3   6   80.66   11.93
  -2   3  -6   33.92   12.01
   2  -3   7   41.63    7.09
  -2   3  -7   45.92    9.04
   2  -3   7   61.24   11.47
  -2   3  -7   48.13   12.32
   2  -3   7   50.54   11.07
  -2   3  -7   41.94    6.92
   2  -3   8  456.74   40.71
  -2   3  -8  433.26   41.21
   2  -3   8  400.70   38.61
  -2   3  -8  502.10   32.96
   2  -3   8  446.03   34.64
  -2   3  -8  450.68   35.29
  -2   3  -9    1.33    2.23
   2  -3   9    3.39    2.50
  -2   3  -9    0.85    6.56
   2  -3   9    5.59    6.62
  -2   3  -9    3.80    2.43
  -2   3 -10  769.80   64.54
   2  -3  10  769.34   62.62
  -2   3 -10  898.71   52.35
   2  -3  10  805.55   55.37
  -2   3 -10  755.31   55.11
  -2   3 -11   20.19   10.63
   2  -3  11   29.64    6.23
   2  -3  11   35.35    9.39
  -2   3 -11   40.63    6.00
  -2   3 -12   81.96   10.94
  -2   3 -12   60.93   17.34
  -2   3 -12   97.74    9.36
   2  -3  12   84.56   16.76
   2  -3  12   94.89   12.38
  -2   3 -13   20.38    5.87
  -2   3 -13    3.64    4.11
   2  -3  13   19.03    4.70
   2  -3  13    9.49    7.18
  -2   3 -13   17.83    3.55
   2  -3  14   26.96    5.80
   2  -3  14   23.02    9.13
  -2   3 -14   23.73   10.68
  -2   3 -14   20.16    5.02
  -2   3 -15    8.14    8.61
   2  -3  15    4.41    6.69
   2  -3  15   10.84    4.22
  -2   3 -15   10.55    3.19
  -2   3 -16   10.54    8.45
   2  -3  16   28.20   11.56
   2  -3  16   15.85    4.16
  -2   3 -16    5.06    2.53
  -2   3 -17   50.43   15.85
   2  -3  17   43.39   14.71
   2  -3  17   56.45    7.42
  -2   3 -17   35.29    5.12
  -2   3 -18    2.05    7.92
   2  -3  18    1.74    7.80
  -2   3 -19   88.43   21.85
   2  -3  19   60.03   18.68
  -2   3 -20   18.68   11.62
   2  -3  20   19.35   12.74
  -2   3 -21  221.76   37.43
   2  -3  21  131.00   26.80
  -2   3 -22    2.79    9.05
   2  -3  22   18.33   10.92
  -2   3 -23  116.56   30.96
   2  -3  23  133.72   30.66
  -2   3 -24    7.78   14.34
   2  -3  24   10.79    8.71
  -2   3 -25  112.73   32.54
   2  -3  25  106.60   28.30
  -2   3 -26  -12.14   20.86
   2  -3  26    9.72   10.99
  -2   3 -27   72.47   28.07
   2  -3  27   48.01   14.44
   2  -2 -30   15.04   11.91
   2  -2 -29    9.64    7.05
  -2   2  29    8.94   13.82
   2  -2 -28    9.83   12.88
  -2   2  28    9.99   11.84
   2  -2 -27   17.91   14.39
  -2   2  27    8.98   11.70
   2  -2 -26  -10.09    6.80
  -2   2  26  -13.93   13.24
   2  -2 -25    7.16    5.32
  -2   2  25  -17.32   14.80
   2  -2 -24    9.45    7.72
  -2   2  24   -0.20    7.88
   2  -2 -23   10.54    9.70
  -2   2  23    8.57   10.20
   2  -2 -22    9.08   13.48
   2  -2 -22    7.96    6.84
  -2   2  22   12.35   11.63
   2  -2 -21   29.03   13.73
   2  -2 -21   27.85   11.09
  -2   2  21   35.01   16.65
   2  -2 -20   31.75   15.41
  -2   2  20   21.24   14.63
   2  -2 -20   20.79    9.76
  -2   2  19  187.94   31.01
   2  -2 -19  202.30   27.58
   2  -2 -19  203.52   31.68
   2  -2 -18   44.09    5.17
   2  -2 -18   63.18   17.16
  -2   2  18   47.09   15.86
   2  -2 -18   63.00   13.42
  -2   2  18   46.86    5.15
   2  -2 -17  123.06   22.41
   2  -2 -17  120.32   11.04
   2  -2 -17  132.14   20.45
  -2   2  17  134.32   23.09
  -2   2  17  108.86   10.55
   2  -2 -16   19.67    7.94
  -2   2  16   17.22    4.23
  -2   2  16   21.19   11.72
  -2   2  16   25.99    8.21
   2  -2 -16   26.70    4.73
  -2   2  15  196.26   33.43
  -2   2  15  242.72   31.38
   2  -2 -15  244.74   19.81
   2  -2 -15  239.17   28.57
  -2   2  15  255.85   20.09
   2  -2 -14   35.16   12.20
  -2   2  14   27.69    4.86
  -2   2  14   30.80   12.36
  -2   2  14   34.60   10.31
   2  -2 -14   35.21    6.27
  -2   2  13  281.68   35.33
  -2   2  13  299.26   23.67
  -2   2  13  271.65   32.34
   2  -2 -13  304.74   31.59
   2  -2 -13  286.05   23.08
   2  -2 -12  155.13   20.64
  -2   2  12  158.45   15.41
  -2   2  12   89.57   19.56
  -2   2  12  124.39   21.23
   2  -2 -12  159.70   21.74
   2  -2 -12  172.12   15.75
  -2   2  11  730.63   64.39
   2  -2 -11  808.63   60.00
  -2   2  11  854.99   54.63
  -2   2  11  807.62   62.06
   2  -2 -11  864.16   63.22
   2  -2 -11  844.08   54.25
   2  -2 -10   59.53   12.81
   2  -2 -10   69.67   11.23
  -2   2  10   70.69    9.36
  -2   2  10   45.37   15.27
   2  -2 -10   61.03   11.84
  -2   2  10   70.35   12.60
   2  -2 -10   76.32   10.09
   2  -2  -9   34.50   10.33
   2  -2  -9   44.52    8.61
  -2   2   9   49.66    8.20
  -2   2   9   48.00   11.67
  -2   2   9   24.76   12.33
   2  -2  -9   44.65    8.76
  -2   2   9   31.36    7.47
   2  -2  -9   44.35    7.75
   2  -2  -8   12.72    3.98
   2  -2  -8    8.23    3.94
  -2   2   8   12.78    5.25
  -2   2   8   12.96    4.64
  -2   2   8    8.77    6.21
   2  -2  -8   11.91    6.47
  -2   2   8    9.12    6.53
   2  -2  -8    8.94    2.82
   2  -2  -7   29.14    6.17
  -2   2   7   26.68    5.90
   2  -2  -7   30.32    6.46
  -2   2   7   24.22    8.20
   2  -2  -7   25.03    7.72
  -2   2   7   31.28    7.98
   2  -2  -7   14.78    6.20
  -2   2   7   20.78    7.16
  -2   2   6  293.37   29.49
  -2   2   6  304.00   27.05
   2  -2  -6  360.19   27.62
   2  -2  -6  316.51   31.51
  -2   2   6  347.72   31.36
  -2   2   6  376.05   28.53
   2  -2  -6  354.26   27.46
  -2   2   5    4.69    3.10
   2  -2  -5    6.96    2.28
  -2   2   5   -0.31    3.46
   2  -2  -5    7.85    2.48
   2  -2  -5    3.26    3.76
  -2   2   5    3.98    3.61
  -2   2   4  445.63   32.16
   2  -2  -4  481.31   32.88
   2  -2  -4  457.67   38.87
  -2   2   4  480.78   38.66
  -2   2   4  505.96   36.72
   2  -2  -4  465.22   35.39
   2  -2  -3    1.96    2.52
  -2   2   3   -1.34    2.10
  -2   2   3   -0.41    2.76
   2  -2  -3   -2.69    2.88
  -2   2   3    4.00    2.36
   2  -2  -3   -1.23    5.05
  -2   2   3   -2.37    5.22
  -2   2   2 6395.04  350.83
   2  -2  -2 6290.11  350.50
   2  -2  -2 6347.02  350.88
   2  -2  -2 6347.39  358.44
  -2   2   2 6402.23  358.83
  -2   2   2 5932.95  356.53
   2  -2  -2 6485.28  356.37
  -2   2   1   22.12    8.46
   2  -2  -1   32.45    8.73
   2  -2  -1   17.01    8.44
  -2   2   1    7.76   10.66
   2  -2  -1   16.79    4.01
   2  -2   0  193.45   16.04
   2  -2   0   99.27   18.42
  -2   2   0  142.02   17.23
  -2   2   0  190.79   18.62
   2  -2   0  194.68   18.11
  -2   2  -1   -1.09    2.55
   2  -2   1    1.92    2.22
   2  -2   1   -2.99    3.10
  -2   2  -1   -4.59    4.37
   2  -2   1   -0.20    3.42
  -2   2  -1   -0.31    3.05
  -2   2  -2 6733.05  380.57
   2  -2   2 6964.25  381.14
   2  -2   2 6916.06  379.68
  -2   2  -2 6543.14  379.62
  -2   2  -2 6764.11  381.97
   2  -2   2 6713.41  380.69
  -2   2  -3   59.50    9.69
   2  -2   3   58.94    9.77
  -2   2  -3   75.52   10.25
   2  -2   3   50.33    8.00
  -2   2  -3   47.77    9.23
   2  -2   3   64.18    9.76
  -2   2  -4 8715.79  512.56
   2  -2   4 9231.98  512.46
  -2   2  -4 9999.00  508.54
   2  -2   4 9371.60  507.38
  -2   2  -4 8554.45  509.99
   2  -2   4 8623.44  509.67
   2  -2   5    3.84    4.66
  -2   2  -5    0.71    3.99
   2  -2   5   -4.30    5.52
  -2   2  -5   -1.72    5.73
  -2   2  -5    6.78    4.19
   2  -2   5   -0.44    1.98
   2  -2   6 1819.16  113.30
  -2   2  -6 1612.07  114.41
  -2   2  -6 1546.37  107.09
  -2   2  -6 1907.49  104.50
   2  -2   6 1927.83  104.13
   2  -2   6 1659.16  107.39
   2  -2   7   11.74    5.99
  -2   2  -7    8.45    7.55
  -2   2  -7   16.89    4.40
   2  -2   7   21.92    4.81
   2  -2   7   16.46    4.79
  -2   2  -7   14.72    3.26
  -2   2  -8  682.64   53.02
   2  -2   8  653.66   52.35
   2  -2   8  571.02   50.73
  -2   2  -8  616.58   43.78
  -2   2  -8  673.40   40.11
   2  -2   8  632.97   44.82
  -2   2  -9  130.16   13.62
  -2   2  -9  131.04   20.52
   2  -2   9  143.71   14.88
   2  -2   9  139.99   20.18
  -2   2 -10  951.11   61.32
   2  -2  10  931.89   71.77
  -2   2 -10  914.38   74.71
   2  -2  10  997.46   62.28
   2  -2  11   -0.42    2.71
  -2   2 -11   -1.83    4.69
   2  -2  11   -8.77    8.97
  -2   2 -11    2.70    2.02
   2  -2  12    8.45    3.43
  -2   2 -12    0.25    3.41
   2  -2  12    3.10    4.97
  -2   2 -12    6.95    1.91
   2  -2  13   16.09    3.96
  -2   2 -13    8.43    8.57
   2  -2  13   19.06    8.45
  -2   2 -13   14.51    4.23
   2  -2  14    1.44    2.39
  -2   2 -14   -3.55    4.49
   2  -2  14    1.37    5.76
  -2   2 -14    4.46    2.72
   2  -2  15   19.40    4.28
   2  -2  15   22.22   10.70
  -2   2 -15   17.03    8.47
  -2   2 -15   14.36    3.59
  -2   2 -16    5.65    9.79
   2  -2  16    6.42    7.33
   2  -2  16   10.56    2.93
  -2   2 -16    4.40    2.17
   2  -2  17   31.45   13.53
   2  -2  17   24.45    3.68
  -2   2 -17   14.73    8.11
  -2   2 -18   -4.38    7.73
   2  -2  18    0.91    8.97
  -2   2 -19   71.68   20.70
   2  -2  19   81.60   21.55
  -2   2 -20    0.93    6.84
   2  -2  20    0.42    8.43
  -2   2 -21    2.84    9.36
   2  -2  21   -3.02   10.46
  -2   2 -22   -5.55   10.29
   2  -2  22    7.96   10.20
  -2   2 -23   85.53   30.76
   2  -2  23   76.59   21.40
  -2   2 -24   -6.13   15.80
   2  -2  24    8.48    7.43
  -2   2 -25   25.88   12.53
   2  -2  25   41.98   21.43
  -2   2 -26   13.86   16.36
   2  -2  26    5.48    9.91
  -2   2 -27    1.88   13.54
   2  -2  27    7.40    8.87
   2  -1 -30   -2.97   13.23
   2  -1 -29    3.10    5.90
  -2   1  29   25.16   16.92
   2  -1 -28   27.15    6.75
  -2   1  28   28.49   20.93
   2  -1 -27   42.30   21.58
  -2   1  27   42.10   22.13
   2  -1 -26    1.24    6.97
  -2   1  26    4.11   10.18
   2  -1 -25   54.46   17.33
  -2   1  25   61.31   23.51
   2  -1 -24   -4.74    7.08
  -2   1  24    5.29    7.14
   2  -1 -23   98.59   25.65
   2  -1 -23  135.68   21.25
  -2   1  23  108.96   24.14
   2  -1 -22    3.46   11.07
   2  -1 -22    8.24    3.38
  -2   1  22   -8.42    9.36
   2  -1 -21  125.86   27.87
   2  -1 -21  170.08   24.26
  -2   1  21  139.89   28.43
   2  -1 -20   22.76   11.99
  -2   1  20   27.61   10.61
   2  -1 -20   38.72   12.04
   2  -1 -19  221.54   28.14
   2  -1 -19  210.86   32.32
  -2   1  19  198.10   32.19
  -2   1  18    8.10    9.76
   2  -1 -18   17.95    6.26
  -2   1  17  271.12   34.96
   2  -1 -17  280.55   30.43
   2  -1 -17  239.35   17.04
  -2   1  17  213.89   17.25
  -2   1  16    4.99    2.19
   2  -1 -16   -5.74    7.69
  -2   1  16    4.73    7.49
   2  -1 -16    1.46    2.17
  -2   1  15  387.69   27.74
  -2   1  15  369.09   41.29
   2  -1 -15  427.35   39.90
   2  -1 -15  388.06   27.58
   2  -1 -14   32.80    9.68
   2  -1 -14   28.34    9.50
  -2   1  14   33.26    5.95
  -2   1  14   31.02   10.84
   2  -1 -14   32.09    5.28
   2  -1 -13  304.96   33.11
  -2   1  13  277.41   37.79
  -2   1  13  336.86   25.15
  -2   1  13  314.75   34.56
   2  -1 -13  332.35   33.08
   2  -1 -13  339.35   25.16
  -2   1  12  296.28   35.61
   2  -1 -12  300.58   31.71
  -2   1  12  336.32   25.47
  -2   1  12  315.47   33.20
   2  -1 -12  329.08   32.77
   2  -1 -12  346.90   25.91
  -2   1  11  322.62   38.03
   2  -1 -11  383.15   35.55
  -2   1  11  440.42   30.43
  -2   1  11  411.63   38.21
   2  -1 -11  437.74   37.44
   2  -1 -11  399.68   29.80
   2  -1 -10   38.64   11.05
   2  -1 -10   31.24   11.08
   2  -1 -10   49.84   10.15
  -2   1  10   62.49    8.23
  -2   1  10   33.52    9.24
   2  -1 -10   43.81    9.01
  -2   1  10   38.21   11.11
   2  -1 -10   48.91    7.69
   2  -1  -9   14.19    5.42
   2  -1  -9   19.24    7.79
   2  -1  -9   24.81    7.87
  -2   1   9   31.72    6.03
  -2   1   9   35.62   10.25
   2  -1  -9   23.35    5.97
  -2   1   9   37.58   10.14
   2  -1  -9   23.69    5.51
   2  -1  -8  302.33   26.66
   2  -1  -8  227.52   27.30
  -2   1   8  259.68   28.05
  -2   1   8  219.49   26.77
   2  -1  -8  289.67   27.16
   2  -1  -8  336.77   24.83
   2  -1  -8  299.28   28.68
  -2   1   8  318.41   24.51
   2  -1  -7   -2.46    3.10
  -2   1   7   -4.69    3.34
  -2   1   7    1.11    2.68
  -2   1   7   -5.96    7.70
   2  -1  -7    2.01    3.81
   2  -1  -7   -0.63    3.26
  -2   1   6  189.17   20.81
  -2   1   6  206.59   18.89
  -2   1   6  181.36   19.58
   2  -1  -6  204.70   19.57
   2  -1  -6  190.57   22.08
   2  -1  -6  242.68   19.94
  -2   1   5   10.80    3.77
  -2   1   5   10.34    2.96
   2  -1  -5   16.14    5.47
  -2   1   5   14.86    3.76
   2  -1  -5    5.67    4.06
   2  -1  -5    7.78    3.50
  -2   1   4  512.05   35.49
   2  -1  -4  479.99   37.89
   2  -1  -4  526.08   35.92
  -2   1   4  419.05   33.24
   2  -1  -4  474.27   34.10
  -2   1   3  105.20   12.97
  -2   1   3   94.17   10.88
   2  -1  -3  111.79   10.95
   2  -1  -3  105.81   13.79
   2  -1  -3   96.37   13.20
   2  -1  -2 2525.78  142.86
  -2   1   2 2574.81  143.29
  -2   1   2 2645.83  147.32
   2  -1  -2 2699.94  146.63
   2  -1  -2 2573.25  143.25
   2  -1  -2 2772.66  147.41
   2  -1  -1   64.67   10.67
  -2   1   1   76.97   10.69
   2  -1  -1   43.84    9.75
   2  -1  -1   57.84    9.92
  -2   1   1   66.05    8.17
   2  -1  -1   76.08    8.49
   2  -1   0   26.64    5.51
   2  -1   0   20.41    5.64
   2  -1   0   20.04    5.77
   2  -1   0    5.77    4.69
  -2   1   0   20.82    5.22
   2  -1   0    9.22    4.59
   2  -1   1   62.87    9.90
   2  -1   1   72.72   10.21
  -2   1  -1   62.57    9.72
   2  -1   1   69.39    9.87
  -2   1  -1   59.05   10.43
   2  -1   2 1589.42   95.21
   2  -1   2 1536.71   95.89
  -2   1  -2 1489.13   95.53
   2  -1   2 1600.29   93.19
  -2   1  -2 1577.10   95.01
   2  -1   3    6.46    3.49
  -2   1  -3   17.55    6.07
   2  -1   3   10.94    4.13
   2  -1   3   15.55    3.53
  -2   1  -3   11.15    3.62
  -2   1  -4  249.11   20.71
  -2   1  -4  229.35   23.98
   2  -1   4  216.25   23.11
   2  -1   4  256.55   19.19
   2  -1   4  259.57   21.90
   2  -1   5   -7.62    4.02
   2  -1   5    1.13    3.65
  -2   1  -5    2.37    5.25
   2  -1   5    8.07    3.29
  -2   1  -5   -1.00    3.42
   2  -1   6   65.79   11.11
  -2   1  -6   89.19   10.86
   2  -1   6   89.43    8.14
   2  -1   6   95.92   15.04
  -2   1  -6   45.85   14.59
   2  -1   7    1.59    2.63
   2  -1   7   -5.34    3.75
  -2   1  -7   -2.99    4.67
  -2   1  -7   -2.54    2.41
  -2   1  -8  169.13   23.75
   2  -1   8  162.63   22.03
  -2   1  -8  198.25   17.35
   2  -1   8  167.10   22.54
   2  -1   8  198.08   18.01
  -2   1  -9   -2.74    3.05
   2  -1   9   -6.55    3.43
   2  -1   9   -5.95    6.27
  -2   1  -9   -2.43    6.65
  -2   1 -10  306.02   24.18
   2  -1  10  265.53   32.22
  -2   1 -10  283.30   33.72
   2  -1  10  327.36   25.27
  -2   1 -11   19.56    4.63
  -2   1 -11    8.76    8.02
   2  -1  11   10.67    8.04
   2  -1  11   17.09    3.86
  -2   1 -12   60.05   19.17
  -2   1 -12   87.98   10.31
   2  -1  12   80.93   18.06
   2  -1  12  100.84   11.44
  -2   1 -13    3.61    2.24
  -2   1 -13    9.35    6.63
   2  -1  13   11.46    7.48
   2  -1  13    8.52    2.55
  -2   1 -14  124.77   23.77
  -2   1 -14  113.96   11.51
   2  -1  14  111.28   19.61
   2  -1  14  140.98   12.72
  -2   1 -15    7.15    2.18
   2  -1  15    5.96    9.81
   2  -1  15    9.84    3.31
  -2   1 -15    4.08    7.11
   2  -1  16   49.11    5.56
   2  -1  16   37.90   13.27
  -2   1 -16   35.28    4.37
  -2   1 -16   50.37   14.73
  -2   1 -17   16.90   10.07
   2  -1  17    1.04    6.59
  -2   1 -18   58.44   21.42
   2  -1  18   69.38   20.60
  -2   1 -19   -3.29    7.49
   2  -1  19    6.46   10.63
  -2   1 -20  152.64   29.02
   2  -1  20  118.76   26.13
  -2   1 -21   64.01   22.87
   2  -1  21   70.60   19.43
  -2   1 -22   -0.38    9.68
   2  -1  22   14.39    4.92
  -2   1 -23    3.82    8.60
   2  -1  23    3.44    8.49
  -2   1 -24   23.33   18.65
   2  -1  24   22.33   14.79
  -2   1 -25   -7.44    8.25
   2  -1  25    6.46   11.18
  -2   1 -26   -4.26   13.55
   2  -1  26   -3.66   12.23
  -2   1 -27   17.25   24.40
   2  -1  27   22.08   14.91
   2   0 -30   10.53    9.70
   2   0 -29    7.98    9.28
  -2   0  29   -1.17   10.03
   2   0 -28   18.36   10.86
  -2   0  28   18.65   19.52
   2   0 -27    7.42    5.55
  -2   0  27  -11.21   12.55
   2   0 -26   12.51   15.43
  -2   0  26    0.56    5.98
   2   0 -25    9.56   12.72
  -2   0  25   28.31    7.23
   2   0 -24   57.84   18.25
  -2   0  24   52.27   19.98
   2   0 -23   27.49   14.58
   2   0 -23   31.17   11.01
  -2   0  23   30.49   13.25
   2   0 -22   -0.12   11.13
   2   0 -22   13.18    9.09
  -2   0  22   10.72    6.69
   2   0 -21  127.96   27.30
   2   0 -21  165.35   25.83
  -2   0  21  152.90   29.15
   2   0 -20   -0.19    9.26
  -2   0  20   -4.97   10.77
   2   0 -20    6.18    6.94
  -2   0  19    0.89    8.14
   2   0 -19   -0.73    4.93
  -2   0  18   10.64   11.23
   2   0 -18    2.76    1.39
   2   0 -18   -1.53    3.51
   2   0 -17   19.27    3.38
   2   0 -17   28.63    8.88
  -2   0  17   14.17   12.28
  -2   0  17   20.35    4.22
   2   0 -16   13.39    4.13
   2   0 -16   11.04    6.67
  -2   0  16    6.96    5.96
  -2   0  16   13.45    3.37
   2   0 -16   25.26   11.47
   2   0 -15    0.89    1.58
   2   0 -15    2.09    4.22
   2   0 -15    0.22    3.11
  -2   0  15    3.16    7.58
  -2   0  15    3.31    2.06
   2   0 -14   36.30   10.58
  -2   0  14   29.35    4.81
   2   0 -14   19.06   10.25
  -2   0  14   12.94    6.79
   2   0 -14   22.39    4.96
   2   0 -13   10.40    6.60
   2   0 -13   16.26    7.57
  -2   0  13   19.95    4.42
  -2   0  13   12.52    6.96
   2   0 -13   19.94    4.14
   2   0 -12  189.00   23.56
  -2   0  12  210.93   18.15
  -2   0  12  171.26   24.31
   2   0 -12  201.62   23.69
   2   0 -12  206.44   18.66
   2   0 -11   50.33   11.80
   2   0 -11   55.82   11.16
  -2   0  11   53.96    7.75
  -2   0  11   33.97    9.96
   2   0 -11   43.50    7.21
  -2   0  10  143.13   20.16
   2   0 -10  167.69   21.14
  -2   0  10  182.16   16.48
   2   0 -10  166.34   16.02
   2   0 -10  156.17   20.59
   2   0 -10  148.09   21.51
   2   0 -10  179.63   21.11
  -2   0   9   40.12   10.27
  -2   0   9   49.08    9.86
   2   0  -9   56.65   11.44
   2   0  -9   61.11    8.63
  -2   0   9   57.72    8.38
   2   0  -9   48.64    9.79
   2   0  -9   48.29   11.13
   2   0  -8   31.14    8.06
  -2   0   8   38.67    9.35
  -2   0   8   48.97   11.93
   2   0  -8   41.64    7.18
  -2   0   8   42.12    7.22
   2   0  -8   41.78    9.17
   2   0  -7   64.29   11.89
  -2   0   7   53.57    9.74
  -2   0   7   76.61   11.09
  -2   0   7   78.42   10.23
   2   0  -7   73.37   10.47
   2   0  -7   73.99   11.49
   2   0  -6   35.74    7.69
   2   0  -6   17.52    5.69
  -2   0   6   20.04    6.61
  -2   0   6   24.28    5.96
   2   0  -6   29.27    6.97
  -2   0   6   17.14    4.50
  -2   0   5   67.74   10.35
  -2   0   5   63.22   10.82
   2   0  -5   79.38   11.38
   2   0  -5   80.42   10.43
  -2   0   5   76.33   10.17
   2   0  -5   81.19   10.39
   2   0  -4   27.29    6.07
  -2   0   4   30.76    5.55
  -2   0   4   25.44    5.87
  -2   0   4   28.22    6.01
   2   0  -4   26.71    6.54
   2   0  -3   54.35    7.88
  -2   0   3   54.95    7.35
   2   0  -3   51.49    9.01
  -2   0   3   29.65    8.63
  -2   0   2  319.61   24.61
   2   0  -2  284.59   26.15
  -2   0   2  326.98   25.74
  -2   0   1  100.59   11.77
   2   0  -1  106.62   11.53
   2   0  -1   85.76   11.53
  -2   0   1   72.13   12.57
   2   0   0    0.62    2.39
  -2   0   0    4.13    3.60
  -2   0   0    9.08    3.67
   2   0   0    6.60    3.43
   2   0   1   41.42    9.02
   2   0   1   47.09    8.97
  -2   0  -1   35.41    8.12
   2   0   1   43.43    8.08
   2   0   2  290.41   24.92
  -2   0  -2  304.02   24.50
   2   0   2  323.78   26.14
  -2   0  -2  287.55   25.31
   2   0   3   -1.96    4.15
  -2   0  -3    4.99    2.14
  -2   0  -3    0.18    5.58
   2   0   3    2.32    4.55
   2   0   4  277.53   22.50
  -2   0  -4  277.89   22.77
  -2   0  -4  251.35   25.16
   2   0   4  230.34   24.92
  -2   0  -5   64.96    9.41
   2   0   5   75.16    9.89
   2   0   5   77.97   12.82
  -2   0  -5   62.60   12.02
   2   0   6    6.94    2.45
  -2   0  -6    1.56    2.68
  -2   0  -6    2.97    3.96
   2   0   6    4.96    6.37
   2   0   6    3.72    1.60
  -2   0  -7    9.86    6.09
   2   0   7    2.72    5.21
  -2   0  -7    6.15    4.22
   2   0   7    1.27    2.26
  -2   0  -7    2.85    3.98
  -2   0  -8    9.94    7.90
   2   0   8   13.16    4.43
   2   0   8   19.63    5.35
  -2   0  -8   17.29    4.84
  -2   0  -8   19.03   10.71
  -2   0  -9   72.40   14.53
  -2   0  -9   72.56    8.76
  -2   0  -9   96.38   14.90
  -2   0 -10  855.74   54.94
  -2   0 -10  786.04   67.12
   2   0  10  893.57   56.16
   2   0  10  769.21   66.44
  -2   0 -11  227.45   19.18
  -2   0 -11  243.70   30.62
   2   0  11  250.41   20.79
   2   0  11  197.99   27.47
  -2   0 -12  281.33   22.43
   2   0  12  254.81   34.25
  -2   0 -12  218.17   33.73
   2   0  12  303.03   23.38
  -2   0 -13   21.07   12.15
   2   0  13   27.89    5.72
   2   0  13   29.24   10.90
  -2   0 -13   23.83    4.52
  -2   0 -14  328.37   24.64
   2   0  14  306.41   39.07
  -2   0 -14  312.39   39.41
   2   0  14  362.59   25.73
   2   0  15   18.86    4.18
   2   0  15   21.92   10.53
  -2   0 -15   20.76    3.95
  -2   0 -15   11.71    6.73
   2   0  16  165.86   28.15
   2   0  16  182.88   14.11
  -2   0 -16  190.10   30.43
  -2   0 -17    1.50    6.77
   2   0  17    1.54    7.85
  -2   0 -18   22.52    5.04
   2   0  18   23.32   11.61
  -2   0 -19   -2.18    5.69
   2   0  19    1.69    4.71
  -2   0 -20   40.97   17.87
   2   0  20   40.47   18.49
  -2   0 -21   -3.65    9.26
   2   0  21   19.49   13.04
  -2   0 -22    6.85   14.64
   2   0  22    3.33    8.78
  -2   0 -23    4.93   10.22
   2   0  23    7.65    9.06
  -2   0 -24   -1.55    9.01
   2   0  24    5.59   11.23
  -2   0 -25    9.05   17.61
   2   0  25  -10.59   13.45
  -2   0 -26   21.08   18.09
   2   0  26    5.80    8.76
  -2   0 -27    8.52   10.78
   2   0  27   -4.31    7.20
   2   1 -30    2.60   15.67
   2   1 -29   12.70   17.61
  -2  -1  29   13.72    7.29
   2   1 -28   23.53   16.07
  -2  -1  28  -11.01   16.49
   2   1 -27    0.06    8.57
  -2  -1  27  -15.68   12.98
   2   1 -26   10.16   10.33
  -2  -1  26    8.30   12.30
   2   1 -25   13.23   10.66
  -2  -1  25   24.95   13.77
   2   1 -24   25.44   12.52
  -2  -1  24   37.40   14.64
   2   1 -23   46.06   22.43
   2   1 -23   58.96   15.57
  -2  -1  23   46.15   19.48
   2   1 -22   17.37   11.32
  -2  -1  22   15.60    8.01
   2   1 -22    8.91    8.02
   2   1 -21  170.56   25.12
  -2  -1  21  159.73   28.98
  -2  -1  20   74.91   17.90
   2   1 -20   89.48   19.04
   2   1 -19    4.45    1.16
   2   1 -19    6.40    6.85
  -2  -1  19    1.30    7.85
   2   1 -19    3.19    1.56
   2   1 -18  106.99   20.83
  -2  -1  18  109.63   23.53
   2   1 -18  132.58   11.83
   2   1 -17   -0.76    2.65
   2   1 -17    1.17    5.45
   2   1 -17   14.00    7.26
  -2  -1  17   -4.22    9.15
  -2  -1  17    0.63    2.08
   2   1 -16  119.39   21.10
   2   1 -16  131.67   21.93
  -2  -1  16  146.24   14.18
  -2  -1  16  111.76   22.76
   2   1 -16  140.19   14.70
  -2  -1  15    3.04    1.60
   2   1 -15   -1.40    5.09
  -2  -1  15    8.19    7.57
   2   1 -15    7.95    3.44
   2   1 -15    4.65    4.78
  -2  -1  14  106.73   11.86
   2   1 -14   91.57   11.01
  -2  -1  14   75.81   17.51
   2   1 -14   83.77   15.71
   2   1 -13  141.04   21.01
   2   1 -13  141.84   14.79
  -2  -1  13  169.01   15.75
  -2  -1  13  144.01   22.93
  -2  -1  12   15.18    9.07
   2   1 -12   25.13    5.58
   2   1 -12   18.64    7.83
  -2  -1  12   22.79    5.69
  -2  -1  11  188.09   26.14
   2   1 -11  240.59   20.55
  -2  -1  11  236.86   20.52
   2   1 -11  195.71   25.07
  -2  -1  10   29.87    9.58
   2   1 -10   42.37   10.57
  -2  -1  10   40.50    7.56
   2   1 -10   45.98    7.72
   2   1 -10   48.74    9.82
   2   1  -9  150.92   15.25
  -2  -1   9  144.54   15.13
   2   1  -9  111.66   16.12
  -2  -1   9  117.81   17.55
   2   1  -9  103.68   17.88
  -2  -1   8    5.87    5.13
   2   1  -8    2.85    5.18
  -2  -1   8   15.19    5.33
   2   1  -8   17.05    5.21
   2   1  -8   12.27    5.38
  -2  -1   7   27.50    7.87
   2   1  -7   34.46    9.24
  -2  -1   7   38.99    7.11
   2   1  -7   31.45    6.70
   2   1  -7   32.00    9.05
  -2  -1   6   37.92    7.63
   2   1  -6   34.28    6.78
   2   1  -6   50.52    9.69
  -2  -1   6   45.85    9.33
   2   1  -6   46.66    8.20
   2   1  -5   32.01    6.71
  -2  -1   5   32.39    6.21
   2   1  -5   34.07    6.73
   2   1  -5   40.10    7.32
  -2  -1   5   33.76    7.54
  -2  -1   4    4.29    3.61
   2   1  -4   12.94    4.68
   2   1  -4   12.60    3.10
   2   1  -4   12.90    5.09
  -2  -1   4   12.02    4.10
   2   1  -3    8.29    4.34
  -2  -1   3    3.99    2.98
   2   1  -3    7.58    3.95
   2   1  -3    9.25    2.80
   2   1  -2  636.55   44.54
  -2  -1   2  616.32   44.32
  -2  -1   2  691.15   44.29
  -2  -1   1  509.43   39.27
   2   1  -1  626.12   40.19
   2   1  -1  497.40   37.58
  -2  -1   1  559.11   38.66
  -2  -1   0 5190.37  287.53
   2   1   0 5064.60  287.22
   2   1   0 5050.49  286.53
  -2  -1   0 4956.78  286.94
   2   1   1  617.84   42.41
  -2  -1  -1  573.30   42.66
   2   1   1  546.77   43.04
   2   1   1  540.99   42.05
  -2  -1  -1  622.20   41.90
  -2  -1  -2  176.05   17.92
   2   1   2  181.69   18.69
   2   1   2  169.49   19.54
   2   1   2  137.99   18.25
  -2  -1  -2  219.63   14.98
   2   1   3  124.89   13.58
  -2  -1  -3  114.37   13.44
  -2  -1  -3  135.89   12.41
  -2  -1  -3   92.94   14.51
   2   1   3  110.23   14.65
  -2  -1  -4   28.22    5.13
   2   1   4   34.94    7.30
  -2  -1  -4   37.56    7.37
   2   1   4   22.55    7.65
  -2  -1  -4   24.00    8.49
  -2  -1  -5    3.34    2.38
  -2  -1  -5    0.26    2.51
   2   1   5   12.18    4.40
[truncated: 757,237 more chars]
