# Supplementary material for: Shape-Memory Effect Triggered by π–π Interactions in a Flexible Terpyridine Metal–Organic Framework
Source: ACS Mater Lett. 2023 Mar 23;5(4):1256–60. doi: 10.1021/acsmaterialslett.3c00068 (PMC10074452; doi:10.1021/acsmaterialslett.3c00068)
Supplement: Supplementary file 4 — tz3c00068_si_004.cif [file tz3c00068_si_004.cif]

data_p-1
_audit_creation_date               2022-04-21
_audit_creation_method
;
Olex2 1.5
(compiled 2021.12.09 svn.r5202d8cf for OlexSys, GUI svn.r6439)
;
_shelx_SHELXL_version_number       '2018/3'
_audit_contact_author_address      ?
_audit_contact_author_email        ?
_audit_contact_author_name         ''
_audit_contact_author_phone        ?
_publ_contact_author_id_orcid      ?
_publ_section_references
;
Bourhis, L.J., Dolomanov, O.V., Gildea, R.J., Howard, J.A.K., Puschmann, H.
 (2015). Acta Cryst. A71, 59-75.

Dolomanov, O.V., Bourhis, L.J., Gildea, R.J, Howard, J.A.K. & Puschmann, H.
 (2009), J. Appl. Cryst. 42, 339-341.

Sheldrick, G.M. (2015). Acta Cryst. C71, 3-8.
;
_chemical_name_common              ?
_chemical_name_systematic          ?
_chemical_formula_moiety           'C88 H51 N8 O16 Zn4, 2(H2 O), 2(O)'
_chemical_formula_sum              'C88 H55 N8 O20 Zn4'
_chemical_formula_weight           1805.88
_chemical_melting_point            ?
loop_
  _atom_type_symbol
  _atom_type_description
  _atom_type_scat_dispersion_real
  _atom_type_scat_dispersion_imag
  _atom_type_scat_source
 'C' 'C' 0.0033 0.0016 'International Tables Vol C Tables 4.2.6.8 and 6.1.1.4'
 'H' 'H' 0.0000 0.0000 'International Tables Vol C Tables 4.2.6.8 and 6.1.1.4'
 'N' 'N' 0.0061 0.0033 'International Tables Vol C Tables 4.2.6.8 and 6.1.1.4'
 'O' 'O' 0.0106 0.0060 'International Tables Vol C Tables 4.2.6.8 and 6.1.1.4'
 'Zn' 'Zn' 0.2839 1.4301 'International Tables Vol C Tables 4.2.6.8 and 6.1.1.4'

_shelx_space_group_comment
;
The symmetry employed for this shelxl refinement is uniquely defined
by the following loop, which should always be used as a source of
symmetry information in preference to the above space-group names.
They are only intended as comments.
;
_space_group_crystal_system        'triclinic'
_space_group_IT_number             2
_space_group_name_H-M_alt          'P -1'
_space_group_name_Hall             '-P 1'
loop_
  _space_group_symop_operation_xyz
 'x, y, z'
 '-x, -y, -z'

_cell_length_a                     12.9487(17)
_cell_length_b                     13.0756(17)
_cell_length_c                     13.7254(18)
_cell_angle_alpha                  68.101(3)
_cell_angle_beta                   71.685(3)
_cell_angle_gamma                  87.109(3)
_cell_volume                       2041.1(5)
_cell_formula_units_Z              1
_cell_measurement_reflns_used      4496
_cell_measurement_temperature      100.03
_cell_measurement_theta_max        26.404
_cell_measurement_theta_min        1.683
_shelx_estimated_absorpt_T_max     0.918
_shelx_estimated_absorpt_T_min     0.856
_exptl_absorpt_coefficient_mu      1.239
_exptl_absorpt_correction_T_max    1.00000
_exptl_absorpt_correction_T_min    0.81550
_exptl_absorpt_correction_type     multi-scan
_exptl_absorpt_process_details
;
CrysAlisPro 1.171.41.113a (Rigaku Oxford Diffraction, 2021)
Empirical absorption correction using spherical harmonics,
implemented in SCALE3 ABSPACK scaling algorithm.
;
_exptl_absorpt_special_details     ?
_exptl_crystal_colour              colourless
_exptl_crystal_colour_lustre       .
_exptl_crystal_colour_modifier     .
_exptl_crystal_colour_primary      colourless
_exptl_crystal_density_diffrn      1.469
_exptl_crystal_density_meas        ?
_exptl_crystal_density_method      ?
_exptl_crystal_description         plate
_exptl_crystal_F_000               919
_exptl_crystal_size_max            0.13
_exptl_crystal_size_mid            0.08
_exptl_crystal_size_min            0.07
_exptl_transmission_factor_max     ?
_exptl_transmission_factor_min     ?
_diffrn_reflns_av_R_equivalents    0.1119
_diffrn_reflns_av_unetI/netI       0.1504
_diffrn_reflns_Laue_measured_fraction_full  0.999
_diffrn_reflns_Laue_measured_fraction_max  0.993
_diffrn_reflns_limit_h_max         16
_diffrn_reflns_limit_h_min         -14
_diffrn_reflns_limit_k_max         15
_diffrn_reflns_limit_k_min         -16
_diffrn_reflns_limit_l_max         17
_diffrn_reflns_limit_l_min         -16
_diffrn_reflns_number              25930
_diffrn_reflns_point_group_measured_fraction_full  0.999
_diffrn_reflns_point_group_measured_fraction_max  0.993
_diffrn_reflns_theta_full          25.242
_diffrn_reflns_theta_max           26.404
_diffrn_reflns_theta_min           1.683
_diffrn_ambient_temperature        100.03
_diffrn_detector_area_resol_mean   ?
_diffrn_measured_fraction_theta_full  0.999
_diffrn_measured_fraction_theta_max  0.993
_diffrn_measurement_device         'four-circle diffractometer'
_diffrn_measurement_device_type    'Xcalibur, AtlasS2, Gemini ultra'
_diffrn_measurement_method         '\w scans'
_diffrn_radiation_type             MoK\a
_diffrn_radiation_wavelength       0.71073
_diffrn_source                     ?
_reflns_Friedel_coverage           0.000
_reflns_Friedel_fraction_full      .
_reflns_Friedel_fraction_max       .
_reflns_number_gt                  4496
_reflns_number_total               8331
_reflns_special_details
;
 Reflections were merged by SHELXL according to the crystal
 class for the calculation of statistics and refinement.
 
 _reflns_Friedel_fraction is defined as the number of unique
 Friedel pairs measured divided by the number that would be
 possible theoretically, ignoring centric projections and
 systematic absences.
;
_reflns_threshold_expression       'I > 2\s(I)'
_computing_cell_refinement         ?
_computing_data_collection         ?
_computing_data_reduction          ?
_computing_molecular_graphics      'Olex2 1.5 (Dolomanov et al., 2009)'
_computing_publication_material    'Olex2 1.5 (Dolomanov et al., 2009)'
_computing_structure_refinement    'SHELXL 2018/3 (Sheldrick, 2015)'
_computing_structure_solution      'olex2.solve 1.5 (Bourhis et al., 2015)'
_refine_diff_density_max           0.826
_refine_diff_density_min           -1.115
_refine_diff_density_rms           0.122
_refine_ls_extinction_coef         0.0049(6)
_refine_ls_extinction_expression  
 'Fc^*^=kFc[1+0.001xFc^2^\l^3^/sin(2\q)]^-1/4^'
_refine_ls_extinction_method       'SHELXL-2018/3 (Sheldrick 2018)'
_refine_ls_goodness_of_fit_ref     1.063
_refine_ls_hydrogen_treatment      constr
_refine_ls_matrix_type             full
_refine_ls_number_parameters       635
_refine_ls_number_reflns           8331
_refine_ls_number_restraints       1236
_refine_ls_R_factor_all            0.1797
_refine_ls_R_factor_gt             0.0980
_refine_ls_restrained_S_all        1.038
_refine_ls_shift/su_max            0.000
_refine_ls_shift/su_mean           0.000
_refine_ls_structure_factor_coef   Fsqd
_refine_ls_weighting_details      
 'w=1/[\s^2^(Fo^2^)+(0.0532P)^2^+15.3280P] where P=(Fo^2^+2Fc^2^)/3'
_refine_ls_weighting_scheme        calc
_refine_ls_wR_factor_gt            0.1929
_refine_ls_wR_factor_ref           0.2243
_refine_special_details            ?
_olex2_refinement_description
;
1. Fixed Uiso
 At 1.2 times of:
  All C(H) groups
 At 1.5 times of:
  All O(H,H) groups
2. Restrained distances
 C17B-C16B
 1.49 with sigma of 0.02
 C15B-C16B
 1.49 with sigma of 0.02
 C18B-C17B
 1.49 with sigma of 0.02
3. Rigid bond restraints
 C4, Zn1, Zn2, O2, O5, O4, O7, N1, O6, O8, O1, O3, C12, C23, C1, C13, C28, C24,
  C10, C21B, C21A, C2, C14A, H28, C27, H24, C25, C9, C20B, C22B, C22A, C20A, C3,
  C17A, C15A, H27, C26, H25, C6, H9, C8, C19B, H22B, H22A, C23A, H4, H3, C18A,
 C16A, C29, C7, C5, H8, H23A, C24A, C19A, N2, C30, H5, H19A, C33, H30, C31, C34,
  C32, C39, C35, C38, H32, C40, C43, H35, C36, H38, C37, H40, N4, H43, C42, N3,
 H36, H37, C41, H42, H41
 with sigma for 1-2 distances of 0.01 and sigma for 1-3 distances of 0.01
 C15B, Zn1, Zn2, O2, O5, O4, O7, N1, O6, O8, O1, O3, C12, C23, C1, C13, C28,
 C24, C10, C21B, C21A, C2, C14A, H28, C27, H24, C25, C9, C20B, C22B, C22A, C20A,
  C4, C3, C17A, C15A, C16B, C14B, H27, C26, H25, H9, C8, C6, C19B, H22B, H22A,
 C23A, H4, H3, C18A, C16A, C17B, C29, C7, H8, C5, H23A, C24A, C19A, C18B, N2,
 C30, H5, H19A, C33, H30, C31, C34, C32, C39, C35, C38, H32, C40, C43, H35, C36,
  H38, C37, H40, N4, H43, C42, N3, H36, H37, C41, H42, H41
 with sigma for 1-2 distances of 0.001 and sigma for 1-3 distances of 0.001
4. Uiso/Uaniso restraints and constraints
C4 \\sim Zn1 \\sim Zn2 \\sim O2 \\sim O5 \\sim O4 \\sim O7 \\sim N1 \\sim O6
\\sim O8 \\sim O1 \\sim O3 \\sim C12 \\sim C23 \\sim C1 \\sim C13 \\sim C28
\\sim C24 \\sim C10 \\sim C21B \\sim C21A \\sim C2 \\sim C14A \\sim H28 \\sim
C27 \\sim H24 \\sim C25 \\sim C9 \\sim C20B \\sim C22B \\sim C22A \\sim C20A
\\sim C3 \\sim C17A \\sim C15A \\sim H27 \\sim C26 \\sim H25 \\sim C6 \\sim H9
\\sim C8 \\sim C19B \\sim H22B \\sim H22A \\sim C23A \\sim H4 \\sim H3 \\sim
C18A \\sim C16A \\sim C29 \\sim C7 \\sim C5 \\sim H8 \\sim H23A \\sim C24A
\\sim C19A \\sim N2 \\sim C30 \\sim H5 \\sim H19A \\sim C33 \\sim H30 \\sim C31
\\sim C34 \\sim C32 \\sim C39 \\sim C35 \\sim C38 \\sim H32 \\sim C40 \\sim C43
\\sim H35 \\sim C36 \\sim H38 \\sim C37 \\sim H40 \\sim N4 \\sim H43 \\sim C42
\\sim N3 \\sim H36 \\sim H37 \\sim C41 \\sim H42 \\sim H41: within 1.7A with
sigma of 0.04 and sigma for terminal atoms of 0.08 within 1.7A
C15B \\sim Zn1 \\sim Zn2 \\sim O2 \\sim O5 \\sim O4 \\sim O7 \\sim N1 \\sim O6
\\sim O8 \\sim O1 \\sim O3 \\sim C12 \\sim C23 \\sim C1 \\sim C13 \\sim C28
\\sim C24 \\sim C10 \\sim C21B \\sim C21A \\sim C2 \\sim C14A \\sim H28 \\sim
C27 \\sim H24 \\sim C25 \\sim C9 \\sim C20B \\sim C22B \\sim C22A \\sim C20A
\\sim C4 \\sim C3 \\sim C17A \\sim C15A \\sim C16B \\sim C14B \\sim H27 \\sim
C26 \\sim H25 \\sim H9 \\sim C8 \\sim C6 \\sim C19B \\sim H22B \\sim H22A \\sim
C23A \\sim H4 \\sim H3 \\sim C18A \\sim C16A \\sim C17B \\sim C29 \\sim C7
\\sim H8 \\sim C5 \\sim H23A \\sim C24A \\sim C19A \\sim C18B \\sim N2 \\sim
C30 \\sim H5 \\sim H19A \\sim C33 \\sim H30 \\sim C31 \\sim C34 \\sim C32 \\sim
C39 \\sim C35 \\sim C38 \\sim H32 \\sim C40 \\sim C43 \\sim H35 \\sim C36 \\sim
H38 \\sim C37 \\sim H40 \\sim N4 \\sim H43 \\sim C42 \\sim N3 \\sim H36 \\sim
H37 \\sim C41 \\sim H42 \\sim H41: within 1.7A with sigma of 0.004 and sigma
for terminal atoms of 0.008 within 1.7A
Uanis(C21B) \\sim Ueq, Uanis(Zn1) \\sim Ueq, Uanis(Zn2) \\sim Ueq, Uanis(O2)
\\sim Ueq, Uanis(O5) \\sim Ueq, Uanis(O4) \\sim Ueq, Uanis(O7) \\sim Ueq,
Uanis(N1) \\sim Ueq, Uanis(O6) \\sim Ueq, Uanis(O8) \\sim Ueq, Uanis(O1) \\sim
Ueq, Uanis(O3) \\sim Ueq, Uanis(C12) \\sim Ueq, Uanis(C23) \\sim Ueq, Uanis(C1)
\\sim Ueq, Uanis(C13) \\sim Ueq, Uanis(C28) \\sim Ueq, Uanis(C24) \\sim Ueq,
Uanis(C10) \\sim Ueq, Uanis(C21A) \\sim Ueq, Uanis(C2) \\sim Ueq, Uanis(C14A)
\\sim Ueq, Uanis(C27) \\sim Ueq, Uanis(C25) \\sim Ueq, Uanis(C9) \\sim Ueq,
Uanis(C20B) \\sim Ueq, Uanis(C22B) \\sim Ueq, Uanis(C22A) \\sim Ueq,
Uanis(C20A) \\sim Ueq, Uanis(C4) \\sim Ueq, Uanis(C3) \\sim Ueq, Uanis(C17A)
\\sim Ueq, Uanis(C15A) \\sim Ueq, Uanis(C26) \\sim Ueq, Uanis(C6) \\sim Ueq,
Uanis(C8) \\sim Ueq, Uanis(C19B) \\sim Ueq, Uanis(C23A) \\sim Ueq, Uanis(C18A)
\\sim Ueq, Uanis(C16A) \\sim Ueq, Uanis(C29) \\sim Ueq, Uanis(C7) \\sim Ueq,
Uanis(C5) \\sim Ueq, Uanis(C24A) \\sim Ueq, Uanis(C19A) \\sim Ueq, Uanis(N2)
\\sim Ueq, Uanis(C30) \\sim Ueq, Uanis(C33) \\sim Ueq, Uanis(C31) \\sim Ueq,
Uanis(C34) \\sim Ueq, Uanis(C32) \\sim Ueq, Uanis(C39) \\sim Ueq, Uanis(C35)
\\sim Ueq, Uanis(C38) \\sim Ueq, Uanis(C40) \\sim Ueq, Uanis(C43) \\sim Ueq,
Uanis(C36) \\sim Ueq, Uanis(C37) \\sim Ueq, Uanis(N4) \\sim Ueq, Uanis(C42)
\\sim Ueq, Uanis(N3) \\sim Ueq, Uanis(C41) \\sim Ueq, : with sigma of 0.01 and
sigma for terminal atoms of 0.02
Uanis(C15B) \\sim Ueq, Uanis(C16B) \\sim Ueq, Uanis(C18B) \\sim Ueq: with sigma
of 0.001 and sigma for terminal atoms of 0.002
5. Others
 Fixed Sof: C21B(0.75) C14A(0.75) C20B(0.75) H20B(0.75) C17A(0.75) H17A(0.75)
 C18A(0.75) C22B(0.75) H22B(0.75) C19B(0.75) C15A(0.75) H15A(0.75) C16A(0.75)
 H16A(0.75) C16B(0.25) H16B(0.25) C22A(0.25) H22A(0.25) C20A(0.25) C15B(0.25)
 C21A(0.25) C23A(0.25) H23A(0.25) C17B(0.25) H17B(0.25) C18B(0.25) C19A(0.75)
 H19A(0.75) C24A(0.25) C14B(0.25)
6.a Free rotating group:
 O9(H9A,H9B)
6.b Aromatic/amide H refined with riding coordinates:
 C9(H9), C20B(H20B), C4(H4), C17A(H17A), C22B(H22B), C5(H5), C3(H3),
 C15A(H15A), C28(H28), C8(H8), C24(H24), C27(H27), C16A(H16A), C25(H25),
 C30(H30), C35(H35), C40(H40), C43(H43), C32(H32), C42(H42), C36(H36), C38(H38),
  C37(H37), C41(H41), C16B(H16B), C22A(H22A), C23A(H23A), C17B(H17B),
 C19A(H19A), C11(H11)
;
_atom_sites_solution_hydrogens     mixed
_atom_sites_solution_primary       iterative
_atom_sites_solution_secondary     ?
loop_
  _atom_site_label
  _atom_site_type_symbol
  _atom_site_fract_x
  _atom_site_fract_y
  _atom_site_fract_z
  _atom_site_U_iso_or_equiv
  _atom_site_adp_type
  _atom_site_occupancy
  _atom_site_site_symmetry_order
  _atom_site_calc_flag
  _atom_site_refinement_flags_posn
  _atom_site_refinement_flags_adp
  _atom_site_refinement_flags_occupancy
  _atom_site_disorder_assembly
  _atom_site_disorder_group
 Zn1 Zn 0.52126(8) 0.28941(8) 0.13441(9) 0.0300(3) Uani 1 1 d . U . . .
 Zn2 Zn 0.42831(8) 0.18801(8) 0.37955(9) 0.0282(3) Uani 1 1 d . U . . .
 O2 O 0.6394(4) 0.2440(5) 0.2130(5) 0.0339(9) Uani 1 1 d . U . . .
 O5 O 0.5201(5) 0.4340(5) 0.1541(5) 0.0382(9) Uani 1 1 d . U . . .
 O6 O 0.4579(5) 0.3544(5) 0.3377(5) 0.0350(8) Uani 1 1 d . U . . .
 O8 O 0.4355(5) 0.0473(5) 0.3510(5) 0.0354(9) Uani 1 1 d . U . . .
 O4 O 0.3674(5) 0.2991(5) 0.1278(5) 0.0435(10) Uani 1 1 d . U . . .
 O1 O 0.5807(5) 0.1659(5) 0.3970(5) 0.0401(10) Uani 1 1 d . U . . .
 O3 O 0.3017(4) 0.2234(5) 0.3121(5) 0.0336(9) Uani 1 1 d . U . . .
 C23 C 0.4909(7) 0.4342(7) 0.2498(8) 0.0351(10) Uani 1 1 d . U . . .
 C13 C 0.4689(7) 0.0441(7) 0.2567(8) 0.0326(10) Uani 1 1 d . U . . .
 O7 O 0.4985(5) 0.1265(5) 0.1678(5) 0.0359(9) Uani 1 1 d . U . . .
 C9 C 0.7955(7) 0.1255(7) 0.4025(8) 0.0338(12) Uani 1 1 d . U . . .
 H9 H 0.738725 0.084807 0.468264 0.041 Uiso 1 1 calc R U . . .
 C2 C 0.1780(7) 0.2458(7) 0.2124(8) 0.0352(12) Uani 1 1 d . U . . .
 C21B C 0.4928(11) 0.5414(11) 0.2705(11) 0.0343(11) Uani 0.75 1 d . U P A 1
 C14A C 0.4807(11) -0.0630(11) 0.2377(10) 0.0323(11) Uani 0.75 1 d . U P B 1
 C10 C 0.7703(7) 0.1918(7) 0.3049(8) 0.0310(13) Uani 1 1 d . U . . .
 C12 C 0.6531(7) 0.2027(7) 0.3052(8) 0.0322(11) Uani 1 1 d . U . . .
 C20B C 0.5184(10) 0.6395(10) 0.1812(12) 0.0347(12) Uani 0.75 1 d . U P A 1
 H20B H 0.541780 0.639890 0.108129 0.042 Uiso 0.75 1 calc R U P A 1
 C1 C 0.2908(7) 0.2573(7) 0.2184(8) 0.0359(12) Uani 1 1 d . U . . .
 C4 C 0.0965(7) 0.1838(7) 0.3057(8) 0.0328(14) Uani 1 1 d . U . . .
 H4 H 0.112864 0.143277 0.371965 0.039 Uiso 1 1 calc R U . . .
 C17A C 0.4610(10) -0.1611(10) 0.3270(11) 0.0310(11) Uani 0.75 1 d . U P B 1
 H17A H 0.438107 -0.161418 0.399982 0.037 Uiso 0.75 1 calc R U P B 1
 C18A C 0.4748(10) -0.2628(10) 0.3101(10) 0.0307(13) Uani 0.75 1 d . U P B 1
 C7 C 0.9866(7) 0.1797(7) 0.3043(8) 0.0320(14) Uani 1 1 d . U . . .
 C6 C 0.9634(7) 0.2451(7) 0.2055(8) 0.0346(15) Uani 1 1 d . U . . .
 C22B C 0.4619(10) 0.5411(11) 0.3811(12) 0.0369(12) Uani 0.75 1 d . U P A 1
 H22B H 0.445958 0.472474 0.442424 0.044 Uiso 0.75 1 calc R U P A 1
 C19B C 0.5098(13) 0.7413(10) 0.1983(13) 0.0343(15) Uani 0.75 1 d . U P A 1
 C5 C 1.0498(7) 0.3025(8) 0.1093(8) 0.0415(16) Uani 1 1 d . U . . .
 H5 H 1.035072 0.340564 0.041680 0.050 Uiso 1 1 calc R U . . .
 C3 C 0.1551(7) 0.3048(8) 0.1109(8) 0.0394(14) Uani 1 1 d . U . . .
 H3 H 0.212349 0.345044 0.045406 0.047 Uiso 1 1 calc R U . . .
 C15A C 0.5178(10) -0.0616(11) 0.1274(11) 0.0340(13) Uani 0.75 1 d . U P B 1
 H15A H 0.533352 0.006975 0.065922 0.041 Uiso 0.75 1 calc R U P B 1
 N1 N 0.6419(6) 0.3277(6) -0.0116(6) 0.0346(10) Uani 1 1 d . U . . .
 C28 C 0.7042(8) 0.2470(8) -0.0271(8) 0.0399(13) Uani 1 1 d . U . . .
 H28 H 0.677027 0.172780 0.019044 0.048 Uiso 1 1 calc R U . . .
 C8 C 0.9017(7) 0.1206(7) 0.4011(8) 0.0342(12) Uani 1 1 d . U . . .
 H8 H 0.918257 0.076770 0.466428 0.041 Uiso 1 1 calc R U . . .
 C24 C 0.6815(7) 0.4299(8) -0.0792(8) 0.0398(13) Uani 1 1 d . U . . .
 H24 H 0.638525 0.489011 -0.070941 0.048 Uiso 1 1 calc R U . . .
 C27 C 0.8053(8) 0.2647(8) -0.1057(8) 0.0426(14) Uani 1 1 d . U . . .
 H27 H 0.846686 0.204256 -0.112530 0.051 Uiso 1 1 calc R U . . .
 C16A C 0.5308(10) -0.1586(10) 0.1101(11) 0.0358(16) Uani 0.75 1 d . U P B 1
 H16A H 0.554690 -0.156885 0.036592 0.043 Uiso 0.75 1 calc R U P B 1
 N2 N 0.9749(6) 0.5021(6) -0.3402(6) 0.0345(12) Uani 1 1 d . U . . .
 C26 C 0.8464(7) 0.3735(8) -0.1757(8) 0.0368(13) Uani 1 1 d . U . . .
 C29 C 0.9549(7) 0.3980(7) -0.2608(8) 0.0361(13) Uani 1 1 d . U . . .
 C25 C 0.7819(7) 0.4553(8) -0.1609(8) 0.0403(14) Uani 1 1 d . U . . .
 H25 H 0.805887 0.530318 -0.206964 0.048 Uiso 1 1 calc R U . . .
 C30 C 1.0302(7) 0.3184(8) -0.2623(8) 0.0360(13) Uani 1 1 d . U . . .
 H30 H 1.012934 0.246582 -0.205858 0.043 Uiso 1 1 calc R U . . .
 C31 C 1.1301(7) 0.3428(8) -0.3453(8) 0.0366(13) Uani 1 1 d . U . . .
 C35 C 1.0036(8) 0.7096(8) -0.5052(8) 0.0404(14) Uani 1 1 d . U . . .
 H35 H 0.935604 0.684338 -0.447893 0.048 Uiso 1 1 calc R U . . .
 C33 C 1.0724(7) 0.5276(7) -0.4221(8) 0.0344(13) Uani 1 1 d . U . . .
 C40 C 1.2675(7) 0.2527(8) -0.4546(8) 0.0357(12) Uani 1 1 d . U . . .
 H40 H 1.266500 0.313260 -0.519585 0.043 Uiso 1 1 calc R U . . .
 C43 C 1.2065(8) 0.1628(8) -0.2579(9) 0.0436(13) Uani 1 1 d . U . . .
 H43 H 1.165765 0.160916 -0.186244 0.052 Uiso 1 1 calc R U . . .
 C34 C 1.0886(7) 0.6410(8) -0.5073(8) 0.0368(13) Uani 1 1 d . U . . .
 C39 C 1.2036(7) 0.2535(8) -0.3525(8) 0.0376(13) Uani 1 1 d . U . . .
 C32 C 1.1506(7) 0.4499(7) -0.4265(8) 0.0362(13) Uani 1 1 d . U . . .
 H32 H 1.218076 0.470144 -0.485022 0.043 Uiso 1 1 calc R U . . .
 N4 N 1.3303(6) 0.1711(6) -0.4658(6) 0.0355(12) Uani 1 1 d . U . . .
 N3 N 1.1098(7) 0.8544(7) -0.6696(7) 0.0445(14) Uani 1 1 d . U . . .
 C42 C 1.2686(8) 0.0767(8) -0.2690(8) 0.0441(14) Uani 1 1 d . U . . .
 H42 H 1.268964 0.014206 -0.205240 0.053 Uiso 1 1 calc R U . . .
 C36 C 1.0169(8) 0.8150(8) -0.5862(8) 0.0450(14) Uani 1 1 d . U . . .
 H36 H 0.957682 0.860826 -0.582090 0.054 Uiso 1 1 calc R U . . .
 C38 C 1.1853(8) 0.6829(8) -0.5947(8) 0.0428(14) Uani 1 1 d . U . . .
 H38 H 1.245804 0.638813 -0.601167 0.051 Uiso 1 1 calc R U . . .
 C37 C 1.1925(8) 0.7893(8) -0.6722(9) 0.0460(15) Uani 1 1 d . U . . .
 H37 H 1.259694 0.817302 -0.730083 0.055 Uiso 1 1 calc R U . . .
 C41 C 1.3301(8) 0.0818(8) -0.3732(8) 0.0422(14) Uani 1 1 d . U . . .
 H41 H 1.372998 0.022442 -0.380751 0.051 Uiso 1 1 calc R U . . .
 C16B C 0.440(3) -0.164(2) 0.395(3) 0.0322(10) Uani 0.25 1 d D U P B -1
 H16B H 0.420283 -0.143006 0.457490 0.039 Uiso 0.25 1 calc R U P B -1
 C22A C 0.552(3) 0.648(3) 0.110(3) 0.0358(15) Uani 0.25 1 d . U P A -1
 H22A H 0.577333 0.631687 0.044720 0.043 Uiso 0.25 1 calc R U P A -1
 C20A C 0.474(3) 0.578(3) 0.314(4) 0.0347(13) Uani 0.25 1 d . U P A -1
 C15B C 0.472(3) -0.083(3) 0.280(2) 0.0320(9) Uani 0.25 1 d D U P B -1
 C21A C 0.506(3) 0.556(4) 0.222(3) 0.0348(12) Uani 0.25 1 d . U P A -1
 C23A C 0.555(3) 0.751(3) 0.104(3) 0.0352(15) Uani 0.25 1 d . U P A -1
 H23A H 0.586541 0.809029 0.034643 0.042 Uiso 0.25 1 calc R U P A -1
 C17B C 0.441(3) -0.281(2) 0.407(3) 0.0322(12) Uani 0.25 1 d D U P B -1
 H17B H 0.416876 -0.338327 0.478049 0.039 Uiso 0.25 1 calc R U P B -1
 C18B C 0.480(3) -0.307(3) 0.305(3) 0.0323(14) Uani 0.25 1 d D U P B -1
 C19A C 0.4550(9) -0.3625(10) 0.3996(10) 0.0324(14) Uani 0.75 1 d . U P B 1
 H19A H 0.436932 -0.364029 0.472826 0.039 Uiso 0.75 1 calc R U P B 1
 C24A C 0.514(4) 0.777(3) 0.201(4) 0.035(2) Uani 0.25 1 d . U P A -1
 C14B C 0.507(3) -0.108(3) 0.192(3) 0.0324(13) Uani 0.25 1 d . U P B -1
 O9 O 1.1170(14) 1.0179(10) -0.8779(9) 0.132(5) Uani 1 1 d G . . . .
 H9A H 1.096528 1.081014 -0.873793 0.197 Uiso 1 1 d G U . . .
 H9B H 1.108349 0.974268 -0.809607 0.197 Uiso 1 1 d G U . . .
 O10 O 0.9826(16) 0.0729(13) -0.0201(17) 0.243(9) Uani 1 1 d . . . . .
 C11 C 0.8533(7) 0.2474(7) 0.2079(8) 0.035(2) Uani 1 1 d . . . . .
 H11 H 0.836101 0.287610 0.142120 0.042 Uiso 1 1 calc R U . . .

loop_
  _atom_site_aniso_label
  _atom_site_aniso_U_11
  _atom_site_aniso_U_22
  _atom_site_aniso_U_33
  _atom_site_aniso_U_23
  _atom_site_aniso_U_13
  _atom_site_aniso_U_12
 Zn1 0.0156(5) 0.0296(5) 0.0408(5) -0.0093(4) -0.0086(4) 0.0019(4)
 Zn2 0.0146(5) 0.0277(5) 0.0407(5) -0.0118(4) -0.0080(4) 0.0018(4)
 O2 0.0156(11) 0.042(2) 0.0421(13) -0.014(2) -0.0091(8) 0.0065(17)
 O5 0.036(3) 0.0280(10) 0.0438(13) -0.0102(9) -0.008(2) 0.0053(15)
 O6 0.027(2) 0.0294(9) 0.0441(13) -0.0128(11) -0.006(2) -0.0030(15)
 O8 0.035(3) 0.0275(10) 0.0392(13) -0.0119(8) -0.007(2) 0.0053(15)
 O4 0.0203(9) 0.046(2) 0.0477(14) 0.004(2) -0.0149(11) -0.0010(16)
 O1 0.0176(12) 0.043(2) 0.0441(13) 0.002(2) -0.0111(12) -0.0025(18)
 O3 0.0155(11) 0.040(2) 0.0458(14) -0.016(2) -0.0103(8) 0.0039(16)
 C23 0.028(2) 0.0290(10) 0.0444(16) -0.0107(9) -0.011(2) 0.0023(19)
 C13 0.028(2) 0.0305(8) 0.0384(15) -0.0124(8) -0.0105(19) 0.0006(18)
 O7 0.032(2) 0.0316(8) 0.0397(12) -0.0127(10) -0.0054(18) -0.0009(14)
 C9 0.0273(16) 0.035(2) 0.041(2) -0.0129(19) -0.0153(15) 0.002(2)
 C2 0.0201(13) 0.037(2) 0.045(2) -0.009(2) -0.0136(12) 0.002(2)
 C21B 0.029(2) 0.0291(11) 0.0431(18) -0.0097(12) -0.014(2) 0.001(2)
 C14A 0.030(2) 0.0313(10) 0.0355(16) -0.0122(10) -0.011(2) -0.0006(19)
 C10 0.0184(12) 0.033(3) 0.041(2) -0.011(2) -0.0110(14) 0.002(2)
 C12 0.0167(10) 0.035(2) 0.0426(16) -0.012(2) -0.0100(11) 0.000(2)
 C20B 0.031(2) 0.0293(12) 0.0429(19) -0.0103(15) -0.015(2) 0.000(2)
 C1 0.0176(10) 0.037(2) 0.0468(17) -0.008(2) -0.0124(10) 0.003(2)
 C4 0.0218(17) 0.034(3) 0.043(2) -0.012(2) -0.0142(19) -0.001(2)
 C17A 0.0305(19) 0.0311(10) 0.0338(16) -0.0133(13) -0.0116(18) -0.0004(18)
 C18A 0.030(2) 0.0314(12) 0.033(2) -0.0133(14) -0.012(2) 0.000(2)
 C7 0.0264(19) 0.033(3) 0.041(2) -0.014(2) -0.0178(17) 0.003(2)
 C6 0.027(3) 0.035(3) 0.043(2) -0.011(2) -0.0181(18) 0.004(2)
 C22B 0.033(2) 0.033(2) 0.0432(18) -0.0112(14) -0.014(2) 0.001(2)
 C19B 0.032(3) 0.0294(14) 0.040(3) -0.010(2) -0.014(3) 0.000(3)
 C5 0.034(3) 0.043(3) 0.044(2) -0.009(2) -0.016(2) 0.003(2)
 C3 0.028(2) 0.043(3) 0.044(2) -0.009(2) -0.0166(16) 0.002(2)
 C15A 0.034(3) 0.031(2) 0.0347(16) -0.0111(14) -0.010(3) -0.002(3)
 N1 0.0267(16) 0.0325(17) 0.0399(10) -0.0108(14) -0.0075(11) 0.0020(14)
 C28 0.036(2) 0.0366(16) 0.042(2) -0.0157(17) -0.0050(14) 0.0049(16)
 C8 0.0289(18) 0.036(2) 0.041(2) -0.0125(19) -0.0175(14) 0.002(2)
 C24 0.033(2) 0.0346(16) 0.042(2) -0.0083(17) -0.0055(15) 0.0008(16)
 C27 0.038(2) 0.0366(16) 0.045(2) -0.0147(18) -0.0029(16) 0.0054(16)
 C16A 0.037(3) 0.032(3) 0.035(3) -0.0122(19) -0.008(3) -0.003(3)
 N2 0.030(2) 0.0307(19) 0.044(2) -0.0168(15) -0.0114(15) 0.0023(16)
 C26 0.0310(19) 0.0363(18) 0.043(2) -0.0152(17) -0.0113(15) 0.0019(15)
 C29 0.0312(19) 0.0333(19) 0.043(2) -0.0145(16) -0.0113(15) 0.0027(14)
 C25 0.032(2) 0.0354(17) 0.043(2) -0.0090(18) -0.0058(15) 0.0024(15)
 C30 0.035(2) 0.0330(19) 0.039(2) -0.0138(17) -0.0100(16) 0.0037(15)
 C31 0.032(2) 0.0362(18) 0.040(2) -0.0137(15) -0.0109(16) 0.0038(15)
 C35 0.038(2) 0.0372(19) 0.047(2) -0.0135(17) -0.0172(18) 0.0036(16)
 C33 0.031(2) 0.0330(17) 0.042(2) -0.0164(15) -0.0121(16) 0.0013(14)
 C40 0.031(2) 0.036(2) 0.0421(17) -0.0156(17) -0.0131(18) 0.0037(17)
 C43 0.040(2) 0.044(2) 0.0430(18) -0.0121(16) -0.0143(19) 0.0102(17)
 C34 0.035(2) 0.0340(18) 0.044(2) -0.0152(15) -0.0147(17) 0.0006(15)
 C39 0.032(2) 0.0384(18) 0.0408(18) -0.0133(15) -0.0122(18) 0.0057(16)
 C32 0.031(2) 0.0362(17) 0.040(2) -0.0144(16) -0.0098(17) 0.0030(15)
 N4 0.030(2) 0.035(2) 0.0418(18) -0.0135(17) -0.013(2) 0.0039(19)
 N3 0.041(2) 0.039(2) 0.051(3) -0.0097(19) -0.0199(19) -0.0011(17)
 C42 0.041(2) 0.045(2) 0.0425(18) -0.0117(18) -0.014(2) 0.0113(18)
 C36 0.042(2) 0.040(2) 0.050(2) -0.0106(18) -0.0185(18) 0.0036(18)
 C38 0.038(2) 0.039(2) 0.047(2) -0.0114(17) -0.0127(17) 0.0002(17)
 C37 0.041(2) 0.041(2) 0.049(2) -0.0095(17) -0.0153(19) -0.0002(18)
 C41 0.038(2) 0.044(2) 0.042(2) -0.0123(17) -0.0151(19) 0.0090(19)
 C16B 0.0320(14) 0.0320(11) 0.0326(12) -0.0122(7) -0.0104(9) 0.0021(10)
 C22A 0.034(2) 0.0305(15) 0.0421(19) -0.0110(15) -0.014(2) 0.000(2)
 C20A 0.031(3) 0.0301(19) 0.042(2) -0.0101(15) -0.014(3) 0.001(2)
 C15B 0.0317(13) 0.0316(8) 0.0329(11) -0.0123(7) -0.0104(9) 0.0020(9)
 C21A 0.031(2) 0.0298(11) 0.0429(19) -0.0103(11) -0.014(2) 0.001(2)
 C23A 0.034(2) 0.0306(14) 0.041(2) -0.0109(18) -0.014(2) 0.000(2)
 C17B 0.0326(19) 0.0320(12) 0.0332(15) -0.0127(11) -0.0115(18) 0.0014(19)
 C18B 0.0322(17) 0.0322(15) 0.0326(16) -0.0122(10) -0.0105(9) 0.0022(10)
 C19A 0.033(2) 0.0316(13) 0.034(2) -0.0131(17) -0.012(2) 0.000(2)
 C24A 0.033(3) 0.031(3) 0.040(3) -0.010(2) -0.014(3) 0.000(4)
 C14B 0.033(2) 0.0322(18) 0.0328(14) -0.0122(14) -0.010(2) -0.001(2)
 O9 0.212(14) 0.090(9) 0.101(9) -0.026(7) -0.080(10) 0.061(9)
 O10 0.23(2) 0.167(16) 0.28(2) -0.039(17) -0.068(17) 0.043(15)
 C11 0.026(5) 0.029(5) 0.050(6) -0.009(4) -0.022(4) 0.004(4)

_geom_special_details
;
 All esds (except the esd in the dihedral angle between two l.s. planes)
 are estimated using the full covariance matrix.  The cell esds are taken
 into account individually in the estimation of esds in distances, angles
 and torsion angles; correlations between esds in cell parameters are only
 used when they are defined by crystal symmetry.  An approximate (isotropic)
 treatment of cell esds is used for estimating esds involving l.s. planes.
;
loop_
  _geom_bond_atom_site_label_1
  _geom_bond_atom_site_label_2
  _geom_bond_distance
  _geom_bond_site_symmetry_2
  _geom_bond_publ_flag
 Zn1 Zn2 2.9690(15) . ?
 Zn1 O2 2.079(6) . ?
 Zn1 O5 2.006(6) . ?
 Zn1 O4 2.019(6) . ?
 Zn1 O7 2.022(6) . ?
 Zn1 N1 2.017(7) . ?
 Zn2 O6 2.055(6) . ?
 Zn2 O8 2.011(6) . ?
 Zn2 O1 2.055(6) . ?
 Zn2 O3 2.078(6) . ?
 Zn2 N4 2.038(8) 1_456 ?
 O2 C12 1.243(10) . ?
 O5 C23 1.249(11) . ?
 O6 C23 1.228(10) . ?
 O8 C13 1.246(10) . ?
 O4 C1 1.266(10) . ?
 O1 C12 1.245(10) . ?
 O3 C1 1.246(10) . ?
 C23 C21B 1.533(17) . ?
 C23 C21A 1.50(4) . ?
 C13 O7 1.251(10) . ?
 C13 C14A 1.510(17) . ?
 C13 C15B 1.58(4) . ?
 C9 H9 0.9500 . ?
 C9 C10 1.425(12) . ?
 C9 C8 1.368(11) . ?
 C2 C1 1.506(11) . ?
 C2 C4 1.369(12) . ?
 C2 C3 1.435(12) . ?
 C21B C20B 1.368(18) . ?
 C21B C22B 1.441(19) . ?
 C21B C22A 2.03(4) . ?
 C21B C20A 0.87(4) . ?
 C21B C21A 0.59(4) . ?
 C14A C17A 1.369(17) . ?
 C14A C15A 1.431(18) . ?
 C14A C16B 1.98(3) . ?
 C14A C15B 0.52(3) . ?
 C14A C14B 0.98(4) . ?
 C10 C12 1.516(11) . ?
 C10 C11 1.382(12) . ?
 C20B H20B 0.9500 . ?
 C20B C19B 1.428(17) . ?
 C20B C22A 0.90(4) . ?
 C20B C20A 1.62(5) . ?
 C20B C21A 1.02(4) . ?
 C20B C23A 1.44(4) . ?
 C20B C24A 1.91(4) . ?
 C4 H4 0.9500 . ?
 C4 C7 1.433(11) 1_455 ?
 C17A H17A 0.9500 . ?
 C17A C18A 1.425(16) . ?
 C17A C16B 0.88(3) . ?
 C17A C15B 0.97(3) . ?
 C17A C17B 1.52(3) . ?
 C17A C18B 2.03(4) . ?
 C17A C14B 1.62(4) . ?
 C18A C19B 1.44(2) 1_545 ?
 C18A C16B 1.99(3) . ?
 C18A C17B 1.19(3) . ?
 C18A C18B 0.61(3) . ?
 C18A C19A 1.385(16) . ?
 C18A C14B 2.02(4) . ?
 C7 C6 1.423(12) . ?
 C7 C8 1.405(12) . ?
 C6 C5 1.407(12) . ?
 C6 C11 1.414(11) . ?
 C22B H22B 0.9500 . ?
 C22B C20A 0.82(4) . ?
 C22B C21A 2.01(4) . ?
 C22B C19A 1.370(16) 1_565 ?
 C19B C16A 1.379(19) 1_565 ?
 C19B C22A 1.97(4) . ?
 C19B C23A 1.20(4) . ?
 C5 H5 0.9500 . ?
 C5 C3 1.372(12) 1_655 ?
 C3 H3 0.9500 . ?
 C15A H15A 0.9500 . ?
 C15A C16A 1.368(16) . ?
 C15A C15B 1.90(3) . ?
 C15A C14B 0.84(4) . ?
 N1 C28 1.336(11) . ?
 N1 C24 1.325(11) . ?
 C28 H28 0.9500 . ?
 C28 C27 1.374(12) . ?
 C8 H8 0.9500 . ?
 C24 H24 0.9500 . ?
 C24 C25 1.380(12) . ?
 C27 H27 0.9500 . ?
 C27 C26 1.402(12) . ?
 C16A H16A 0.9500 . ?
 C16A C14B 1.46(4) . ?
 N2 C29 1.364(11) . ?
 N2 C33 1.357(11) . ?
 C26 C29 1.474(12) . ?
 C26 C25 1.360(12) . ?
 C29 C30 1.391(12) . ?
 C25 H25 0.9500 . ?
 C30 H30 0.9500 . ?
 C30 C31 1.385(12) . ?
 C31 C39 1.481(12) . ?
 C31 C32 1.401(12) . ?
 C35 H35 0.9500 . ?
 C35 C34 1.385(13) . ?
 C35 C36 1.387(13) . ?
 C33 C34 1.481(12) . ?
 C33 C32 1.401(12) . ?
 C40 H40 0.9500 . ?
 C40 C39 1.389(12) . ?
 C40 N4 1.334(11) . ?
 C43 H43 0.9500 . ?
 C43 C39 1.404(13) . ?
 C43 C42 1.377(13) . ?
 C34 C38 1.394(13) . ?
 C32 H32 0.9500 . ?
 N4 C41 1.367(11) . ?
 N3 C36 1.334(12) . ?
 N3 C37 1.333(12) . ?
 C42 H42 0.9500 . ?
 C42 C41 1.380(13) . ?
 C36 H36 0.9500 . ?
 C38 H38 0.9500 . ?
 C38 C37 1.387(13) . ?
 C37 H37 0.9500 . ?
 C41 H41 0.9500 . ?
 C16B H16B 0.9500 . ?
 C16B C15B 1.478(19) . ?
 C16B C17B 1.470(19) . ?
 C22A H22A 0.9500 . ?
 C22A C21A 1.51(5) . ?
 C22A C23A 1.33(5) . ?
 C20A C21A 1.34(6) . ?
 C15B C14B 1.30(6) . ?
 C23A H23A 0.9500 . ?
 C23A C24A 1.43(6) . ?
 C17B H17B 0.9500 . ?
 C17B C18B 1.490(19) . ?
 C17B C19A 1.11(3) . ?
 C18B C19A 1.17(3) . ?
 C19A H19A 0.9500 . ?
 O9 H9A 0.8704 . ?
 O9 H9B 0.8702 . ?
 C11 H11 0.9500 . ?

loop_
  _geom_angle_atom_site_label_1
  _geom_angle_atom_site_label_2
  _geom_angle_atom_site_label_3
  _geom_angle
  _geom_angle_site_symmetry_1
  _geom_angle_site_symmetry_3
  _geom_angle_publ_flag
 O2 Zn1 Zn2 66.71(16) . . ?
 O5 Zn1 Zn2 85.87(18) . . ?
 O5 Zn1 O2 88.4(3) . . ?
 O5 Zn1 O4 92.3(3) . . ?
 O5 Zn1 O7 161.5(3) . . ?
 O5 Zn1 N1 99.8(3) . . ?
 O4 Zn1 Zn2 88.27(19) . . ?
 O4 Zn1 O2 154.9(3) . . ?
 O4 Zn1 O7 85.8(3) . . ?
 O7 Zn1 Zn2 75.68(18) . . ?
 O7 Zn1 O2 85.7(2) . . ?
 N1 Zn1 Zn2 154.2(2) . . ?
 N1 Zn1 O2 88.2(3) . . ?
 N1 Zn1 O4 116.4(3) . . ?
 N1 Zn1 O7 97.5(3) . . ?
 O6 Zn2 Zn1 72.84(17) . . ?
 O6 Zn2 O3 89.0(2) . . ?
 O8 Zn2 Zn1 82.76(18) . . ?
 O8 Zn2 O6 155.3(2) . . ?
 O8 Zn2 O1 88.9(3) . . ?
 O8 Zn2 O3 86.5(2) . . ?
 O8 Zn2 N4 113.5(3) . 1_456 ?
 O1 Zn2 Zn1 92.00(18) . . ?
 O1 Zn2 O6 88.2(2) . . ?
 O1 Zn2 O3 162.7(2) . . ?
 O3 Zn2 Zn1 70.91(17) . . ?
 N4 Zn2 Zn1 157.5(2) 1_456 . ?
 N4 Zn2 O6 91.0(3) 1_456 . ?
 N4 Zn2 O1 103.3(3) 1_456 . ?
 N4 Zn2 O3 93.8(3) 1_456 . ?
 C12 O2 Zn1 143.6(5) . . ?
 C23 O5 Zn1 119.1(6) . . ?
 C23 O6 Zn2 134.5(6) . . ?
 C13 O8 Zn2 123.7(6) . . ?
 C1 O4 Zn1 117.2(6) . . ?
 C12 O1 Zn2 110.9(6) . . ?
 C1 O3 Zn2 137.7(5) . . ?
 O5 C23 C21B 121.6(9) . . ?
 O5 C23 C21A 99.3(17) . . ?
 O6 C23 O5 127.4(9) . . ?
 O6 C23 C21B 110.9(9) . . ?
 O6 C23 C21A 133.3(18) . . ?
 C21A C23 C21B 22.4(15) . . ?
 O8 C13 O7 125.3(8) . . ?
 O8 C13 C14A 122.7(9) . . ?
 O8 C13 C15B 103.7(13) . . ?
 O7 C13 C14A 112.0(9) . . ?
 O7 C13 C15B 130.9(14) . . ?
 C14A C13 C15B 19.1(12) . . ?
 C13 O7 Zn1 132.3(6) . . ?
 C10 C9 H9 120.1 . . ?
 C8 C9 H9 120.1 . . ?
 C8 C9 C10 119.8(8) . . ?
 C4 C2 C1 119.6(8) . . ?
 C4 C2 C3 120.4(8) . . ?
 C3 C2 C1 119.9(8) . . ?
 C23 C21B C22A 98.2(14) . . ?
 C20B C21B C23 118.4(12) . . ?
 C20B C21B C22B 120.0(14) . . ?
 C20B C21B C22A 21.1(13) . . ?
 C22B C21B C23 121.5(11) . . ?
 C22B C21B C22A 140.3(16) . . ?
 C20A C21B C23 151(3) . . ?
 C20A C21B C20B 89(3) . . ?
 C20A C21B C22B 31(3) . . ?
 C20A C21B C22A 110(3) . . ?
 C21A C21B C23 75(5) . . ?
 C21A C21B C20B 43(5) . . ?
 C21A C21B C22B 163(5) . . ?
 C21A C21B C22A 23(5) . . ?
 C21A C21B C20A 132(6) . . ?
 C13 C14A C16B 97.3(11) . . ?
 C17A C14A C13 119.2(11) . . ?
 C17A C14A C15A 120.5(13) . . ?
 C17A C14A C16B 21.9(10) . . ?
 C15A C14A C13 120.1(11) . . ?
 C15A C14A C16B 142.4(14) . . ?
 C15B C14A C13 88(6) . . ?
 C15B C14A C17A 32(6) . . ?
 C15B C14A C15A 152(6) . . ?
 C15B C14A C16B 10(6) . . ?
 C15B C14A C14B 116(7) . . ?
 C14B C14A C13 154(3) . . ?
 C14B C14A C17A 86(3) . . ?
 C14B C14A C15A 35(2) . . ?
 C14B C14A C16B 107(3) . . ?
 C9 C10 C12 121.0(8) . . ?
 C11 C10 C9 120.1(8) . . ?
 C11 C10 C12 118.9(8) . . ?
 O2 C12 O1 126.7(8) . . ?
 O2 C12 C10 116.4(8) . . ?
 O1 C12 C10 116.9(8) . . ?
 C21B C20B H20B 120.2 . . ?
 C21B C20B C19B 119.7(13) . . ?
 C21B C20B C20A 32.8(14) . . ?
 C21B C20B C23A 166(2) . . ?
 C21B C20B C24A 120.6(18) . . ?
 C19B C20B H20B 120.2 . . ?
 C19B C20B C20A 87.0(18) . . ?
 C19B C20B C23A 49.3(16) . . ?
 C19B C20B C24A 2.5(19) . . ?
 C22A C20B C21B 126(3) . . ?
 C22A C20B H20B 10.7 . . ?
 C22A C20B C19B 114(3) . . ?
 C22A C20B C20A 158(3) . . ?
 C22A C20B C21A 103(4) . . ?
 C22A C20B C23A 64(3) . . ?
 C22A C20B C24A 112(3) . . ?
 C20A C20B H20B 152.8 . . ?
 C20A C20B C24A 88(2) . . ?
 C21A C20B C21B 23(2) . . ?
 C21A C20B H20B 96.9 . . ?
 C21A C20B C19B 143(3) . . ?
 C21A C20B C20A 56(3) . . ?
 C21A C20B C23A 167(3) . . ?
 C21A C20B C24A 144(3) . . ?
 C23A C20B H20B 71.6 . . ?
 C23A C20B C20A 135(2) . . ?
 C23A C20B C24A 48(2) . . ?
 C24A C20B H20B 119.2 . . ?
 O4 C1 C2 117.4(9) . . ?
 O3 C1 O4 125.1(8) . . ?
 O3 C1 C2 117.5(8) . . ?
 C2 C4 H4 119.7 . . ?
 C2 C4 C7 120.5(9) . 1_455 ?
 C7 C4 H4 119.7 1_455 . ?
 C14A C17A H17A 120.1 . . ?
 C14A C17A C18A 119.8(12) . . ?
 C14A C17A C17B 167.2(15) . . ?
 C14A C17A C18B 120.6(14) . . ?
 C14A C17A C14B 37.1(13) . . ?
 C18A C17A H17A 120.1 . . ?
 C18A C17A C17B 47.7(12) . . ?
 C18A C17A C18B 0.8(12) . . ?
 C18A C17A C14B 82.9(16) . . ?
 C16B C17A C14A 122(2) . . ?
 C16B C17A H17A 2.4 . . ?
 C16B C17A C18A 118(2) . . ?
 C16B C17A C15B 106(3) . . ?
 C16B C17A C17B 70.1(19) . . ?
 C16B C17A C18B 117(2) . . ?
 C16B C17A C14B 159(3) . . ?
 C15B C17A C14A 16(3) . . ?
 C15B C17A H17A 103.9 . . ?
 C15B C17A C18A 136(3) . . ?
 C15B C17A C17B 176(3) . . ?
 C15B C17A C18B 137(3) . . ?
 C15B C17A C14B 53(3) . . ?
 C17B C17A H17A 72.5 . . ?
 C17B C17A C18B 46.9(11) . . ?
 C17B C17A C14B 130.6(19) . . ?
 C18B C17A H17A 119.3 . . ?
 C14B C17A H17A 156.8 . . ?
 C14B C17A C18B 83.7(17) . . ?
 C17A C18A C19B 118.4(11) . 1_545 ?
 C17A C18A C16B 23.0(9) . . ?
 C17A C18A C14B 52.8(13) . . ?
 C19B C18A C16B 141.3(12) 1_545 . ?
 C19B C18A C14B 65.7(13) 1_545 . ?
 C16B C18A C14B 75.7(14) . . ?
 C17B C18A C17A 70.1(17) . . ?
 C17B C18A C19B 171.0(18) . 1_545 ?
 C17B C18A C16B 47.2(14) . . ?
 C17B C18A C19A 50.4(14) . . ?
 C17B C18A C14B 123(2) . . ?
 C18B C18A C17A 177(4) . . ?
 C18B C18A C19B 64(4) . 1_545 ?
 C18B C18A C16B 154(4) . . ?
 C18B C18A C17B 107(4) . . ?
 C18B C18A C19A 57(3) . . ?
 C18B C18A C14B 130(4) . . ?
 C19A C18A C17A 120.4(12) . . ?
 C19A C18A C19B 121.2(11) . 1_545 ?
 C19A C18A C16B 97.4(11) . . ?
 C19A C18A C14B 172.6(15) . . ?
 C6 C7 C4 118.6(8) . 1_655 ?
 C8 C7 C4 120.8(8) . 1_655 ?
 C8 C7 C6 120.3(8) . . ?
 C5 C6 C7 119.3(8) . . ?
 C5 C6 C11 122.6(9) . . ?
 C11 C6 C7 118.1(8) . . ?
 C21B C22B H22B 119.3 . . ?
 C21B C22B C21A 4.9(16) . . ?
 C20A C22B C21B 33(3) . . ?
 C20A C22B H22B 151.6 . . ?
 C20A C22B C21A 28(3) . . ?
 C20A C22B C19A 89(3) . 1_565 ?
 C21A C22B H22B 124.2 . . ?
 C19A C22B C21B 121.4(13) 1_565 . ?
 C19A C22B H22B 119.3 1_565 . ?
 C19A C22B C21A 116.5(15) 1_565 . ?
 C20B C19B C18A 118.5(12) . 1_565 ?
 C20B C19B C22A 24.7(12) . . ?
 C18A C19B C22A 142.7(15) 1_565 . ?
 C16A C19B C20B 121.1(14) 1_565 . ?
 C16A C19B C18A 120.4(12) 1_565 1_565 ?
 C16A C19B C22A 96.8(15) 1_565 . ?
 C23A C19B C20B 65.8(19) . . ?
 C23A C19B C18A 169(2) . 1_565 ?
 C23A C19B C16A 56.7(19) . 1_565 ?
 C23A C19B C22A 41(2) . . ?
 C6 C5 H5 119.3 . . ?
 C3 C5 C6 121.4(9) 1_655 . ?
 C3 C5 H5 119.3 1_655 . ?
 C2 C3 H3 120.3 . . ?
 C5 C3 C2 119.5(9) 1_455 . ?
 C5 C3 H3 120.3 1_455 . ?
 C14A C15A H15A 119.9 . . ?
 C14A C15A C15B 7.5(16) . . ?
 C16A C15A C14A 120.2(13) . . ?
 C16A C15A H15A 119.9 . . ?
 C16A C15A C15B 112.8(16) . . ?
 C15B C15A H15A 127.2 . . ?
 C14B C15A C14A 42(3) . . ?
 C14B C15A H15A 160.6 . . ?
 C14B C15A C16A 79(3) . . ?
 C14B C15A C15B 35(3) . . ?
 C28 N1 Zn1 117.2(6) . . ?
 C24 N1 Zn1 124.1(6) . . ?
 C24 N1 C28 116.2(8) . . ?
 N1 C28 H28 118.0 . . ?
 N1 C28 C27 124.0(9) . . ?
 C27 C28 H28 118.0 . . ?
 C9 C8 C7 120.8(9) . . ?
 C9 C8 H8 119.6 . . ?
 C7 C8 H8 119.6 . . ?
 N1 C24 H24 118.2 . . ?
 N1 C24 C25 123.7(9) . . ?
 C25 C24 H24 118.2 . . ?
 C28 C27 H27 120.5 . . ?
 C28 C27 C26 119.0(9) . . ?
 C26 C27 H27 120.5 . . ?
 C19B C16A H16A 119.7 1_545 . ?
 C19B C16A C14B 86.3(19) 1_545 . ?
 C15A C16A C19B 120.7(13) . 1_545 ?
 C15A C16A H16A 119.7 . . ?
 C15A C16A C14B 34.6(15) . . ?
 C14B C16A H16A 153.9 . . ?
 C33 N2 C29 117.9(8) . . ?
 C27 C26 C29 121.5(8) . . ?
 C25 C26 C27 116.8(9) . . ?
 C25 C26 C29 121.7(8) . . ?
 N2 C29 C26 115.7(8) . . ?
 N2 C29 C30 122.2(8) . . ?
 C30 C29 C26 122.0(8) . . ?
 C24 C25 H25 119.9 . . ?
 C26 C25 C24 120.3(9) . . ?
 C26 C25 H25 119.9 . . ?
 C29 C30 H30 119.6 . . ?
 C31 C30 C29 120.7(9) . . ?
 C31 C30 H30 119.6 . . ?
 C30 C31 C39 119.6(8) . . ?
 C30 C31 C32 116.9(9) . . ?
 C32 C31 C39 123.0(8) . . ?
 C34 C35 H35 119.8 . . ?
 C34 C35 C36 120.5(9) . . ?
 C36 C35 H35 119.8 . . ?
 N2 C33 C34 115.5(8) . . ?
 N2 C33 C32 121.6(8) . . ?
 C32 C33 C34 122.8(8) . . ?
 C39 C40 H40 118.4 . . ?
 N4 C40 H40 118.4 . . ?
 N4 C40 C39 123.2(9) . . ?
 C39 C43 H43 120.0 . . ?
 C42 C43 H43 120.0 . . ?
 C42 C43 C39 119.9(10) . . ?
 C35 C34 C33 120.0(9) . . ?
 C35 C34 C38 116.6(9) . . ?
 C38 C34 C33 123.3(9) . . ?
 C40 C39 C31 120.8(9) . . ?
 C40 C39 C43 117.2(9) . . ?
 C43 C39 C31 121.9(9) . . ?
 C31 C32 C33 120.6(9) . . ?
 C31 C32 H32 119.7 . . ?
 C33 C32 H32 119.7 . . ?
 C40 N4 Zn2 118.4(6) . 1_654 ?
 C40 N4 C41 119.1(8) . . ?
 C41 N4 Zn2 122.5(6) . 1_654 ?
 C37 N3 C36 117.6(9) . . ?
 C43 C42 H42 120.2 . . ?
 C43 C42 C41 119.6(10) . . ?
 C41 C42 H42 120.2 . . ?
 C35 C36 H36 118.8 . . ?
 N3 C36 C35 122.5(10) . . ?
 N3 C36 H36 118.8 . . ?
 C34 C38 H38 120.3 . . ?
 C37 C38 C34 119.5(10) . . ?
 C37 C38 H38 120.3 . . ?
 N3 C37 C38 123.3(10) . . ?
 N3 C37 H37 118.4 . . ?
 C38 C37 H37 118.4 . . ?
 N4 C41 C42 121.0(9) . . ?
 N4 C41 H41 119.5 . . ?
 C42 C41 H41 119.5 . . ?
 C14A C16B C18A 75.0(13) . . ?
 C14A C16B H16B 126.0 . . ?
 C17A C16B C14A 35.6(14) . . ?
 C17A C16B C18A 39.3(17) . . ?
 C17A C16B H16B 161.6 . . ?
 C17A C16B C15B 39(2) . . ?
 C17A C16B C17B 76(3) . . ?
 C18A C16B H16B 159.0 . . ?
 C15B C16B C14A 4(2) . . ?
 C15B C16B C18A 78(2) . . ?
 C15B C16B H16B 122.6 . . ?
 C17B C16B C14A 111(2) . . ?
 C17B C16B C18A 36.5(15) . . ?
 C17B C16B H16B 122.6 . . ?
 C17B C16B C15B 115(3) . . ?
 C21B C22A H22A 129.1 . . ?
 C20B C22A C21B 33(2) . . ?
 C20B C22A C19B 42(2) . . ?
 C20B C22A H22A 161.2 . . ?
 C20B C22A C21A 41(2) . . ?
 C20B C22A C23A 78(3) . . ?
 C19B C22A C21B 74.3(16) . . ?
 C19B C22A H22A 156.6 . . ?
 C21A C22A C21B 8.9(19) . . ?
 C21A C22A C19B 83(3) . . ?
 C21A C22A H22A 120.6 . . ?
 C23A C22A C21B 110(3) . . ?
 C23A C22A C19B 36(2) . . ?
 C23A C22A H22A 120.6 . . ?
 C23A C22A C21A 119(4) . . ?
 C21B C20A C20B 58(3) . . ?
 C21B C20A C21A 19(3) . . ?
 C22B C20A C21B 116(5) . . ?
 C22B C20A C20B 170(4) . . ?
 C22B C20A C21A 135(5) . . ?
 C21A C20A C20B 39(2) . . ?
 C13 C15B C15A 93.8(16) . . ?
 C14A C15B C13 73(5) . . ?
 C14A C15B C17A 132(8) . . ?
 C14A C15B C15A 21(5) . . ?
 C14A C15B C16B 166(8) . . ?
 C14A C15B C14B 43(5) . . ?
 C17A C15B C13 154(3) . . ?
 C17A C15B C15A 112(3) . . ?
 C17A C15B C16B 34.7(17) . . ?
 C17A C15B C14B 90(4) . . ?
 C16B C15B C13 120(3) . . ?
 C16B C15B C15A 146(3) . . ?
 C14B C15B C13 115(3) . . ?
 C14B C15B C15A 21.7(18) . . ?
 C14B C15B C16B 125(4) . . ?
 C23 C21A C22B 94(2) . . ?
 C23 C21A C22A 129(3) . . ?
 C21B C21A C23 82(5) . . ?
 C21B C21A C20B 114(6) . . ?
 C21B C21A C22B 12(4) . . ?
 C21B C21A C22A 148(7) . . ?
 C21B C21A C20A 29(4) . . ?
 C20B C21A C23 164(4) . . ?
 C20B C21A C22B 102(3) . . ?
 C20B C21A C22A 36(2) . . ?
 C20B C21A C20A 85(3) . . ?
 C22A C21A C22B 136(3) . . ?
 C20A C21A C23 111(3) . . ?
 C20A C21A C22B 16.8(19) . . ?
 C20A C21A C22A 120(4) . . ?
 C20B C23A H23A 157.1 . . ?
 C19B C23A C20B 65(2) . . ?
 C19B C23A C22A 103(3) . . ?
 C19B C23A H23A 137.9 . . ?
 C19B C23A C24A 18.9(19) . . ?
 C22A C23A C20B 38(2) . . ?
 C22A C23A H23A 119.4 . . ?
 C22A C23A C24A 121(4) . . ?
 C24A C23A C20B 84(3) . . ?
 C24A C23A H23A 119.4 . . ?
 C17A C17B H17B 154.4 . . ?
 C18A C17B C17A 62.2(17) . . ?
 C18A C17B C16B 96(3) . . ?
 C18A C17B H17B 143.4 . . ?
 C18A C17B C18B 23.0(16) . . ?
 C16B C17B C17A 34.1(15) . . ?
 C16B C17B H17B 120.4 . . ?
 C16B C17B C18B 119(3) . . ?
 C18B C17B C17A 85(2) . . ?
 C18B C17B H17B 120.4 . . ?
 C19A C17B C17A 136(3) . . ?
 C19A C17B C18A 73.8(17) . . ?
 C19A C17B C16B 169(3) . . ?
 C19A C17B H17B 69.8 . . ?
 C19A C17B C18B 50.9(18) . . ?
 C18A C18B C17A 2(3) . . ?
 C18A C18B C17B 50(3) . . ?
 C18A C18B C19A 97(4) . . ?
 C17B C18B C17A 48.0(17) . . ?
 C19A C18B C17A 95.3(18) . . ?
 C19A C18B C17B 47.5(15) . . ?
 C18A C19A H19A 120.5 . . ?
 C22B C19A C18A 119.0(12) 1_545 . ?
 C22B C19A H19A 120.5 1_545 . ?
 C17B C19A C18A 55.8(17) . . ?
 C17B C19A C22B 171(2) . 1_545 ?
 C17B C19A C18B 81.6(18) . . ?
 C17B C19A H19A 65.2 . . ?
 C18B C19A C18A 25.9(16) . . ?
 C18B C19A C22B 93(2) . 1_545 ?
 C18B C19A H19A 146.3 . . ?
 C23A C24A C20B 48.5(19) . . ?
 C14A C14B C17A 57(2) . . ?
 C14A C14B C18A 101(3) . . ?
 C14A C14B C16A 167(4) . . ?
 C14A C14B C15B 21(2) . . ?
 C17A C14B C18A 44.3(11) . . ?
 C15A C14B C14A 103(4) . . ?
 C15A C14B C17A 159(4) . . ?
 C15A C14B C18A 154(4) . . ?
 C15A C14B C16A 67(3) . . ?
 C15A C14B C15B 124(5) . . ?
 C16A C14B C17A 132(3) . . ?
 C16A C14B C18A 87.6(19) . . ?
 C15B C14B C17A 36.6(18) . . ?
 C15B C14B C18A 81(2) . . ?
 C15B C14B C16A 167(4) . . ?
 H9A O9 H9B 104.5 . . ?
 C10 C11 C6 120.8(9) . . ?
 C10 C11 H11 119.6 . . ?
 C6 C11 H11 119.6 . . ?

loop_
  _geom_torsion_atom_site_label_1
  _geom_torsion_atom_site_label_2
  _geom_torsion_atom_site_label_3
  _geom_torsion_atom_site_label_4
  _geom_torsion
  _geom_torsion_site_symmetry_1
  _geom_torsion_site_symmetry_2
  _geom_torsion_site_symmetry_3
  _geom_torsion_site_symmetry_4
  _geom_torsion_publ_flag
 Zn1 O2 C12 O1 2.9(17) . . . . ?
 Zn1 O2 C12 C10 -179.9(6) . . . . ?
 Zn1 O5 C23 O6 -2.6(13) . . . . ?
 Zn1 O5 C23 C21B 177.4(7) . . . . ?
 Zn1 O5 C23 C21A 178.9(17) . . . . ?
 Zn1 O4 C1 O3 9.5(13) . . . . ?
 Zn1 O4 C1 C2 -169.2(6) . . . . ?
 Zn1 N1 C28 C27 -161.4(8) . . . . ?
 Zn1 N1 C24 C25 160.6(8) . . . . ?
 Zn2 O6 C23 O5 -2.0(15) . . . . ?
 Zn2 O6 C23 C21B 177.9(7) . . . . ?
 Zn2 O6 C23 C21A 176(2) . . . . ?
 Zn2 O8 C13 O7 -2.6(13) . . . . ?
 Zn2 O8 C13 C14A 175.8(8) . . . . ?
 Zn2 O8 C13 C15B 173.4(16) . . . . ?
 Zn2 O1 C12 O2 -2.6(12) . . . . ?
 Zn2 O1 C12 C10 -179.8(6) . . . . ?
 Zn2 O3 C1 O4 -12.3(16) . . . . ?
 Zn2 O3 C1 C2 166.4(6) . . . . ?
 Zn2 N4 C41 C42 175.3(7) 1_654 . . . ?
 O5 C23 C21B C20B 5.6(16) . . . . ?
 O5 C23 C21B C22B -178.3(10) . . . . ?
 O5 C23 C21B C22A -0.6(15) . . . . ?
 O5 C23 C21B C20A 167(6) . . . . ?
 O5 C23 C21B C21A 4(5) . . . . ?
 O5 C23 C21A C21B -176(4) . . . . ?
 O5 C23 C21A C20B 10(15) . . . . ?
 O5 C23 C21A C22B -177.9(12) . . . . ?
 O5 C23 C21A C22A -5(4) . . . . ?
 O5 C23 C21A C20A 178(3) . . . . ?
 O6 C23 C21B C20B -174.4(11) . . . . ?
 O6 C23 C21B C22B 1.7(15) . . . . ?
 O6 C23 C21B C22A 179.4(13) . . . . ?
 O6 C23 C21B C20A -13(7) . . . . ?
 O6 C23 C21B C21A -176(5) . . . . ?
 O6 C23 C21A C21B 5(6) . . . . ?
 O6 C23 C21A C20B -168(13) . . . . ?
 O6 C23 C21A C22B 4(3) . . . . ?
 O6 C23 C21A C22A 177(3) . . . . ?
 O6 C23 C21A C20A -1(4) . . . . ?
 O8 C13 O7 Zn1 7.2(14) . . . . ?
 O8 C13 C14A C17A -4.4(17) . . . . ?
 O8 C13 C14A C15A 179.0(10) . . . . ?
 O8 C13 C14A C16B -3.8(15) . . . . ?
 O8 C13 C14A C15B -7(6) . . . . ?
 O8 C13 C14A C14B -166(6) . . . . ?
 O8 C13 C15B C14A 174(5) . . . . ?
 O8 C13 C15B C17A 2(10) . . . . ?
 O8 C13 C15B C15A 177.8(12) . . . . ?
 O8 C13 C15B C16B -1(4) . . . . ?
 O8 C13 C15B C14B -179(3) . . . . ?
 C23 C21B C20B C19B 173.5(11) . . . . ?
 C23 C21B C20B C22A -17(4) . . . . ?
 C23 C21B C20B C20A 171(3) . . . . ?
 C23 C21B C20B C21A -2(6) . . . . ?
 C23 C21B C20B C23A -151(8) . . . . ?
 C23 C21B C20B C24A 176.2(19) . . . . ?
 C23 C21B C22B C20A -166(6) . . . . ?
 C23 C21B C22B C21A -172(18) . . . . ?
 C23 C21B C22B C19A -174.6(11) . . . 1_565 ?
 C23 C21B C20A C20B -163(6) . . . . ?
 C23 C21B C20A C22B 26(10) . . . . ?
 C23 C21B C20A C21A -157(12) . . . . ?
 C23 C21B C21A C20B 178(6) . . . . ?
 C23 C21B C21A C22B 173(16) . . . . ?
 C23 C21B C21A C22A -168(12) . . . . ?
 C23 C21B C21A C20A 169(6) . . . . ?
 C13 C14A C17A C18A -178.2(11) . . . . ?
 C13 C14A C17A C16B 2(4) . . . . ?
 C13 C14A C17A C15B -5(10) . . . . ?
 C13 C14A C17A C17B 170(7) . . . . ?
 C13 C14A C17A C18B -178.4(16) . . . . ?
 C13 C14A C17A C14B -172(3) . . . . ?
 C13 C14A C15A C16A 178.5(11) . . . . ?
 C13 C14A C15A C15B 167(13) . . . . ?
 C13 C14A C15A C14B 169(4) . . . . ?
 C13 C14A C15B C17A 175(9) . . . . ?
 C13 C14A C15B C15A -169(12) . . . . ?
 C13 C14A C15B C16B 160(31) . . . . ?
 C13 C14A C15B C14B -170(5) . . . . ?
 C13 C14A C14B C17A 164(6) . . . . ?
 C13 C14A C14B C18A 168(4) . . . . ?
 C13 C14A C14B C15A -22(8) . . . . ?
 C13 C14A C14B C16A -59(20) . . . . ?
 C13 C14A C14B C15B 157(11) . . . . ?
 C13 C15B C14B C14A -11(5) . . . . ?
 C13 C15B C14B C17A -180(5) . . . . ?
 C13 C15B C14B C18A -179(3) . . . . ?
 C13 C15B C14B C15A -9(6) . . . . ?
 C13 C15B C14B C16A -154(15) . . . . ?
 O7 C13 C14A C17A 174.2(10) . . . . ?
 O7 C13 C14A C15A -2.4(15) . . . . ?
 O7 C13 C14A C16B 174.9(12) . . . . ?
 O7 C13 C14A C15B 171(6) . . . . ?
 O7 C13 C14A C14B 12(6) . . . . ?
 O7 C13 C15B C14A -11(7) . . . . ?
 O7 C13 C15B C17A 178(8) . . . . ?
 O7 C13 C15B C15A -7(3) . . . . ?
 O7 C13 C15B C16B 175(2) . . . . ?
 O7 C13 C15B C14B -3(5) . . . . ?
 C9 C10 C12 O2 -166.7(8) . . . . ?
 C9 C10 C12 O1 10.8(13) . . . . ?
 C9 C10 C11 C6 -3.9(14) . . . . ?
 C21B C23 C21A C20B -173(19) . . . . ?
 C21B C23 C21A C22B -1(3) . . . . ?
 C21B C23 C21A C22A 172(8) . . . . ?
 C21B C23 C21A C20A -6(3) . . . . ?
 C21B C20B C19B C18A 0(2) . . . 1_565 ?
 C21B C20B C19B C16A -177.4(13) . . . 1_565 ?
 C21B C20B C19B C22A 170(4) . . . . ?
 C21B C20B C19B C23A 169(2) . . . . ?
 C21B C20B C22A C19B -170(4) . . . . ?
 C21B C20B C22A C21A 6(3) . . . . ?
 C21B C20B C22A C23A -169(2) . . . . ?
 C21B C20B C20A C21A -3(4) . . . . ?
 C21B C20B C21A C23 173(20) . . . . ?
 C21B C20B C21A C22B 1(5) . . . . ?
 C21B C20B C21A C22A -167(6) . . . . ?
 C21B C20B C21A C20A 5(5) . . . . ?
 C21B C20B C23A C19B -42(8) . . . . ?
 C21B C20B C23A C22A 139(8) . . . . ?
 C21B C20B C23A C24A -39(9) . . . . ?
 C21B C22B C20A C21A -1(3) . . . . ?
 C21B C22A C21A C23 -165(15) . . . . ?
 C21B C22A C21A C20B 22(11) . . . . ?
 C21B C22A C21A C22B 6(8) . . . . ?
 C21B C22A C21A C20A 13(9) . . . . ?
 C21B C22A C23A C20B -6.6(14) . . . . ?
 C21B C22A C23A C19B -8(4) . . . . ?
 C21B C22A C23A C24A -5(5) . . . . ?
 C21B C20A C21A C23 12(6) . . . . ?
 C21B C20A C21A C20B -171(10) . . . . ?
 C21B C20A C21A C22B -3(9) . . . . ?
 C21B C20A C21A C22A -166(10) . . . . ?
 C14A C13 O7 Zn1 -171.3(7) . . . . ?
 C14A C13 C15B C17A -172(15) . . . . ?
 C14A C13 C15B C15A 4(4) . . . . ?
 C14A C13 C15B C16B -175(8) . . . . ?
 C14A C13 C15B C14B 7(3) . . . . ?
 C14A C17A C18A C19B 0.2(18) . . . 1_545 ?
 C14A C17A C18A C16B 180(4) . . . . ?
 C14A C17A C18A C17B -177(2) . . . . ?
 C14A C17A C18A C19A -179.9(12) . . . . ?
 C14A C17A C18A C14B 3.6(16) . . . . ?
 C14A C17A C16B C18A -180(4) . . . . ?
 C14A C17A C16B C15B -2(3) . . . . ?
 C14A C17A C16B C17B 177(2) . . . . ?
 C14A C17A C15B C13 170(19) . . . . ?
 C14A C17A C15B C15A -6(8) . . . . ?
 C14A C17A C15B C16B 174(10) . . . . ?
 C14A C17A C15B C14B -10(8) . . . . ?
 C14A C17A C17B C18A 14(8) . . . . ?
 C14A C17A C17B C16B -170(8) . . . . ?
 C14A C17A C17B C18B 14(9) . . . . ?
 C14A C17A C17B C19A 19(11) . . . . ?
 C14A C17A C14B C18A -175(2) . . . . ?
 C14A C17A C14B C15A -18(9) . . . . ?
 C14A C17A C14B C16A -168(5) . . . . ?
 C14A C17A C14B C15B 5(4) . . . . ?
 C14A C15A C16A C19B -0.7(19) . . . 1_545 ?
 C14A C15A C16A C14B -7(3) . . . . ?
 C14A C15A C14B C17A 16(8) . . . . ?
 C14A C15A C14B C18A 157(11) . . . . ?
 C14A C15A C14B C16A 172(3) . . . . ?
 C14A C15A C14B C15B 0(3) . . . . ?
 C14A C16B C15B C13 158(34) . . . . ?
 C14A C16B C15B C17A -20(30) . . . . ?
 C14A C16B C15B C15A -20(27) . . . . ?
 C14A C16B C15B C14B -24(29) . . . . ?
 C14A C16B C17B C17A 1.7(14) . . . . ?
 C14A C16B C17B C18A 5(3) . . . . ?
 C14A C16B C17B C18B 5(4) . . . . ?
 C14A C16B C17B C19A 33(19) . . . . ?
 C14A C15B C14B C17A -169(9) . . . . ?
 C14A C15B C14B C18A -169(7) . . . . ?
 C14A C15B C14B C15A 1(8) . . . . ?
 C14A C15B C14B C16A -143(17) . . . . ?
 C10 C9 C8 C7 -0.4(14) . . . . ?
 C12 C10 C11 C6 176.1(8) . . . . ?
 C20B C21B C22B C20A 10(5) . . . . ?
 C20B C21B C22B C21A 4(17) . . . . ?
 C20B C21B C22B C19A 1.5(19) . . . 1_565 ?
 C20B C21B C20A C22B -171(4) . . . . ?
 C20B C21B C20A C21A 6(7) . . . . ?
 C20B C21B C21A C23 -178(6) . . . . ?
 C20B C21B C21A C22B -5(22) . . . . ?
 C20B C21B C21A C22A 14(7) . . . . ?
 C20B C21B C21A C20A -9(11) . . . . ?
 C20B C19B C23A C22A 1(2) . . . . ?
 C20B C19B C23A C24A -171(8) . . . . ?
 C20B C22A C21A C23 173(6) . . . . ?
 C20B C22A C21A C21B -22(11) . . . . ?
 C20B C22A C21A C22B -16(4) . . . . ?
 C20B C22A C21A C20A -9(4) . . . . ?
 C20B C22A C23A C19B -1(3) . . . . ?
 C20B C22A C23A C24A 2(5) . . . . ?
 C20B C20A C21A C23 -177(5) . . . . ?
 C20B C20A C21A C21B 171(10) . . . . ?
 C20B C20A C21A C22B 168(6) . . . . ?
 C20B C20A C21A C22A 5(2) . . . . ?
 C1 C2 C4 C7 174.5(8) . . . 1_455 ?
 C1 C2 C3 C5 -173.5(9) . . . 1_455 ?
 C4 C2 C1 O4 168.4(9) . . . . ?
 C4 C2 C1 O3 -10.5(13) . . . . ?
 C4 C2 C3 C5 2.8(15) . . . 1_455 ?
 C4 C7 C6 C5 6.6(14) 1_655 . . . ?
 C4 C7 C6 C11 -174.9(8) 1_655 . . . ?
 C4 C7 C8 C9 173.5(9) 1_655 . . . ?
 C17A C14A C15A C16A 1.9(19) . . . . ?
 C17A C14A C15A C15B -10(12) . . . . ?
 C17A C14A C15A C14B -8(4) . . . . ?
 C17A C14A C15B C13 -175(9) . . . . ?
 C17A C14A C15B C15A 16(20) . . . . ?
 C17A C14A C15B C16B -15(23) . . . . ?
 C17A C14A C15B C14B 15(12) . . . . ?
 C17A C14A C14B C18A 3.7(17) . . . . ?
 C17A C14A C14B C15A 173(3) . . . . ?
 C17A C14A C14B C16A 137(17) . . . . ?
 C17A C14A C14B C15B -8(7) . . . . ?
 C17A C18A C17B C16B -1.9(19) . . . . ?
 C17A C18A C17B C18B 180(5) . . . . ?
 C17A C18A C17B C19A -176(2) . . . . ?
 C17A C18A C19A C22B 175.6(11) . . . 1_545 ?
 C17A C18A C19A C17B 4(2) . . . . ?
 C17A C18A C19A C18B 179(6) . . . . ?
 C17A C16B C15B C13 178(5) . . . . ?
 C17A C16B C15B C14A 20(30) . . . . ?
 C17A C16B C15B C15A 0(5) . . . . ?
 C17A C16B C15B C14B -4(4) . . . . ?
 C17A C16B C17B C18A 3(3) . . . . ?
 C17A C16B C17B C18B 4(4) . . . . ?
 C17A C16B C17B C19A 32(18) . . . . ?
 C17A C15B C14B C14A 169(9) . . . . ?
 C17A C15B C14B C18A 0(3) . . . . ?
 C17A C15B C14B C15A 170(5) . . . . ?
 C17A C15B C14B C16A 26(18) . . . . ?
 C17A C17B C18B C18A 0(4) . . . . ?
 C17A C17B C18B C19A 175(3) . . . . ?
 C17A C17B C19A C18A -5(3) . . . . ?
 C17A C17B C19A C18B -7(4) . . . . ?
 C17A C18B C19A C18A 0(3) . . . . ?
 C17A C18B C19A C22B 176.4(14) . . . 1_545 ?
 C17A C18B C19A C17B 4(2) . . . . ?
 C18A C17A C16B C14A 180(4) . . . . ?
 C18A C17A C16B C15B 178(4) . . . . ?
 C18A C17A C16B C17B -3(3) . . . . ?
 C18A C17A C15B C13 179(6) . . . . ?
 C18A C17A C15B C14A 9(13) . . . . ?
 C18A C17A C15B C15A 3(6) . . . . ?
 C18A C17A C15B C16B -177(5) . . . . ?
 C18A C17A C15B C14B -1(5) . . . . ?
 C18A C17A C17B C16B 177(3) . . . . ?
 C18A C17A C17B C18B -0.2(19) . . . . ?
 C18A C17A C17B C19A 5(3) . . . . ?
 C18A C17A C14B C14A 175(2) . . . . ?
 C18A C17A C14B C15A 156(11) . . . . ?
 C18A C17A C14B C16A 7(3) . . . . ?
 C18A C17A C14B C15B 179(4) . . . . ?
 C18A C19B C23A C20B 116(11) 1_565 . . . ?
 C18A C19B C23A C22A 117(11) 1_565 . . . ?
 C18A C19B C23A C24A -55(12) 1_565 . . . ?
 C18A C16B C15B C13 179(3) . . . . ?
 C18A C16B C15B C14A 21(31) . . . . ?
 C18A C16B C15B C17A 1(3) . . . . ?
 C18A C16B C15B C15A 2(5) . . . . ?
 C18A C16B C15B C14B -3(4) . . . . ?
 C18A C16B C17B C17A -3(3) . . . . ?
 C18A C16B C17B C18B 1(2) . . . . ?
 C18A C16B C17B C19A 29(16) . . . . ?
 C18A C17B C18B C17A 0(4) . . . . ?
 C18A C17B C18B C19A 175(6) . . . . ?
 C18A C17B C19A C18B -2(3) . . . . ?
 C18A C18B C19A C22B 177(5) . . . 1_545 ?
 C18A C18B C19A C17B 4(5) . . . . ?
 C7 C6 C5 C3 -5.8(15) . . . 1_655 ?
 C7 C6 C11 C10 3.0(14) . . . . ?
 C6 C7 C8 C9 -0.5(14) . . . . ?
 C22B C21B C20B C19B -2.7(19) . . . . ?
 C22B C21B C20B C22A 166(3) . . . . ?
 C22B C21B C20B C20A -5(3) . . . . ?
 C22B C21B C20B C21A -178(7) . . . . ?
 C22B C21B C20B C23A 33(8) . . . . ?
 C22B C21B C20B C24A 0(2) . . . . ?
 C22B C21B C20A C20B 171(4) . . . . ?
 C22B C21B C20A C21A 177(7) . . . . ?
 C22B C21B C21A C23 -173(16) . . . . ?
 C22B C21B C21A C20B 5(22) . . . . ?
 C22B C21B C21A C22A 19(27) . . . . ?
 C22B C21B C21A C20A -4(12) . . . . ?
 C22B C20A C21A C23 15(7) . . . . ?
 C22B C20A C21A C21B 3(9) . . . . ?
 C22B C20A C21A C20B -168(6) . . . . ?
 C22B C20A C21A C22A -163(5) . . . . ?
 C19B C20B C22A C21B 170(4) . . . . ?
 C19B C20B C22A C21A 176(4) . . . . ?
 C19B C20B C22A C23A 1(3) . . . . ?
 C19B C20B C20A C21B -178(3) . . . . ?
 C19B C20B C20A C21A 179(3) . . . . ?
 C19B C20B C21A C23 167(11) . . . . ?
 C19B C20B C21A C21B -6(10) . . . . ?
 C19B C20B C21A C22B -5(5) . . . . ?
 C19B C20B C21A C22A -174(6) . . . . ?
 C19B C20B C21A C20A -2(5) . . . . ?
 C19B C20B C23A C22A -179(4) . . . . ?
 C19B C20B C23A C24A 3(3) . . . . ?
 C19B C18A C18B C17A -167(99) 1_545 . . . ?
 C19B C18A C18B C17B -177(2) 1_545 . . . ?
 C19B C18A C18B C19A 179(4) 1_545 . . . ?
 C19B C18A C19A C22B -4.5(19) 1_545 . . 1_545 ?
 C19B C18A C19A C17B -176(3) 1_545 . . . ?
 C19B C18A C19A C18B -1(5) 1_545 . . . ?
 C19B C16A C14B C14A -136(17) 1_545 . . . ?
 C19B C16A C14B C17A -6(3) 1_545 . . . ?
 C19B C16A C14B C18A -1.6(13) 1_545 . . . ?
 C19B C16A C14B C15A -175(3) 1_545 . . . ?
 C19B C16A C14B C15B -27(17) 1_545 . . . ?
 C19B C22A C21A C23 176(4) . . . . ?
 C19B C22A C21A C21B -19(12) . . . . ?
 C19B C22A C21A C20B 3(3) . . . . ?
 C19B C22A C21A C22B -14(4) . . . . ?
 C19B C22A C21A C20A -7(4) . . . . ?
 C19B C22A C23A C20B 1(3) . . . . ?
 C19B C22A C23A C24A 3(3) . . . . ?
 C19B C23A C24A C20B 8(7) . . . . ?
 C5 C6 C11 C10 -178.5(9) . . . . ?
 C3 C2 C1 O4 -15.3(13) . . . . ?
 C3 C2 C1 O3 165.9(9) . . . . ?
 C3 C2 C4 C7 -1.9(14) . . . 1_455 ?
 C15A C14A C17A C18A -1.6(19) . . . . ?
 C15A C14A C17A C16B 178(3) . . . . ?
 C15A C14A C17A C15B 171(11) . . . . ?
 C15A C14A C17A C17B -13(8) . . . . ?
 C15A C14A C17A C18B -2(2) . . . . ?
 C15A C14A C17A C14B 4(2) . . . . ?
 C15A C14A C15B C13 169(12) . . . . ?
 C15A C14A C15B C17A -16(20) . . . . ?
 C15A C14A C15B C16B -31(41) . . . . ?
 C15A C14A C15B C14B -1(8) . . . . ?
 C15A C14A C14B C17A -173(3) . . . . ?
 C15A C14A C14B C18A -170(5) . . . . ?
 C15A C14A C14B C16A -37(15) . . . . ?
 C15A C14A C14B C15B 179(7) . . . . ?
 C15A C16A C14B C14A 39(15) . . . . ?
 C15A C16A C14B C17A 169(5) . . . . ?
 C15A C16A C14B C18A 173(3) . . . . ?
 C15A C16A C14B C15B 148(19) . . . . ?
 C15A C15B C14B C14A -1(8) . . . . ?
 C15A C15B C14B C17A -170(5) . . . . ?
 C15A C15B C14B C18A -170(5) . . . . ?
 C15A C15B C14B C16A -145(21) . . . . ?
 N1 C28 C27 C26 -0.8(16) . . . . ?
 N1 C24 C25 C26 -0.1(16) . . . . ?
 C28 N1 C24 C25 -1.0(15) . . . . ?
 C28 C27 C26 C29 179.3(9) . . . . ?
 C28 C27 C26 C25 -0.3(15) . . . . ?
 C8 C9 C10 C12 -177.4(8) . . . . ?
 C8 C9 C10 C11 2.6(14) . . . . ?
 C8 C7 C6 C5 -179.3(8) . . . . ?
 C8 C7 C6 C11 -0.8(14) . . . . ?
 C24 N1 C28 C27 1.5(15) . . . . ?
 C27 C26 C29 N2 164.7(9) . . . . ?
 C27 C26 C29 C30 -12.9(15) . . . . ?
 C27 C26 C25 C24 0.8(15) . . . . ?
 C16A C19B C23A C20B -166(2) 1_565 . . . ?
 C16A C19B C23A C22A -165(4) 1_565 . . . ?
 C16A C19B C23A C24A 23(8) 1_565 . . . ?
 C16A C15A C14B C14A -172(3) . . . . ?
 C16A C15A C14B C17A -156(11) . . . . ?
 C16A C15A C14B C18A -15(8) . . . . ?
 C16A C15A C14B C15B -172(5) . . . . ?
 N2 C29 C30 C31 0.5(15) . . . . ?
 N2 C33 C34 C35 -5.6(13) . . . . ?
 N2 C33 C34 C38 177.3(9) . . . . ?
 N2 C33 C32 C31 -0.2(14) . . . . ?
 C26 C29 C30 C31 178.0(9) . . . . ?
 C29 N2 C33 C34 178.7(8) . . . . ?
 C29 N2 C33 C32 0.4(13) . . . . ?
 C29 C26 C25 C24 -178.8(9) . . . . ?
 C29 C30 C31 C39 -173.0(9) . . . . ?
 C29 C30 C31 C32 -0.3(14) . . . . ?
 C25 C26 C29 N2 -15.7(14) . . . . ?
 C25 C26 C29 C30 166.8(10) . . . . ?
 C30 C31 C39 C40 144.0(9) . . . . ?
 C30 C31 C39 C43 -31.8(14) . . . . ?
 C30 C31 C32 C33 0.1(14) . . . . ?
 C35 C34 C38 C37 1.4(14) . . . . ?
 C33 N2 C29 C26 -178.2(8) . . . . ?
 C33 N2 C29 C30 -0.6(14) . . . . ?
 C33 C34 C38 C37 178.6(9) . . . . ?
 C40 N4 C41 C42 -1.8(14) . . . . ?
 C43 C42 C41 N4 -0.1(15) . . . . ?
 C34 C35 C36 N3 1.1(16) . . . . ?
 C34 C33 C32 C31 -178.3(9) . . . . ?
 C34 C38 C37 N3 -1.8(16) . . . . ?
 C39 C31 C32 C33 172.6(9) . . . . ?
 C39 C40 N4 Zn2 -175.3(7) . . . 1_654 ?
 C39 C40 N4 C41 2.0(14) . . . . ?
 C39 C43 C42 C41 2.0(15) . . . . ?
 C32 C31 C39 C40 -28.3(14) . . . . ?
 C32 C31 C39 C43 155.9(10) . . . . ?
 C32 C33 C34 C35 172.6(9) . . . . ?
 C32 C33 C34 C38 -4.5(15) . . . . ?
 N4 C40 C39 C31 -176.1(8) . . . . ?
 N4 C40 C39 C43 -0.1(14) . . . . ?
 C42 C43 C39 C31 174.1(9) . . . . ?
 C42 C43 C39 C40 -1.9(14) . . . . ?
 C36 C35 C34 C33 -178.3(9) . . . . ?
 C36 C35 C34 C38 -1.0(14) . . . . ?
 C36 N3 C37 C38 1.7(16) . . . . ?
 C37 N3 C36 C35 -1.4(15) . . . . ?
 C16B C14A C17A C18A -180(4) . . . . ?
 C16B C14A C17A C15B -7(11) . . . . ?
 C16B C14A C17A C17B 168(9) . . . . ?
 C16B C14A C17A C18B 180(4) . . . . ?
 C16B C14A C17A C14B -174(4) . . . . ?
 C16B C14A C15A C16A 3(3) . . . . ?
 C16B C14A C15A C15B -9(12) . . . . ?
 C16B C14A C15A C14B -7(4) . . . . ?
 C16B C14A C15B C13 -160(31) . . . . ?
 C16B C14A C15B C17A 15(23) . . . . ?
 C16B C14A C15B C15A 31(41) . . . . ?
 C16B C14A C15B C14B 30(34) . . . . ?
 C16B C14A C14B C17A 2.4(16) . . . . ?
 C16B C14A C14B C18A 6(3) . . . . ?
 C16B C14A C14B C15A 176(3) . . . . ?
 C16B C14A C14B C16A 139(16) . . . . ?
 C16B C14A C14B C15B -5(6) . . . . ?
 C16B C17A C18A C19B -180(3) . . . 1_545 ?
 C16B C17A C18A C17B 4(4) . . . . ?
 C16B C17A C18A C19A 0(4) . . . . ?
 C16B C17A C18A C14B -176(4) . . . . ?
 C16B C17A C15B C13 -4(11) . . . . ?
 C16B C17A C15B C14A -174(10) . . . . ?
 C16B C17A C15B C15A -180(3) . . . . ?
 C16B C17A C15B C14B 176(3) . . . . ?
 C16B C17A C17B C18A -177(3) . . . . ?
 C16B C17A C17B C18B -177(4) . . . . ?
 C16B C17A C17B C19A -171(5) . . . . ?
 C16B C17A C14B C14A -14(10) . . . . ?
 C16B C17A C14B C18A 171(9) . . . . ?
 C16B C17A C14B C15A -33(17) . . . . ?
 C16B C17A C14B C16A 177(8) . . . . ?
 C16B C17A C14B C15B -10(9) . . . . ?
 C16B C18A C17B C17A 1.9(19) . . . . ?
 C16B C18A C17B C18B -179(5) . . . . ?
 C16B C18A C17B C19A -174(3) . . . . ?
 C16B C18A C18B C17A 12(92) . . . . ?
 C16B C18A C18B C17B 2(8) . . . . ?
 C16B C18A C18B C19A -2(12) . . . . ?
 C16B C18A C19A C22B 175.7(14) . . . 1_545 ?
 C16B C18A C19A C17B 4(2) . . . . ?
 C16B C18A C19A C18B 179(5) . . . . ?
 C16B C15B C14B C14A 172(10) . . . . ?
 C16B C15B C14B C17A 3(2) . . . . ?
 C16B C15B C14B C18A 3(4) . . . . ?
 C16B C15B C14B C15A 173(4) . . . . ?
 C16B C15B C14B C16A 28(20) . . . . ?
 C16B C17B C18B C17A -2(2) . . . . ?
 C16B C17B C18B C18A -2(6) . . . . ?
 C16B C17B C18B C19A 173(4) . . . . ?
 C16B C17B C19A C18A -30(17) . . . . ?
 C16B C17B C19A C18B -32(18) . . . . ?
 C22A C21B C20B C19B -169(4) . . . . ?
 C22A C21B C20B C20A -172(4) . . . . ?
 C22A C21B C20B C21A 15(8) . . . . ?
 C22A C21B C20B C23A -133(9) . . . . ?
 C22A C21B C20B C24A -166(4) . . . . ?
 C22A C21B C22B C20A 18(5) . . . . ?
 C22A C21B C22B C21A 11(17) . . . . ?
 C22A C21B C22B C19A 9(3) . . . 1_565 ?
 C22A C21B C20A C20B 3.2(17) . . . . ?
 C22A C21B C20A C22B -168(4) . . . . ?
 C22A C21B C20A C21A 10(7) . . . . ?
 C22A C21B C21A C23 168(12) . . . . ?
 C22A C21B C21A C20B -14(7) . . . . ?
 C22A C21B C21A C22B -19(27) . . . . ?
 C22A C21B C21A C20A -23(16) . . . . ?
 C22A C20B C19B C18A -170(3) . . . 1_565 ?
 C22A C20B C19B C16A 12(4) . . . 1_565 ?
 C22A C20B C19B C23A -1(4) . . . . ?
 C22A C20B C20A C21B -18(9) . . . . ?
 C22A C20B C20A C21A -21(9) . . . . ?
 C22A C20B C21A C23 -20(15) . . . . ?
 C22A C20B C21A C21B 167(6) . . . . ?
 C22A C20B C21A C22B 168(3) . . . . ?
 C22A C20B C21A C20A 172(3) . . . . ?
 C22A C20B C23A C19B 179(4) . . . . ?
 C22A C20B C23A C24A -178(4) . . . . ?
 C22A C19B C23A C20B -1(2) . . . . ?
 C22A C19B C23A C24A -172(8) . . . . ?
 C22A C23A C24A C20B -1(3) . . . . ?
 C20A C21B C20B C19B 3(3) . . . . ?
 C20A C21B C20B C22A 172(4) . . . . ?
 C20A C21B C20B C21A -173(8) . . . . ?
 C20A C21B C20B C23A 39(9) . . . . ?
 C20A C21B C20B C24A 5(3) . . . . ?
 C20A C21B C22B C21A -6(18) . . . . ?
 C20A C21B C22B C19A -9(5) . . . 1_565 ?
 C20A C21B C21A C23 -169(6) . . . . ?
 C20A C21B C21A C20B 9(11) . . . . ?
 C20A C21B C21A C22B 4(12) . . . . ?
 C20A C21B C21A C22A 23(16) . . . . ?
 C20A C20B C19B C18A 1.8(19) . . . 1_565 ?
 C20A C20B C19B C16A -176.0(19) . . . 1_565 ?
 C20A C20B C19B C22A 172(4) . . . . ?
 C20A C20B C19B C23A 171(2) . . . . ?
 C20A C20B C22A C21B 12(6) . . . . ?
 C20A C20B C22A C19B -158(9) . . . . ?
 C20A C20B C22A C21A 18(7) . . . . ?
 C20A C20B C22A C23A -157(7) . . . . ?
 C20A C20B C21A C23 168(16) . . . . ?
 C20A C20B C21A C21B -5(5) . . . . ?
 C20A C20B C21A C22B -3.5(17) . . . . ?
 C20A C20B C21A C22A -172(3) . . . . ?
 C20A C20B C23A C19B -14(4) . . . . ?
 C20A C20B C23A C22A 168(4) . . . . ?
 C20A C20B C23A C24A -11(4) . . . . ?
 C15B C13 O7 Zn1 -168(2) . . . . ?
 C15B C13 C14A C17A 3(5) . . . . ?
 C15B C13 C14A C15A -174(6) . . . . ?
 C15B C13 C14A C16B 3(5) . . . . ?
 C15B C13 C14A C14B -159(10) . . . . ?
 C15B C14A C17A C18A -173(10) . . . . ?
 C15B C14A C17A C16B 7(11) . . . . ?
 C15B C14A C17A C17B 175(12) . . . . ?
 C15B C14A C17A C18B -173(10) . . . . ?
 C15B C14A C17A C14B -167(11) . . . . ?
 C15B C14A C15A C16A 12(13) . . . . ?
 C15B C14A C15A C14B 2(13) . . . . ?
 C15B C14A C14B C17A 8(7) . . . . ?
 C15B C14A C14B C18A 11(7) . . . . ?
 C15B C14A C14B C15A -179(7) . . . . ?
 C15B C14A C14B C16A 144(16) . . . . ?
 C15B C17A C18A C19B -3(4) . . . 1_545 ?
 C15B C17A C18A C16B 177(6) . . . . ?
 C15B C17A C18A C17B -179(5) . . . . ?
 C15B C17A C18A C19A 177(4) . . . . ?
 C15B C17A C18A C14B 1(4) . . . . ?
 C15B C17A C16B C14A 2(3) . . . . ?
 C15B C17A C16B C18A -178(4) . . . . ?
 C15B C17A C16B C17B 179(3) . . . . ?
 C15B C17A C14B C14A -5(4) . . . . ?
 C15B C17A C14B C18A -179(4) . . . . ?
 C15B C17A C14B C15A -23(11) . . . . ?
 C15B C17A C14B C16A -173(5) . . . . ?
 C15B C15A C16A C19B 1(2) . . . 1_545 ?
 C15B C15A C16A C14B -5(3) . . . . ?
 C15B C15A C14B C14A 0(3) . . . . ?
 C15B C15A C14B C17A 16(8) . . . . ?
 C15B C15A C14B C18A 157(12) . . . . ?
 C15B C15A C14B C16A 172(5) . . . . ?
 C15B C16B C17B C17A 0(2) . . . . ?
 C15B C16B C17B C18A 3(4) . . . . ?
 C15B C16B C17B C18B 4(5) . . . . ?
 C15B C16B C17B C19A 32(19) . . . . ?
 C21A C23 C21B C20B 2(4) . . . . ?
 C21A C23 C21B C22B 178(6) . . . . ?
 C21A C23 C21B C22A -5(5) . . . . ?
 C21A C23 C21B C20A 163(9) . . . . ?
 C21A C21B C20B C19B 176(7) . . . . ?
 C21A C21B C20B C22A -15(7) . . . . ?
 C21A C21B C20B C20A 173(8) . . . . ?
 C21A C21B C20B C23A -148(10) . . . . ?
 C21A C21B C20B C24A 178(7) . . . . ?
 C21A C21B C22B C20A 6(18) . . . . ?
 C21A C21B C22B C19A -2(18) . . . 1_565 ?
 C21A C21B C20A C20B -6(7) . . . . ?
 C21A C21B C20A C22B -177(7) . . . . ?
 C21A C20B C19B C18A 3(5) . . . 1_565 ?
 C21A C20B C19B C16A -175(4) . . . 1_565 ?
 C21A C20B C19B C22A 173(6) . . . . ?
 C21A C20B C19B C23A 172(5) . . . . ?
 C21A C20B C22A C21B -6(3) . . . . ?
 C21A C20B C22A C19B -176(4) . . . . ?
 C21A C20B C22A C23A -175(3) . . . . ?
 C21A C20B C20A C21B 3(4) . . . . ?
 C21A C20B C23A C19B -159(13) . . . . ?
 C21A C20B C23A C22A 23(13) . . . . ?
 C21A C20B C23A C24A -156(13) . . . . ?
 C21A C22B C20A C21B 1(3) . . . . ?
 C21A C22A C23A C20B -4(2) . . . . ?
 C21A C22A C23A C19B -5(5) . . . . ?
 C21A C22A C23A C24A -2(6) . . . . ?
 C23A C20B C19B C18A -169(3) . . . 1_565 ?
 C23A C20B C19B C16A 13(2) . . . 1_565 ?
 C23A C20B C19B C22A 1(4) . . . . ?
 C23A C20B C22A C21B 169(2) . . . . ?
 C23A C20B C22A C19B -1(3) . . . . ?
 C23A C20B C22A C21A 175(3) . . . . ?
 C23A C20B C20A C21B -167(3) . . . . ?
 C23A C20B C20A C21A -171(4) . . . . ?
 C23A C20B C21A C23 -41(25) . . . . ?
 C23A C20B C21A C21B 146(10) . . . . ?
 C23A C20B C21A C22B 147(12) . . . . ?
 C23A C20B C21A C22A -21(12) . . . . ?
 C23A C20B C21A C20A 151(12) . . . . ?
 C23A C22A C21A C23 179(3) . . . . ?
 C23A C22A C21A C21B -16(13) . . . . ?
 C23A C22A C21A C20B 6(3) . . . . ?
 C23A C22A C21A C22B -11(6) . . . . ?
 C23A C22A C21A C20A -3(6) . . . . ?
 C17B C17A C18A C19B 177(2) . . . 1_545 ?
 C17B C17A C18A C16B -4(4) . . . . ?
 C17B C17A C18A C19A -3(2) . . . . ?
 C17B C17A C18A C14B -180(2) . . . . ?
 C17B C17A C16B C14A -177(2) . . . . ?
 C17B C17A C16B C18A 3(3) . . . . ?
 C17B C17A C16B C15B -179(3) . . . . ?
 C17B C17A C14B C14A 175(2) . . . . ?
 C17B C17A C14B C18A 0(2) . . . . ?
 C17B C17A C14B C15A 157(10) . . . . ?
 C17B C17A C14B C16A 7(5) . . . . ?
 C17B C17A C14B C15B 179(4) . . . . ?
 C17B C18A C18B C17A 10(99) . . . . ?
 C17B C18A C18B C19A -4(5) . . . . ?
 C17B C18A C19A C22B 171(3) . . . 1_545 ?
 C17B C18A C19A C18B 175(6) . . . . ?
 C17B C16B C15B C13 177(3) . . . . ?
 C17B C16B C15B C14A 19(33) . . . . ?
 C17B C16B C15B C17A -1(3) . . . . ?
 C17B C16B C15B C15A 0(7) . . . . ?
 C17B C16B C15B C14B -5(6) . . . . ?
 C17B C18B C19A C18A -4(5) . . . . ?
 C17B C18B C19A C22B 173(2) . . . 1_545 ?
 C18B C17A C18A C19B 167(100) . . . 1_545 ?
 C18B C17A C18A C16B -13(100) . . . . ?
 C18B C17A C18A C17B -10(100) . . . . ?
 C18B C17A C18A C19A -13(100) . . . . ?
 C18B C17A C18A C14B 170(100) . . . . ?
 C18B C17A C16B C14A -180(4) . . . . ?
 C18B C17A C16B C18A 0.2(16) . . . . ?
 C18B C17A C16B C15B 178(4) . . . . ?
 C18B C17A C16B C17B -3(3) . . . . ?
 C18B C17A C15B C13 178(7) . . . . ?
 C18B C17A C15B C14A 9(13) . . . . ?
 C18B C17A C15B C15A 3(6) . . . . ?
 C18B C17A C15B C16B -177(5) . . . . ?
 C18B C17A C15B C14B -1(5) . . . . ?
 C18B C17A C17B C18A 0.2(19) . . . . ?
 C18B C17A C17B C16B 177(4) . . . . ?
 C18B C17A C17B C19A 5(3) . . . . ?
 C18B C17A C14B C14A 175(2) . . . . ?
 C18B C17A C14B C18A -0.1(14) . . . . ?
 C18B C17A C14B C15A 156(11) . . . . ?
 C18B C17A C14B C16A 7(3) . . . . ?
 C18B C17A C14B C15B 179(4) . . . . ?
 C18B C18A C17B C17A -180(5) . . . . ?
 C18B C18A C17B C16B 179(5) . . . . ?
 C18B C18A C17B C19A 4(5) . . . . ?
 C18B C18A C19A C22B -4(5) . . . 1_545 ?
 C18B C18A C19A C17B -175(6) . . . . ?
 C18B C17B C19A C18A 2(3) . . . . ?
 C19A C18A C17B C17A 176(2) . . . . ?
 C19A C18A C17B C16B 174(3) . . . . ?
 C19A C18A C17B C18B -4(5) . . . . ?
 C19A C18A C18B C17A 14(100) . . . . ?
 C19A C18A C18B C17B 4(5) . . . . ?
 C19A C22B C20A C21B 172(4) 1_565 . . . ?
 C19A C22B C20A C21A 171(5) 1_565 . . . ?
 C19A C17B C18B C17A -175(3) . . . . ?
 C19A C17B C18B C18A -175(6) . . . . ?
 C24A C20B C19B C18A -111(43) . . . 1_565 ?
 C24A C20B C19B C16A 71(42) . . . 1_565 ?
 C24A C20B C19B C22A 59(43) . . . . ?
 C24A C20B C19B C23A 58(42) . . . . ?
 C24A C20B C22A C21B 167(4) . . . . ?
 C24A C20B C22A C19B -2(2) . . . . ?
 C24A C20B C22A C21A 173(4) . . . . ?
 C24A C20B C22A C23A -1(3) . . . . ?
 C24A C20B C20A C21B -175(3) . . . . ?
 C24A C20B C20A C21A -179(3) . . . . ?
 C24A C20B C21A C23 171(11) . . . . ?
 C24A C20B C21A C21B -2(10) . . . . ?
 C24A C20B C21A C22B -1(6) . . . . ?
 C24A C20B C21A C22A -170(6) . . . . ?
 C24A C20B C21A C20A 2(6) . . . . ?
 C24A C20B C23A C19B -3(3) . . . . ?
 C24A C20B C23A C22A 178(4) . . . . ?
 C14B C14A C17A C18A -6(3) . . . . ?
 C14B C14A C17A C16B 174(4) . . . . ?
 C14B C14A C17A C15B 167(11) . . . . ?
 C14B C14A C17A C17B -18(8) . . . . ?
 C14B C14A C17A C18B -6(3) . . . . ?
 C14B C14A C15A C16A 10(4) . . . . ?
 C14B C14A C15A C15B -2(13) . . . . ?
 C14B C14A C15B C13 170(5) . . . . ?
 C14B C14A C15B C17A -15(12) . . . . ?
 C14B C14A C15B C15A 1(8) . . . . ?
 C14B C14A C15B C16B -30(34) . . . . ?
 C14B C17A C18A C19B -3.5(18) . . . 1_545 ?
 C14B C17A C18A C16B 176(4) . . . . ?
 C14B C17A C18A C17B 180(2) . . . . ?
 C14B C17A C18A C19A 176.4(17) . . . . ?
 C14B C17A C16B C14A 10(7) . . . . ?
 C14B C17A C16B C18A -170(10) . . . . ?
 C14B C17A C16B C15B 8(8) . . . . ?
 C14B C17A C16B C17B -172(8) . . . . ?
 C14B C17A C15B C13 179(11) . . . . ?
 C14B C17A C15B C14A 10(8) . . . . ?
 C14B C17A C15B C15A 3.8(18) . . . . ?
 C14B C17A C15B C16B -176(3) . . . . ?
 C14B C17A C17B C18A 0(3) . . . . ?
 C14B C17A C17B C16B 176(4) . . . . ?
 C14B C17A C17B C18B 0(3) . . . . ?
 C14B C17A C17B C19A 5(6) . . . . ?
 C14B C18A C17B C17A 0(2) . . . . ?
 C14B C18A C17B C16B -2(3) . . . . ?
 C14B C18A C17B C18B 180(6) . . . . ?
 C14B C18A C17B C19A -176.0(18) . . . . ?
 C14B C18A C18B C17A -170(100) . . . . ?
 C14B C18A C18B C17B -180(6) . . . . ?
 C14B C18A C18B C19A 176(2) . . . . ?
 C14B C15A C16A C19B 6(3) . . . 1_545 ?
 C11 C10 C12 O2 13.3(13) . . . . ?
 C11 C10 C12 O1 -169.2(8) . . . . ?
 C11 C6 C5 C3 175.7(9) . . . 1_655 ?

_shelx_res_file
;
TITL P-1 in P-1 #2
    p-1.res
    created by SHELXL-2018/3 at 12:02:28 on 21-Apr-2022
REM reset to P-1 #2
CELL 0.71073 12.9487 13.0756 13.7254 68.101 71.685 87.109
ZERR 1 0.0017 0.0017 0.0018 0.003 0.003 0.003
LATT 1
SFAC C H N O Zn
UNIT 88 55 8 20 4
DELU C4 Zn1 Zn2 O2 O5 O4 O7 N1 O6 O8 O1 O3 C12 C23 C1 C13 C28 C24 C10 C21B =
 C21A C2 C14A H28 C27 H24 C25 C9 C20B C22B C22A C20A C3 C17A C15A H27 C26 =
 H25 C6 H9 C8 C19B H22B H22A C23A H4 H3 C18A C16A C29 C7 C5 H8 H23A C24A =
 C19A N2 C30 H5 H19A C33 H30 C31 C34 C32 C39 C35 C38 H32 C40 C43 H35 C36 H38 =
 C37 H40 N4 H43 C42 N3 H36 H37 C41 H42 H41
ISOR 0.01 0.02 C21B Zn1 Zn2 O2 O5 O4 O7 N1 O6 O8 O1 O3 C12 C23 C1 C13 C28 =
 C24 C10 C21A C2 C14A H28 C27 H24 C25 C9 C20B C22B C22A C20A C4 C3 C17A C15A =
 H27 C26 H25 C6 H9 C8 C19B H22B H22A C23A H4 H3 C18A C16A C29 C7 C5 H8 H23A =
 C24A C19A N2 C30 H5 H19A C33 H30 C31 C34 C32 C39 C35 C38 H32 C40 C43 H35 =
 C36 H38 C37 H40 N4 H43 C42 N3 H36 H37 C41 H42 H41
SIMU 0.04 0.08 1.7 C4 Zn1 Zn2 O2 O5 O4 O7 N1 O6 O8 O1 O3 C12 C23 C1 C13 C28 =
 C24 C10 C21B C21A C2 C14A H28 C27 H24 C25 C9 C20B C22B C22A C20A C3 C17A =
 C15A H27 C26 H25 C6 H9 C8 C19B H22B H22A C23A H4 H3 C18A C16A C29 C7 C5 H8 =
 H23A C24A C19A N2 C30 H5 H19A C33 H30 C31 C34 C32 C39 C35 C38 H32 C40 C43 =
 H35 C36 H38 C37 H40 N4 H43 C42 N3 H36 H37 C41 H42 H41
DFIX 1.49 C17B C16B
DFIX 1.49 C15B C16B
DFIX 1.49 C18B C17B
ISOR 0.001 0.002 C15B C16B C18B
SIMU 0.004 0.008 1.7 C15B Zn1 Zn2 O2 O5 O4 O7 N1 O6 O8 O1 O3 C12 C23 C1 C13 =
 C28 C24 C10 C21B C21A C2 C14A H28 C27 H24 C25 C9 C20B C22B C22A C20A C4 C3 =
 C17A C15A C16B C14B H27 C26 H25 H9 C8 C6 C19B H22B H22A C23A H4 H3 C18A =
 C16A C17B C29 C7 H8 C5 H23A C24A C19A C18B N2 C30 H5 H19A C33 H30 C31 C34 =
 C32 C39 C35 C38 H32 C40 C43 H35 C36 H38 C37 H40 N4 H43 C42 N3 H36 H37 C41 =
 H42 H41
DELU 0.001 0.001 C15B Zn1 Zn2 O2 O5 O4 O7 N1 O6 O8 O1 O3 C12 C23 C1 C13 C28 =
 C24 C10 C21B C21A C2 C14A H28 C27 H24 C25 C9 C20B C22B C22A C20A C4 C3 C17A =
 C15A C16B C14B H27 C26 H25 H9 C8 C6 C19B H22B H22A C23A H4 H3 C18A C16A =
 C17B C29 C7 H8 C5 H23A C24A C19A C18B N2 C30 H5 H19A C33 H30 C31 C34 C32 =
 C39 C35 C38 H32 C40 C43 H35 C36 H38 C37 H40 N4 H43 C42 N3 H36 H37 C41 H42 H41

L.S. 20 0 0
PLAN  9
SIZE 0.13 0.08 0.07
TEMP -173.12
CONF
BOND
MORE -1
BOND $H
fmap 2 53
acta
REM <olex2.extras>
REM <HklSrc "%.\\p-1.hkl">
REM </olex2.extras>

WGHT    0.053200   15.328001
EXTI    0.004917
FVAR       0.13919
ZN1   5    0.521257    0.289413    0.134414    11.00000    0.01559    0.02962 =
         0.04079   -0.00926   -0.00865    0.00191
ZN2   5    0.428315    0.188015    0.379548    11.00000    0.01462    0.02771 =
         0.04073   -0.01183   -0.00800    0.00177
O2    4    0.639373    0.243985    0.213018    11.00000    0.01558    0.04153 =
         0.04211   -0.01355   -0.00914    0.00654
O5    4    0.520051    0.433978    0.154128    11.00000    0.03553    0.02802 =
         0.04380   -0.01019   -0.00751    0.00529
O6    4    0.457945    0.354389    0.337670    11.00000    0.02723    0.02942 =
         0.04410   -0.01281   -0.00637   -0.00304
O8    4    0.435520    0.047328    0.351044    11.00000    0.03487    0.02753 =
         0.03918   -0.01187   -0.00704    0.00529
O4    4    0.367378    0.299134    0.127773    11.00000    0.02035    0.04605 =
         0.04774    0.00405   -0.01493   -0.00104
O1    4    0.580704    0.165901    0.396955    11.00000    0.01757    0.04324 =
         0.04406    0.00188   -0.01107   -0.00255
O3    4    0.301680    0.223386    0.312130    11.00000    0.01550    0.03953 =
         0.04579   -0.01598   -0.01030    0.00386
C23   1    0.490875    0.434232    0.249827    11.00000    0.02847    0.02903 =
         0.04441   -0.01069   -0.01091    0.00231
C13   1    0.468914    0.044076    0.256710    11.00000    0.02829    0.03052 =
         0.03843   -0.01240   -0.01047    0.00061
O7    4    0.498515    0.126469    0.167775    11.00000    0.03164    0.03156 =
         0.03968   -0.01268   -0.00536   -0.00093
C9    1    0.795511    0.125469    0.402494    11.00000    0.02735    0.03509 =
         0.04096   -0.01287   -0.01527    0.00179
AFIX  43
H9    2    0.738725    0.084807    0.468264    11.00000   -1.20000
AFIX   0
C2    1    0.178023    0.245767    0.212449    11.00000    0.02009    0.03708 =
         0.04478   -0.00862   -0.01357    0.00190
PART 1
C21B  1    0.492802    0.541436    0.270454    10.75000    0.02936    0.02906 =
         0.04315   -0.00967   -0.01430    0.00100
C14A  1    0.480679   -0.063049    0.237701    10.75000    0.03032    0.03128 =
         0.03549   -0.01216   -0.01093   -0.00061
PART 0
C10   1    0.770349    0.191765    0.304893    11.00000    0.01837    0.03256 =
         0.04088   -0.01137   -0.01100    0.00177
C12   1    0.653141    0.202655    0.305153    11.00000    0.01672    0.03521 =
         0.04260   -0.01192   -0.00997    0.00047
PART 1
C20B  1    0.518386    0.639479    0.181186    10.75000    0.03126    0.02931 =
         0.04293   -0.01031   -0.01472   -0.00025
AFIX  43
H20B  2    0.541780    0.639890    0.108129    10.75000   -1.20000
AFIX   0
PART 0
C1    1    0.290808    0.257335    0.218439    11.00000    0.01761    0.03727 =
         0.04682   -0.00762   -0.01240    0.00332
C4    1    0.096498    0.183824    0.305738    11.00000    0.02176    0.03443 =
         0.04299   -0.01189   -0.01420   -0.00114
AFIX  43
H4    2    0.112864    0.143277    0.371965    11.00000   -1.20000
AFIX   0
PART 1
C17A  1    0.460954   -0.161121    0.326976    10.75000    0.03049    0.03105 =
         0.03382   -0.01326   -0.01165   -0.00036
AFIX  43
H17A  2    0.438107   -0.161418    0.399982    10.75000   -1.20000
AFIX   0
C18A  1    0.474793   -0.262759    0.310073    10.75000    0.03031    0.03139 =
         0.03299   -0.01334   -0.01193    0.00045
PART 0
C7    1    0.986642    0.179661    0.304282    11.00000    0.02642    0.03310 =
         0.04137   -0.01357   -0.01782    0.00260
C6    1    0.963364    0.245075    0.205524    11.00000    0.02718    0.03541 =
         0.04276   -0.01111   -0.01807    0.00436
PART 1
C22B  1    0.461897    0.541078    0.381060    10.75000    0.03335    0.03291 =
         0.04323   -0.01122   -0.01420    0.00146
AFIX  43
H22B  2    0.445958    0.472474    0.442424    10.75000   -1.20000
AFIX   0
C19B  1    0.509769    0.741258    0.198302    10.75000    0.03226    0.02939 =
         0.04038   -0.00995   -0.01413    0.00019
PART 0
C5    1    1.049848    0.302514    0.109274    11.00000    0.03413    0.04294 =
         0.04360   -0.00902   -0.01628    0.00341
AFIX  43
H5    2    1.035072    0.340564    0.041680    11.00000   -1.20000
AFIX   0
C3    1    0.155116    0.304767    0.110923    11.00000    0.02827    0.04276 =
         0.04448   -0.00937   -0.01661    0.00208
AFIX  43
H3    2    0.212349    0.345044    0.045406    11.00000   -1.20000
AFIX   0
PART 1
C15A  1    0.517766   -0.061558    0.127364    10.75000    0.03448    0.03132 =
         0.03472   -0.01105   -0.00995   -0.00217
AFIX  43
H15A  2    0.533352    0.006975    0.065922    10.75000   -1.20000
AFIX   0
PART 0
N1    3    0.641875    0.327699   -0.011564    11.00000    0.02665    0.03246 =
         0.03988   -0.01079   -0.00748    0.00202
C28   1    0.704239    0.246984   -0.027091    11.00000    0.03610    0.03664 =
         0.04193   -0.01570   -0.00505    0.00490
AFIX  43
H28   2    0.677027    0.172780    0.019044    11.00000   -1.20000
AFIX   0
C8    1    0.901732    0.120598    0.401129    11.00000    0.02891    0.03567 =
         0.04121   -0.01255   -0.01753    0.00231
AFIX  43
H8    2    0.918257    0.076770    0.466428    11.00000   -1.20000
AFIX   0
C24   1    0.681546    0.429905   -0.079167    11.00000    0.03284    0.03464 =
         0.04171   -0.00835   -0.00554    0.00085
AFIX  43
H24   2    0.638525    0.489011   -0.070941    11.00000   -1.20000
AFIX   0
C27   1    0.805305    0.264745   -0.105694    11.00000    0.03795    0.03663 =
         0.04462   -0.01474   -0.00293    0.00543
AFIX  43
H27   2    0.846686    0.204256   -0.112530    11.00000   -1.20000
AFIX   0
PART 1
C16A  1    0.530840   -0.158552    0.110111    10.75000    0.03737    0.03237 =
         0.03500   -0.01221   -0.00788   -0.00269
AFIX  43
H16A  2    0.554690   -0.156885    0.036592    10.75000   -1.20000
AFIX   0
PART 0
N2    3    0.974893    0.502128   -0.340168    11.00000    0.03044    0.03069 =
         0.04442   -0.01679   -0.01141    0.00231
C26   1    0.846429    0.373544   -0.175671    11.00000    0.03103    0.03635 =
         0.04285   -0.01519   -0.01127    0.00189
C29   1    0.954863    0.397973   -0.260774    11.00000    0.03118    0.03334 =
         0.04326   -0.01450   -0.01128    0.00265
C25   1    0.781853    0.455346   -0.160870    11.00000    0.03217    0.03537 =
         0.04336   -0.00904   -0.00581    0.00240
AFIX  43
H25   2    0.805887    0.530318   -0.206964    11.00000   -1.20000
AFIX   0
C30   1    1.030221    0.318423   -0.262347    11.00000    0.03455    0.03299 =
         0.03927   -0.01384   -0.01003    0.00368
AFIX  43
H30   2    1.012934    0.246582   -0.205858    11.00000   -1.20000
AFIX   0
C31   1    1.130141    0.342791   -0.345332    11.00000    0.03208    0.03622 =
         0.04021   -0.01372   -0.01087    0.00376
C35   1    1.003564    0.709612   -0.505181    11.00000    0.03791    0.03716 =
         0.04671   -0.01349   -0.01717    0.00360
AFIX  43
H35   2    0.935604    0.684338   -0.447893    11.00000   -1.20000
AFIX   0
C33   1    1.072448    0.527607   -0.422111    11.00000    0.03105    0.03295 =
         0.04183   -0.01643   -0.01209    0.00132
C40   1    1.267535    0.252715   -0.454581    11.00000    0.03064    0.03628 =
         0.04210   -0.01565   -0.01309    0.00373
AFIX  43
H40   2    1.266500    0.313260   -0.519585    11.00000   -1.20000
AFIX   0
C43   1    1.206536    0.162831   -0.257865    11.00000    0.03970    0.04408 =
         0.04297   -0.01209   -0.01427    0.01019
AFIX  43
H43   2    1.165765    0.160916   -0.186244    11.00000   -1.20000
AFIX   0
C34   1    1.088601    0.641026   -0.507265    11.00000    0.03481    0.03404 =
         0.04393   -0.01516   -0.01469    0.00059
C39   1    1.203592    0.253454   -0.352479    11.00000    0.03228    0.03839 =
         0.04076   -0.01335   -0.01216    0.00567
C32   1    1.150597    0.449949   -0.426487    11.00000    0.03119    0.03619 =
         0.04003   -0.01436   -0.00981    0.00303
AFIX  43
H32   2    1.218076    0.470144   -0.485022    11.00000   -1.20000
AFIX   0
N4    3    1.330301    0.171136   -0.465774    11.00000    0.02952    0.03536 =
         0.04184   -0.01350   -0.01306    0.00387
N3    3    1.109815    0.854355   -0.669573    11.00000    0.04088    0.03939 =
         0.05098   -0.00973   -0.01987   -0.00114
C42   1    1.268551    0.076741   -0.268955    11.00000    0.04066    0.04476 =
         0.04250   -0.01170   -0.01431    0.01127
AFIX  43
H42   2    1.268964    0.014206   -0.205240    11.00000   -1.20000
AFIX   0
C36   1    1.016919    0.814982   -0.586173    11.00000    0.04161    0.03984 =
         0.05041   -0.01063   -0.01850    0.00364
AFIX  43
H36   2    0.957682    0.860826   -0.582090    11.00000   -1.20000
AFIX   0
C38   1    1.185290    0.682862   -0.594699    11.00000    0.03827    0.03908 =
         0.04652   -0.01145   -0.01269    0.00023
AFIX  43
H38   2    1.245804    0.638813   -0.601167    11.00000   -1.20000
AFIX   0
C37   1    1.192501    0.789341   -0.672233    11.00000    0.04130    0.04126 =
         0.04940   -0.00947   -0.01528   -0.00025
AFIX  43
H37   2    1.259694    0.817302   -0.730083    11.00000   -1.20000
AFIX   0
C41   1    1.330121    0.081836   -0.373201    11.00000    0.03813    0.04361 =
         0.04227   -0.01233   -0.01506    0.00904
AFIX  43
H41   2    1.372998    0.022442   -0.380751    11.00000   -1.20000
AFIX   0
PART -1
C16B  1    0.439843   -0.164426    0.395466    10.25000    0.03203    0.03198 =
         0.03262   -0.01220   -0.01045    0.00211
AFIX  43
H16B  2    0.420283   -0.143006    0.457490    10.25000   -1.20000
AFIX   0
C22A  1    0.551569    0.647566    0.110057    10.25000    0.03415    0.03054 =
         0.04207   -0.01098   -0.01432   -0.00001
AFIX  43
H22A  2    0.577333    0.631687    0.044720    10.25000   -1.20000
AFIX   0
C20A  1    0.474477    0.578042    0.314469    10.25000    0.03069    0.03015 =
         0.04233   -0.01013   -0.01448    0.00070
C15B  1    0.471741   -0.083401    0.280041    10.25000    0.03169    0.03162 =
         0.03290   -0.01233   -0.01036    0.00195
C21A  1    0.505564    0.555797    0.221878    10.25000    0.03050    0.02983 =
         0.04289   -0.01028   -0.01396    0.00091
C23A  1    0.555449    0.751002    0.104491    10.25000    0.03398    0.03059 =
         0.04072   -0.01092   -0.01431    0.00050
AFIX  43
H23A  2    0.586541    0.809029    0.034643    10.25000   -1.20000
AFIX   0
C17B  1    0.440743   -0.280778    0.406810    10.25000    0.03256    0.03202 =
         0.03323   -0.01274   -0.01151    0.00136
AFIX  43
H17B  2    0.416876   -0.338327    0.478049    10.25000   -1.20000
AFIX   0
C18B  1    0.479548   -0.307366    0.305214    10.25000    0.03223    0.03221 =
         0.03256   -0.01224   -0.01055    0.00219
PART 1
C19A  1    0.455010   -0.362493    0.399615    10.75000    0.03315    0.03164 =
         0.03395   -0.01312   -0.01164    0.00041
AFIX  43
H19A  2    0.436932   -0.364029    0.472826    10.75000   -1.20000
AFIX   0
PART -1
C24A  1    0.513777    0.776625    0.201495    10.25000    0.03276    0.03067 =
         0.03966   -0.01002   -0.01417    0.00043
C14B  1    0.506544   -0.108103    0.192482    10.25000    0.03260    0.03221 =
         0.03276   -0.01217   -0.01031   -0.00081

PART 0
AFIX   6
O9    4    1.117033    1.017900   -0.877858    11.00000    0.21247    0.08975 =
         0.10055   -0.02641   -0.07992    0.06142
H9A   2    1.096528    1.081014   -0.873793    11.00000   -1.50000
H9B   2    1.108349    0.974268   -0.809607    11.00000   -1.50000
AFIX   0

O10   4    0.982647    0.072915   -0.020082    11.00000    0.22803    0.16728 =
         0.28017   -0.03928   -0.06788    0.04288
C11   1    0.853274    0.247360    0.207947    11.00000    0.02638    0.02909 =
         0.05019   -0.00866   -0.02164    0.00444
AFIX  43
H11   2    0.836101    0.287610    0.142120    11.00000   -1.20000
AFIX   0
HKLF 4


REM  P-1 in P-1 #2
REM wR2 = 0.2243, GooF = S = 1.063, Restrained GooF = 1.038 for all data
REM R1 = 0.0980 for 4496 Fo > 4sig(Fo) and 0.1797 for all 8331 data
REM 635 parameters refined using 1236 restraints

END

WGHT      0.0525     15.4132

REM Highest difference peak  0.826,  deepest hole -1.115,  1-sigma level  0.122
Q1    1   0.5394  0.2258  0.1177  11.00000  0.05    0.83
Q2    1   0.4531  0.2217  0.1120  11.00000  0.05    0.70
Q3    1   0.4188  0.2565  0.3983  11.00000  0.05    0.69
Q4    1   0.5821  0.3583  0.1653  11.00000  0.05    0.67
Q5    1   0.4635  0.2022  0.3027  11.00000  0.05    0.67
Q6    1   0.5368  0.1414  0.3640  11.00000  0.05    0.63
Q7    1   0.5003  0.2641  0.3855  11.00000  0.05    0.62
Q8    1   0.3963  0.2385  0.2947  11.00000  0.05    0.60
Q9    1   0.5601  0.2991  0.0535  11.00000  0.05    0.59
;
_shelx_res_checksum                56883
_shelx_hkl_file
;
  -2   0   0  777.00   23.80
  -2   0   0  759.46   23.77
   2   0   0  764.26   23.79
   2   0   0  761.18   23.80
   2   0   0  735.83   23.80
   2   0   0  757.79   23.66
  -3   0   0  392.41   13.05
  -3   0   0  409.11   12.94
  -3   0   0  426.44   13.12
   3   0   0  404.50   13.11
   3   0   0  392.99   13.09
   3   0   0  387.34   13.09
   3   0   0  401.43   12.89
  -4   0   0  218.74    7.95
  -4   0   0  231.09    8.00
  -4   0   0  235.02    7.89
   4   0   0  224.52    8.05
   4   0   0  234.88    8.09
   4   0   0  227.41    8.06
   4   0   0  228.72    7.76
  -5   0   0   38.45    2.55
  -5   0   0   39.10    2.51
   5   0   0   32.97    2.53
   5   0   0   40.49    2.29
   5   0   0   36.86    2.62
   5   0   0   35.85    2.59
  -6   0   0  104.61    4.57
   6   0   0  108.45    4.41
   6   0   0  101.10    4.80
   6   0   0  104.28    4.83
   7   0   0    0.67    1.43
   7   0   0    0.50    1.20
   7   0   0    0.41    1.58
   8   0   0    3.21    1.59
   8   0   0    4.35    1.78
   8   0   0    8.18    2.14
   9   0   0   12.09    2.49
   9   0   0    3.95    2.00
  10   0   0    0.96    1.87
  10   0   0   -0.18    2.39
  11   0   0    1.12    2.24
  11   0   0    0.90    2.59
  12   0   0    0.65    2.64
  12   0   0    2.01    3.20
  13   0   0    9.12    3.84
  13   0   0    4.07    3.07
  14   0   0    2.00    3.53
  14   0   0    9.51    3.95
  15   0   0    4.46    4.05
  15   0   0   -0.60    3.88
  15  -1   0    2.12    4.18
  15  -1   0    7.31    4.30
  14  -1   0    7.88    4.10
  14  -1   0   10.71    3.98
  13  -1   0   56.26    5.89
  13  -1   0   28.89    4.53
  12  -1   0   38.53    4.66
  12  -1   0   29.26    4.12
  11  -1   0   25.85    3.62
  11  -1   0   36.64    4.13
  10  -1   0   54.41    4.34
  10  -1   0   60.92    5.07
   9  -1   0    9.20    2.20
   9  -1   0   17.09    2.69
   8  -1   0   28.05    2.93
   8  -1   0   23.15    2.65
   7  -1   0   -0.23    1.15
   7  -1   0    0.17    1.31
   6  -1   0   74.00    3.97
   6  -1   0   87.10    4.26
   5  -1   0   10.77    1.95
   5  -1   0   10.84    1.68
   5  -1   0   12.97    1.63
  -5   1   0   12.21    1.72
   4  -1   0   17.70    1.95
   4  -1   0   12.91    1.79
  -4   1   0   15.36    1.68
   3  -1   0    3.67    1.31
  -3   1   0    4.43    1.13
   2  -1   0   63.28    2.54
   2  -1   0   59.72    2.30
  -2   1   0   61.26    2.31
  -2   1   0   58.11    2.47
   1  -1   0    9.46    0.64
   1  -1   0    8.76    0.70
  -1   1   0    8.35    0.68
  -1   1   0    7.85    0.60
   0  -1   0    0.03    0.33
   0  -1   0    1.83    0.36
   0   1   0    1.82    0.37
   0   1   0    1.20    0.34
   0   1   0    2.49    0.34
  -1  -1   0   15.70    1.08
  -1  -1   0   16.19    1.01
  -1  -1   0   14.31    1.04
  -1  -1   0   16.16    0.94
   1   1   0   16.24    1.04
   1   1   0   15.23    0.99
   1   1   0   14.28    1.07
   1   1   0   15.69    1.05
  -2  -1   0    5.94    1.03
  -2  -1   0    7.45    0.98
  -2  -1   0    8.26    1.20
  -2  -1   0    8.30    1.08
   2   1   0    7.32    1.07
   2   1   0    5.90    0.99
   2   1   0    7.82    1.08
   2   1   0    8.60    1.20
  -3  -1   0   10.67    1.45
  -3  -1   0   13.73    1.47
  -3  -1   0   11.88    1.44
   3   1   0   10.23    1.48
   3   1   0    9.71    1.45
   3   1   0    9.37    1.40
   3   1   0   10.01    1.27
  -4  -1   0   10.70    1.65
  -4  -1   0   13.40    1.55
  -4  -1   0   13.51    1.63
   4   1   0   10.69    1.66
   4   1   0    7.29    1.24
   4   1   0   12.91    1.90
   4   1   0    9.89    1.54
  -5  -1   0    3.31    1.45
  -5  -1   0   -2.34    0.87
  -5  -1   0    2.75    1.20
   5   1   0    1.74    1.37
   5   1   0    0.25    1.47
   5   1   0    2.40    1.26
   5   1   0    0.36    1.08
  -6  -1   0   14.66    2.02
   6   1   0   11.39    1.68
   6   1   0   12.68    2.27
   6   1   0   12.01    1.91
  -7  -1   0   75.81    4.04
   7   1   0   74.78    4.25
   7   1   0   74.53    3.76
   7   1   0   71.35    4.09
  -8  -1   0   92.73    4.76
   8   1   0   84.84    4.80
   8   1   0   88.12    4.95
  -9  -1   0  146.77    6.32
   9   1   0  135.14    6.64
   9   1   0  120.97    6.40
  10   1   0   12.53    2.79
  10   1   0   26.00    3.53
  11   1   0   52.51    4.94
  11   1   0   45.12    4.74
  12   1   0    0.59    2.98
  12   1   0    6.90    3.26
  13   1   0    4.51    3.45
  13   1   0    0.74    3.45
  14   1   0    1.43    3.52
  14   1   0    5.51    4.32
  15   1   0    5.21    4.18
  15   1   0    0.62    4.34
  15  -2   0    5.77    4.13
  15  -2   0    3.94    4.45
  14  -2   0   16.56    4.16
  14  -2   0    7.13    3.90
  13  -2   0    7.77    3.38
  13  -2   0   13.78    3.89
  12  -2   0    1.74    2.94
  12  -2   0   -1.59    2.27
  11  -2   0    9.92    2.94
  11  -2   0    5.33    2.61
  10  -2   0   -0.20    1.73
  10  -2   0    2.82    2.07
   9  -2   0    6.48    1.93
   9  -2   0    7.19    2.05
   8  -2   0   -0.47    1.44
   8  -2   0   -1.33    1.60
   7  -2   0    5.07    1.56
   7  -2   0    6.82    1.97
   6  -2   0   67.48    3.57
   6  -2   0   79.89    4.01
   6  -2   0   70.26    3.86
   5  -2   0    0.39    1.48
  -5   2   0    0.26    1.14
   4  -2   0   21.05    1.58
   4  -2   0   27.29    2.27
  -4   2   0   22.66    1.99
   3  -2   0   12.69    1.32
   3  -2   0   13.25    1.82
  -3   2   0   11.53    1.26
   2  -2   0   61.84    2.53
   2  -2   0   59.28    2.32
  -2   2   0   60.34    2.46
  -2   2   0   58.07    2.29
   1  -2   0  123.82    4.18
   1  -2   0  122.64    4.21
  -1   2   0  119.57    4.16
  -1   2   0  124.77    4.26
   0  -2   0  891.67   27.29
   0  -2   0  892.38   27.20
   0  -2   0  869.68   27.15
   0   2   0  872.45   27.20
   0   2   0  843.78   27.14
   0   2   0  869.44   27.27
  -1  -2   0    7.65    0.85
  -1  -2   0   10.16    1.16
  -1  -2   0    7.15    0.91
  -1  -2   0    5.95    1.08
  -1  -2   0    6.95    0.98
   1   2   0    5.10    0.96
   1   2   0    5.96    0.75
   1   2   0    7.20    1.00
   1   2   0    6.80    0.91
   1   2   0    8.39    1.22
  -2  -2   0   74.04    3.16
  -2  -2   0   70.06    3.02
  -2  -2   0   70.81    3.18
  -2  -2   0   71.96    2.95
   2   2   0   69.92    3.08
   2   2   0   70.54    3.14
   2   2   0   71.03    3.03
   2   2   0   74.27    3.15
  -3  -2   0    3.27    1.09
  -3  -2   0    4.03    1.13
  -3  -2   0    6.78    1.55
  -3  -2   0    5.39    1.34
   3   2   0    3.04    1.34
   3   2   0    3.35    1.12
   3   2   0    4.57    1.57
   3   2   0    3.43    1.25
  -4  -2   0    5.27    1.46
  -4  -2   0    4.96    1.24
  -4  -2   0    7.78    1.41
  -4  -2   0    6.16    1.72
   4   2   0    7.95    1.68
   4   2   0    4.97    1.53
   4   2   0    6.33    1.53
   4   2   0    6.60    1.33
  -5  -2   0   51.39    2.98
  -5  -2   0   46.94    2.85
  -5  -2   0   49.98    3.28
   5   2   0   51.34    3.18
   5   2   0   52.37    2.94
   5   2   0   53.95    3.18
   5   2   0   52.10    3.20
  -6  -2   0    2.79    1.71
   6   2   0    2.51    1.78
   6   2   0    1.77    1.27
   6   2   0    1.72    1.59
  -7  -2   0   40.33    3.33
   7   2   0   39.81    3.25
   7   2   0   35.78    3.23
  -8  -2   0   30.92    3.03
   8   2   0   22.16    3.04
   8   2   0   17.20    2.59
  -9  -2   0    5.06    2.25
   9   2   0    6.13    2.46
   9   2   0    3.95    2.25
 -10  -2   0    2.16    2.35
  10   2   0   -1.70    2.47
  10   2   0    1.34    2.65
 -11  -2   0    1.25    2.46
  11   2   0    1.85    2.84
  11   2   0    2.74    3.09
  12   2   0   -0.04    3.01
  12   2   0   -1.13    3.23
  13   2   0   -1.28    3.40
  13   2   0   -2.65    3.36
  14   2   0   -5.24    3.33
  14   2   0   -0.31    3.92
  15   2   0    0.46    4.04
  15   2   0   -1.44    4.35
  15  -3   0   14.51    4.51
  15  -3   0   11.46    4.78
  14  -3   0   19.15    4.47
  14  -3   0   23.73    4.78
  13  -3   0   23.45    4.33
  13  -3   0   29.95    4.63
  12  -3   0   29.32    4.09
  12  -3   0   32.09    4.36
  11  -3   0   14.41    2.86
  11  -3   0   18.04    3.02
  10  -3   0   19.89    3.02
  10  -3   0   22.25    3.07
   9  -3   0    1.22    1.57
   9  -3   0    3.83    2.14
   8  -3   0    4.71    1.91
   8  -3   0    5.15    2.00
   7  -3   0    3.07    1.72
   7  -3   0    1.65    1.52
   6  -3   0   37.18    3.14
   5  -3   0   59.71    2.98
   5  -3   0   62.57    3.52
  -5   3   0   66.18    3.10
   4  -3   0   11.58    1.96
   4  -3   0    9.41    1.42
  -4   3   0    8.79    1.35
   3  -3   0   12.79    1.48
   3  -3   0   14.61    1.20
  -3   3   0   11.81    1.10
   2  -3   0   -0.15    1.00
   2  -3   0    1.24    0.85
  -2   3   0   -0.27    0.72
   1  -3   0    3.69    1.00
   1  -3   0    1.20    0.85
  -1   3   0    1.49    0.98
  -1   3   0    0.04    0.74
   0  -3   0   39.67    2.05
   0  -3   0   42.67    2.05
   0  -3   0   41.93    2.26
   0   3   0   44.83    2.24
   0   3   0   38.60    1.96
   0   3   0   39.56    2.29
  -1  -3   0    6.92    1.40
  -1  -3   0    9.62    1.43
  -1  -3   0    7.99    1.08
  -1  -3   0    9.64    1.15
   1   3   0    9.27    1.34
   1   3   0   10.44    1.63
   1   3   0    9.95    1.45
   1   3   0    7.70    0.99
  -2  -3   0   24.12    1.93
  -2  -3   0   27.48    1.83
  -2  -3   0   28.95    2.02
  -2  -3   0   25.08    1.73
  -2  -3   0   27.26    2.15
   2   3   0   24.48    1.98
   2   3   0   23.99    1.57
   2   3   0   36.67    2.60
   2   3   0   24.54    1.85
   2   3   0   23.98    1.98
  -3  -3   0   16.44    1.78
  -3  -3   0   15.87    1.61
  -3  -3   0   12.23    1.81
  -3  -3   0   16.69    1.86
   3   3   0   12.94    1.68
   3   3   0   17.72    1.98
   3   3   0   13.08    1.65
   3   3   0   18.51    2.07
  -4  -3   0   21.03    2.04
  -4  -3   0   22.22    2.02
  -4  -3   0   18.39    2.22
  -4  -3   0   20.49    2.27
   4   3   0   20.39    2.11
   4   3   0   19.91    2.20
   4   3   0   22.17    2.36
   4   3   0   20.09    2.15
  -5  -3   0   24.03    2.17
  -5  -3   0   18.26    2.32
   5   3   0   17.81    2.11
   5   3   0   25.20    2.74
   5   3   0   15.11    2.25
  -6  -3   0   66.68    3.95
   6   3   0   66.40    3.83
   6   3   0   63.82    3.95
  -7  -3   0   68.18    4.17
   7   3   0   67.38    4.12
   7   3   0   63.29    4.12
  -8  -3   0   79.41    4.80
   8   3   0   82.20    4.86
   8   3   0   72.56    4.75
  -9  -3   0  140.97    6.86
   9   3   0  143.88    7.08
   9   3   0  142.99    7.06
 -10  -3   0    1.73    2.45
  10   3   0    3.23    2.83
  10   3   0    2.94    2.74
 -11  -3   0    1.90    2.80
  11   3   0   -0.58    2.83
  11   3   0    4.17    3.09
 -12  -3   0   -0.48    2.80
  12   3   0   -1.61    3.02
  12   3   0    0.59    3.40
  13   3   0   -3.83    3.29
  13   3   0   -0.81    3.34
  14   3   0    6.11    3.95
  14   3   0    3.36    4.08
  15  -4   0   15.12    4.71
  15  -4   0    4.45    4.31
  14  -4   0    2.84    3.74
  14  -4   0    6.83    3.78
  13  -4   0    0.00    3.17
  13  -4   0   -0.44    2.79
  12  -4   0    2.94    2.52
  12  -4   0    1.03    2.54
  11  -4   0    0.69    2.27
  11  -4   0    3.80    2.60
  10  -4   0    0.34    1.70
  10  -4   0   -0.91    2.01
   9  -4   0    4.64    2.21
   9  -4   0    0.95    2.05
   8  -4   0    0.14    1.86
   8  -4   0    5.54    2.07
   7  -4   0    6.84    1.58
   7  -4   0    6.57    2.01
   6  -4   0   91.51    4.55
   6  -4   0   89.71    4.05
   5  -4   0    3.67    1.36
   5  -4   0    4.04    1.78
   4  -4   0  140.55    5.43
   3  -4   0    1.44    0.94
   3  -4   0    2.80    1.26
  -3   4   0    1.59    0.82
   2  -4   0    0.82    0.85
   2  -4   0    0.82    1.18
   2  -4   0    1.30    0.95
  -2   4   0   -0.48    0.79
  -2   4   0   -0.40    1.13
   1  -4   0    2.83    1.10
   1  -4   0    3.96    1.10
   1  -4   0    5.53    1.23
  -1   4   0    4.98    1.21
  -1   4   0    2.67    0.91
   0  -4   0   61.48    3.08
   0  -4   0   62.02    2.80
   0  -4   0   59.94    2.79
   0   4   0   60.06    3.10
   0   4   0   58.73    2.69
   0   4   0   62.49    3.05
  -1  -4   0   19.60    1.66
  -1  -4   0   17.59    1.99
  -1  -4   0   15.47    1.50
  -1  -4   0   19.95    1.95
   1   4   0   14.22    1.67
   1   4   0   16.26    1.45
   1   4   0   17.80    1.94
  -2  -4   0   28.56    2.27
  -2  -4   0   29.36    2.01
  -2  -4   0   30.14    1.93
  -2  -4   0   29.13    2.36
  -2  -4   0   33.42    2.63
   2   4   0   30.33    2.38
   2   4   0   31.26    2.18
   2   4   0   33.09    2.62
   2   4   0   30.95    1.85
   2   4   0   27.70    2.33
  -3  -4   0   25.78    2.21
  -3  -4   0   24.46    1.88
  -3  -4   0   26.61    2.10
  -3  -4   0   27.61    2.37
  -3  -4   0   24.65    2.40
   3   4   0   24.19    1.72
   3   4   0   23.15    2.27
   3   4   0   26.83    2.34
   3   4   0   33.39    2.85
   3   4   0   23.89    2.10
  -4  -4   0    6.43    1.43
  -4  -4   0    7.32    1.83
  -4  -4   0    6.32    1.67
   4   4   0    4.78    1.59
   4   4   0    7.38    1.89
   4   4   0    6.89    1.80
  -5  -4   0    9.69    1.80
  -5  -4   0    4.63    1.77
  -5  -4   0    6.24    1.90
   5   4   0    9.68    2.07
   5   4   0    3.59    1.82
  -6  -4   0    3.18    1.84
   6   4   0   -0.02    1.76
   6   4   0   -0.72    1.66
  -7  -4   0    4.09    2.03
   7   4   0    1.67    1.95
   7   4   0    2.00    2.15
  -8  -4   0    2.79    2.30
   8   4   0   -0.86    2.18
   8   4   0    3.97    2.48
  -9  -4   0   39.56    4.03
   9   4   0   38.61    4.19
   9   4   0   53.27    4.74
 -10  -4   0    3.84    2.76
  10   4   0   -0.62    2.75
  10   4   0    5.42    3.13
 -11  -4   0    2.51    2.95
  11   4   0   -1.12    2.99
  11   4   0    2.59    2.99
 -12  -4   0   -3.53    3.19
  12   4   0    3.69    3.52
  12   4   0    0.06    3.39
 -13  -4   0    3.08    3.29
  13   4   0    1.78    3.44
  13   4   0   -0.79    3.39
  14   4   0   -3.18    3.82
  14   4   0    4.45    3.92
  14  -5   0    1.60    3.16
  14  -5   0   10.68    4.03
  13  -5   0    0.15    2.59
  13  -5   0    1.18    3.31
  12  -5   0   12.20    3.00
  12  -5   0   18.20    3.82
  11  -5   0    7.78    3.08
  11  -5   0    6.80    2.43
  10  -5   0    1.93    2.40
  10  -5   0    2.35    2.46
   9  -5   0    9.27    2.54
   9  -5   0    8.70    2.51
   8  -5   0   16.63    2.70
   7  -5   0   21.05    2.42
   7  -5   0   22.52    2.82
   6  -5   0   70.38    3.72
   6  -5   0   68.67    4.17
   5  -5   0    8.01    2.07
   5  -5   0   11.16    1.82
   4  -5   0   28.38    2.41
   4  -5   0   29.85    2.08
   3  -5   0   -2.97    1.09
   3  -5   0    2.59    1.11
  -3   5   0   -1.11    0.89
   2  -5   0    6.00    1.31
   2  -5   0    4.57    1.15
  -2   5   0    3.00    1.05
  -2   5   0    3.78    1.43
   1  -5   0    2.14    1.06
   1  -5   0    1.11    1.01
   1  -5   0    1.10    1.27
  -1   5   0    1.20    0.92
  -1   5   0   -0.25    1.20
   0  -5   0    4.55    1.40
   0  -5   0    8.05    1.40
   0  -5   0    8.05    1.32
   0   5   0    8.29    1.23
   0   5   0    4.34    1.42
  -1  -5   0   13.84    1.63
  -1  -5   0   15.60    2.05
  -1  -5   0   13.99    1.94
  -1  -5   0   14.68    1.60
   1   5   0   16.42    1.55
   1   5   0   10.11    1.64
   1   5   0   13.89    1.94
  -2  -5   0   32.13    2.59
  -2  -5   0   35.52    2.37
  -2  -5   0   35.35    2.88
  -2  -5   0   35.35    2.29
   2   5   0   38.83    2.72
   2   5   0   38.21    2.16
   2   5   0   38.42    2.89
   2   5   0   37.61    2.72
  -3  -5   0   40.57    2.57
  -3  -5   0   42.83    3.08
  -3  -5   0   42.81    2.89
  -3  -5   0   39.52    2.52
   3   5   0   46.21    3.23
   3   5   0   42.58    2.32
   3   5   0   36.95    2.78
   3   5   0   46.49    2.98
  -4  -5   0   42.96    2.81
  -4  -5   0   44.73    3.22
  -4  -5   0   46.27    3.17
  -4  -5   0   42.85    2.60
   4   5   0   43.18    2.40
   4   5   0   41.84    2.99
   4   5   0   43.89    3.01
   4   5   0   42.87    3.27
  -5  -5   0   55.97    3.90
  -5  -5   0   61.64    3.93
   5   5   0   56.57    3.82
   5   5   0   63.85    3.65
  -6  -5   0   60.44    4.36
   6   5   0   59.13    4.12
   6   5   0   67.15    4.06
  -7  -5   0  131.66    6.47
   7   5   0  119.99    6.23
   7   5   0  129.07    6.08
  -8  -5   0   79.91    5.41
   8   5   0   81.17    5.23
   8   5   0   80.91    5.01
  -9  -5   0   58.43    5.21
   9   5   0   59.43    4.91
   9   5   0   59.32    5.25
 -10  -5   0    0.88    2.92
  10   5   0    1.43    2.66
  10   5   0   -0.19    2.62
 -11  -5   0   -1.62    2.77
  11   5   0   -1.43    3.01
  11   5   0    3.95    3.00
 -12  -5   0    0.03    3.30
  12   5   0    1.73    3.10
  12   5   0   -0.19    3.58
 -13  -5   0    2.07    3.83
  13   5   0    9.00    3.75
  13   5   0   -2.01    3.58
 -14  -5   0   -4.19    3.72
  14   5   0   -3.98    3.75
  14   5   0    4.26    4.02
  14  -6   0    3.14    3.50
  14  -6   0   -1.24    3.80
  13  -6   0   -3.58    3.10
  13  -6   0    4.87    3.15
  12  -6   0    3.56    3.32
  12  -6   0    0.21    2.63
  11  -6   0    4.16    3.11
  11  -6   0    5.88    2.92
  10  -6   0   14.32    3.31
  10  -6   0    8.94    3.05
   9  -6   0   22.85    3.28
   8  -6   0   65.11    3.96
   8  -6   0   57.46    4.38
   7  -6   0   54.24    4.13
   7  -6   0   55.25    3.68
   6  -6   0  245.12    9.35
   6  -6   0  260.32    8.85
   6  -6   0  245.80    9.75
   5  -6   0  245.65    8.40
   5  -6   0  225.79    8.73
   4  -6   0  206.63    7.42
   4  -6   0  201.48    7.73
   3  -6   0   58.09    3.10
   3  -6   0   59.58    3.36
   3  -6   0   60.32    3.16
  -3   6   0   59.07    3.42
   2  -6   0    3.81    1.22
   2  -6   0    3.32    1.43
   2  -6   0    0.51    1.23
  -2   6   0   -0.03    1.43
   1  -6   0   20.60    1.93
   1  -6   0   26.68    2.37
   1  -6   0   21.06    2.05
  -1   6   0   20.29    2.16
   0  -6   0   19.71    1.88
   0  -6   0   19.56    2.16
   0  -6   0   17.76    1.91
   0   6   0   15.66    1.99
  -1  -6   0    4.37    1.32
  -1  -6   0    6.59    1.74
  -1  -6   0    7.01    1.44
   1   6   0    7.69    1.86
  -2  -6   0  129.86    5.66
  -2  -6   0  123.50    5.02
  -2  -6   0  124.04    5.13
   2   6   0  128.85    5.35
  -3  -6   0   34.77    2.59
  -3  -6   0   32.92    2.74
  -3  -6   0   30.45    2.86
  -3  -6   0   32.44    2.45
   3   6   0   41.82    3.11
   3   6   0   36.03    3.28
  -4  -6   0    7.01    1.94
  -4  -6   0   10.58    1.66
  -4  -6   0   10.06    2.15
   4   6   0   12.53    2.39
   4   6   0    9.92    2.13
  -5  -6   0    5.41    2.06
  -5  -6   0    4.43    1.95
   5   6   0    9.80    2.22
   5   6   0    7.34    2.26
  -6  -6   0    8.01    2.49
   6   6   0    7.39    2.51
   6   6   0   13.31    2.48
  -7  -6   0    0.19    2.38
   7   6   0    3.51    2.48
   7   6   0    2.70    2.31
  -8  -6   0   17.87    3.48
   8   6   0   11.34    3.03
   8   6   0   10.93    2.97
  -9  -6   0   47.40    4.82
   9   6   0   42.70    4.43
   9   6   0   41.20    4.80
 -10  -6   0    3.22    3.26
  10   6   0    0.93    3.14
  10   6   0    4.15    3.08
 -11  -6   0    0.42    3.42
  11   6   0    4.80    3.52
  11   6   0    4.71    3.37
 -12  -6   0    9.22    3.61
  12   6   0    6.24    3.77
  12   6   0   12.07    4.15
 -13  -6   0    6.40    4.21
  13   6   0    7.29    4.06
  13   6   0    5.93    4.03
  14  -7   0    1.29    4.03
  14  -7   0   -1.77    3.36
  13  -7   0    0.60    2.81
  13  -7   0    3.36    3.78
  12  -7   0    0.15    3.17
  12  -7   0   -4.84    3.30
  11  -7   0   11.67    3.40
  11  -7   0    9.51    3.46
  10  -7   0   35.62    4.20
   9  -7   0   20.25    2.94
   9  -7   0   14.37    3.10
   8  -7   0   43.60    3.84
   8  -7   0   33.98    3.82
   7  -7   0   35.94    3.45
   7  -7   0   29.00    3.54
   6  -7   0   11.21    2.40
   6  -7   0   12.98    2.43
   6  -7   0   15.92    1.97
   5  -7   0   15.33    1.96
   5  -7   0   12.96    2.23
   4  -7   0    5.02    1.74
   4  -7   0   -0.05    1.33
   3  -7   0    2.85    1.65
   3  -7   0    6.23    1.57
   3  -7   0    3.03    1.37
  -3   7   0    1.86    1.68
   2  -7   0   18.24    2.20
   2  -7   0   16.34    1.92
   1  -7   0    2.20    1.31
   1  -7   0    1.91    1.53
   0  -7   0   13.50    1.94
   0  -7   0   12.92    2.07
   0  -7   0   12.66    1.72
  -1  -7   0   36.37    3.16
  -1  -7   0   33.47    2.56
  -1  -7   0   35.64    2.60
   1   7   0   38.97    2.90
  -2  -7   0   23.59    2.76
  -2  -7   0   22.33    2.15
   2   7   0   23.05    2.54
  -3  -7   0  186.33    7.65
  -3  -7   0  175.96    6.90
   3   7   0  181.88    7.17
  -4  -7   0   42.53    2.99
  -4  -7   0   37.09    3.57
  -4  -7   0   40.93    3.31
   4   7   0   41.49    3.88
   4   7   0   48.68    3.71
  -5  -7   0   29.82    3.30
  -5  -7   0   35.85    3.24
  -5  -7   0   30.65    2.64
   5   7   0   29.61    3.56
   5   7   0   32.19    3.33
  -6  -7   0   42.85    4.16
   6   7   0   41.89    4.31
   6   7   0   47.51    4.04
  -7  -7   0   27.68    3.88
   7   7   0   27.64    3.95
   7   7   0   33.28    3.79
  -8  -7   0    1.46    3.19
   8   7   0    0.78    2.87
   8   7   0    1.46    2.66
  -9  -7   0    6.16    3.41
   9   7   0    2.32    2.98
   9   7   0    4.44    3.21
 -10  -7   0    3.17    3.64
  10   7   0   -1.13    3.13
  10   7   0    0.53    3.06
 -11  -7   0   -0.22    3.51
  11   7   0   -2.41    3.49
  11   7   0    0.06    3.48
 -12  -7   0    1.93    3.95
  12   7   0   -1.18    3.66
  12   7   0   -1.09    3.76
 -13  -7   0   -0.68    4.04
  13   7   0    1.87    4.34
  13   7   0   -2.44    4.15
  13  -8   0    3.78    3.97
  13  -8   0    5.72    3.84
  12  -8   0    1.89    3.33
  12  -8   0    0.20    3.34
  12  -8   0    3.31    3.39
  11  -8   0    1.87    3.12
  11  -8   0    1.09    2.87
  11  -8   0   -1.37    3.15
  10  -8   0    3.85    2.92
  10  -8   0    6.22    2.87
   9  -8   0   22.90    3.47
   9  -8   0   25.63    3.68
   8  -8   0    5.50    2.80
   8  -8   0    1.58    2.54
   7  -8   0   16.38    3.25
   7  -8   0   22.53    3.17
   7  -8   0   26.65    2.68
   6  -8   0   32.59    3.49
   6  -8   0   36.37    2.97
   5  -8   0   27.84    2.66
   5  -8   0   31.57    3.24
   4  -8   0    5.61    1.72
   4  -8   0    3.67    1.64
   4  -8   0    0.14    1.83
   3  -8   0    1.82    1.65
   3  -8   0    0.91    1.42
   3  -8   0   -0.14    1.60
   2  -8   0   27.82    2.78
   2  -8   0   25.13    2.37
   1  -8   0   67.33    3.67
   1  -8   0   74.24    4.18
   0  -8   0   48.81    3.19
   0  -8   0   54.68    3.82
  -1  -8   0   43.38    3.09
  -1  -8   0   48.19    3.67
  -2  -8   0   46.14    3.11
  -2  -8   0   38.56    3.54
   2   8   0   42.92    3.43
  -3  -8   0    4.65    1.71
  -3  -8   0    3.47    1.95
   3   8   0    5.72    2.15
  -4  -8   0    9.15    2.45
  -4  -8   0   12.34    2.13
   4   8   0   11.26    2.61
  -5  -8   0    3.62    2.35
  -5  -8   0    7.08    2.06
  -5  -8   0    3.65    2.28
   5   8   0    2.57    2.52
   5   8   0    2.70    2.25
  -6  -8   0   16.52    2.65
  -6  -8   0   20.98    3.44
   6   8   0   19.18    3.56
   6   8   0   23.09    3.41
  -7  -8   0   10.50    3.46
   7   8   0   10.27    3.04
   7   8   0    4.83    3.05
  -8  -8   0   11.32    3.61
   8   8   0    3.02    3.08
   8   8   0    5.99    3.11
  -9  -8   0    6.99    3.65
   9   8   0    1.03    3.10
   9   8   0    3.06    3.30
 -10  -8   0    7.23    4.04
  10   8   0   12.25    3.99
  10   8   0    2.12    3.54
 -11  -8   0    8.11    4.30
  11   8   0   14.11    4.21
  11   8   0   13.90    4.42
 -12  -8   0   13.95    4.88
  12   8   0   16.54    5.07
  12   8   0   13.72    4.59
  13  -9   0    5.35    4.23
  12  -9   0    7.77    4.00
  12  -9   0    9.15    3.76
  12  -9   0   12.21    4.10
  11  -9   0   10.87    3.84
  11  -9   0   11.33    3.64
  11  -9   0   24.29    4.23
  10  -9   0   11.34    3.41
  10  -9   0    8.22    3.04
   9  -9   0    7.25    3.24
   9  -9   0    4.74    3.00
   8  -9   0    8.24    3.06
   8  -9   0    3.39    2.83
   8  -9   0   10.37    2.27
   7  -9   0    7.78    2.20
   7  -9   0    4.82    2.61
   7  -9   0    0.02    2.52
   6  -9   0    5.11    2.10
   6  -9   0    7.15    2.56
   5  -9   0    5.06    2.36
   5  -9   0    8.56    2.20
   4  -9   0   13.98    2.82
   4  -9   0   18.27    2.61
   4  -9   0   23.00    2.61
   3  -9   0   13.91    2.67
   3  -9   0   13.95    2.23
   3  -9   0   14.82    2.60
   2  -9   0   23.34    3.00
   2  -9   0   31.84    3.20
   2  -9   0   28.66    2.80
   1  -9   0    8.48    2.24
   1  -9   0    5.70    1.71
   0  -9   0   20.56    2.92
   0  -9   0   17.85    2.30
  -1  -9   0   25.06    2.63
  -1  -9   0   30.29    3.26
  -2  -9   0   32.38    3.47
  -2  -9   0   36.99    3.04
   2   9   0   38.61    3.49
  -3  -9   0   27.31    2.85
  -3  -9   0   30.72    3.53
   3   9   0   30.82    3.38
  -4  -9   0    4.97    2.11
  -4  -9   0    4.84    2.41
   4   9   0    9.61    2.75
  -5  -9   0   -0.97    2.15
  -5  -9   0   -0.17    1.93
   5   9   0   -1.39    2.40
  -6  -9   0   -0.89    2.30
  -6  -9   0    2.92    2.92
   6   9   0   -0.35    2.69
   6   9   0    6.61    2.94
  -7  -9   0   27.41    4.47
  -7  -9   0   18.88    3.32
   7   9   0   22.82    3.89
   7   9   0   22.62    4.05
  -8  -9   0    7.67    3.75
   8   9   0   11.92    4.01
   8   9   0    5.59    3.30
  -9  -9   0   27.12    5.00
   9   9   0   16.82    4.28
   9   9   0   22.90    4.29
 -10  -9   0   18.72    4.78
  10   9   0    9.06    3.92
  10   9   0    7.71    4.03
 -11  -9   0   14.37    5.01
  11   9   0    9.35    4.18
  11   9   0   11.61    4.69
  12 -10   0   -5.25    3.60
  12 -10   0   -1.71    3.48
  12 -10   0   -0.62    3.85
  11 -10   0   -0.11    3.41
  11 -10   0    7.98    3.81
  10 -10   0    9.18    3.42
  10 -10   0    7.95    3.28
   9 -10   0   17.45    3.88
   9 -10   0   10.47    3.79
   8 -10   0    0.97    2.34
   8 -10   0    0.63    3.04
   8 -10   0    0.59    2.96
   7 -10   0    7.65    3.08
   7 -10   0    0.68    2.32
   6 -10   0    2.67    2.64
   6 -10   0    3.84    2.31
   5 -10   0   18.04    3.27
   5 -10   0   10.51    2.48
   4 -10   0    1.15    2.14
   4 -10   0   -2.80    2.11
   4 -10   0   -1.39    1.88
   3 -10   0    2.14    2.27
   3 -10   0    8.13    2.50
   3 -10   0    6.24    2.15
   2 -10   0   26.89    3.35
   2 -10   0   28.81    3.46
   2 -10   0   24.08    2.78
   1 -10   0    2.01    2.36
   1 -10   0   -0.18    1.68
   0 -10   0   -0.76    2.11
   0 -10   0    1.62    1.91
  -1 -10   0    5.41    2.37
  -1 -10   0    3.50    1.91
  -2 -10   0    4.55    2.36
  -2 -10   0    4.32    1.91
  -3 -10   0   11.28    2.38
  -3 -10   0    7.93    2.80
   3  10   0    9.27    2.78
  -4 -10   0   10.77    2.99
  -4 -10   0    7.86    2.41
   4  10   0    8.23    2.84
  -5 -10   0    8.87    3.07
  -5 -10   0    7.98    2.64
   5  10   0    9.01    3.03
  -6 -10   0    4.76    3.29
  -6 -10   0    7.92    2.79
   6  10   0    4.63    3.03
  -7 -10   0    7.54    3.99
  -7 -10   0   13.45    3.25
   7  10   0   16.70    3.63
  -8 -10   0   10.83    4.37
   8  10   0    3.87    3.58
   8  10   0    0.31    3.46
  -9 -10   0   13.10    4.66
   9  10   0    7.26    3.99
   9  10   0    5.50    3.88
 -10 -10   0   10.17    4.87
  10  10   0    4.47    3.97
  10  10   0   -3.10    3.95
  11 -11   0    5.08    3.98
  11 -11   0    7.03    3.83
  10 -11   0    4.97    3.65
  10 -11   0    4.60    3.90
   9 -11   0    1.91    3.44
   9 -11   0    7.38    3.69
   9 -11   0    1.29    2.58
   8 -11   0    2.72    3.33
   8 -11   0    9.22    2.87
   8 -11   0    1.65    3.33
   7 -11   0    7.44    2.77
   7 -11   0    6.52    3.35
   6 -11   0    4.53    3.19
   6 -11   0    4.60    2.59
   5 -11   0    9.46    2.63
   5 -11   0    1.88    3.08
   5 -11   0    9.73    2.74
   4 -11   0   10.00    2.74
   4 -11   0    4.40    3.00
   4 -11   0   10.41    2.71
   3 -11   0    4.42    2.52
   3 -11   0    3.92    2.32
   3 -11   0    0.85    2.50
   2 -11   0    2.97    2.52
   2 -11   0    1.37    2.43
   2 -11   0    2.02    2.03
   1 -11   0   30.52    3.73
   1 -11   0   25.53    2.90
   0 -11   0   22.68    2.98
   0 -11   0   30.13    3.63
  -1 -11   0   12.02    3.09
  -1 -11   0    9.12    2.37
  -2 -11   0   13.30    2.53
  -2 -11   0   16.30    3.30
  -3 -11   0   15.30    2.86
  -3 -11   0    9.95    3.15
   3  11   0   12.78    3.40
  -4 -11   0    1.02    2.90
  -4 -11   0   -1.60    2.30
   4  11   0   -0.38    2.80
  -5 -11   0    1.05    2.61
  -5 -11   0   -1.00    3.08
   5  11   0    1.82    3.17
  -6 -11   0    7.44    3.04
  -6 -11   0    1.51    3.52
   6  11   0    0.77    3.17
  -7 -11   0    6.03    4.39
  -7 -11   0   18.11    3.77
   7  11   0   13.02    3.79
  -8 -11   0    3.84    4.62
   8  11   0    9.02    4.02
  -9 -11   0    9.50    5.09
   9  11   0   13.20    4.28
  10 -12   0    1.32    3.19
  10 -12   0    1.33    3.93
  10 -12   0   -4.14    3.46
   9 -12   0    1.55    3.64
   9 -12   0    3.29    3.65
   9 -12   0    5.71    3.14
   8 -12   0   -2.08    3.45
   8 -12   0    0.23    3.41
   8 -12   0   -1.03    2.96
   7 -12   0   -0.60    2.88
   7 -12   0    5.05    3.68
   6 -12   0    6.15    2.86
   6 -12   0    4.21    3.43
   5 -12   0    5.03    3.38
   5 -12   0   10.80    3.12
   5 -12   0    7.08    2.75
   4 -12   0   13.49    3.47
   4 -12   0   17.24    3.25
   4 -12   0    8.64    3.09
   3 -12   0   57.72    4.92
   3 -12   0   49.06    4.26
   3 -12   0   48.76    4.95
   2 -12   0   15.41    3.33
   2 -12   0   19.73    3.13
   2 -12   0   13.69    3.65
   1 -12   0   11.34    2.73
   1 -12   0   14.41    3.50
   1 -12   0   11.29    3.11
   0 -12   0    2.48    2.79
   0 -12   0    1.77    2.38
  -1 -12   0   -0.18    2.70
  -1 -12   0    3.05    2.49
  -2 -12   0    5.94    2.54
  -2 -12   0   10.31    3.29
  -3 -12   0    3.54    2.59
  -3 -12   0    4.37    3.41
  -4 -12   0    4.33    2.74
  -4 -12   0    6.34    3.23
   4  12   0   -0.61    3.27
  -5 -12   0    5.36    3.86
  -5 -12   0    4.23    3.03
   5  12   0    0.62    3.22
  -6 -12   0    3.67    3.83
  -6 -12   0    2.65    3.42
   6  12   0    1.56    3.49
  -7 -12   0    7.56    4.55
  -7 -12   0    9.06    3.81
   7  12   0    5.75    3.99
  -8 -12   0    6.28    4.88
  -8 -12   0    6.27    3.90
   8  12   0   10.45    4.19
   8 -13   0    5.29    3.39
   8 -13   0    1.79    3.99
   8 -13   0   -9.43    3.32
   7 -13   0    0.33    4.05
   7 -13   0    7.56    3.30
   6 -13   0   -3.75    3.45
   6 -13   0    1.78    3.17
   5 -13   0   -3.21    3.03
   5 -13   0    1.81    3.59
   5 -13   0    2.65    3.04
   4 -13   0   10.72    3.81
   4 -13   0    3.38    3.19
   4 -13   0    9.74    3.08
   3 -13   0    7.64    2.84
   3 -13   0   -0.91    3.41
   3 -13   0    6.80    3.03
   2 -13   0    0.52    3.43
   2 -13   0    7.92    2.94
   2 -13   0    6.34    3.18
   1 -13   0    7.99    3.48
   1 -13   0   14.02    3.36
   1 -13   0    7.90    2.86
   0 -13   0    4.51    2.86
   0 -13   0    9.01    3.54
   0 -13   0    7.21    3.24
  -1 -13   0   -0.02    3.23
  -1 -13   0   -1.39    2.48
  -2 -13   0   -0.43    3.07
  -2 -13   0    3.34    2.75
  -3 -13   0    4.25    2.89
  -3 -13   0    0.73    3.20
  -4 -13   0    3.44    3.01
  -4 -13   0    2.18    3.43
  -5 -13   0    6.13    3.61
  -5 -13   0    2.29    4.00
   5  13   0    1.67    3.82
  -6 -13   0    6.40    4.48
  -6 -13   0   10.25    3.98
   6  13   0    9.60    4.14
   6 -14   0   16.12    4.89
   6 -14   0   33.62    4.60
   5 -14   0   24.27    4.14
   5 -14   0   24.35    4.24
   5 -14   0   21.52    5.01
   4 -14   0   11.82    3.80
   4 -14   0   17.83    4.79
   4 -14   0   22.62    3.90
   3 -14   0   14.88    3.68
   3 -14   0   10.42    3.50
   3 -14   0   10.63    4.52
   2 -14   0    7.22    3.41
   2 -14   0    1.58    3.95
   2 -14   0   11.19    3.40
   1 -14   0   -0.83    3.79
   1 -14   0   -1.40    3.09
   1 -14   0    6.71    3.36
   0 -14   0   -0.90    3.15
   0 -14   0    0.94    3.03
   0 -14   0    4.61    3.56
  -1 -14   0    4.07    3.14
  -1 -14   0    3.30    3.65
  -1 -14   0    6.38    3.60
  -2 -14   0   -0.21    3.38
  -2 -14   0    1.54    3.06
  -3 -14   0    4.21    3.86
  -3 -14   0    3.21    3.16
  -4 -14   0   -2.24    3.82
  -4 -14   0    6.93    4.00
   3 -15   0    7.23    3.66
   3 -15   0    5.13    3.69
   2 -15   0   -1.16    3.32
   2 -15   0   -1.07    4.60
   2 -15   0    2.73    3.60
   1 -15   0   -6.88    3.37
   1 -15   0    0.73    4.39
   1 -15   0    0.70    3.53
   0 -15   0    2.25    3.78
   0 -15   0    0.21    4.32
   0 -15   0   -0.62    3.62
  -1 -15   0    1.45    3.56
  -1 -15   0    4.32    3.63
  -3 -14   1   11.40    3.72
  -3 -14   1   16.93    4.49
  -2 -14   1   13.62    3.67
  -2 -14   1   15.62    4.41
  -1 -14   1   11.07    3.72
  -1 -14   1    2.75    3.68
   0 -14   1   -0.36    3.32
   0 -14   1    3.84    3.27
   1 -14   1    2.90    3.45
   1 -14   1   -0.41    3.93
   1 -14   1    6.00    3.40
   2 -14   1    3.63    4.41
   2 -14   1    3.76    3.17
   2 -14   1   -2.82    3.18
   3 -14   1   -0.49    3.12
   3 -14   1   -4.84    4.22
   3 -14   1    5.47    3.49
   4 -14   1    7.25    4.45
   4 -14   1    0.19    3.11
   4 -14   1    9.96    3.95
   5 -14   1    0.01    3.42
   5 -14   1   -5.02    3.52
   5 -14   1    0.76    4.16
   6 -14   1   -0.11    3.37
  -5 -13   1   -1.58    3.80
  -5 -13   1    5.35    3.65
  -4 -13   1   -3.07    3.37
  -4 -13   1    0.37    3.32
  -3 -13   1   -1.38    3.44
  -3 -13   1    4.99    3.14
  -2 -13   1    5.48    3.42
  -2 -13   1    7.43    3.10
  -1 -13   1    4.66    3.03
  -1 -13   1    4.57    3.39
   0 -13   1    4.68    3.20
   0 -13   1    5.18    3.03
   1 -13   1    2.49    3.17
   1 -13   1    3.01    2.98
   2 -13   1    4.68    2.98
   2 -13   1    7.95    3.91
   2 -13   1    4.13    3.25
   3 -13   1    4.05    4.12
   3 -13   1    5.34    3.58
   3 -13   1    6.55    3.08
   4 -13   1   13.61    3.49
   4 -13   1   14.04    4.18
   4 -13   1   16.31    3.69
   5 -13   1   20.54    4.06
   5 -13   1   24.67    3.80
   5 -13   1   24.82    4.81
   6 -13   1   25.97    4.08
   6 -13   1   24.64    4.09
   6 -13   1   23.92    4.83
   7 -13   1   34.70    4.33
   7 -13   1   21.65    5.03
   8 -13   1    2.61    3.54
   8 -13   1    0.56    4.10
  -7 -12   1    7.34    5.08
  -7 -12   1    6.99    4.00
   6  12  -1    5.88    4.61
  -6 -12   1   13.67    3.79
  -6 -12   1   11.46    4.47
   5  12  -1   -2.42    3.46
  -5 -12   1    5.19    3.37
  -5 -12   1    3.71    3.54
  -4 -12   1    7.60    3.15
  -4 -12   1   -3.21    3.33
  -3 -12   1    7.31    3.69
  -3 -12   1    7.34    2.88
  -2 -12   1    3.69    3.23
  -2 -12   1    4.64    2.64
  -1 -12   1    1.93    3.09
  -1 -12   1    0.47    2.45
   0 -12   1    6.68    2.78
   0 -12   1    4.18    3.04
   1 -12   1    6.46    2.73
   1 -12   1   -2.49    2.93
   2 -12   1    3.70    3.09
   2 -12   1    3.14    3.20
   2 -12   1    5.05    2.72
   3 -12   1    4.43    2.72
   3 -12   1    2.74    3.24
   3 -12   1    9.71    3.28
   4 -12   1   -0.01    2.74
   4 -12   1    6.57    2.90
   4 -12   1   -3.66    3.16
   5 -12   1    7.04    2.99
   5 -12   1    0.01    2.78
   5 -12   1    1.33    3.41
   6 -12   1    0.32    3.62
   6 -12   1    2.65    3.00
   7 -12   1    6.93    3.03
   7 -12   1    3.42    3.88
   8 -12   1   -0.04    3.87
   8 -12   1   -1.94    3.41
   8 -12   1    2.12    2.99
   9 -12   1    0.89    3.75
   9 -12   1    3.15    3.88
   9 -12   1    8.84    3.39
  10 -12   1    2.31    3.47
  10 -12   1    2.90    4.16
   8  11  -1    0.81    3.97
  -8 -11   1    2.35    4.64
   7  11  -1   11.13    3.90
  -7 -11   1   12.91    5.06
  -7 -11   1   15.26    3.70
   6  11  -1   -3.27    3.24
  -6 -11   1    0.34    3.77
  -6 -11   1    1.15    3.12
   5  11  -1    2.15    3.17
  -5 -11   1    3.88    3.31
  -5 -11   1    2.38    2.78
   4  11  -1   -0.64    2.95
  -4 -11   1    4.82    2.67
  -4 -11   1    7.88    3.40
  -3 -11   1    6.67    2.53
  -3 -11   1    5.35    3.08
  -2 -11   1    9.65    3.16
  -2 -11   1    7.40    2.50
  -1 -11   1    7.41    3.07
  -1 -11   1    8.36    2.48
   0 -11   1    3.49    2.74
   0 -11   1   -4.33    1.99
   1 -11   1    3.14    2.14
   1 -11   1   -2.45    2.55
   2 -11   1    6.68    2.49
   2 -11   1    2.39    2.67
   3 -11   1   33.06    4.02
   3 -11   1   41.86    4.12
   3 -11   1   35.10    3.63
   4 -11   1   49.74    4.53
   4 -11   1   42.20    3.99
   4 -11   1   41.77    4.59
   5 -11   1   35.67    4.09
   5 -11   1   31.37    4.36
   5 -11   1   27.52    3.50
   6 -11   1   15.79    3.50
   6 -11   1   11.91    2.96
   7 -11   1   15.10    3.57
   7 -11   1    6.91    2.82
   8 -11   1    6.72    2.87
   8 -11   1    6.01    3.51
   8 -11   1    0.78    3.20
   9 -11   1   -1.27    3.12
   9 -11   1    3.60    3.52
   9 -11   1    2.43    2.79
  10 -11   1    4.57    3.76
  10 -11   1   -2.49    3.44
  11 -11   1    6.60    4.01
  11 -11   1    5.52    3.75
  10  10  -1    1.91    4.48
  10  10  -1    1.03    4.30
 -10 -10   1   -0.98    4.71
   9  10  -1    1.87    3.94
   9  10  -1    6.43    4.03
  -9 -10   1   10.66    4.79
   8  10  -1   22.12    4.56
   8  10  -1   23.73    4.32
  -8 -10   1   23.78    5.22
   7  10  -1   22.33    4.62
   7  10  -1   16.43    3.76
  -7 -10   1   19.96    3.53
  -7 -10   1   13.67    4.51
   6  10  -1   21.32    3.77
  -6 -10   1   29.59    3.70
  -6 -10   1   21.17    3.73
  -6 -10   1   29.79    4.60
   5  10  -1   21.50    3.60
  -5 -10   1   23.00    3.24
  -5 -10   1   29.65    4.26
   4  10  -1    7.62    3.01
  -4 -10   1   11.54    3.23
  -4 -10   1    8.60    2.53
   3  10  -1    4.58    2.51
  -3 -10   1    3.57    2.21
  -3 -10   1    6.47    2.86
  -2 -10   1    0.82    2.35
  -2 -10   1    1.21    2.00
  -1 -10   1    4.55    2.02
  -1 -10   1    4.02    2.46
   0 -10   1    4.49    2.63
   0 -10   1    2.48    1.92
   1 -10   1   -1.73    1.64
   1 -10   1    0.97    2.34
   2 -10   1    3.57    2.48
   2 -10   1    4.71    1.86
   3 -10   1   15.31    2.46
   3 -10   1   22.04    3.19
   3 -10   1   20.70    3.18
   4 -10   1    4.25    2.38
   4 -10   1    5.80    2.23
   4 -10   1    4.21    2.58
   5 -10   1   11.02    2.66
   5 -10   1    6.18    2.96
   5 -10   1   10.95    2.67
   6 -10   1    0.26    2.81
   6 -10   1    4.30    2.40
   6 -10   1   -4.02    2.25
   7 -10   1   -0.30    2.48
   7 -10   1    0.72    3.01
   8 -10   1    5.07    2.58
   8 -10   1   -0.91    3.05
   8 -10   1   -1.50    2.93
   9 -10   1    3.35    2.59
   9 -10   1    3.36    3.30
   9 -10   1    5.10    3.27
  10 -10   1    4.67    3.48
  10 -10   1   -0.14    3.35
  11 -10   1   -0.17    3.48
  11 -10   1    1.37    3.63
  11 -10   1    2.66    3.41
  12 -10   1   15.18    4.25
  12 -10   1   11.54    4.22
  12 -10   1    8.23    4.07
  11   9  -1    3.89    4.32
 -11  -9   1    6.38    4.85
  10   9  -1    1.35    3.86
  10   9  -1    5.21    4.05
 -10  -9   1   14.02    4.66
   9   9  -1    3.96    3.76
   9   9  -1    3.38    3.60
  -9  -9   1    4.31    4.31
   8   9  -1    0.48    3.42
   8   9  -1    0.79    3.25
  -8  -9   1   -2.52    3.91
   7   9  -1    2.61    3.17
   7   9  -1    2.32    3.35
  -7  -9   1    0.27    3.52
  -7  -9   1    2.64    2.68
   6   9  -1    2.12    3.16
   6   9  -1    1.45    2.82
  -6  -9   1    4.74    2.61
  -6  -9   1    0.50    2.77
  -6  -9   1    1.43    2.89
   5   9  -1    2.34    2.62
  -5  -9   1   -0.91    2.14
  -5  -9   1   -0.50    2.35
  -5  -9   1   -0.38    2.64
   4   9  -1   -0.44    2.36
  -4  -9   1    4.29    2.56
  -4  -9   1   -2.78    1.97
   3   9  -1   -0.03    2.33
  -3  -9   1   -2.82    1.92
  -3  -9   1   -1.37    1.77
   2   9  -1    1.89    2.34
  -2  -9   1    2.10    1.89
  -2  -9   1    1.95    2.08
  -1  -9   1    5.74    2.45
  -1  -9   1    9.22    2.03
   0  -9   1    6.38    1.89
   0  -9   1   10.76    2.51
   1  -9   1   13.88    2.53
   1  -9   1   15.29    2.17
   2  -9   1   17.39    2.87
   2  -9   1   21.18    2.44
   3  -9   1  200.23    8.60
   3  -9   1  213.44    8.21
   4  -9   1    9.18    2.52
   4  -9   1   12.52    2.49
   4  -9   1    9.99    2.18
   5  -9   1   33.71    3.17
   5  -9   1   33.82    3.27
   5  -9   1   24.39    3.41
   6  -9   1   11.53    2.90
   6  -9   1    9.92    2.35
   7  -9   1    6.53    2.32
   7  -9   1    2.37    2.73
   8  -9   1    1.42    2.83
   8  -9   1    4.93    2.84
   8  -9   1    6.34    2.42
   9  -9   1    0.37    2.93
   9  -9   1    3.03    2.18
   9  -9   1    2.30    3.09
  10  -9   1    0.40    2.75
  10  -9   1   -0.19    3.02
  11  -9   1    3.92    3.44
  11  -9   1    4.58    3.51
  11  -9   1    8.07    3.19
  12  -9   1    3.10    3.69
  12  -9   1    3.37    3.66
  13  -9   1    1.26    3.82
  13  -9   1   -4.50    3.76
  11   8  -1   -1.67    3.89
  11   8  -1    5.07    3.88
 -11  -8   1    2.24    4.51
  10   8  -1   12.59    3.91
  10   8  -1    5.49    4.00
 -10  -8   1    6.21    4.18
   9   8  -1    5.29    3.51
   9   8  -1    5.77    3.69
  -9  -8   1    7.31    4.08
   8   8  -1    0.10    3.05
   8   8  -1    3.49    3.10
  -8  -8   1   12.25    3.98
   7   8  -1   31.55    4.52
   7   8  -1   39.14    4.20
  -7  -8   1   41.22    4.42
  -7  -8   1   40.05    4.80
   6   8  -1    3.91    3.12
   6   8  -1    8.68    2.89
  -6  -8   1    3.57    2.26
  -6  -8   1    3.81    2.66
  -6  -8   1    3.68    2.76
   5   8  -1    4.57    2.62
   5   8  -1   10.25    3.12
  -5  -8   1    4.79    2.35
  -5  -8   1    4.69    2.08
  -5  -8   1    6.78    2.72
   4   8  -1   12.25    2.65
  -4  -8   1   10.19    2.14
  -4  -8   1   14.93    2.54
  -4  -8   1    9.06    2.45
   3   8  -1   43.50    3.63
  -3  -8   1   43.84    3.87
  -3  -8   1   42.91    3.26
   2   8  -1   33.51    3.06
  -2  -8   1   31.92    3.37
  -2  -8   1   27.92    2.60
  -1  -8   1   46.61    3.81
  -1  -8   1   40.05    3.08
   0  -8   1   19.60    2.26
   0  -8   1   30.10    3.00
   1  -8   1   16.13    2.01
   1  -8   1   10.26    2.21
   2  -8   1    2.64    1.51
   2  -8   1    6.09    2.03
   3  -8   1   -1.32    1.41
   3  -8   1    5.45    1.95
   4  -8   1    7.86    1.91
   4  -8   1   11.01    2.14
   4  -8   1    6.79    2.12
   5  -8   1    6.73    2.13
   5  -8   1    7.03    1.91
   5  -8   1    6.13    2.28
   6  -8   1    2.69    1.91
   6  -8   1    0.01    2.19
   7  -8   1    1.08    2.32
   7  -8   1    1.94    1.87
   7  -8   1    3.09    2.47
   8  -8   1    6.85    2.90
   8  -8   1    3.27    2.63
   8  -8   1    5.76    1.92
   9  -8   1    0.97    2.70
   9  -8   1    3.67    2.70
  10  -8   1   18.39    3.38
  10  -8   1   12.76    3.32
  11  -8   1   23.92    4.20
  11  -8   1   24.44    4.24
  12  -8   1   32.87    4.81
  12  -8   1   25.65    4.83
  13  -8   1   17.64    4.41
  13  -8   1   29.18    5.04
  12   7  -1    5.45    4.29
  12   7  -1   10.07    4.47
 -12  -7   1   12.33    4.63
  11   7  -1   13.70    4.21
  11   7  -1   13.72    4.56
 -11  -7   1   16.83    4.38
  10   7  -1    0.87    3.32
  10   7  -1    2.55    3.24
 -10  -7   1   10.97    3.95
   9   7  -1   -0.83    3.00
   9   7  -1    4.10    3.12
  -9  -7   1    4.38    3.67
   8   7  -1    5.18    3.25
   8   7  -1    7.90    3.18
  -8  -7   1   10.06    3.63
   7   7  -1   18.22    3.14
   7   7  -1    8.16    3.07
  -7  -7   1    9.62    3.41
  -7  -7   1   15.16    3.42
   6   7  -1    3.22    2.43
   6   7  -1    5.74    2.64
  -6  -7   1   -1.35    2.35
  -6  -7   1   10.63    2.79
   5   7  -1   22.35    3.41
   5   7  -1   15.86    2.78
  -5  -7   1   22.84    3.02
  -5  -7   1   21.11    2.47
  -5  -7   1   20.03    3.09
   4   7  -1   20.03    3.15
   4   7  -1   19.45    2.73
  -4  -7   1   16.40    2.45
  -4  -7   1   16.00    2.12
  -4  -7   1   16.39    2.64
   3   7  -1    8.57    2.06
  -3  -7   1    6.31    1.71
  -3  -7   1   10.91    2.07
  -3  -7   1    9.68    2.32
   2   7  -1   37.63    2.99
  -2  -7   1   38.96    3.38
  -2  -7   1   30.32    2.55
  -2  -7   1   32.14    2.69
   1   7  -1   71.22    3.84
  -1  -7   1   68.26    3.57
  -1  -7   1   74.28    4.25
  -1  -7   1   68.32    3.61
   0  -7   1   92.56    4.36
   0  -7   1   97.19    4.44
   0  -7   1  103.82    4.96
   1  -7   1   73.45    3.76
   1  -7   1   75.92    3.76
   1  -7   1   74.48    4.09
   2  -7   1   83.84    4.41
   2  -7   1   84.20    4.05
   3  -7   1   23.27    2.30
   3  -7   1   30.52    2.69
   4  -7   1   -1.62    1.33
   4  -7   1    1.32    1.53
   4  -7   1   -1.33    1.45
   5  -7   1    3.57    1.41
   5  -7   1    0.42    1.46
   5  -7   1    2.61    1.72
   6  -7   1   16.13    2.60
   6  -7   1   21.31    2.29
   7  -7   1   29.89    2.61
   7  -7   1   27.15    3.09
   7  -7   1   24.05    3.37
   8  -7   1   11.72    2.62
   8  -7   1    8.70    2.81
   9  -7   1   14.95    2.73
   9  -7   1    8.06    2.78
  10  -7   1   18.59    3.43
  10  -7   1   13.56    3.29
  11  -7   1    5.97    3.43
  11  -7   1    8.11    3.49
  12  -7   1   -0.09    3.42
  12  -7   1   -1.04    3.05
  13  -7   1    3.24    3.60
  13  -7   1    2.59    2.88
  14  -7   1    2.65    3.93
  14  -7   1    2.79    3.53
  13   6  -1    1.12    4.26
  13   6  -1    9.85    4.15
 -13  -6   1    9.73    4.30
  12   6  -1    8.30    4.30
  12   6  -1   12.05    4.09
 -12  -6   1   12.40    4.17
  11   6  -1    8.62    3.60
  11   6  -1    5.44    3.84
 -11  -6   1   16.69    4.24
  10   6  -1    1.09    2.99
  10   6  -1    3.96    3.41
 -10  -6   1    2.57    3.38
   9   6  -1   -3.38    2.68
   9   6  -1    1.03    2.89
  -9  -6   1    4.05    3.39
   8   6  -1    7.06    2.99
   8   6  -1    4.34    3.00
  -8  -6   1    2.28    2.99
   7   6  -1   -1.17    2.26
   7   6  -1    0.42    2.46
  -7  -6   1   -0.07    2.58
  -7  -6   1   -2.07    2.51
   6   6  -1   20.92    2.98
   6   6  -1   16.65    3.08
  -6  -6   1   19.71    3.02
  -6  -6   1   20.19    3.09
   5   6  -1   16.36    2.92
   5   6  -1   25.01    2.82
  -5  -6   1   18.66    2.68
  -5  -6   1   17.12    2.77
   4   6  -1   40.16    3.14
   4   6  -1   38.18    3.70
  -4  -6   1   40.93    3.55
  -4  -6   1   37.72    2.77
  -4  -6   1   36.91    3.15
   3   6  -1  144.28    5.81
   3   6  -1  139.65    6.36
  -3  -6   1  140.78    5.56
  -3  -6   1  138.98    6.31
  -3  -6   1  135.06    5.60
  -3  -6   1  143.56    6.06
   2   6  -1   89.76    4.15
  -2  -6   1   86.01    4.63
  -2  -6   1   85.95    3.87
  -2  -6   1   85.15    3.94
   1   6  -1   32.97    2.59
  -1  -6   1   21.86    2.18
  -1  -6   1   32.88    2.24
  -1  -6   1   30.07    2.73
   0  -6   1   57.56    3.13
   0  -6   1   51.68    2.87
   0  -6   1   56.76    3.48
   1  -6   1    4.86    1.43
   1  -6   1    6.88    1.72
   1  -6   1    5.11    1.36
  -2   6  -1   24.45    2.98
   2  -6   1   23.62    2.38
   2  -6   1   22.33    2.14
   2  -6   1   27.87    2.24
  -3   6  -1   15.24    2.16
   3  -6   1   18.35    2.02
   3  -6   1   15.63    1.88
   4  -6   1   11.05    1.63
   4  -6   1   14.00    2.05
   4  -6   1   11.91    1.68
   5  -6   1   12.74    1.75
   5  -6   1   14.22    1.82
   5  -6   1   11.19    2.03
   6  -6   1   17.92    2.38
   6  -6   1   19.50    2.71
   6  -6   1   18.51    1.94
   7  -6   1   28.02    2.89
   7  -6   1   27.85    3.36
   8  -6   1   25.04    3.32
   8  -6   1   27.37    2.97
   9  -6   1   28.77    3.54
   9  -6   1   31.14    3.68
  10  -6   1   36.71    4.26
  10  -6   1   28.14    3.89
  11  -6   1   43.29    5.01
  11  -6   1   39.18    4.48
  12  -6   1   31.58    4.45
  12  -6   1   28.26    4.60
  13  -6   1   13.28    3.96
  13  -6   1    7.43    3.29
  14  -6   1    4.94    3.76
  14  -6   1    0.84    3.45
  13   5  -1   13.40    4.04
  13   5  -1   13.68    4.55
 -13  -5   1   11.71    4.23
  12   5  -1   14.83    4.43
  12   5  -1    8.98    3.53
 -12  -5   1   11.44    3.74
  11   5  -1    8.86    3.38
  11   5  -1    7.43    3.53
 -11  -5   1   14.76    3.75
  10   5  -1    1.28    2.80
  10   5  -1    0.92    3.03
 -10  -5   1    1.45    3.14
   9   5  -1    2.69    2.71
   9   5  -1    5.49    2.91
  -9  -5   1    7.33    3.18
   8   5  -1    2.46    2.46
   8   5  -1    0.58    2.40
  -8  -5   1    0.03    2.56
   7   5  -1   14.19    2.80
   7   5  -1   13.21    2.69
  -7  -5   1    9.45    2.60
  -7  -5   1   11.41    2.94
   6   5  -1   10.94    2.60
   6   5  -1   11.80    2.43
  -6  -5   1   12.34    2.42
  -6  -5   1    9.05    2.49
   5   5  -1   17.34    2.76
   5   5  -1   17.91    2.34
  -5  -5   1   15.00    2.39
  -5  -5   1   12.28    2.34
   4   5  -1   46.19    3.53
   4   5  -1   51.69    3.13
  -4  -5   1   44.21    3.47
  -4  -5   1   46.47    2.73
  -4  -5   1   45.58    2.95
  -4  -5   1   43.94    3.32
   3   5  -1   36.25    2.79
   3   5  -1   35.03    2.64
   3   5  -1   39.98    3.31
  -3  -5   1   34.90    2.38
  -3  -5   1   35.74    2.40
  -3  -5   1   40.30    3.14
  -3  -5   1   36.44    3.01
   2   5  -1   23.75    2.30
   2   5  -1   28.83    2.78
   2   5  -1   20.18    2.05
  -2  -5   1   19.95    2.35
  -2  -5   1   28.32    2.31
  -2  -5   1   25.68    2.03
  -2  -5   1   23.48    1.95
   1   5  -1  327.11   10.80
   1   5  -1  339.80   12.15
  -1  -5   1  308.60   11.24
  -1  -5   1  316.28   10.78
  -1  -5   1  307.61   11.22
  -1  -5   1  314.23   10.69
   0   5  -1   27.08    2.42
   0  -5   1   34.41    2.35
   0  -5   1   29.73    2.60
   0  -5   1   26.60    2.02
   0  -5   1   32.81    2.66
  -1   5  -1   16.75    2.03
   1  -5   1   19.52    2.12
   1  -5   1   23.10    1.95
   1  -5   1   20.48    1.79
  -2   5  -1   26.68    2.45
   2  -5   1   33.64    2.32
   2  -5   1   27.55    2.36
   3  -5   1    2.71    1.18
   3  -5   1    1.99    1.24
   4  -5   1    1.62    1.34
   4  -5   1    3.26    1.21
   4  -5   1    2.10    1.24
   5  -5   1  132.88    5.18
   5  -5   1  132.45    5.47
   6  -5   1  106.57    4.45
   6  -5   1  110.22    4.84
   6  -5   1  107.96    5.20
   7  -5   1   16.69    2.13
   7  -5   1    9.04    2.29
   8  -5   1    6.04    2.26
   9  -5   1    1.28    2.23
   9  -5   1    1.50    2.08
  10  -5   1    1.87    2.44
  10  -5   1   -3.40    2.29
  11  -5   1    4.45    2.78
  11  -5   1    3.18    2.79
  12  -5   1    1.38    2.90
  12  -5   1   -3.46    2.37
  13  -5   1   -4.63    2.73
  13  -5   1   -1.49    2.95
  14  -5   1    3.80    3.13
  14  -5   1   -1.71    3.41
  15  -5   1   -3.20    3.50
  14   4  -1   15.27    4.85
  14   4  -1   15.26    4.39
 -14  -4   1    8.29    3.93
  13   4  -1   12.45    4.33
  13   4  -1    7.31    4.01
 -13  -4   1   11.89    3.99
  12   4  -1   21.68    4.34
  12   4  -1    3.90    3.67
 -12  -4   1   20.79    4.37
  11   4  -1   26.22    4.39
  11   4  -1   24.84    4.27
 -11  -4   1   25.36    4.11
  10   4  -1   -1.09    3.03
  10   4  -1    4.20    3.10
 -10  -4   1    5.38    3.08
   9   4  -1    0.37    2.55
   9   4  -1    4.25    2.80
  -9  -4   1    1.42    2.64
   8   4  -1   -1.03    2.31
   8   4  -1   -3.03    2.23
  -8  -4   1    0.07    2.38
   7   4  -1   19.58    2.95
   7   4  -1   24.40    3.01
  -7  -4   1   25.75    3.31
  -7  -4   1   26.40    3.22
   6   4  -1   27.08    2.81
   6   4  -1   23.25    2.97
  -6  -4   1   24.17    2.88
  -6  -4   1   29.05    3.08
   5   4  -1   18.85    2.29
   5   4  -1   12.46    2.26
  -5  -4   1   13.48    1.86
  -5  -4   1   15.39    2.24
  -5  -4   1   16.14    2.51
   4   4  -1    1.84    1.66
   4   4  -1    5.32    1.70
  -4  -4   1    2.55    1.56
  -4  -4   1    2.98    1.59
  -4  -4   1    3.64    1.38
   3   4  -1  133.31    5.13
   3   4  -1  128.69    5.57
   3   4  -1  126.48    6.45
   3   4  -1  132.48    5.34
  -3  -4   1  121.01    5.40
  -3  -4   1  125.89    4.82
  -3  -4   1  122.83    4.95
  -3  -4   1  129.12    5.56
   2   4  -1    1.75    1.60
   2   4  -1    3.85    1.47
   2   4  -1   -0.46    1.25
   2   4  -1    1.07    1.13
  -2  -4   1    2.98    1.25
  -2  -4   1    2.75    1.48
  -2  -4   1    3.64    1.41
  -2  -4   1    2.68    1.23
  -2  -4   1    1.33    1.01
   1   4  -1    4.82    1.43
   1   4  -1    6.18    1.50
   1   4  -1    5.17    1.29
  -1  -4   1    2.97    1.38
  -1  -4   1    3.38    1.03
  -1  -4   1    4.56    1.42
  -1  -4   1    6.69    1.40
  -1  -4   1    5.87    1.43
   0   4  -1   17.84    1.87
   0  -4   1   20.90    2.08
   0  -4   1   18.26    1.96
   0  -4   1   16.66    1.71
   0  -4   1   20.65    1.61
  -1   4  -1    1.58    1.19
   1  -4   1    2.46    0.91
   1  -4   1    2.60    1.18
   1  -4   1    2.65    1.28
  -2   4  -1    1.20    1.22
   2  -4   1    3.56    1.19
   2  -4   1    0.16    1.11
   3  -4   1    7.38    1.30
   3  -4   1    7.68    1.36
   4  -4   1    1.66    1.04
   4  -4   1    0.14    1.24
   4  -4   1    1.80    1.15
   5  -4   1   45.38    2.59
   5  -4   1   37.75    2.98
   6  -4   1   16.09    1.90
   6  -4   1   17.58    2.45
   7  -4   1   45.47    3.32
   8  -4   1   10.25    2.29
   8  -4   1   11.21    2.29
   9  -4   1   -0.06    1.99
   9  -4   1   -2.18    2.00
  10  -4   1    7.15    2.59
  10  -4   1    5.74    2.62
  11  -4   1   14.95    2.80
  11  -4   1   12.19    2.92
  12  -4   1    9.06    2.98
  12  -4   1    5.85    2.90
  13  -4   1   -0.03    3.11
  13  -4   1    3.26    2.69
  14  -4   1    6.02    3.53
  14  -4   1    6.89    3.79
  15  -4   1   -0.13    3.69
  15  -4   1    1.22    3.43
  14   3  -1   16.90    4.69
  14   3  -1    9.40    4.23
  13   3  -1   11.74    4.14
  13   3  -1    9.46    4.08
 -13  -3   1   15.55    3.72
  12   3  -1    4.36    3.57
  12   3  -1    2.21    3.44
 -12  -3   1    1.44    3.27
  11   3  -1    4.97    3.30
  11   3  -1    9.70    3.39
 -11  -3   1    7.36    3.08
  10   3  -1   -0.65    2.68
  10   3  -1    3.10    2.89
 -10  -3   1    0.60    2.65
   9   3  -1   11.79    3.04
   9   3  -1    7.95    2.78
  -9  -3   1    8.53    2.84
   8   3  -1    0.14    2.23
   8   3  -1    0.87    2.12
  -8  -3   1    3.03    2.17
   7   3  -1    2.29    2.12
   7   3  -1   -2.10    1.77
  -7  -3   1   -1.20    1.84
   6   3  -1   19.50    2.73
   6   3  -1   20.82    2.50
  -6  -3   1   19.50    2.62
  -6  -3   1   22.51    2.73
   5   3  -1   27.86    2.57
   5   3  -1   28.65    2.95
  -5  -3   1   19.99    2.13
  -5  -3   1   22.28    2.43
  -5  -3   1   24.63    2.63
   4   3  -1    5.55    1.68
   4   3  -1    4.73    1.57
   4   3  -1    3.33    1.35
   4   3  -1    4.54    1.70
  -4  -3   1    3.37    1.68
  -4  -3   1    5.47    2.19
  -4  -3   1    5.63    1.32
  -4  -3   1    4.16    1.66
   3   3  -1   64.03    3.16
   3   3  -1   62.75    3.28
   3   3  -1   60.27    3.40
   3   3  -1   56.72    3.25
  -3  -3   1   58.15    2.95
  -3  -3   1   61.55    3.37
  -3  -3   1   59.92    3.49
  -3  -3   1   67.70    3.00
  -3  -3   1   61.02    3.14
   2   3  -1   60.96    2.79
   2   3  -1   58.19    3.03
   2   3  -1   58.76    3.02
   2   3  -1   60.31    3.21
  -2  -3   1   60.15    3.14
  -2  -3   1   57.49    2.70
  -2  -3   1   60.46    2.65
  -2  -3   1   57.68    3.24
  -2  -3   1   55.53    2.94
   1   3  -1   11.61    1.80
   1   3  -1    9.02    1.33
   1   3  -1    6.21    1.37
   1   3  -1    7.93    1.34
  -1  -3   1   10.65    1.52
  -1  -3   1    8.33    1.45
  -1  -3   1    9.44    1.46
  -1  -3   1    9.70    1.30
  -1  -3   1    8.68    1.11
   0   3  -1   14.33    1.44
   0   3  -1   12.82    1.51
   0  -3   1   13.19    1.23
   0  -3   1   15.78    1.44
   0  -3   1   18.96    1.76
   0  -3   1   15.25    1.76
  -1   3  -1    2.69    1.21
   1  -3   1    1.58    1.00
   1  -3   1    2.52    1.19
   2  -3   1   28.53    1.83
   2  -3   1   21.78    1.92
   3  -3   1    1.70    0.98
   3  -3   1    1.32    0.94
   4  -3   1    8.66    1.29
   4  -3   1   12.88    1.86
   5  -3   1  208.90    7.25
   5  -3   1  199.94    7.67
   6  -3   1  132.62    5.62
   7  -3   1   -0.43    1.66
   7  -3   1    2.29    1.53
   8  -3   1   17.61    2.62
   8  -3   1   15.14    2.50
   9  -3   1    4.02    2.00
   9  -3   1    1.67    1.62
  10  -3   1   -0.04    1.72
  10  -3   1   -0.23    1.83
  11  -3   1    8.00    2.55
  11  -3   1    5.38    2.31
  12  -3   1    6.66    2.77
  12  -3   1    2.24    2.31
  13  -3   1   -1.33    2.79
  13  -3   1   -2.68    2.66
  14  -3   1    2.82    3.67
  14  -3   1    3.40    3.60
  15  -3   1    8.59    4.13
  15  -3   1    7.83    4.50
  14   2  -1   -1.80    4.07
  14   2  -1    3.15    4.01
  13   2  -1    4.09    3.67
  13   2  -1    5.96    3.81
  12   2  -1    1.99    3.25
  12   2  -1    4.58    3.73
 -12  -2   1    4.49    2.96
  11   2  -1    6.80    3.32
  11   2  -1    2.13    2.99
 -11  -2   1    1.55    2.72
  10   2  -1    2.53    2.87
  10   2  -1    7.16    3.01
 -10  -2   1    5.30    2.56
   9   2  -1  103.99    5.89
  -9  -2   1   95.83    5.49
   8   2  -1   51.15    4.07
   8   2  -1   50.74    3.89
  -8  -2   1   56.78    4.09
   7   2  -1  120.90    5.90
   7   2  -1  136.74    6.28
  -7  -2   1  139.96    5.97
   6   2  -1   42.34    3.46
   6   2  -1   26.13    2.67
  -6  -2   1   40.13    3.08
  -6  -2   1   46.35    3.56
   5   2  -1  145.51    5.89
   5   2  -1  143.08    5.92
   5   2  -1  146.81    6.12
  -5  -2   1  152.91    6.08
  -5  -2   1  153.17    6.33
  -5  -2   1  140.43    5.71
   4   2  -1    8.03    1.67
   4   2  -1    4.55    1.47
   4   2  -1    3.79    1.56
   4   2  -1    5.20    1.34
  -4  -2   1    5.20    1.47
  -4  -2   1    5.62    1.41
  -4  -2   1    3.91    1.63
  -4  -2   1    5.29    1.26
   3   2  -1   66.92    3.40
   3   2  -1   61.21    3.22
   3   2  -1   64.09    3.15
   3   2  -1   66.50    3.15
  -3  -2   1   66.12    3.06
  -3  -2   1   64.59    3.44
  -3  -2   1   64.21    3.26
  -3  -2   1   62.55    2.86
  -3  -2   1   64.92    2.90
   2   2  -1   15.90    1.78
   2   2  -1   15.28    1.58
   2   2  -1   17.39    1.66
   2   2  -1   16.53    1.51
  -2  -2   1   16.36    1.75
  -2  -2   1   15.16    1.59
  -2  -2   1   16.48    1.39
  -2  -2   1   16.42    1.73
  -2  -2   1   10.56    1.36
   1   2  -1   12.35    1.50
   1   2  -1    9.58    1.29
   1   2  -1   12.02    1.16
   1   2  -1    8.72    1.26
  -1  -2   1   12.72    1.35
  -1  -2   1   12.13    1.13
  -1  -2   1   11.71    1.40
  -1  -2   1   12.61    1.07
  -1  -2   1   11.72    1.34
   0   2  -1   48.76    1.94
   0   2  -1   45.03    2.23
   0   2  -1   48.09    2.30
   0  -2   1   43.86    2.34
   0  -2   1   41.97    2.22
   0  -2   1   46.24    2.26
  -1   2  -1   52.50    2.53
   1  -2   1   54.75    2.54
   2  -2   1    7.49    1.19
   3  -2   1    1.20    0.80
   4  -2   1   19.34    1.95
  -5   2  -1   31.45    2.26
   5  -2   1   34.12    2.47
   5  -2   1   31.59    2.52
  -6   2  -1  134.04    5.69
   6  -2   1  148.51    6.02
   6  -2   1  139.60    5.78
   7  -2   1   46.38    3.37
   7  -2   1   48.22    3.28
   8  -2   1   10.67    2.05
   8  -2   1   10.34    1.99
   9  -2   1    4.25    1.65
   9  -2   1    4.35    1.80
  10  -2   1    0.05    1.77
  10  -2   1    0.43    1.75
  11  -2   1    6.23    2.76
  11  -2   1    0.66    2.31
  12  -2   1   18.23    3.58
  12  -2   1   27.95    3.85
  13  -2   1   22.78    4.30
  13  -2   1   24.23    4.21
  14  -2   1   28.23    4.64
  14  -2   1   14.25    4.27
  15  -2   1    4.36    4.41
  15  -2   1   10.34    4.38
  14   1  -1    0.99    3.92
  14   1  -1    3.23    4.23
  13   1  -1    7.10    3.83
  13   1  -1    0.47    3.34
  12   1  -1   -1.23    3.11
  12   1  -1   -3.52    2.84
  11   1  -1   -1.53    2.62
  11   1  -1   -2.22    2.50
 -11  -1   1   -3.62    2.16
  10   1  -1    1.81    2.37
  10   1  -1    3.48    2.21
 -10  -1   1    2.57    2.24
   9   1  -1    0.77    1.93
   9   1  -1    4.13    2.29
  -9  -1   1    5.94    2.28
   8   1  -1    1.56    1.96
   8   1  -1    0.52    1.64
  -8  -1   1    1.49    1.82
   7   1  -1   13.91    2.50
   7   1  -1   11.69    2.08
   7   1  -1   10.21    1.95
  -7  -1   1   14.13    2.14
   6   1  -1  112.90    5.38
   6   1  -1  117.79    4.94
   6   1  -1  115.88    5.21
  -6  -1   1  118.95    5.07
   5   1  -1    2.20    1.65
   5   1  -1    0.07    1.25
   5   1  -1    0.11    1.13
   5   1  -1    1.90    1.43
  -5  -1   1    1.29    1.13
  -5  -1   1   -0.68    1.09
  -5  -1   1    0.00    1.42
  -5  -1   1   -0.50    1.61
   4   1  -1   20.83    2.20
   4   1  -1   25.17    2.13
   4   1  -1   22.22    2.16
   4   1  -1   25.25    2.00
  -4  -1   1   21.20    1.98
  -4  -1   1   22.74    2.27
  -4  -1   1   22.41    1.87
  -4  -1   1   23.13    2.09
   3   1  -1   32.51    2.30
   3   1  -1   36.03    2.08
   3   1  -1   31.56    2.18
   3   1  -1   33.56    2.32
  -3  -1   1   30.53    1.90
  -3  -1   1   33.07    2.27
  -3  -1   1   31.97    2.12
  -3  -1   1   32.84    2.53
   2   1  -1    2.52    1.05
   2   1  -1    3.69    1.02
   2   1  -1    2.51    1.06
   2   1  -1    4.01    1.17
   2   1  -1    2.79    0.94
  -2  -1   1    2.29    0.90
  -2  -1   1    3.26    1.10
  -2  -1   1    3.77    0.88
  -2  -1   1    3.26    1.11
  -2  -1   1    1.60    1.23
   1   1  -1    2.22    0.77
   1   1  -1    2.96    0.95
   1   1  -1    2.15    0.89
   1   1  -1    2.66    0.68
  -1  -1   1    2.03    0.87
  -1  -1   1    3.26    0.64
  -1  -1   1    2.04    0.92
  -1  -1   1    3.39    0.79
  -1  -1   1    2.32    0.78
   0   1  -1   54.74    2.20
   0   1  -1   54.32    2.20
   0   1  -1   54.36    2.16
   0  -1   1   55.37    2.23
   0  -1   1   53.97    2.24
   0  -1   1   54.38    2.13
  -1   1  -1   11.18    1.05
   1  -1   1   10.83    1.05
  -3   1  -1   30.61    1.82
   3  -1   1   30.49    1.87
   3  -1   1   29.15    1.94
  -4   1  -1   20.41    1.84
   4  -1   1   25.68    2.08
   4  -1   1   24.70    2.16
  -5   1  -1   35.58    2.34
   5  -1   1   37.80    2.68
   5  -1   1   35.63    2.51
  -6   1  -1  128.42    5.42
   6  -1   1  129.63    5.14
   6  -1   1  139.49    5.54
   6  -1   1  133.92    5.59
   7  -1   1   -0.29    1.32
   7  -1   1    1.11    1.25
   8  -1   1    8.04    1.78
   8  -1   1    8.37    1.91
   9  -1   1    5.71    1.97
   9  -1   1    4.73    1.92
  10  -1   1   -1.99    1.92
  10  -1   1    0.48    1.88
  11  -1   1    2.01    2.58
  11  -1   1    2.91    2.38
  12  -1   1    0.65    2.68
  12  -1   1    7.11    2.90
  13  -1   1   -1.93    3.05
  13  -1   1   -3.40    2.76
  14  -1   1   19.05    4.36
  14  -1   1   14.23    4.30
  15  -1   1   13.32    4.60
  15  -1   1   17.15    4.83
  14   0  -1    3.31    3.63
  14   0  -1    3.93    3.78
  13   0  -1    2.68    3.44
  13   0  -1   -2.05    2.74
  12   0  -1   -0.81    2.56
  12   0  -1   -2.38    3.03
  11   0  -1   16.64    3.84
  11   0  -1    8.81    2.75
  10   0  -1    7.44    2.92
  10   0  -1    9.79    2.62
   9   0  -1  180.57    8.00
   9   0  -1  168.00    7.74
   8   0  -1  123.82    5.92
   8   0  -1  124.54    6.01
   7   0  -1   72.86    4.21
   7   0  -1   71.98    4.08
   6   0  -1   59.35    3.43
   6   0  -1   56.03    3.56
   5   0  -1   17.98    2.02
   5   0  -1   17.63    2.14
   5   0  -1   19.58    2.27
  -5   0   1   17.78    2.00
   4   0  -1    1.64    1.10
   4   0  -1    3.49    1.24
   4   0  -1    1.51    1.30
  -4   0   1    1.67    1.55
  -4   0   1    0.31    1.08
   3   0  -1   14.65    1.69
   3   0  -1   18.66    1.87
   3   0  -1   21.17    1.88
  -3   0   1   18.42    1.90
  -3   0   1   19.29    1.72
  -3   0   1   16.87    1.37
   2   0  -1    1.68    0.85
   2   0  -1    3.25    0.98
   2   0  -1    2.16    0.93
   2   0  -1    2.51    0.96
  -2   0   1    0.94    1.04
  -2   0   1    2.01    0.78
  -2   0   1    2.15    0.84
   1   0  -1    1.19    0.62
   1   0  -1    0.60    0.66
   1   0  -1    0.86    0.61
   1   0  -1    0.92    0.65
  -1   0   1    0.62    0.55
  -1   0   1    1.17    0.57
  -1   0   1    0.38    0.67
   0   0  -1   86.03    2.98
   0   0  -1   86.17    2.94
   0   0   1   91.74    2.94
   0   0   1   88.18    2.86
  -1   0  -1  113.36    3.71
  -1   0  -1  112.16    3.80
   1   0   1  109.29    3.80
   1   0   1  116.16    3.73
  -2   0  -1    1.15    0.63
  -2   0  -1   -0.37    0.58
   2   0   1    0.19    0.63
   2   0   1    0.65    0.59
  -3   0  -1  129.57    4.70
  -3   0  -1  131.68    4.82
   3   0   1  130.71    4.88
   3   0   1  130.34    4.72
   3   0   1  140.03    4.77
  -4   0  -1   89.77    3.61
  -4   0  -1   82.81    3.65
   4   0   1   85.60    3.56
   4   0   1   93.02    3.70
   4   0   1   89.07    3.85
  -5   0  -1  122.37    4.88
  -5   0  -1  124.68    4.99
   5   0   1  124.66    4.77
   5   0   1  124.84    5.13
   5   0   1  123.84    4.99
  -6   0  -1  262.53    9.36
   6   0   1  262.07    9.48
   6   0   1  265.46    9.62
   6   0   1  263.30    9.14
   7   0   1  111.25    5.10
   7   0   1  105.62    4.55
   7   0   1  109.00    5.02
   8   0   1   10.59    2.28
   8   0   1   11.69    2.14
   9   0   1    0.41    1.58
   9   0   1    4.25    2.06
  10   0   1   12.69    2.70
  10   0   1    6.43    2.17
  11   0   1    5.81    2.58
  11   0   1    3.11    2.80
  12   0   1   45.27    4.94
  12   0   1   43.72    4.80
  13   0   1   25.11    4.18
  13   0   1   28.12    4.64
  14   0   1   21.23    4.63
  14   0   1   37.22    5.20
  15   0   1    8.03    4.18
  15   0   1    9.05    4.21
  15  -1  -1   -1.70    3.71
  15  -1  -1   -1.96    3.94
  14  -1  -1    1.66    3.38
  14  -1  -1   -1.64    3.77
  13  -1  -1   -0.81    3.39
  13  -1  -1   -2.52    2.78
  12  -1  -1    5.12    3.38
  12  -1  -1    0.58    2.44
  11  -1  -1    1.48    2.30
  11  -1  -1    7.13    3.04
  10  -1  -1   -1.24    1.85
  10  -1  -1    0.96    2.31
   9  -1  -1    7.71    2.16
   9  -1  -1    5.02    2.27
   8  -1  -1    4.87    1.69
   8  -1  -1    8.04    2.10
   7  -1  -1   25.45    2.71
   7  -1  -1   22.12    2.43
   6  -1  -1    1.82    1.26
   6  -1  -1    5.76    1.79
   5  -1  -1    0.06    1.18
   5  -1  -1   -0.20    1.21
   5  -1  -1    1.56    1.44
  -5   1   1    0.97    1.20
   4  -1  -1    8.43    1.39
   4  -1  -1    6.56    1.54
   4  -1  -1    6.38    1.44
  -4   1   1    2.74    1.23
  -4   1   1    4.28    1.06
   3  -1  -1    9.27    1.33
   3  -1  -1    7.90    1.28
   3  -1  -1   13.12    1.69
  -3   1   1   10.67    1.44
  -3   1   1    7.54    1.09
  -3   1   1    6.63    1.62
   2  -1  -1   34.07    1.92
   2  -1  -1   34.08    1.83
   2  -1  -1   35.41    2.04
  -2   1   1   36.61    1.93
  -2   1   1   36.11    2.10
  -2   1   1   38.45    1.74
   1  -1  -1   69.89    2.70
   1  -1  -1   70.68    2.67
   1  -1  -1   73.13    2.60
   1  -1  -1   69.08    2.57
  -1   1   1   70.14    2.60
  -1   1   1   72.10    2.65
  -1   1   1   75.06    2.59
   0  -1  -1  218.25    7.95
   0  -1  -1  263.07    8.02
   0  -1  -1  226.86    7.94
   0  -1  -1  260.67    8.03
   0   1   1  259.61    8.02
   0   1   1  259.76    8.01
   0   1   1  267.34    7.95
   0   1   1  265.00    7.97
  -1  -1  -1  741.25   23.13
  -1  -1  -1  746.11   22.99
  -1  -1  -1  747.23   23.10
  -1  -1  -1  743.27   23.01
  -1  -1  -1  739.82   23.07
   1   1   1  753.59   23.02
   1   1   1  759.80   23.12
   1   1   1  727.56   23.11
   1   1   1  729.10   22.97
   1   1   1  733.01   23.07
  -2  -1  -1  139.78    4.91
  -2  -1  -1  143.02    4.77
  -2  -1  -1  144.23    4.90
   2   1   1  136.69    4.90
   2   1   1  140.70    4.86
   2   1   1  141.65    4.77
   2   1   1  135.86    4.91
  -3  -1  -1  178.37    6.19
  -3  -1  -1  176.63    6.23
  -3  -1  -1  175.83    6.09
   3   1   1  180.51    6.27
   3   1   1  176.05    6.13
   3   1   1  166.31    6.09
  -4  -1  -1   51.60    2.87
  -4  -1  -1   49.77    2.67
  -4  -1  -1   50.12    2.60
   4   1   1   49.04    2.55
   4   1   1   48.21    2.75
   4   1   1   54.47    2.87
  -5  -1  -1    1.45    1.11
  -5  -1  -1   -0.72    1.02
  -5  -1  -1    2.90    1.37
   5   1   1    2.08    1.09
   5   1   1    2.05    1.38
   5   1   1    1.79    1.48
  -6  -1  -1    3.53    1.59
  -6  -1  -1    4.30    1.35
   6   1   1    6.53    1.74
   6   1   1    5.26    1.81
   6   1   1    5.85    1.32
  -7  -1  -1    7.28    1.75
   7   1   1    8.04    1.82
   7   1   1   12.69    2.33
   7   1   1    9.67    1.66
   8   1   1   12.10    2.51
   8   1   1   10.80    2.12
   9   1   1    2.28    1.81
   9   1   1    6.28    2.42
  10   1   1    5.35    2.60
  10   1   1   -0.13    1.84
  11   1   1   -0.86    2.61
  11   1   1    3.45    2.65
  12   1   1   10.20    3.46
  12   1   1   11.14    3.43
  13   1   1    4.39    3.33
  13   1   1    2.46    3.24
  14   1   1   26.45    4.76
  14   1   1   20.61    4.92
  15   1   1   29.59    5.58
  15   1   1   19.14    4.82
  15  -2  -1   15.67    4.87
  15  -2  -1   23.00    5.57
  14  -2  -1   13.99    4.66
  14  -2  -1    5.18    3.87
  13  -2  -1    8.00    3.55
  13  -2  -1    9.98    3.71
  12  -2  -1   18.20    3.55
  12  -2  -1   26.92    4.35
  11  -2  -1   89.20    5.87
  11  -2  -1   78.41    5.62
  10  -2  -1    3.78    1.94
  10  -2  -1    2.39    2.24
   9  -2  -1  156.39    7.36
   9  -2  -1  168.89    7.44
   8  -2  -1   50.67    3.59
   8  -2  -1   56.15    4.01
   7  -2  -1   29.28    3.09
   7  -2  -1   19.00    2.42
   6  -2  -1    2.57    1.60
   6  -2  -1    0.91    1.22
   5  -2  -1    1.54    1.16
   5  -2  -1    2.80    1.51
  -5   2   1    2.67    1.35
   4  -2  -1    3.39    1.13
   4  -2  -1    0.95    1.06
   4  -2  -1    2.91    1.51
  -4   2   1    3.31    1.28
  -4   2   1    5.26    1.13
   3  -2  -1    6.15    1.09
   3  -2  -1    6.83    1.28
   3  -2  -1   10.25    1.57
  -3   2   1    7.51    1.18
  -3   2   1    7.02    1.32
   2  -2  -1    3.24    1.31
   2  -2  -1    0.60    0.92
  -2   2   1    1.57    0.90
   1  -2  -1    2.50    0.86
   1  -2  -1    2.98    0.66
   1  -2  -1    1.66    0.82
  -1   2   1    2.61    0.72
  -1   2   1    1.54    0.62
   0  -2  -1   27.70    1.42
   0  -2  -1   27.90    1.42
   0  -2  -1   27.54    1.40
   0  -2  -1   28.01    1.52
   0   2   1   30.24    1.37
   0   2   1   30.85    1.57
   0   2   1   28.05    1.40
   0   2   1   29.21    1.37
  -1  -2  -1    2.50    0.75
  -1  -2  -1    1.54    0.85
  -1  -2  -1    1.30    0.67
  -1  -2  -1    2.72    0.86
   1   2   1    2.01    0.59
   1   2   1    2.45    0.90
   1   2   1    2.35    0.87
   1   2   1    1.01    0.69
  -2  -2  -1   52.50    2.43
  -2  -2  -1   57.82    2.51
  -2  -2  -1   54.00    2.67
   2   2   1   53.46    2.56
   2   2   1   57.75    2.53
   2   2   1   54.41    2.54
   2   2   1   55.09    2.17
  -3  -2  -1    2.67    1.27
  -3  -2  -1    4.49    1.11
  -3  -2  -1    2.68    1.08
   3   2   1    3.47    1.35
   3   2   1    0.74    1.01
   3   2   1    2.13    1.31
   3   2   1    3.03    1.07
  -4  -2  -1   40.33    2.37
  -4  -2  -1   42.23    2.79
  -4  -2  -1   38.06    2.41
   4   2   1   37.06    2.44
   4   2   1   40.22    2.51
   4   2   1   36.41    2.50
   4   2   1   44.95    2.74
  -5  -2  -1    3.20    1.29
  -5  -2  -1    4.14    1.25
  -5  -2  -1    2.46    1.61
   5   2   1    0.26    1.30
   5   2   1    2.52    1.20
   5   2   1    6.25    1.69
   5   2   1    2.88    1.53
  -6  -2  -1    3.81    1.59
   6   2   1    3.80    1.73
   6   2   1    3.11    1.33
   6   2   1    4.66    1.70
  -7  -2  -1    8.80    1.92
   7   2   1   11.72    2.15
   7   2   1   10.99    2.16
  -8  -2  -1   62.34    4.16
   8   2   1   62.31    4.15
   8   2   1   66.52    4.07
  -9  -2  -1  100.37    5.33
   9   2   1   93.81    5.31
   9   2   1   96.80    5.51
 -10  -2  -1   31.52    3.51
  10   2   1   35.41    4.13
  10   2   1   29.39    3.69
  11   2   1   51.50    5.02
  11   2   1   63.10    5.49
  12   2   1   36.53    4.74
  12   2   1   39.24    4.90
  13   2   1   19.29    4.19
  13   2   1   19.68    4.34
  14   2   1    2.76    3.97
  14   2   1    1.20    3.43
  15   2   1    0.85    4.29
  15   2   1    0.87    3.94
  14  -3  -1    7.94    4.12
  14  -3  -1   -2.49    3.22
  13  -3  -1    2.46    3.12
  13  -3  -1    7.81    3.86
  12  -3  -1   -3.22    2.75
  12  -3  -1    1.65    2.68
  11  -3  -1    1.16    2.03
  11  -3  -1    1.79    2.15
  10  -3  -1   30.64    3.60
  10  -3  -1   38.85    4.15
   9  -3  -1    2.66    1.88
   9  -3  -1   -0.39    2.09
   8  -3  -1   14.54    2.65
   8  -3  -1   10.14    2.11
   7  -3  -1    7.65    2.03
   7  -3  -1    5.93    1.91
   6  -3  -1   12.20    1.90
   6  -3  -1   10.82    1.65
   6  -3  -1   12.60    2.19
   5  -3  -1    1.48    1.48
   5  -3  -1    2.34    1.22
   5  -3  -1    1.25    1.22
  -5   3   1    0.43    1.16
   4  -3  -1   19.65    1.77
   4  -3  -1   24.90    1.98
   4  -3  -1   27.06    2.55
  -4   3   1   20.95    1.86
   3  -3  -1   11.35    1.88
   3  -3  -1    7.81    1.35
  -3   3   1    7.16    1.27
   2  -3  -1   39.69    1.92
   2  -3  -1   38.28    2.27
  -2   3   1   36.71    1.92
  -2   3   1   39.64    2.14
   1  -3  -1    1.72    0.84
   1  -3  -1    0.70    0.95
  -1   3   1    1.01    0.78
  -1   3   1    1.29    0.80
   0  -3  -1  997.12   30.61
   0  -3  -1  964.28   30.45
   0  -3  -1  954.78   30.51
   0  -3  -1  949.21   30.50
   0   3   1  981.97   30.63
   0   3   1  985.75   30.54
   0   3   1 1000.00   30.47
  -1  -3  -1   98.77    4.10
  -1  -3  -1  107.03    3.87
  -1  -3  -1  107.46    4.09
  -1  -3  -1  107.18    4.00
   1   3   1  107.59    3.83
   1   3   1  105.10    4.06
   1   3   1  105.31    4.10
  -2  -3  -1   10.27    1.43
  -2  -3  -1    6.70    1.42
  -2  -3  -1    6.62    1.10
  -2  -3  -1    7.39    1.20
   2   3   1    6.98    0.95
   2   3   1    5.66    1.45
   2   3   1    8.21    1.50
   2   3   1    5.89    1.21
  -3  -3  -1   38.26    2.71
  -3  -3  -1   33.54    1.99
  -3  -3  -1   33.86    2.19
  -3  -3  -1   36.48    2.25
   3   3   1   37.08    2.40
   3   3   1   35.35    2.31
   3   3   1   39.06    2.47
   3   3   1   37.37    2.55
   3   3   1   35.42    1.83
  -4  -3  -1   17.38    1.88
  -4  -3  -1   16.92    1.88
  -4  -3  -1   15.24    1.98
   4   3   1   15.59    1.85
   4   3   1   16.63    1.85
   4   3   1   16.67    2.10
   4   3   1   15.60    2.06
  -5  -3  -1    0.18    1.24
  -5  -3  -1    1.39    1.23
  -5  -3  -1    0.37    1.56
   5   3   1    1.11    1.60
   5   3   1    2.85    1.34
   5   3   1   -0.76    1.50
   5   3   1    1.49    1.38
  -6  -3  -1    2.57    1.70
   6   3   1    0.88    1.61
   6   3   1    3.07    1.78
  -7  -3  -1   12.36    2.33
   7   3   1   17.75    2.57
   7   3   1   12.98    2.49
  -8  -3  -1    1.10    1.71
   8   3   1   -0.57    1.95
   8   3   1    1.96    1.99
  -9  -3  -1    0.78    2.19
   9   3   1    3.71    2.37
   9   3   1    2.23    2.48
 -10  -3  -1   -1.97    2.42
  10   3   1    0.50    2.44
  10   3   1   -1.98    2.52
 -11  -3  -1    7.84    2.81
  11   3   1    8.89    3.35
  11   3   1    4.10    3.05
  12   3   1    3.95    3.23
  12   3   1    2.21    3.40
  13   3   1   -3.05    3.36
  13   3   1    3.97    3.61
  14   3   1    5.78    4.00
  14   3   1    5.51    3.89
  15   3   1    2.53    4.28
  15   3   1    9.81    4.59
  14  -4  -1    6.97    4.03
  14  -4  -1    8.34    3.68
  13  -4  -1   19.38    4.27
  13  -4  -1   19.52    4.13
  12  -4  -1   15.81    3.09
  12  -4  -1   15.77    3.37
  11  -4  -1   16.90    3.51
  11  -4  -1    7.75    2.74
  10  -4  -1   26.12    3.40
  10  -4  -1   44.03    4.70
   9  -4  -1   21.80    2.84
   9  -4  -1   32.75    3.71
   8  -4  -1   10.89    2.41
   7  -4  -1   -0.37    1.43
   7  -4  -1    1.09    1.76
   6  -4  -1   16.07    2.00
   6  -4  -1   24.88    2.32
   6  -4  -1   21.11    2.57
   5  -4  -1    4.76    1.82
   5  -4  -1    6.65    1.51
  -5   4   1    6.07    1.50
   4  -4  -1   26.18    2.59
   4  -4  -1   22.15    2.04
  -4   4   1   16.16    1.86
   3  -4  -1    2.96    0.92
   3  -4  -1    4.07    1.34
  -3   4   1    3.94    0.89
  -3   4   1    2.33    1.15
   2  -4  -1    1.38    0.95
   2  -4  -1    1.13    0.96
   2  -4  -1   -0.46    1.12
  -2   4   1   -0.28    0.82
   1  -4  -1   23.95    1.92
   1  -4  -1   23.87    1.79
  -1   4   1   21.88    1.66
   0  -4  -1   76.95    3.30
   0  -4  -1   78.53    3.50
   0  -4  -1   81.51    3.44
   0   4   1   74.91    3.39
   0   4   1   81.06    3.62
   0   4   1   85.32    3.28
  -1  -4  -1   46.62    2.71
  -1  -4  -1   50.89    2.52
  -1  -4  -1   51.47    2.56
  -1  -4  -1   45.29    2.63
   1   4   1   49.15    2.65
   1   4   1   47.37    2.83
   1   4   1   51.76    2.37
  -2  -4  -1    2.16    1.21
  -2  -4  -1    1.49    1.02
  -2  -4  -1    0.62    1.28
  -2  -4  -1    3.21    1.13
   2   4   1    2.79    1.25
   2   4   1    1.61    0.90
   2   4   1    2.50    1.51
   2   4   1    5.40    1.55
  -3  -4  -1   26.10    2.16
  -3  -4  -1   25.08    2.39
  -3  -4  -1   26.53    1.86
  -3  -4  -1   26.41    2.07
   3   4   1   25.98    2.13
   3   4   1   37.12    2.84
   3   4   1   26.73    1.76
   3   4   1   32.67    2.55
   3   4   1   24.16    2.24
  -4  -4  -1   13.19    2.08
  -4  -4  -1   14.58    1.84
  -4  -4  -1   16.41    1.95
   4   4   1   13.24    2.10
   4   4   1   12.69    1.81
   4   4   1   20.62    2.49
   4   4   1   12.63    1.83
  -5  -4  -1    5.11    1.63
  -5  -4  -1    4.27    1.79
   5   4   1    3.93    1.80
   5   4   1    8.08    1.91
   5   4   1    3.94    1.65
  -6  -4  -1   28.24    2.99
   6   4   1   45.48    3.63
   6   4   1   35.04    3.11
  -7  -4  -1   35.20    3.40
   7   4   1   38.48    3.71
   7   4   1   28.08    3.17
  -8  -4  -1   66.56    4.56
   8   4   1   62.07    4.33
   8   4   1   59.85    4.30
  -9  -4  -1  149.82    7.11
   9   4   1  141.41    7.04
   9   4   1  134.26    6.96
 -10  -4  -1   13.62    3.26
  10   4   1   18.38    3.66
  10   4   1   19.86    3.64
 -11  -4  -1    5.87    3.17
  11   4   1    7.71    3.28
  11   4   1    7.20    3.39
 -12  -4  -1    2.98    3.04
  12   4   1    1.39    3.06
  12   4   1   -3.72    3.08
 -13  -4  -1    3.74    3.21
  13   4   1    1.98    3.30
  13   4   1   -1.37    3.50
  14   4   1    1.86    3.79
  14   4   1   -1.92    3.59
  14  -5  -1    7.15    4.43
  14  -5  -1    6.31    3.79
  13  -5  -1    0.33    3.15
  13  -5  -1   -0.37    2.46
  12  -5  -1    2.05    3.22
  12  -5  -1    0.39    2.52
  11  -5  -1    3.31    3.15
  11  -5  -1    3.86    2.38
  10  -5  -1    8.59    2.83
  10  -5  -1    9.26    2.88
   9  -5  -1   -0.56    1.90
   9  -5  -1    0.73    1.99
   8  -5  -1   -2.30    1.91
   7  -5  -1   -1.73    1.64
   7  -5  -1    0.73    1.76
   6  -5  -1   66.54    4.03
   6  -5  -1   61.69    3.44
   5  -5  -1   26.67    2.45
   5  -5  -1   25.67    2.85
   4  -5  -1    3.00    1.05
   4  -5  -1    1.21    1.36
  -4   5   1   -0.26    0.97
   3  -5  -1   69.99    3.16
   3  -5  -1   68.12    3.43
  -3   5   1   68.29    3.07
   2  -5  -1   72.22    3.44
   2  -5  -1   70.22    3.20
  -2   5   1   71.47    3.14
   1  -5  -1   28.20    2.23
   1  -5  -1   29.71    2.08
   1  -5  -1   30.16    2.15
   1  -5  -1   28.21    2.21
  -1   5   1   27.08    1.93
  -1   5   1   26.56    2.18
   0  -5  -1  152.29    5.91
   0  -5  -1  153.38    5.68
   0  -5  -1  156.10    5.83
   0   5   1  158.43    5.65
   0   5   1  151.72    5.80
  -1  -5  -1   90.81    3.93
  -1  -5  -1   88.91    4.15
  -1  -5  -1   89.08    4.19
  -1  -5  -1  101.81    4.08
   1   5   1   98.22    3.88
   1   5   1   95.23    4.27
   1   5   1   97.00    4.21
  -2  -5  -1   24.56    1.93
  -2  -5  -1   24.06    2.39
  -2  -5  -1   20.33    1.96
  -2  -5  -1   22.39    2.29
   2   5   1   26.97    2.45
   2   5   1   20.16    2.14
   2   5   1   20.73    1.75
  -3  -5  -1   19.93    1.83
  -3  -5  -1   18.53    1.99
  -3  -5  -1   15.09    2.07
  -3  -5  -1   21.14    2.20
   3   5   1   15.06    2.18
   3   5   1   19.40    1.66
   3   5   1   17.65    2.46
   3   5   1   18.76    2.47
  -4  -5  -1   14.43    2.20
  -4  -5  -1   10.48    1.65
  -4  -5  -1   12.17    1.59
   4   5   1   15.79    2.27
   4   5   1   11.43    1.86
   4   5   1   13.75    2.25
   4   5   1   10.66    1.31
  -5  -5  -1    1.96    1.69
   5   5   1    5.52    1.71
   5   5   1    3.17    1.89
  -6  -5  -1    6.51    2.11
   6   5   1   10.75    2.27
   6   5   1    9.36    2.19
  -7  -5  -1    7.02    2.32
   7   5   1    6.15    2.31
   7   5   1    3.76    2.16
  -8  -5  -1    0.36    2.36
   8   5   1    3.59    2.32
   8   5   1   -1.76    2.19
  -9  -5  -1    9.90    2.95
   9   5   1    3.29    2.76
   9   5   1   11.25    3.03
 -10  -5  -1    1.26    2.70
  10   5   1    1.90    2.66
  10   5   1    0.58    2.81
 -11  -5  -1    3.06    3.04
  11   5   1    7.38    3.10
  11   5   1    2.17    3.16
 -12  -5  -1   -0.64    3.35
  12   5   1   -2.90    3.23
  12   5   1    4.40    3.25
  12   5   1    7.76    3.92
 -13  -5  -1   -3.83    3.19
  13   5   1   -3.36    3.85
  13   5   1    7.13    3.60
  13   5   1   -4.24    3.25
 -14  -5  -1   -5.05    3.59
  14   5   1    0.13    4.75
  14   5   1   -3.81    3.88
  14   5   1    2.27    3.74
  14  -6  -1    6.65    3.54
  14  -6  -1    2.68    4.37
  13  -6  -1    4.90    3.23
  13  -6  -1   16.44    4.51
  12  -6  -1    2.27    3.24
  12  -6  -1    4.84    2.79
  11  -6  -1    5.63    3.06
  11  -6  -1    3.44    2.96
  10  -6  -1    7.05    2.71
  10  -6  -1    5.45    2.80
   9  -6  -1    4.95    2.27
   9  -6  -1    7.34    2.84
   8  -6  -1   13.61    2.60
   8  -6  -1   12.04    2.65
   7  -6  -1   43.74    3.28
   7  -6  -1   50.29    4.20
   6  -6  -1   26.78    2.71
   6  -6  -1   26.57    3.07
   5  -6  -1   31.37    2.21
   5  -6  -1   27.03    2.70
   5  -6  -1   25.34    3.02
   4  -6  -1    4.13    1.60
   4  -6  -1    2.68    1.20
   3  -6  -1    2.77    1.48
   3  -6  -1    3.58    1.22
   2  -6  -1    7.85    1.42
   2  -6  -1    7.74    1.65
  -2   6   1    7.74    1.51
   1  -6  -1    9.86    1.67
   1  -6  -1   13.19    1.91
   1  -6  -1    8.18    1.62
   1  -6  -1    7.01    1.39
  -1   6   1   12.48    1.72
   0  -6  -1   83.28    4.11
   0  -6  -1   85.78    3.87
   0  -6  -1   85.15    3.77
   0   6   1   81.38    3.97
  -1  -6  -1   15.45    2.04
  -1  -6  -1   16.39    1.95
  -1  -6  -1   13.24    1.73
   1   6   1   21.72    2.44
   1   6   1   12.61    1.81
  -2  -6  -1   12.16    1.65
  -2  -6  -1   10.67    1.67
  -2  -6  -1   10.60    1.93
   2   6   1   16.26    2.35
  -3  -6  -1   28.68    2.23
  -3  -6  -1   28.16    2.20
  -3  -6  -1   24.32    2.55
   3   6   1   30.82    3.04
   3   6   1   30.66    2.77
  -4  -6  -1   14.03    2.25
  -4  -6  -1   16.99    1.88
   4   6   1   14.56    2.41
   4   6   1   17.22    2.08
   4   6   1   17.48    2.41
  -5  -6  -1   43.90    3.67
  -5  -6  -1   48.60    2.93
   5   6   1   42.96    3.47
   5   6   1   44.31    3.37
  -6  -6  -1   68.16    4.61
   6   6   1   68.26    4.46
   6   6   1   72.44    4.25
  -7  -6  -1   84.08    5.37
   7   6   1   88.85    5.00
   7   6   1   84.90    5.11
  -8  -6  -1  113.87    6.33
   8   6   1  101.21    5.90
   8   6   1  104.85    6.04
  -9  -6  -1  145.48    7.59
   9   6   1  130.84    7.21
   9   6   1  133.78    7.07
 -10  -6  -1    1.76    3.10
  10   6   1    6.57    3.11
  10   6   1    4.50    3.10
 -11  -6  -1    6.02    3.22
  11   6   1    0.02    3.12
  11   6   1   -1.89    3.09
 -12  -6  -1    1.31    3.44
  12   6   1    3.31    3.40
  12   6   1    6.12    3.52
 -13  -6  -1    0.88    3.71
  13   6   1    5.64    3.74
  13   6   1    1.80    4.22
  13   6   1    2.04    3.74
 -14  -6  -1   -0.55    3.74
  14   6   1   -2.73    3.82
  14   6   1    1.33    4.05
  13  -7  -1    3.24    3.11
  13  -7  -1    1.19    3.62
  12  -7  -1    2.83    2.52
  12  -7  -1   -0.35    3.49
  11  -7  -1   -0.08    2.65
  11  -7  -1    2.60    3.03
  10  -7  -1    1.61    2.77
  10  -7  -1   -1.85    2.51
   9  -7  -1    3.81    2.48
   9  -7  -1    4.44    2.49
   8  -7  -1   17.25    3.02
   8  -7  -1   14.33    2.67
   7  -7  -1   55.32    4.29
   7  -7  -1   45.09    3.66
   6  -7  -1   97.42    5.40
   6  -7  -1  107.64    4.50
   6  -7  -1   94.24    5.02
   5  -7  -1  107.45    5.18
   5  -7  -1  110.99    4.72
   4  -7  -1  111.91    4.77
   4  -7  -1  111.07    5.11
   3  -7  -1   66.71    3.76
   3  -7  -1   73.84    3.60
   2  -7  -1   25.80    2.25
   2  -7  -1   28.86    2.45
   2  -7  -1   25.62    2.53
  -2   7   1   26.86    2.39
   1  -7  -1    5.07    1.65
   1  -7  -1    4.23    1.35
   1  -7  -1    0.82    1.36
  -1   7   1    6.44    1.58
   0  -7  -1   19.40    2.26
   0  -7  -1   16.84    1.92
  -1  -7  -1    4.89    1.70
  -1  -7  -1    5.36    1.46
   1   7   1    2.43    1.69
  -2  -7  -1   31.49    2.51
  -2  -7  -1   35.88    3.12
   2   7   1   43.30    3.32
  -3  -7  -1   16.87    2.46
  -3  -7  -1   20.42    2.17
   3   7   1   23.96    2.73
  -4  -7  -1   38.91    2.78
  -4  -7  -1   34.33    3.29
   4   7   1   36.01    3.38
   4   7   1   42.30    3.73
  -5  -7  -1    1.02    1.54
  -5  -7  -1   -0.44    1.90
   5   7   1    2.09    2.24
   5   7   1   -0.62    2.04
  -6  -7  -1    1.09    1.75
  -6  -7  -1    0.77    2.17
   6   7   1    2.22    2.25
   6   7   1   -0.25    2.17
  -7  -7  -1    0.97    2.36
   7   7   1   -0.21    2.31
   7   7   1    0.69    2.38
  -8  -7  -1    4.99    2.97
   8   7   1   -0.52    2.71
   8   7   1    0.99    2.56
  -9  -7  -1   12.88    3.60
   9   7   1   10.25    3.31
   9   7   1    8.86    3.30
 -10  -7  -1    6.43    3.49
  10   7   1    5.68    3.32
  10   7   1   11.36    3.42
 -11  -7  -1    0.65    3.58
  11   7   1   -1.18    3.37
  11   7   1    0.55    3.45
 -12  -7  -1    4.58    3.78
  12   7   1    1.35    3.81
  12   7   1    2.99    3.70
 -13  -7  -1    1.95    4.02
  13   7   1    6.61    4.29
  13   7   1    4.47    4.46
  13  -8  -1    2.23    3.05
  13  -8  -1    6.16    4.36
  12  -8  -1   -0.12    3.21
  12  -8  -1   -3.30    3.24
  12  -8  -1   -0.73    3.32
  11  -8  -1    2.61    3.26
  11  -8  -1    2.37    3.27
  10  -8  -1    5.92    3.11
  10  -8  -1    0.07    2.63
   9  -8  -1   19.38    3.46
   9  -8  -1   27.55    3.75
   8  -8  -1    8.84    2.61
   8  -8  -1    8.91    2.85
   7  -8  -1   23.29    3.14
   7  -8  -1   24.04    3.36
   6  -8  -1    5.52    2.48
   6  -8  -1    6.85    2.32
   6  -8  -1    6.93    1.84
   5  -8  -1    1.99    2.05
   5  -8  -1    5.06    1.68
   4  -8  -1   -0.95    1.62
   4  -8  -1    1.92    1.45
   3  -8  -1    2.77    1.45
   3  -8  -1    1.18    1.54
   2  -8  -1    2.61    1.46
   2  -8  -1    5.99    1.68
   2  -8  -1    3.47    1.81
   1  -8  -1    6.95    1.96
   1  -8  -1    5.47    1.87
   1  -8  -1   10.53    1.76
   0  -8  -1   11.04    1.82
   0  -8  -1   11.59    2.12
  -1  -8  -1   15.98    1.96
  -1  -8  -1   10.40    2.12
   1   8   1   15.10    2.50
  -2  -8  -1   24.12    2.29
  -2  -8  -1   26.45    2.85
   2   8   1   23.32    2.90
  -3  -8  -1   62.58    4.15
  -3  -8  -1   55.56    3.43
   3   8   1   57.47    3.95
  -4  -8  -1   60.49    4.18
  -4  -8  -1   49.64    3.43
   4   8   1   56.30    3.89
  -5  -8  -1   61.54    3.72
  -5  -8  -1   62.41    4.55
   5   8   1   51.62    4.24
   5   8   1   54.23    4.18
  -6  -8  -1   18.61    3.38
  -6  -8  -1   24.44    2.84
   6   8   1   25.41    3.46
   6   8   1   17.12    3.34
  -7  -8  -1   37.78    4.33
   7   8   1   32.68    4.30
   7   8   1   39.80    4.12
  -8  -8  -1   62.67    5.63
   8   8   1   59.32    5.53
   8   8   1   66.43    5.42
  -9  -8  -1    5.48    3.45
   9   8   1   -2.78    2.94
   9   8   1    2.04    3.11
 -10  -8  -1   -1.56    3.53
  10   8   1    3.20    3.43
  10   8   1    6.63    3.48
 -11  -8  -1   -0.01    3.94
  11   8   1    0.83    3.47
  11   8   1   -0.21    3.52
 -12  -8  -1    1.14    3.85
  12   8   1    0.93    3.98
  12   8   1    3.11    4.02
  12  -9  -1   -0.46    3.54
  12  -9  -1    2.13    3.57
  11  -9  -1    1.69    3.13
  11  -9  -1    0.20    3.17
  10  -9  -1    1.68    3.04
  10  -9  -1    1.82    3.05
   9  -9  -1    4.19    2.65
   9  -9  -1    4.38    2.70
   8  -9  -1   19.85    3.39
   8  -9  -1   27.34    4.12
   7  -9  -1    7.79    2.90
   7  -9  -1   16.88    2.43
   7  -9  -1   19.98    3.24
   6  -9  -1   52.60    4.51
   6  -9  -1   54.85    3.77
   5  -9  -1   26.76    3.29
   5  -9  -1   31.88    2.90
   4  -9  -1   11.06    2.44
   4  -9  -1    9.84    2.02
   3  -9  -1    2.19    1.83
   3  -9  -1    0.84    1.88
   3  -9  -1    3.78    1.70
   2  -9  -1   -0.66    1.90
   2  -9  -1    2.22    1.59
   2  -9  -1    1.67    1.84
   1  -9  -1   16.27    2.13
   1  -9  -1   18.59    2.61
   1  -9  -1   12.84    2.39
   0  -9  -1   22.93    2.79
   0  -9  -1   18.22    2.28
  -1  -9  -1   21.96    2.41
  -1  -9  -1   24.86    2.99
  -2  -9  -1   45.14    3.90
  -2  -9  -1   42.18    3.22
   2   9   1   48.87    3.96
  -3  -9  -1    4.98    1.72
  -3  -9  -1    3.09    2.14
   3   9   1    4.28    2.44
  -4  -9  -1    4.79    2.37
  -4  -9  -1    5.52    1.90
   4   9   1    9.44    2.62
  -5  -9  -1    1.62    2.27
  -5  -9  -1    2.94    2.05
   5   9   1    2.81    2.40
  -6  -9  -1    1.17    2.25
  -6  -9  -1   -1.25    2.46
   6   9   1    1.64    2.77
   6   9   1   -3.16    2.56
  -7  -9  -1    2.76    2.51
  -7  -9  -1    4.05    3.15
   7   9   1   -2.04    2.89
   7   9   1    3.72    3.05
  -8  -9  -1    8.84    3.80
   8   9   1   12.31    3.78
   8   9   1   13.16    3.67
  -9  -9  -1   32.13    5.04
   9   9   1   24.97    4.63
   9   9   1   30.92    4.46
 -10  -9  -1   -2.39    3.79
  10   9   1    1.63    3.49
  10   9   1   -0.13    3.34
 -11  -9  -1    6.36    4.45
  11   9   1    5.15    4.01
  11   9   1   -5.16    3.49
 -12  -9  -1   21.25    5.28
  12   9   1   16.32    4.80
  12   9   1   10.75    4.53
  12 -10  -1    6.09    3.93
  12 -10  -1    3.41    4.00
  12 -10  -1    4.28    3.93
  11 -10  -1    0.75    3.24
  11 -10  -1    2.23    3.48
  10 -10  -1    2.79    3.28
  10 -10  -1   10.54    3.81
   9 -10  -1    1.95    3.22
   9 -10  -1    6.77    3.06
   8 -10  -1   11.99    3.43
   8 -10  -1    9.59    3.29
   8 -10  -1   20.41    2.81
   7 -10  -1    0.81    2.07
   7 -10  -1    3.49    2.72
   7 -10  -1    1.51    2.84
   6 -10  -1    3.50    2.59
   6 -10  -1    0.34    2.04
   5 -10  -1    0.36    2.37
   5 -10  -1    0.91    2.08
   4 -10  -1    8.76    2.53
   4 -10  -1   11.80    2.22
   3 -10  -1    3.15    1.96
   3 -10  -1   -1.37    1.97
   3 -10  -1    1.55    1.84
   2 -10  -1    8.80    2.53
   2 -10  -1    8.58    2.51
   2 -10  -1   10.69    2.16
   1 -10  -1    2.03    1.63
   1 -10  -1    4.44    2.21
   1 -10  -1   -0.32    1.88
   0 -10  -1    4.33    2.28
   0 -10  -1    1.13    1.70
  -1 -10  -1    6.79    1.97
  -1 -10  -1    5.59    2.27
  -2 -10  -1    3.40    1.78
  -2 -10  -1    2.98    2.39
   2  10   1    4.36    2.53
  -3 -10  -1   12.47    2.27
  -3 -10  -1   10.03    2.84
   3  10   1   14.03    3.00
  -4 -10  -1    1.32    2.00
  -4 -10  -1    1.33    2.50
   4  10   1    0.55    2.68
  -5 -10  -1   -1.55    2.26
  -5 -10  -1    1.99    2.60
   5  10   1    6.88    2.81
  -6 -10  -1   11.46    3.53
  -6 -10  -1    9.94    2.97
   6  10   1   17.31    3.50
  -7 -10  -1    3.88    3.45
  -7 -10  -1    2.57    2.83
   7  10   1    7.11    3.32
  -8 -10  -1    2.81    3.76
   8  10   1    6.59    3.50
   8  10   1    6.58    3.48
  -9 -10  -1    2.29    3.81
   9  10   1    0.58    3.64
   9  10   1    3.66    3.55
 -10 -10  -1   14.69    5.02
  10  10   1    7.44    3.99
  10  10   1    4.41    4.08
 -11 -10  -1    5.47    4.84
  11  10   1    3.80    4.14
  11  10   1    5.96    4.25
  11 -11  -1   12.57    4.03
  11 -11  -1   -0.67    3.46
  10 -11  -1   19.09    4.05
  10 -11  -1    2.04    3.28
   9 -11  -1   15.84    4.23
   9 -11  -1   25.20    3.47
   9 -11  -1   18.11    3.84
   8 -11  -1    0.35    3.21
   8 -11  -1    6.76    2.65
   8 -11  -1    5.57    3.31
   7 -11  -1    1.08    3.00
   7 -11  -1    3.41    2.59
   7 -11  -1    1.59    3.11
   6 -11  -1    5.72    3.15
   6 -11  -1   16.10    2.99
   5 -11  -1   -0.15    2.67
   5 -11  -1    0.75    2.38
   4 -11  -1   -1.28    2.46
   4 -11  -1    3.45    2.32
   3 -11  -1   -0.61    2.34
   3 -11  -1    1.64    2.50
   3 -11  -1    3.49    2.11
   2 -11  -1    9.34    2.48
   2 -11  -1   10.87    2.29
   2 -11  -1    1.49    2.50
   1 -11  -1   42.00    3.93
   1 -11  -1   33.15    3.26
   1 -11  -1   29.05    3.83
   0 -11  -1   50.30    4.34
   0 -11  -1   43.27    4.19
   0 -11  -1   31.70    3.21
  -1 -11  -1    5.01    2.09
  -1 -11  -1    7.79    2.75
  -2 -11  -1   10.37    2.22
  -2 -11  -1   12.30    3.10
  -3 -11  -1    3.46    2.65
  -3 -11  -1    0.45    1.99
   3  11   1   -1.09    2.60
  -4 -11  -1   -0.57    2.73
  -4 -11  -1    2.10    2.33
   4  11   1    1.08    2.85
  -5 -11  -1    8.17    3.48
  -5 -11  -1    6.43    2.82
   5  11   1    3.57    3.06
  -6 -11  -1    2.12    3.39
  -6 -11  -1    0.33    2.83
   6  11   1    5.93    3.20
  -7 -11  -1    9.11    3.78
  -7 -11  -1    3.57    3.14
   7  11   1    3.18    3.36
  -8 -11  -1    3.83    3.29
  -8 -11  -1    4.12    4.00
   8  11   1   -0.47    3.35
  -9 -11  -1    3.68    4.42
   9  11   1    6.59    3.97
 -10 -11  -1   -3.65    4.43
  10  11   1   -2.37    3.76
  10  11   1   -4.01    3.97
  10 -12  -1    9.24    3.97
  10 -12  -1    7.63    3.36
  10 -12  -1   -0.76    3.65
   9 -12  -1   -7.72    3.44
   9 -12  -1    0.75    3.56
   9 -12  -1    7.45    3.10
   8 -12  -1    6.12    3.78
   8 -12  -1    7.62    3.69
   8 -12  -1   -2.11    2.68
   7 -12  -1    1.25    3.52
   7 -12  -1    3.40    2.63
   6 -12  -1    2.56    2.70
   6 -12  -1    3.16    3.45
   5 -12  -1    6.28    3.39
   5 -12  -1    3.81    2.75
   4 -12  -1    3.23    2.91
   4 -12  -1    3.83    2.63
   3 -12  -1   10.22    2.82
   3 -12  -1    3.37    3.14
   3 -12  -1    6.65    2.66
   2 -12  -1    9.78    2.56
   2 -12  -1   10.59    2.86
   2 -12  -1    5.67    3.02
   1 -12  -1    0.49    2.51
   1 -12  -1    5.71    2.30
   1 -12  -1    5.27    2.89
   0 -12  -1   14.01    3.16
   0 -12  -1   15.81    2.83
   0 -12  -1   24.11    3.55
  -1 -12  -1   36.36    4.20
  -1 -12  -1   25.06    3.22
  -1 -12  -1   26.05    3.84
  -2 -12  -1   16.49    2.81
  -2 -12  -1   20.54    3.65
  -3 -12  -1   17.70    3.55
  -3 -12  -1   15.99    2.89
  -4 -12  -1   15.41    3.88
  -4 -12  -1   28.38    3.78
   4  12   1   19.60    3.78
  -5 -12  -1   -3.92    3.33
  -5 -12  -1    0.18    2.99
   5  12   1    0.69    3.19
  -6 -12  -1    4.27    3.78
  -6 -12  -1   -1.48    3.14
   6  12   1    7.25    3.59
  -7 -12  -1   -1.05    3.24
  -7 -12  -1   -1.31    3.36
   7  12   1   -2.16    3.35
  -8 -12  -1    2.28    3.61
  -8 -12  -1    5.18    4.31
   8  12   1    2.72    3.72
  -9 -12  -1    8.25    4.79
   9  12   1    0.42    4.04
   9 -13  -1    7.90    3.62
   9 -13  -1    5.40    3.97
   8 -13  -1    3.91    3.98
   8 -13  -1    3.88    3.31
   8 -13  -1   -0.31    3.74
   7 -13  -1    1.70    3.07
   7 -13  -1    6.57    4.20
   6 -13  -1    6.82    3.15
   6 -13  -1   -0.10    3.64
   5 -13  -1    3.59    2.91
   5 -13  -1    5.34    3.50
   4 -13  -1   13.16    3.30
   4 -13  -1    8.76    3.02
   4 -13  -1    4.73    3.59
   3 -13  -1    8.23    3.60
   3 -13  -1   17.24    3.39
   3 -13  -1    9.55    3.03
   2 -13  -1   27.15    4.30
   2 -13  -1   28.41    3.65
   2 -13  -1   30.74    3.83
   1 -13  -1   15.91    3.22
   1 -13  -1   18.48    3.56
   1 -13  -1   13.01    3.82
   0 -13  -1    7.79    3.40
   0 -13  -1   14.29    3.60
   0 -13  -1   12.29    3.12
  -1 -13  -1    6.37    2.72
  -1 -13  -1    5.91    3.16
  -1 -13  -1    1.14    2.92
  -2 -13  -1    4.32    3.08
  -2 -13  -1    3.15    2.70
  -3 -13  -1    0.07    3.13
  -3 -13  -1    2.03    2.87
  -4 -13  -1    1.56    3.64
  -4 -13  -1    7.64    3.32
  -5 -13  -1    3.20    3.38
  -5 -13  -1   -1.41    3.59
   5  13   1    4.39    3.63
  -6 -13  -1    2.51    4.02
  -6 -13  -1    3.53    3.55
   6  13   1    9.00    3.82
  -7 -13  -1   10.81    4.12
  -7 -13  -1    9.08    4.59
   7  13   1    9.58    4.23
   7 -14  -1    2.00    3.57
   7 -14  -1    6.82    4.36
   6 -14  -1    5.27    4.23
   6 -14  -1    5.59    3.46
   5 -14  -1   14.73    3.70
   5 -14  -1    4.54    4.11
   4 -14  -1    3.71    4.22
   4 -14  -1    3.21    3.12
   4 -14  -1    6.80    3.39
   3 -14  -1    7.71    3.09
   3 -14  -1    4.68    3.26
   3 -14  -1    0.32    3.97
   2 -14  -1    5.38    3.84
   2 -14  -1    9.00    3.30
   2 -14  -1    7.99    3.16
   1 -14  -1   17.40    3.81
   1 -14  -1   15.43    3.33
   1 -14  -1   -0.54    3.56
   0 -14  -1   13.13    3.73
   0 -14  -1   12.37    3.28
   0 -14  -1   10.55    4.00
  -1 -14  -1    2.54    3.21
  -1 -14  -1    7.38    3.14
  -1 -14  -1   12.01    3.55
  -2 -14  -1    4.79    3.26
  -2 -14  -1    2.92    3.38
  -2 -14  -1    2.71    3.33
  -3 -14  -1    2.78    3.33
  -3 -14  -1    0.19    3.75
  -3 -14  -1   10.12    3.83
  -4 -14  -1   -3.39    3.64
  -4 -14  -1    2.83    3.67
  -5 -14  -1    0.45    3.63
  -5 -14  -1   -8.63    3.85
   4 -15  -1   12.13    5.16
   4 -15  -1    8.05    3.63
   3 -15  -1   15.37    3.84
   3 -15  -1    6.73    3.56
   3 -15  -1    1.98    4.43
   2 -15  -1    3.85    3.51
   2 -15  -1    8.46    3.66
   2 -15  -1    4.50    4.48
   1 -15  -1    5.37    3.43
   1 -15  -1    5.61    3.70
   1 -15  -1    2.43    4.26
   0 -15  -1   -1.09    4.04
   0 -15  -1    0.65    3.33
   0 -15  -1    4.60    3.62
  -1 -15  -1   -2.14    3.36
  -1 -15  -1    2.10    3.74
  -1 -15  -1   -0.13    3.86
  -2 -15  -1   -2.29    4.06
  -2 -15  -1    2.53    3.76
  -2 -15  -1   -2.45    3.42
  -3 -15  -1   -1.86    3.75
  -3 -15  -1    2.02    4.03
  -1 -14   2    1.19    3.53
  -1 -14   2    3.72    4.11
   0 -14   2    4.65    3.58
   0 -14   2    8.76    3.99
   1 -14   2    2.13    3.63
   1 -14   2    3.91    3.45
   2 -14   2    7.97    3.48
   2 -14   2   11.57    4.72
   2 -14   2    7.24    3.81
   3 -14   2   -2.05    4.51
   3 -14   2    1.48    3.43
   3 -14   2    1.03    3.87
   4 -14   2   -3.99    3.69
   4 -14   2    8.26    3.47
   4 -14   2   -3.29    4.14
   5 -14   2   -2.43    3.75
  -4 -13   2    3.95    4.00
  -4 -13   2    5.58    3.60
  -3 -13   2    8.23    3.55
  -3 -13   2    5.06    3.90
  -2 -13   2    8.64    3.42
  -2 -13   2   11.82    3.86
  -1 -13   2    1.44    3.03
  -1 -13   2    6.18    3.51
   0 -13   2    0.73    3.06
   0 -13   2    4.70    3.63
   1 -13   2    2.12    3.55
   1 -13   2    1.56    3.08
   2 -13   2   -5.07    3.24
   2 -13   2    1.22    3.01
   3 -13   2   -6.61    3.15
   3 -13   2   -2.37    3.12
   3 -13   2    6.71    3.98
   4 -13   2    2.77    4.08
   4 -13   2    1.98    3.47
   4 -13   2    2.81    3.26
   5 -13   2    0.18    3.27
   5 -13   2    6.05    4.27
   5 -13   2    8.19    3.40
   6 -13   2    0.89    3.24
   6 -13   2    3.18    3.54
   6 -13   2   -4.04    3.97
   7 -13   2    0.81    3.44
   7 -13   2    1.94    3.64
   7 -13   2    7.50    4.40
  -6 -12   2    1.95    4.52
  -6 -12   2   -4.30    3.54
  -5 -12   2    0.62    3.66
  -5 -12   2    3.97    3.39
  -4 -12   2    1.41    3.71
  -4 -12   2    1.42    3.11
  -3 -12   2   -0.98    2.82
  -3 -12   2    1.65    3.56
  -2 -12   2    9.47    3.69
  -2 -12   2    4.11    2.87
  -1 -12   2    1.54    3.16
  -1 -12   2    2.78    2.77
   0 -12   2    2.83    3.28
   0 -12   2    4.56    2.87
   1 -12   2    0.30    3.05
   1 -12   2    0.52    2.58
   2 -12   2    1.16    2.60
   2 -12   2   -3.07    2.90
   3 -12   2   -1.16    2.67
   3 -12   2    1.80    2.95
   4 -12   2    0.75    2.98
   4 -12   2    6.27    3.43
   4 -12   2    5.84    2.89
   5 -12   2   19.17    4.56
   5 -12   2   22.78    3.74
   5 -12   2   22.18    4.02
   6 -12   2   25.77    4.80
   6 -12   2   23.65    3.99
   6 -12   2   20.70    3.74
   7 -12   2    4.83    3.44
   7 -12   2   13.40    4.11
   7 -12   2   11.51    3.45
   8 -12   2   19.59    3.77
   8 -12   2   15.84    4.46
   9 -12   2    8.42    4.32
   9 -12   2    0.18    3.26
   9 -12   2    6.07    4.00
  -8 -11   2   -8.95    4.61
  -8 -11   2   -1.80    3.89
  -7 -11   2    2.96    4.69
  -6 -11   2   10.34    3.87
  -6 -11   2   15.94    3.63
  -6 -11   2   18.49    4.59
   5  11  -2   11.01    3.67
  -5 -11   2   18.19    3.53
  -5 -11   2   13.93    4.18
   4  11  -2   17.69    3.61
  -4 -11   2   21.26    3.50
  -4 -11   2   26.94    4.46
  -3 -11   2    6.31    2.88
  -3 -11   2    6.65    3.30
  -2 -11   2   30.99    4.45
  -2 -11   2   27.73    3.45
  -1 -11   2    6.62    2.52
  -1 -11   2    8.26    3.28
   0 -11   2    2.38    2.32
   0 -11   2    2.14    3.01
   1 -11   2    1.50    2.76
   1 -11   2    1.39    2.36
   2 -11   2    1.64    2.81
   2 -11   2   -3.50    2.01
   3 -11   2    3.21    2.45
   3 -11   2    3.68    2.94
   4 -11   2   -1.85    2.61
   4 -11   2    3.09    2.62
   4 -11   2    8.56    3.24
   5 -11   2    9.55    3.02
   5 -11   2    0.77    2.68
   5 -11   2   -0.26    3.14
   6 -11   2    3.02    2.71
   6 -11   2    1.61    3.43
   6 -11   2    2.66    2.70
   7 -11   2    4.56    2.89
   7 -11   2    1.22    3.22
   7 -11   2   -0.37    2.78
   8 -11   2    3.97    3.62
   8 -11   2   -3.03    2.78
   9 -11   2    7.95    3.74
   9 -11   2    2.55    3.14
   9 -11   2    2.61    3.89
  10 -11   2    4.34    3.11
  10 -11   2   -1.19    3.60
  10 -11   2   -2.17    3.60
  11 -11   2    0.74    3.70
  11 -11   2   -1.07    3.47
   9  10  -2    4.00    4.33
  -9 -10   2    4.15    4.99
   8  10  -2    4.82    4.09
  -8 -10   2   -0.03    4.61
   7  10  -2    0.71    3.44
  -7 -10   2    6.73    4.32
  -7 -10   2    7.79    3.34
  -7 -10   2    5.35    3.57
   6  10  -2   -2.51    3.10
  -6 -10   2    1.26    3.10
  -6 -10   2   -3.21    3.47
  -6 -10   2    0.42    2.90
   5  10  -2    4.71    3.08
  -5 -10   2    0.15    2.80
  -5 -10   2   -0.28    3.41
  -5 -10   2   -1.71    2.68
   4  10  -2    3.42    2.86
  -4 -10   2    3.32    2.87
  -4 -10   2   -0.02    2.45
  -3 -10   2   10.63    2.56
  -3 -10   2   11.02    3.17
  -2 -10   2    3.97    2.23
  -2 -10   2    4.10    2.70
  -1 -10   2    7.68    2.25
  -1 -10   2    5.05    2.85
   0 -10   2    5.82    2.75
   0 -10   2    7.73    2.15
   1 -10   2    2.42    1.95
   1 -10   2    3.39    2.46
   2 -10   2    5.79    2.17
   2 -10   2    5.57    2.80
   3 -10   2    9.28    2.73
   3 -10   2    7.91    2.29
   4 -10   2   16.02    2.76
   4 -10   2   15.85    3.11
   5 -10   2   26.45    3.96
   5 -10   2   30.57    3.72
   5 -10   2   27.17    3.38
   6 -10   2    5.23    2.55
   6 -10   2    6.50    2.66
   6 -10   2   -0.51    2.89
   7 -10   2    1.90    2.47
   7 -10   2    2.49    3.03
   7 -10   2    5.34    2.53
   8 -10   2   -3.02    2.85
   8 -10   2    0.56    2.94
   8 -10   2   -0.05    2.48
   9 -10   2    6.62    3.50
   9 -10   2    4.45    2.76
   9 -10   2   11.98    3.84
  10 -10   2    1.87    2.76
  10 -10   2   -0.26    3.27
  10 -10   2    5.71    3.62
  11 -10   2    5.43    3.67
  11 -10   2    1.80    3.49
  11 -10   2   -2.96    3.16
  12 -10   2   -3.40    3.69
  12 -10   2   -2.71    3.56
  10   9  -2    4.98    4.56
 -10  -9   2    3.52    4.71
   9   9  -2    7.99    4.53
   9   9  -2    8.04    3.99
  -9  -9   2   12.19    4.83
   8   9  -2   10.16    3.82
   8   9  -2   13.67    4.54
  -8  -9   2   10.92    4.82
   7   9  -2   32.82    4.38
   7   9  -2   22.02    4.48
  -7  -9   2   37.67    5.26
  -7  -9   2   38.13    3.88
  -7  -9   2   35.83    4.74
   6   9  -2   39.45    5.08
   6   9  -2   36.89    4.16
  -6  -9   2   63.17    4.57
  -6  -9   2   50.70    5.24
  -6  -9   2   43.34    4.69
   5   9  -2   30.25    3.57
  -5  -9   2   24.95    3.32
  -5  -9   2   28.89    3.76
  -5  -9   2   26.04    4.20
   4   9  -2   31.33    3.51
  -4  -9   2   23.35    3.62
  -4  -9   2   26.46    3.06
   3   9  -2   14.59    2.76
  -3  -9   2   17.76    2.59
  -3  -9   2   13.29    2.89
  -2  -9   2    0.82    2.39
  -2  -9   2    5.13    1.93
  -1  -9   2    2.31    2.29
  -1  -9   2    0.83    1.86
   0  -9   2   -1.72    1.97
   0  -9   2    1.47    1.66
   1  -9   2   -1.23    2.20
   1  -9   2    1.25    1.62
   2  -9   2    2.90    2.21
   2  -9   2   -0.93    1.62
   3  -9   2    7.10    2.54
   3  -9   2    2.91    1.92
   4  -9   2    0.48    2.30
   4  -9   2    0.88    1.89
   5  -9   2    9.12    2.76
   5  -9   2    9.24    2.31
   5  -9   2    9.31    2.43
   6  -9   2    9.57    2.72
   6  -9   2    9.91    2.50
   6  -9   2    7.80    2.97
   7  -9   2    5.95    2.38
   7  -9   2    3.01    2.90
   7  -9   2    6.87    2.52
   8  -9   2   -1.18    2.29
   8  -9   2   -0.61    2.84
   8  -9   2   -0.78    2.83
   9  -9   2    2.42    3.17
   9  -9   2    8.92    3.26
   9  -9   2    7.23    2.61
  10  -9   2    5.79    3.28
  10  -9   2    0.01    3.09
  11  -9   2    6.96    3.56
  11  -9   2   -2.95    3.17
  11  -9   2   -3.35    3.12
  12  -9   2    6.89    3.75
  12  -9   2    1.20    3.68
  11   8  -2   -2.32    4.11
  11   8  -2    1.36    4.25
 -11  -8   2   -0.48    4.24
  10   8  -2    2.19    3.87
  10   8  -2    1.49    4.07
 -10  -8   2   -5.52    4.29
   9   8  -2   10.09    4.08
   9   8  -2   14.32    3.98
  -9  -8   2   20.89    4.96
   8   8  -2    4.23    3.62
   8   8  -2   -0.65    3.13
  -8  -8   2    4.14    3.45
  -8  -8   2   -2.46    3.65
   7   8  -2    4.51    3.09
   7   8  -2    9.81    3.62
  -7  -8   2   14.14    3.53
  -7  -8   2    5.59    3.48
   6   8  -2    0.97    3.26
   6   8  -2   -0.84    2.72
  -6  -8   2    3.69    3.10
  -6  -8   2    1.94    2.60
   5   8  -2    5.08    2.52
   5   8  -2    2.13    2.96
  -5  -8   2   -0.24    2.64
  -5  -8   2    1.90    2.22
  -5  -8   2    1.77    2.47
   4   8  -2   10.03    2.59
  -4  -8   2    8.56    2.66
  -4  -8   2    8.94    2.51
  -4  -8   2    7.14    2.16
   3   8  -2   10.62    2.50
  -3  -8   2    6.58    2.02
  -3  -8   2   10.71    2.49
  -3  -8   2    8.26    2.40
   2   8  -2   11.71    2.33
  -2  -8   2    8.68    2.53
  -2  -8   2    9.13    1.99
  -1  -8   2   10.41    2.33
  -1  -8   2    7.49    1.94
   0  -8   2   13.69    2.10
   0  -8   2   11.92    2.40
   1  -8   2   18.76    2.23
   1  -8   2   25.07    2.88
   2  -8   2   26.67    2.65
   2  -8   2   28.06    3.12
   3  -8   2   34.07    3.03
   3  -8   2   39.17    3.51
   4  -8   2  215.71    8.70
   4  -8   2  201.87    8.19
   5  -8   2   91.01    4.84
   5  -8   2   84.91    4.94
   5  -8   2   93.07    5.24
   6  -8   2    6.30    2.09
   6  -8   2    5.85    2.54
   6  -8   2    6.44    2.23
   7  -8   2   28.43    3.00
   7  -8   2   20.90    2.80
   7  -8   2   22.30    3.41
   8  -8   2   12.09    3.16
   8  -8   2    9.92    2.90
   8  -8   2   14.36    2.50
   9  -8   2   15.56    3.46
   9  -8   2   13.60    3.17
  10  -8   2    2.08    2.75
  10  -8   2   -0.22    2.70
  10  -8   2    3.39    2.81
  11  -8   2    4.06    3.23
  11  -8   2    1.70    3.28
  12  -8   2    4.97    3.69
  12  -8   2    2.51    3.56
  13  -8   2    1.20    3.56
  13  -8   2    2.92    3.52
  11   7  -2    5.55    4.09
  11   7  -2   -2.42    3.61
 -11  -7   2    5.49    4.25
  10   7  -2    5.83    3.68
  10   7  -2    5.55    4.04
 -10  -7   2    5.27    4.07
   9   7  -2   14.19    3.75
   9   7  -2   10.20    4.08
  -9  -7   2   20.80    4.45
   8   7  -2   26.92    4.57
   8   7  -2   40.02    4.40
  -8  -7   2   37.66    4.77
  -8  -7   2   36.59    4.93
   7   7  -2    0.57    2.80
   7   7  -2   -1.33    2.93
  -7  -7   2    8.55    3.16
  -7  -7   2    2.81    3.15
   6   7  -2   95.82    5.32
   6   7  -2   83.63    5.95
  -6  -7   2   78.49    5.63
  -6  -7   2  101.27    6.25
   5   7  -2    1.38    2.40
   5   7  -2    4.41    2.85
  -5  -7   2    1.18    1.98
  -5  -7   2   -1.86    2.27
  -5  -7   2    4.48    2.38
   4   7  -2    0.84    2.52
   4   7  -2    1.41    2.06
  -4  -7   2   -0.17    2.07
  -4  -7   2    2.30    1.75
  -4  -7   2    2.01    2.16
   3   7  -2   24.89    2.62
  -3  -7   2   14.76    2.67
  -3  -7   2   14.98    2.13
  -3  -7   2   26.77    2.80
  -3  -7   2   16.36    2.16
   2   7  -2   21.03    2.43
  -2  -7   2   19.23    2.03
  -2  -7   2   13.52    2.45
  -2  -7   2   10.73    1.87
  -1  -7   2   39.11    3.05
  -1  -7   2   45.75    2.87
  -1  -7   2   48.02    3.58
   0  -7   2    3.82    1.77
   0  -7   2    3.87    1.50
   0  -7   2    8.48    1.83
   1  -7   2   10.74    1.75
   1  -7   2   10.18    1.88
   1  -7   2    7.73    2.03
   2  -7   2   19.05    2.16
   2  -7   2   14.48    1.99
   2  -7   2   23.55    2.65
   3  -7   2    9.79    1.88
   3  -7   2   10.60    2.15
   4  -7   2    3.78    1.74
   4  -7   2    7.09    1.82
   5  -7   2   11.36    2.11
   5  -7   2    9.94    1.89
   5  -7   2    9.95    2.41
   6  -7   2    3.66    2.19
   6  -7   2    3.92    1.88
   6  -7   2    5.45    1.98
   7  -7   2    5.69    1.89
   7  -7   2    1.28    1.75
   7  -7   2    1.98    2.20
   7  -7   2    5.99    2.18
   8  -7   2    2.06    1.79
   8  -7   2    3.13    2.49
   8  -7   2    7.22    2.46
   9  -7   2    3.40    2.55
  10  -7   2   21.14    3.52
  10  -7   2   20.71    3.79
  10  -7   2   21.63    3.08
  11  -7   2   17.81    4.01
  11  -7   2   20.48    3.90
  12  -7   2   39.05    4.75
  12  -7   2   41.82    4.99
  13  -7   2   27.77    4.71
  13  -7   2   35.27    4.87
  14  -7   2   19.86    4.54
  14  -7   2   21.68    4.85
  12   6  -2    7.38    4.53
  12   6  -2   16.05    4.15
 -12  -6   2   12.28    4.52
  11   6  -2   -0.22    3.69
  11   6  -2    6.66    3.61
 -11  -6   2    6.09    4.07
  10   6  -2   -2.20    3.28
  10   6  -2    4.40    3.35
 -10  -6   2    8.46    3.89
   9   6  -2    6.30    3.19
   9   6  -2    5.08    3.59
  -9  -6   2    8.85    3.75
   8   6  -2    2.16    2.92
   8   6  -2    5.22    3.30
  -8  -6   2    4.43    3.13
  -8  -6   2    3.76    3.38
   7   6  -2   13.17    2.94
   7   6  -2   13.66    3.38
  -7  -6   2   13.85    3.16
  -7  -6   2   13.61    3.38
   6   6  -2    5.59    2.85
   6   6  -2    7.86    2.51
  -6  -6   2    6.14    2.60
  -6  -6   2    8.65    2.75
   5   6  -2    5.12    2.43
   5   6  -2    3.14    2.17
  -5  -6   2    4.18    2.19
  -5  -6   2    0.19    2.05
   4   6  -2    8.68    2.15
   4   6  -2    4.12    2.34
  -4  -6   2    6.46    2.21
  -4  -6   2    6.94    1.81
  -4  -6   2    5.07    1.65
  -4  -6   2    5.22    2.14
   3   6  -2   41.65    2.96
   3   6  -2   32.76    3.43
  -3  -6   2   36.59    3.40
  -3  -6   2   37.11    2.83
  -3  -6   2   45.20    3.42
  -3  -6   2   40.82    2.77
   2   6  -2   50.72    3.09
  -2  -6   2   46.85    3.12
  -2  -6   2   51.93    2.85
  -2  -6   2   50.29    3.45
  -2  -6   2   49.64    3.60
   1   6  -2   32.14    2.52
  -1  -6   2   31.93    2.54
  -1  -6   2   27.05    2.70
  -1  -6   2   33.75    2.25
   0  -6   2   74.66    3.73
   0  -6   2   75.84    4.23
   0  -6   2   70.99    3.35
   1  -6   2  131.09    5.18
   1  -6   2  127.62    5.81
   1  -6   2  139.86    5.51
   2  -6   2  114.30    5.25
   2  -6   2  117.90    4.88
   2  -6   2  102.67    4.53
   3  -6   2   37.65    2.76
   3  -6   2   31.06    2.78
   4  -6   2   49.90    3.36
   4  -6   2   50.12    3.16
   5  -6   2   16.04    2.08
   5  -6   2   16.82    2.11
   5  -6   2   11.34    2.19
   6  -6   2    6.19    1.85
   6  -6   2    6.09    1.90
   6  -6   2    8.35    1.68
   7  -6   2    9.33    2.16
   7  -6   2    4.74    2.09
   7  -6   2    8.58    2.36
   7  -6   2   10.00    1.85
   8  -6   2    4.45    2.52
   9  -6   2   25.35    3.40
   9  -6   2   23.29    3.35
  10  -6   2   17.27    3.41
  10  -6   2   17.01    3.17
  11  -6   2    3.89    2.82
  11  -6   2    6.11    3.04
  12  -6   2    6.02    3.48
  12  -6   2    3.50    3.12
  13  -6   2    0.27    3.24
  13  -6   2   -0.39    2.85
  14  -6   2    0.19    3.49
  14  -6   2    0.65    3.52
  13   5  -2   11.72    4.46
  13   5  -2    8.32    4.06
 -13  -5   2   11.13    4.09
  12   5  -2   13.52    3.91
  12   5  -2   10.75    4.28
 -12  -5   2   15.96    4.19
  11   5  -2    8.50    3.81
  11   5  -2   15.65    3.89
 -11  -5   2   18.81    4.32
  10   5  -2   16.40    3.95
  10   5  -2   17.58    3.57
 -10  -5   2   24.19    4.08
   9   5  -2    8.18    3.27
   9   5  -2    2.76    2.91
  -9  -5   2   14.41    3.63
   8   5  -2    3.12    2.81
   8   5  -2    6.21    2.72
  -8  -5   2    5.67    3.14
  -8  -5   2    2.99    2.74
   7   5  -2   25.87    3.60
   7   5  -2   28.96    3.34
  -7  -5   2   26.01    3.71
  -7  -5   2   26.32    3.61
   6   5  -2   12.57    2.77
   6   5  -2   13.63    2.58
  -6  -5   2    9.28    2.43
  -6  -5   2   13.61    2.69
   5   5  -2    2.96    1.91
   5   5  -2    0.91    2.07
  -5  -5   2    1.19    1.96
  -5  -5   2    0.37    1.86
   4   5  -2   26.03    2.52
   4   5  -2   17.93    2.83
  -4  -5   2   19.23    2.67
  -4  -5   2   21.37    2.06
  -4  -5   2   15.72    2.05
  -4  -5   2   20.03    2.64
   3   5  -2  116.58    4.71
   3   5  -2  107.43    5.31
  -3  -5   2  108.21    4.52
  -3  -5   2  107.97    5.34
  -3  -5   2  101.95    4.53
  -3  -5   2  109.81    5.12
   2   5  -2   28.64    2.57
   2   5  -2   27.13    2.87
   2   5  -2   30.93    2.29
  -2  -5   2   24.56    2.58
  -2  -5   2   25.59    2.03
  -2  -5   2   31.16    2.35
  -2  -5   2   31.55    2.67
   1   5  -2  125.99    4.83
   1   5  -2  118.25    5.13
  -1  -5   2  129.58    5.26
  -1  -5   2  120.08    4.65
  -1  -5   2  117.44    5.37
  -1  -5   2  121.84    5.03
   0  -5   2    3.66    1.19
   0  -5   2    6.59    1.60
   0  -5   2    2.95    1.54
   1  -5   2    9.61    1.35
   1  -5   2    7.70    1.59
   1  -5   2   14.47    1.83
   1  -5   2   15.85    2.12
  -2   5  -2   10.98    1.86
   2  -5   2   10.72    1.74
   2  -5   2   11.62    1.69
   3  -5   2    3.29    1.46
   3  -5   2    1.47    1.45
   4  -5   2    5.50    1.55
   4  -5   2    6.41    1.48
   5  -5   2    1.59    1.45
   5  -5   2   -0.12    1.35
   5  -5   2    3.08    1.43
   6  -5   2   17.30    2.17
   6  -5   2   19.08    1.99
   6  -5   2   18.03    2.19
   6  -5   2   20.94    2.63
   7  -5   2    6.53    1.83
   7  -5   2    5.93    2.22
   8  -5   2   10.46    2.32
   8  -5   2    4.64    2.06
   9  -5   2   19.65    3.03
   9  -5   2   24.89    3.31
  10  -5   2   15.64    3.11
  10  -5   2   18.91    3.32
  11  -5   2   35.32    4.08
  11  -5   2   31.57    4.19
  12  -5   2   33.82    4.32
  12  -5   2   27.20    3.91
  13  -5   2   27.71    4.54
  13  -5   2   27.89    4.29
  14  -5   2    7.68    3.92
  14  -5   2    5.92    3.53
  15  -5   2    0.19    3.59
  15  -5   2   -3.80    3.51
  13   4  -2    9.12    4.37
  13   4  -2   15.47    4.29
 -13  -4   2   12.10    4.31
  12   4  -2   15.74    4.12
  12   4  -2   18.81    4.58
 -12  -4   2   21.49    4.22
  11   4  -2   18.35    4.06
  11   4  -2   17.44    4.14
 -11  -4   2   22.20    4.06
  10   4  -2    4.37    3.37
  10   4  -2    4.91    3.24
 -10  -4   2    5.27    3.31
   9   4  -2   -1.39    2.66
   9   4  -2    0.06    2.79
  -9  -4   2    2.45    3.00
   8   4  -2   -2.30    2.32
   8   4  -2    2.51    2.58
  -8  -4   2    5.07    2.76
  -8  -4   2    3.32    2.69
   7   4  -2   10.02    2.54
   7   4  -2    3.79    2.40
  -7  -4   2    4.39    2.43
  -7  -4   2    4.64    2.50
   6   4  -2    4.74    2.16
   6   4  -2    4.10    2.02
  -6  -4   2    8.21    2.21
  -6  -4   2    6.69    2.24
   5   4  -2    6.08    1.90
   5   4  -2    3.56    1.95
  -5  -4   2    7.75    1.66
  -5  -4   2    6.47    1.97
  -5  -4   2    2.34    1.87
   4   4  -2    2.39    1.63
   4   4  -2    2.85    1.81
  -4  -4   2    4.14    1.67
  -4  -4   2    3.18    1.23
  -4  -4   2    3.00    1.80
   3   4  -2   13.61    2.22
   3   4  -2   14.78    1.82
  -3  -4   2   19.66    1.83
  -3  -4   2   14.45    2.20
  -3  -4   2   15.74    2.10
  -3  -4   2   12.74    1.59
   2   4  -2   17.75    2.34
   2   4  -2   21.67    2.01
   2   4  -2   21.53    2.09
  -2  -4   2   21.44    2.33
  -2  -4   2   18.12    1.62
  -2  -4   2   23.58    2.00
  -2  -4   2   19.98    2.28
  -2  -4   2   21.05    2.18
   1   4  -2    4.29    1.30
   1   4  -2    2.58    1.21
   1   4  -2    1.23    1.36
   1   4  -2    1.82    1.70
  -1  -4   2    1.57    1.41
  -1  -4   2    2.94    1.53
  -1  -4   2    1.97    0.90
  -1  -4   2    2.96    1.26
  -1  -4   2    1.61    1.34
   0   4  -2  107.53    4.51
   0   4  -2  106.61    4.72
   0  -4   2  105.90    4.32
   0  -4   2  104.52    4.75
   0  -4   2  111.60    4.49
   0  -4   2  107.87    4.59
  -1   4  -2   83.53    4.11
   1  -4   2   81.63    3.31
   1  -4   2   83.30    3.94
   1  -4   2   79.64    3.63
   1  -4   2   90.11    3.72
  -2   4  -2    5.55    1.55
   2  -4   2    8.12    1.64
   2  -4   2    9.35    1.43
   3  -4   2    5.58    1.50
   3  -4   2    3.33    1.19
   4  -4   2    0.63    1.14
   4  -4   2   -0.80    1.14
   5  -4   2    0.50    1.32
   5  -4   2    0.87    1.23
   5  -4   2    1.02    1.09
   6  -4   2   54.99    3.06
   6  -4   2   56.51    2.92
   6  -4   2   60.04    3.54
   7  -4   2   28.92    2.89
   7  -4   2   30.45    3.01
   8  -4   2    4.32    1.96
   8  -4   2    5.41    2.02
   9  -4   2    0.19    2.01
   9  -4   2   -1.45    1.95
  10  -4   2    3.40    2.42
  10  -4   2    1.95    2.28
  11  -4   2    1.30    2.34
  11  -4   2   -0.58    1.99
  12  -4   2    4.43    2.99
  12  -4   2    2.62    2.70
  13  -4   2   -1.17    3.12
  13  -4   2   -1.23    2.59
  14  -4   2   -2.02    3.15
  14  -4   2    6.14    3.62
  15  -4   2    3.49    3.61
  15  -4   2   -2.42    3.43
  13   3  -2   13.13    4.40
  13   3  -2   13.54    4.47
 -13  -3   2    9.62    3.88
  12   3  -2   27.15    4.70
  12   3  -2   25.69    4.76
 -12  -3   2   27.04    4.33
  11   3  -2   12.99    3.80
  11   3  -2   22.46    4.04
 -11  -3   2   18.26    3.64
  10   3  -2   31.56    4.11
  10   3  -2   21.38    4.02
 -10  -3   2   37.02    4.18
   9   3  -2    6.69    2.88
   9   3  -2    6.15    2.83
  -9  -3   2    2.90    2.64
   8   3  -2   15.20    2.97
   8   3  -2   10.73    2.70
  -8  -3   2   12.61    2.98
  -8  -3   2   18.78    3.21
   7   3  -2    1.19    2.03
   7   3  -2    7.48    2.67
  -7  -3   2    2.57    2.23
  -7  -3   2    1.69    2.19
   6   3  -2    7.68    2.02
   6   3  -2    7.94    2.40
  -6  -3   2    6.74    2.07
  -6  -3   2    4.27    1.96
   5   3  -2    5.92    2.08
   5   3  -2    3.91    1.72
  -5  -3   2    3.11    1.71
  -5  -3   2    3.61    1.74
  -5  -3   2    3.17    1.33
   4   3  -2    5.34    1.71
   4   3  -2    5.74    1.83
  -4  -3   2    3.58    1.60
  -4  -3   2    4.35    1.26
  -4  -3   2    1.63    1.23
  -4  -3   2    2.61    1.64
   3   3  -2  121.54    5.26
   3   3  -2  110.44    5.11
   3   3  -2  120.10    4.75
   3   3  -2  128.66    5.14
  -3  -3   2  124.67    5.33
  -3  -3   2  125.44    4.65
  -3  -3   2  112.26    4.95
  -3  -3   2  118.03    5.23
  -3  -3   2  115.78    4.83
   2   3  -2   21.58    1.74
   2   3  -2   21.61    2.06
   2   3  -2   18.60    2.01
   2   3  -2   21.93    2.30
  -2  -3   2   22.04    1.65
  -2  -3   2   19.32    2.07
  -2  -3   2   21.06    1.70
  -2  -3   2   23.61    2.14
  -2  -3   2   18.90    1.88
  -2  -3   2   21.45    2.13
   1   3  -2   44.68    2.78
   1   3  -2   43.34    2.60
   1   3  -2   39.53    2.61
  -1  -3   2   37.82    2.78
  -1  -3   2   36.65    2.40
  -1  -3   2   38.57    2.70
   0   3  -2   10.93    1.56
   0   3  -2   11.76    1.60
   0  -3   2   13.63    1.70
   0  -3   2   13.14    1.76
   0  -3   2   15.17    1.71
  -1   3  -2    0.13    1.21
  -1   3  -2   -0.92    1.19
   1  -3   2    5.55    1.16
   1  -3   2   -1.04    1.21
  -2   3  -2   15.42    1.79
   2  -3   2   14.00    1.64
   2  -3   2   14.76    1.85
   3  -3   2   22.73    2.07
   3  -3   2   21.04    1.99
   5  -3   2    5.25    1.56
   6  -3   2   18.48    2.28
   6  -3   2   21.75    2.23
   7  -3   2   45.14    3.28
   7  -3   2   38.81    3.03
   8  -3   2   21.76    2.80
   8  -3   2   26.74    2.88
   9  -3   2   10.42    2.18
   9  -3   2   11.58    2.49
  10  -3   2    7.32    2.24
  10  -3   2    7.87    2.36
  11  -3   2   21.56    3.26
  11  -3   2   22.31    3.36
  12  -3   2   10.48    3.35
  12  -3   2    8.43    2.67
  13  -3   2   -1.72    2.80
  13  -3   2    3.33    2.89
  14  -3   2   -5.00    2.91
  14  -3   2   -0.08    2.95
  15  -3   2    0.92    3.61
  15  -3   2    0.71    3.60
  14   2  -2   11.16    4.82
  14   2  -2   11.89    4.57
  13   2  -2   12.84    4.27
  13   2  -2   14.90    4.42
 -13  -2   2    8.60    3.54
  12   2  -2   10.70    3.91
  12   2  -2   12.97    3.92
 -12  -2   2    8.61    3.31
  11   2  -2    2.24    3.00
  11   2  -2    5.48    3.25
 -11  -2   2    2.00    2.80
  10   2  -2   -2.11    2.77
  10   2  -2    0.67    2.68
 -10  -2   2    3.39    2.75
   9   2  -2   -0.76    2.15
   9   2  -2    1.99    2.36
  -9  -2   2    4.06    2.58
   8   2  -2   -1.58    1.79
   8   2  -2    1.53    2.25
  -8  -2   2    0.81    2.18
   7   2  -2    0.00    1.60
   7   2  -2    2.44    1.91
  -7  -2   2    3.52    2.03
  -7  -2   2    1.74    2.00
   6   2  -2    3.20    1.82
   6   2  -2    1.49    1.57
  -6  -2   2    2.48    1.84
  -6  -2   2    4.44    1.84
   5   2  -2   21.65    2.55
   5   2  -2   17.90    2.02
   5   2  -2   21.96    2.20
   5   2  -2   14.14    2.02
  -5  -2   2   24.95    2.36
  -5  -2   2   18.92    1.99
  -5  -2   2   15.74    1.84
  -5  -2   2   19.48    2.38
   4   2  -2   74.62    4.03
   4   2  -2   76.03    3.67
   4   2  -2   76.99    3.68
   4   2  -2   78.28    3.66
  -4  -2   2   74.85    4.15
  -4  -2   2   72.95    3.41
  -4  -2   2   76.00    3.89
  -4  -2   2   74.17    3.40
  -4  -2   2   69.42    4.28
   3   2  -2   99.38    4.06
   3   2  -2   97.69    4.46
   3   2  -2   95.16    4.43
   3   2  -2  100.09    4.21
  -3  -2   2   93.71    4.15
  -3  -2   2  103.26    3.92
  -3  -2   2   96.25    4.51
  -3  -2   2   98.98    4.45
  -3  -2   2   95.56    4.01
   2   2  -2   65.46    2.86
   2   2  -2   65.95    3.24
   2   2  -2   73.47    3.29
   2   2  -2   65.06    3.30
  -2  -2   2   68.12    3.38
  -2  -2   2   60.33    2.98
  -2  -2   2   65.42    2.72
  -2  -2   2   63.21    3.29
  -2  -2   2   63.89    3.06
   1   2  -2  162.88    6.06
   1   2  -2  171.91    6.09
   1   2  -2  170.16    6.09
  -1  -2   2  166.94    6.16
  -1  -2   2  164.49    5.94
  -1  -2   2  158.37    6.13
  -1  -2   2  163.97    5.93
   0   2  -2   78.68    3.43
   0   2  -2   80.31    3.45
   0   2  -2   83.13    3.55
   0  -2   2   83.08    3.31
   0  -2   2   74.21    3.57
   0  -2   2   80.31    3.56
  -1   2  -2   70.85    3.19
  -1   2  -2   64.77    3.13
   1  -2   2   65.85    3.28
   1  -2   2   72.34    3.12
   2  -2   2  124.24    4.81
   2  -2   2  118.36    4.69
   4  -2   2    6.51    1.28
   4  -2   2    9.43    1.50
   5  -2   2   80.28    3.71
   5  -2   2   85.03    3.92
   6  -2   2  189.36    7.21
   6  -2   2  177.23    6.93
   7  -2   2   45.11    3.20
   7  -2   2   38.01    2.89
   8  -2   2    4.94    1.61
   8  -2   2    1.75    1.37
   9  -2   2    0.93    1.59
   9  -2   2   -1.59    1.37
  10  -2   2    2.25    1.90
  10  -2   2    0.65    1.81
  11  -2   2   -1.06    1.99
  11  -2   2    0.88    2.12
  12  -2   2    1.07    2.59
  12  -2   2    3.84    2.69
  13  -2   2    2.63    3.09
  13  -2   2   -0.08    2.81
  14  -2   2   -0.08    3.11
  14  -2   2   -3.00    3.04
  15  -2   2    5.52    4.14
  15  -2   2    1.43    3.47
  14   1  -2   12.08    4.58
  14   1  -2    9.62    4.33
  13   1  -2    4.41    3.61
  13   1  -2   12.22    4.12
  12   1  -2    1.29    3.33
  12   1  -2    6.71    3.51
  11   1  -2   18.62    3.81
  11   1  -2    8.01    3.08
  10   1  -2    1.23    2.13
  10   1  -2    3.40    2.73
   9   1  -2   35.45    3.66
   9   1  -2   44.00    4.23
   8   1  -2   23.34    3.16
   8   1  -2   20.14    2.66
   7   1  -2   29.76    3.17
   7   1  -2   33.10    3.06
  -7  -1   2   36.90    3.16
  -7  -1   2   41.22    3.73
   6   1  -2  131.40    5.36
   6   1  -2  120.90    5.48
   6   1  -2  127.07    5.76
  -6  -1   2  128.89    5.45
  -6  -1   2  123.42    6.03
   5   1  -2    9.59    1.75
   5   1  -2   11.69    1.82
   5   1  -2   11.61    1.63
   5   1  -2   13.50    2.19
  -5  -1   2   14.77    1.96
  -5  -1   2   13.08    2.21
   4   1  -2   72.65    3.75
   4   1  -2   78.88    3.58
   4   1  -2   74.43    3.45
   4   1  -2   76.72    3.74
   4   1  -2   69.38    3.44
  -4  -1   2   76.26    3.62
  -4  -1   2   69.84    3.92
  -4  -1   2   71.39    3.57
  -4  -1   2   69.03    3.26
   3   1  -2   53.28    3.01
   3   1  -2   48.66    2.63
   3   1  -2   53.20    2.62
   3   1  -2   47.96    2.69
   3   1  -2   50.08    2.92
   3   1  -2   48.79    2.66
  -3  -1   2   49.05    2.70
  -3  -1   2   49.10    2.86
  -3  -1   2   48.01    3.12
  -3  -1   2   47.87    2.51
   2   1  -2   28.45    2.06
   2   1  -2   33.49    1.91
   2   1  -2   33.26    2.25
   2   1  -2   32.92    2.33
   2   1  -2   35.42    2.22
  -2  -1   2   32.32    2.48
  -2  -1   2   29.62    2.18
  -2  -1   2   30.58    1.72
  -2  -1   2   33.00    2.06
  -2  -1   2   33.37    1.98
   1   1  -2   15.65    1.42
   1   1  -2   14.03    1.58
   1   1  -2   15.47    1.54
   1   1  -2   13.37    1.56
  -1  -1   2   17.83    1.46
  -1  -1   2   16.60    1.71
  -1  -1   2   16.50    1.44
  -1  -1   2   13.99    1.55
   0   1  -2   13.90    1.31
   0   1  -2   16.94    1.47
   0   1  -2   19.63    1.56
   0  -1   2   16.23    1.47
   0  -1   2   15.12    1.29
   0  -1   2   20.17    1.46
   0  -1   2   19.98    1.67
  -1   1  -2   15.92    1.47
   1  -1   2   17.47    1.52
   1  -1   2   20.60    1.59
  -2   1  -2   37.71    2.16
   2  -1   2   35.94    2.10
   2  -1   2   29.62    2.41
   2  -1   2   37.70    1.83
   3  -1   2   12.21    1.39
   3  -1   2    7.29    1.53
   3  -1   2   10.66    1.40
  -4   1  -2   24.84    1.78
   4  -1   2   29.76    1.90
   4  -1   2   26.20    1.94
  -5   1  -2   71.02    3.30
   5  -1   2   73.92    3.54
   5  -1   2   76.18    3.39
  -6   1  -2  267.74    9.84
   6  -1   2  293.29    9.96
   6  -1   2  289.38   10.20
   7  -1   2  139.63    5.75
   7  -1   2  154.06    6.08
   7  -1   2  147.36    6.24
   8  -1   2  130.34    6.04
   8  -1   2  137.08    5.94
   9  -1   2   33.85    3.32
   9  -1   2   31.83    3.14
  10  -1   2   15.68    2.79
  10  -1   2   10.89    2.48
  11  -1   2   48.79    4.41
  11  -1   2   35.40    3.78
  12  -1   2   12.41    3.15
  12  -1   2   13.64    3.25
  13  -1   2    7.30    3.08
  13  -1   2    1.71    3.04
  14  -1   2   -0.69    3.38
  14  -1   2   12.93    4.01
  15  -1   2    3.57    3.93
  15  -1   2   11.16    4.26
  14   0  -2    0.05    3.82
  14   0  -2    2.02    3.77
  13   0  -2    0.28    3.41
  13   0  -2    2.23    3.06
  12   0  -2    1.96    2.88
  12   0  -2    3.66    3.25
  11   0  -2    2.87    2.38
  11   0  -2    0.78    3.02
  10   0  -2    2.89    2.90
  10   0  -2    1.60    1.99
   9   0  -2    3.93    2.03
   9   0  -2    3.99    2.48
   8   0  -2    2.93    1.65
   8   0  -2    0.53    2.07
   7   0  -2   13.20    2.14
   7   0  -2   24.30    2.93
   6   0  -2   58.02    3.71
   6   0  -2   51.67    3.32
  -6   0   2   67.47    4.17
   5   0  -2  166.15    6.64
   5   0  -2  180.30    6.93
  -5   0   2  169.63    7.00
   4   0  -2   39.10    2.61
   4   0  -2   36.48    2.34
   4   0  -2   36.11    2.64
   4   0  -2   34.96    2.62
  -4   0   2   35.24    2.34
  -4   0   2   36.58    2.78
  -4   0   2   30.15    2.03
   3   0  -2   20.65    2.03
   3   0  -2   23.24    2.01
   3   0  -2   23.52    1.99
   3   0  -2   26.85    2.01
  -3   0   2   20.21    1.67
  -3   0   2   20.62    2.14
  -3   0   2   18.92    1.85
   2   0  -2   44.32    2.48
   2   0  -2   44.40    2.42
   2   0  -2   41.40    2.50
   2   0  -2   46.57    2.27
   2   0  -2   44.08    2.46
  -2   0   2   41.94    2.21
  -2   0   2   43.13    2.73
  -2   0   2   47.51    2.33
   1   0  -2  171.58    5.84
   1   0  -2  176.13    5.96
   1   0  -2  179.48    5.93
   1   0  -2  170.53    5.93
   1   0  -2  169.58    5.99
  -1   0   2  168.98    5.84
  -1   0   2  175.98    5.87
  -1   0   2  171.09    5.98
  -1   0   2  167.91    6.06
  -1   0   2  177.03    5.89
   0   0  -2  302.82    9.43
   0   0  -2  292.08    9.42
   0   0  -2  290.82    9.26
   0   0  -2  279.34    9.46
   0   0   2  290.82    9.50
   0   0   2  302.03    9.40
   0   0   2  289.96    9.25
   0   0   2  293.14    9.42
   0   0   2  286.60    9.44
  -1   0  -2    1.62    0.85
  -1   0  -2    1.20    0.76
   1   0   2   -0.62    0.52
   1   0   2    2.51    0.81
   1   0   2    1.39    0.60
   1   0   2    1.24    0.88
  -2   0  -2  524.17   16.69
  -2   0  -2  531.11   16.55
   2   0   2  526.42   16.55
   2   0   2  512.81   16.68
  -3   0  -2  895.40   28.08
  -3   0  -2  879.84   27.84
   3   0   2  880.35   28.19
   3   0   2  902.03   27.87
   3   0   2  902.06   28.10
  -4   0  -2  713.38   22.36
  -4   0  -2  698.47   22.56
   4   0   2  700.36   22.61
   4   0   2  709.56   22.40
  -5   0  -2  604.57   19.48
  -5   0  -2  592.99   19.68
   5   0   2  606.54   19.75
   5   0   2  597.46   19.55
   5   0   2  619.16   19.54
  -6   0  -2  496.86   16.82
  -6   0  -2  492.63   16.41
   6   0   2  506.04   16.74
   6   0   2  497.10   16.50
   6   0   2  492.90   16.44
   7   0   2  184.28    7.09
   7   0   2  189.52    7.34
   7   0   2  193.78    7.54
   8   0   2   68.38    3.99
   8   0   2   69.48    4.09
   9   0   2   49.04    3.70
   9   0   2   47.94    3.71
  10   0   2    9.04    2.43
  10   0   2   13.08    2.72
  11   0   2   25.27    3.56
  11   0   2   19.02    3.26
  12   0   2    6.35    2.96
  12   0   2    3.90    2.55
  13   0   2   23.84    4.24
  13   0   2   23.14    4.31
  14   0   2    1.85    3.35
  14   0   2   -1.76    3.48
  15   0   2   13.65    4.42
  15   0   2   15.46    4.25
  14  -1  -2    3.20    3.85
  14  -1  -2   -2.26    3.36
  13  -1  -2    0.53    2.98
  13  -1  -2   -0.22    3.68
  12  -1  -2    2.89    3.22
  12  -1  -2    0.50    2.35
  11  -1  -2    1.47    3.02
  11  -1  -2    1.65    2.25
  10  -1  -2    1.39    1.99
  10  -1  -2    2.64    2.56
   9  -1  -2  128.50    6.55
   9  -1  -2  123.08    6.34
   8  -1  -2  105.12    5.48
   8  -1  -2   91.77    5.03
   7  -1  -2  119.82    5.60
   7  -1  -2  110.74    5.51
   6  -1  -2   70.06    3.94
   6  -1  -2   72.97    4.06
   5  -1  -2   68.57    3.78
   5  -1  -2   76.61    3.54
   5  -1  -2   74.94    3.87
   5  -1  -2   76.89    3.80
  -5   1   2   74.45    4.29
   4  -1  -2    6.00    1.41
   4  -1  -2    3.07    1.31
   4  -1  -2    7.32    1.47
  -4   1   2    4.75    1.69
  -4   1   2    3.68    1.17
  -4   1   2    6.45    1.43
   3  -1  -2   32.58    2.13
   3  -1  -2   31.06    2.22
   3  -1  -2   30.66    2.25
  -3   1   2   30.42    2.56
  -3   1   2   30.22    2.13
  -3   1   2   32.72    1.96
   2  -1  -2    1.17    1.15
   2  -1  -2    1.91    1.03
   2  -1  -2   -0.16    1.11
   2  -1  -2    1.82    1.10
  -2   1   2    0.01    1.20
  -2   1   2    2.72    1.05
  -2   1   2    1.72    0.94
   1  -1  -2   36.98    2.06
   1  -1  -2   34.25    1.92
   1  -1  -2   41.53    1.92
   1  -1  -2   38.37    1.92
  -1   1   2   38.89    1.82
  -1   1   2   34.19    2.02
  -1   1   2   38.12    1.85
  -1   1   2   35.78    2.24
   0  -1  -2   70.70    2.73
   0  -1  -2   78.12    2.74
   0  -1  -2   76.85    2.79
   0  -1  -2   76.65    2.65
   0  -1  -2   73.83    2.92
   0  -1  -2   75.51    2.83
   0   1   2   76.63    2.64
   0   1   2   76.36    2.70
   0   1   2   73.74    2.87
   0   1   2   71.98    2.92
   0   1   2   77.68    2.72
  -1  -1  -2    2.26    0.82
  -1  -1  -2    2.99    0.64
  -1  -1  -2    2.38    0.67
   1   1   2    2.35    0.84
   1   1   2    2.51    0.65
   1   1   2    2.73    0.85
   1   1   2    2.87    0.58
  -2  -1  -2   14.23    1.35
  -2  -1  -2   13.64    1.26
  -2  -1  -2   14.99    1.11
   2   1   2   15.89    1.06
   2   1   2   13.26    1.40
   2   1   2   17.16    1.37
  -3  -1  -2   30.10    1.95
  -3  -1  -2   28.94    1.69
   3   1   2   30.17    1.95
   3   1   2   29.65    2.09
   3   1   2   28.56    1.69
   3   1   2   32.71    2.21
  -4  -1  -2   12.36    1.41
  -4  -1  -2   13.18    1.61
   4   1   2   13.01    1.95
   4   1   2   10.83    1.43
   4   1   2   12.44    1.81
   4   1   2   15.87    1.65
  -5  -1  -2   55.59    2.94
  -5  -1  -2   52.44    2.71
   5   1   2   53.17    2.84
   5   1   2   51.58    3.03
   5   1   2   49.65    2.73
  -6  -1  -2  145.11    6.28
  -6  -1  -2  139.65    5.62
   6   1   2  148.99    5.75
   6   1   2  136.18    5.87
   6   1   2  141.33    5.59
   7   1   2   41.80    3.13
   7   1   2   42.29    3.10
   7   1   2   49.48    3.53
   8   1   2   12.06    2.25
   8   1   2   17.00    2.63
   9   1   2    6.72    2.22
   9   1   2    3.04    2.00
  10   1   2    5.13    2.58
  10   1   2    9.16    2.58
  11   1   2   27.91    3.99
  11   1   2   33.00    4.03
  12   1   2   34.42    4.30
  12   1   2   27.12    4.42
  13   1   2   40.12    4.78
  13   1   2   37.48    5.04
  14   1   2   30.82    5.03
  14   1   2   42.10    5.23
  15   1   2   25.14    5.08
  15   1   2   17.78    4.44
  14  -2  -2    1.70    4.09
  14  -2  -2   -3.67    3.43
  13  -2  -2   -0.20    3.06
  13  -2  -2    0.55    3.61
  12  -2  -2    3.45    3.16
  12  -2  -2    5.55    2.87
  11  -2  -2    0.16    2.73
  11  -2  -2    3.08    2.26
  10  -2  -2    0.44    2.16
  10  -2  -2    0.35    1.86
   9  -2  -2    3.10    1.88
   9  -2  -2    0.70    1.56
   8  -2  -2   55.77    4.08
   8  -2  -2   49.63    3.69
   7  -2  -2   31.44    3.09
   7  -2  -2   25.42    2.69
   6  -2  -2   72.69    3.61
   6  -2  -2   76.23    4.08
   6  -2  -2   76.11    4.12
   5  -2  -2   36.77    2.50
   5  -2  -2   36.05    2.68
   5  -2  -2   39.71    2.67
  -5   2   2   36.67    2.41
   4  -2  -2   34.91    2.45
   4  -2  -2   39.10    2.47
   4  -2  -2   36.82    2.70
  -4   2   2   36.61    2.47
  -4   2   2   36.18    2.97
  -4   2   2   35.60    2.28
   3  -2  -2   13.29    1.55
   3  -2  -2   20.05    1.84
   3  -2  -2   17.70    1.98
   3  -2  -2   14.91    1.70
  -3   2   2   14.94    1.83
  -3   2   2   17.12    1.60
  -3   2   2   17.64    1.80
   2  -2  -2    1.26    1.23
   2  -2  -2   -1.27    0.91
   2  -2  -2    0.54    1.09
   2  -2  -2    0.15    1.17
  -2   2   2   -0.44    1.00
  -2   2   2   -0.75    1.20
  -2   2   2    0.73    0.95
   1  -2  -2    5.48    1.19
   1  -2  -2    4.16    1.03
   1  -2  -2    4.60    0.84
   1  -2  -2    5.20    1.18
  -1   2   2    4.79    0.91
  -1   2   2    5.79    0.79
  -1   2   2    3.46    1.28
   0  -2  -2  308.65   10.28
   0  -2  -2  315.51   10.28
   0  -2  -2  322.39   10.16
   0  -2  -2  327.73   10.21
   0   2   2  315.91   10.31
   0   2   2  304.02   10.27
   0   2   2  316.72   10.13
   0   2   2  326.67   10.18
  -1  -2  -2   32.13    1.79
  -1  -2  -2   37.65    1.90
  -1  -2  -2   35.57    1.84
  -1  -2  -2   33.14    1.68
   1   2   2   33.10    1.74
   1   2   2   34.83    1.93
   1   2   2   32.20    2.00
   1   2   2   33.57    1.58
  -2  -2  -2  123.04    4.21
  -2  -2  -2  116.62    4.50
  -2  -2  -2  118.06    4.38
  -2  -2  -2  117.83    4.18
  -2  -2  -2  120.69    4.41
   2   2   2  118.11    4.11
   2   2   2  118.71    4.42
   2   2   2  117.70    4.46
   2   2   2  120.17    4.43
   2   2   2  119.91    4.25
  -3  -2  -2  327.15   10.59
  -3  -2  -2  315.54   10.34
  -3  -2  -2  316.33   10.69
  -3  -2  -2  319.40   10.56
   3   2   2  318.30   10.40
   3   2   2  305.25   10.54
   3   2   2  308.43   10.58
   3   2   2  319.64   10.60
  -4  -2  -2    1.09    1.02
  -4  -2  -2    2.58    1.45
  -4  -2  -2    0.90    1.08
   4   2   2    4.03    1.24
   4   2   2    1.46    1.35
   4   2   2    3.16    1.06
   4   2   2    1.03    1.47
  -5  -2  -2    1.58    1.46
  -5  -2  -2    1.80    1.16
  -5  -2  -2    2.67    1.20
   5   2   2   -1.39    1.38
   5   2   2    3.00    1.47
   5   2   2    1.49    1.07
  -6  -2  -2   39.51    3.10
  -6  -2  -2   38.62    2.63
   6   2   2   38.35    2.75
   6   2   2   38.74    2.64
   6   2   2   38.84    2.99
  -7  -2  -2    6.93    1.83
   7   2   2    8.45    1.95
   7   2   2    7.48    1.96
   8   2   2   17.93    2.57
   8   2   2   14.98    2.46
   9   2   2    1.45    2.00
   9   2   2    0.14    1.88
  10   2   2    0.58    2.40
  10   2   2    2.64    2.18
  11   2   2    1.24    2.45
  11   2   2    0.28    2.72
  12   2   2   -0.27    3.03
  12   2   2   -0.58    2.58
  13   2   2   16.33    4.21
  13   2   2   16.58    3.92
  14   2   2   15.45    4.72
  14   2   2   10.97    3.94
  15   2   2   25.13    5.25
  15   2   2   16.93    4.56
  14  -3  -2    2.47    3.48
  14  -3  -2   10.01    4.06
  13  -3  -2    1.61    3.36
  13  -3  -2    5.01    3.78
  12  -3  -2    9.30    3.11
  12  -3  -2    8.29    3.22
  11  -3  -2    1.69    2.19
  11  -3  -2   -1.49    2.36
  10  -3  -2   50.10    4.60
  10  -3  -2   30.74    3.63
   9  -3  -2   34.95    3.86
   9  -3  -2   24.83    3.05
   8  -3  -2  131.99    6.26
   8  -3  -2  125.18    5.39
   8  -3  -2  114.81    5.94
   7  -3  -2   61.61    3.79
   6  -3  -2   13.94    2.06
   6  -3  -2   14.87    2.42
   5  -3  -2    4.43    1.51
   5  -3  -2    4.59    1.75
   5  -3  -2    3.61    1.41
  -5   3   2    2.41    1.24
   4  -3  -2   29.07    2.59
   4  -3  -2   21.41    2.05
   4  -3  -2   23.59    2.05
  -4   3   2   21.17    2.09
  -4   3   2   22.72    1.99
   3  -3  -2    1.67    1.24
   3  -3  -2   -0.48    1.41
   3  -3  -2   -0.19    1.13
  -3   3   2   -0.49    1.02
   2  -3  -2   10.22    1.52
   2  -3  -2   13.32    1.86
   2  -3  -2   12.54    1.56
   2  -3  -2   13.50    1.22
  -2   3   2   10.88    1.42
  -2   3   2   11.69    1.15
   1  -3  -2   21.81    1.66
   1  -3  -2   28.16    1.93
   1  -3  -2   21.89    1.78
  -1   3   2   24.61    1.71
  -1   3   2   26.41    2.05
  -1   3   2   21.52    1.56
   0  -3  -2  132.62    4.87
   0  -3  -2  129.47    4.75
   0  -3  -2  133.50    4.70
   0  -3  -2  130.45    4.75
   0   3   2  133.56    4.94
   0   3   2  129.75    4.63
   0   3   2  130.43    4.80
   0   3   2  135.24    4.68
  -1  -3  -2   12.58    1.22
  -1  -3  -2   12.68    1.43
  -1  -3  -2   11.47    1.37
  -1  -3  -2   12.99    1.27
   1   3   2   13.04    1.36
   1   3   2   10.81    1.12
   1   3   2   15.60    1.63
   1   3   2   11.59    1.07
  -2  -3  -2   22.92    1.64
  -2  -3  -2   22.40    2.01
  -2  -3  -2   21.71    1.79
  -2  -3  -2   25.87    1.91
   2   3   2   29.08    2.09
   2   3   2   24.53    2.15
   2   3   2   23.29    1.92
   2   3   2   23.24    1.51
  -3  -3  -2   65.98    3.40
  -3  -3  -2   63.77    2.84
  -3  -3  -2   65.79    3.13
  -3  -3  -2   66.73    2.98
   3   3   2   63.64    3.20
   3   3   2   63.19    3.11
   3   3   2   69.63    2.72
   3   3   2   62.90    3.17
   3   3   2   66.83    3.17
  -4  -3  -2   11.65    1.93
  -4  -3  -2    8.76    1.39
  -4  -3  -2   11.20    1.55
   4   3   2   11.63    1.71
   4   3   2    5.84    1.57
   4   3   2   10.88    1.90
   4   3   2    7.62    1.43
  -5  -3  -2   23.83    2.19
  -5  -3  -2   23.74    2.50
  -5  -3  -2   19.65    2.19
   5   3   2   26.32    2.58
   5   3   2   25.18    2.34
   5   3   2   21.52    2.14
   5   3   2   33.51    2.76
   5   3   2   24.59    2.29
  -6  -3  -2   19.16    2.33
  -6  -3  -2   27.63    2.76
   6   3   2   27.71    2.75
   6   3   2   21.25    2.60
   6   3   2   21.85    2.51
  -7  -3  -2   28.03    2.87
   7   3   2   35.72    3.25
   7   3   2   35.83    3.26
  -8  -3  -2   21.82    2.89
   8   3   2   26.23    3.17
   8   3   2   28.06    3.16
  -9  -3  -2   12.53    2.71
   9   3   2   17.01    2.95
   9   3   2   14.41    2.89
 -10  -3  -2    8.62    2.70
  10   3   2   14.72    2.98
  10   3   2   16.80    3.16
  11   3   2   37.80    4.32
  11   3   2   30.77    4.30
  12   3   2   34.24    4.56
  12   3   2   29.82    4.54
  13   3   2   22.66    4.60
  13   3   2   20.42    4.17
  14   3   2    9.69    4.24
  14   3   2   15.30    4.22
  14   3   2    9.46    4.70
  15   3   2    3.42    3.92
  15   3   2    5.11    5.08
  15   3   2    3.37    4.23
  14  -4  -2    1.17    3.86
  14  -4  -2   -1.72    3.81
  13  -4  -2   -1.88    3.00
  13  -4  -2    0.63    3.25
  12  -4  -2    0.55    2.60
  12  -4  -2    4.35    3.15
  11  -4  -2    2.21    2.20
  11  -4  -2    0.36    2.74
  10  -4  -2   -1.93    2.50
  10  -4  -2    1.37    1.96
   9  -4  -2   31.21    3.59
   9  -4  -2   25.38    3.15
   9  -4  -2   39.79    3.36
   8  -4  -2   12.94    2.28
   8  -4  -2    9.34    2.45
   7  -4  -2   12.91    2.36
   7  -4  -2   13.50    2.13
   6  -4  -2    1.34    1.40
   6  -4  -2   -0.02    1.54
   5  -4  -2    5.23    1.53
   5  -4  -2    5.30    1.77
   4  -4  -2    8.86    1.61
   4  -4  -2    6.99    1.97
   4  -4  -2    9.56    1.76
  -4   4   2    8.24    1.52
   3  -4  -2   14.89    1.77
   3  -4  -2   22.02    2.35
   3  -4  -2   14.23    1.81
   3  -4  -2   16.14    1.47
  -3   4   2   16.25    1.73
  -3   4   2   17.75    1.48
   2  -4  -2    6.34    1.41
   2  -4  -2    3.89    1.35
   2  -4  -2    5.00    1.09
  -2   4   2    6.80    1.29
  -2   4   2    3.99    1.01
   1  -4  -2   17.53    1.70
   1  -4  -2   16.44    1.55
   1  -4  -2   18.15    1.78
  -1   4   2   15.31    1.83
  -1   4   2   15.99    1.58
  -1   4   2   16.65    1.44
   0  -4  -2  422.71   14.08
   0  -4  -2  434.19   14.11
   0  -4  -2  445.10   14.30
   0  -4  -2  433.65   14.08
   0   4   2  440.97   14.07
   0   4   2  439.32   14.08
   0   4   2  427.45   14.07
   0   4   2  441.37   14.38
  -1  -4  -2  143.85    5.53
  -1  -4  -2  146.66    5.48
  -1  -4  -2  144.83    5.25
  -1  -4  -2  142.55    5.29
   1   4   2  149.39    5.63
   1   4   2  145.27    5.40
   1   4   2  150.00    5.24
  -2  -4  -2   34.18    2.22
  -2  -4  -2   36.89    2.59
  -2  -4  -2   36.57    2.24
  -2  -4  -2   37.70    2.40
   2   4   2   33.97    2.39
   2   4   2   34.73    1.99
   2   4   2   47.45    2.94
  -3  -4  -2   11.60    1.46
  -3  -4  -2    8.58    1.49
  -3  -4  -2    9.64    1.51
  -3  -4  -2   11.52    1.78
   3   4   2   10.98    1.76
   3   4   2    7.43    1.10
   3   4   2   10.69    1.59
   3   4   2   11.30    1.76
  -4  -4  -2   14.71    1.77
  -4  -4  -2   16.59    2.12
  -4  -4  -2   17.80    1.95
   4   4   2   20.39    2.27
   4   4   2   14.69    1.88
   4   4   2   17.16    2.11
   4   4   2   14.28    1.89
   4   4   2   17.41    1.49
  -5  -4  -2    0.82    1.19
  -5  -4  -2    1.90    1.68
   5   4   2    2.25    1.68
   5   4   2    2.36    1.53
   5   4   2    1.05    1.39
  -6  -4  -2    4.04    1.78
   6   4   2    4.62    1.85
   6   4   2    5.71    1.72
   6   4   2    5.34    1.88
  -7  -4  -2   19.01    2.65
   7   4   2   15.18    2.43
   7   4   2   22.99    2.83
   7   4   2   19.25    2.61
  -8  -4  -2   11.16    2.28
   8   4   2   10.29    2.45
   8   4   2   13.82    2.72
   8   4   2    8.75    2.57
  -9  -4  -2    7.68    2.57
   9   4   2   12.65    2.81
   9   4   2   10.70    2.80
   9   4   2   11.07    2.80
 -10  -4  -2    0.35    2.44
  10   4   2    3.78    2.78
  10   4   2    3.77    2.92
  10   4   2    3.71    2.63
 -11  -4  -2    9.84    3.15
  11   4   2    9.03    3.11
  11   4   2    4.33    3.04
  11   4   2    6.49    3.31
  12   4   2    5.72    3.57
  12   4   2    2.46    3.11
  12   4   2    3.57    3.49
  13   4   2   11.15    4.03
  13   4   2   16.10    4.52
  13   4   2   15.37    3.94
  14   4   2    7.88    4.84
  14   4   2   11.05    4.42
  14   4   2   13.97    4.20
  15   4   2   28.26    5.82
  15   4   2   17.72    4.81
  15   4   2   25.42    5.10
  14  -5  -2    7.25    4.28
  14  -5  -2    1.60    3.73
  13  -5  -2    6.09    3.00
  13  -5  -2    8.00    3.93
  12  -5  -2   16.48    4.05
  12  -5  -2    9.14    3.03
  11  -5  -2   12.03    3.65
  11  -5  -2    4.62    2.52
  10  -5  -2    6.71    2.27
  10  -5  -2    9.13    2.99
   9  -5  -2   60.66    4.17
   9  -5  -2   58.79    4.55
   8  -5  -2   34.77    3.31
   8  -5  -2   29.40    3.46
   7  -5  -2    2.38    1.81
   7  -5  -2    5.06    1.98
   6  -5  -2   -0.08    1.62
   6  -5  -2   -1.81    1.32
   5  -5  -2   31.14    3.13
   5  -5  -2   25.93    2.49
   4  -5  -2    1.14    1.75
   4  -5  -2    0.50    1.31
   3  -5  -2    5.40    1.16
   3  -5  -2    3.79    1.52
   3  -5  -2    4.91    1.43
  -3   5   2    6.27    1.53
  -3   5   2    5.56    1.19
   2  -5  -2    4.60    1.23
   2  -5  -2    4.88    1.40
   2  -5  -2    6.88    1.53
  -2   5   2    4.51    1.25
  -2   5   2    5.25    1.16
   1  -5  -2   12.33    1.55
   1  -5  -2   11.69    1.64
   1  -5  -2    9.38    1.60
  -1   5   2   13.02    1.47
   0  -5  -2  117.22    4.67
   0  -5  -2  109.00    4.53
   0  -5  -2  112.76    4.48
   0  -5  -2  116.31    4.55
   0   5   2  107.19    4.47
   0   5   2  114.96    4.40
  -1  -5  -2   31.27    2.23
  -1  -5  -2   29.57    2.41
  -1  -5  -2   32.64    2.30
  -1  -5  -2   29.79    2.17
   1   5   2   29.77    2.02
   1   5   2   29.46    2.27
   1   5   2   39.64    2.84
  -2  -5  -2   35.62    2.39
  -2  -5  -2   36.82    2.41
  -2  -5  -2   35.37    2.80
  -2  -5  -2   38.91    2.62
   2   5   2   40.23    2.77
   2   5   2   34.05    2.51
   2   5   2   38.46    2.21
  -3  -5  -2   21.27    1.96
  -3  -5  -2   20.45    2.38
  -3  -5  -2   17.42    1.93
  -3  -5  -2   24.43    2.34
   3   5   2   24.67    1.84
   3   5   2   27.23    2.70
   3   5   2   19.36    2.12
   3   5   2   28.81    2.59
  -4  -5  -2    0.68    1.56
  -4  -5  -2    2.33    1.41
  -4  -5  -2    0.32    1.23
  -4  -5  -2    1.47    1.26
   4   5   2    2.89    1.38
   4   5   2    3.61    1.74
   4   5   2   -0.49    1.56
   4   5   2    3.70    1.08
  -5  -5  -2    3.96    1.73
   5   5   2    0.65    1.42
   5   5   2    3.94    1.68
   5   5   2   -0.95    1.58
  -6  -5  -2    1.14    1.83
   6   5   2    4.49    1.84
   6   5   2   -2.75    1.66
  -7  -5  -2    5.86    2.19
   7   5   2    3.33    1.99
   7   5   2    4.86    2.21
  -8  -5  -2   49.01    4.22
   8   5   2   47.96    4.25
   8   5   2   44.33    4.10
   8   5   2   36.91    3.49
  -9  -5  -2   86.46    5.43
   9   5   2   80.66    5.28
   9   5   2   81.44    5.21
 -10  -5  -2   43.91    4.53
  10   5   2   47.81    4.82
  10   5   2   49.35    4.59
  10   5   2   45.73    4.74
 -11  -5  -2   46.62    4.94
  11   5   2   43.17    4.81
  11   5   2   46.61    4.88
  11   5   2   45.67    4.99
 -12  -5  -2   15.76    3.66
  12   5   2   12.85    3.88
  12   5   2   11.37    3.85
  12   5   2   24.76    4.09
 -13  -5  -2   15.88    3.96
  13   5   2   11.64    3.98
  13   5   2   17.56    4.45
  13   5   2   22.15    4.34
  14   5   2    3.30    3.93
  14   5   2    9.39    4.71
  14   5   2   10.04    4.00
  14  -6  -2   -4.23    3.94
  14  -6  -2    1.06    3.03
  13  -6  -2    2.20    4.22
  13  -6  -2    0.22    2.81
  12  -6  -2   -0.14    2.57
  12  -6  -2   -2.87    3.32
  11  -6  -2    3.36    2.34
  11  -6  -2    2.32    3.19
  10  -6  -2    6.28    2.74
  10  -6  -2    8.66    2.71
  10  -6  -2    4.31    2.93
   9  -6  -2    0.40    2.32
   9  -6  -2    2.00    2.23
   8  -6  -2    2.49    2.06
   8  -6  -2   -3.34    1.90
   7  -6  -2    3.32    1.99
   7  -6  -2    2.25    1.90
   6  -6  -2   88.50    5.01
   6  -6  -2   92.36    4.56
   5  -6  -2   91.94    4.80
   5  -6  -2   86.78    4.31
   4  -6  -2   53.53    2.85
   4  -6  -2   53.52    3.21
  -4   6   2   54.89    2.80
   3  -6  -2   93.80    3.99
   3  -6  -2   90.55    4.24
   3  -6  -2   95.73    4.39
  -3   6   2   94.74    4.08
   2  -6  -2  230.88    8.14
   2  -6  -2  223.26    7.85
  -2   6   2  211.03    7.88
   1  -6  -2  450.21   14.90
   1  -6  -2  457.87   15.12
   1  -6  -2  428.14   15.15
  -1   6   2  464.51   15.01
  -1   6   2  463.33   14.95
   0  -6  -2  433.55   14.75
   0  -6  -2  433.36   14.64
   0  -6  -2  439.42   14.49
   0  -6  -2  444.75   14.65
   0   6   2  429.44   14.60
   0   6   2  453.65   14.71
  -1  -6  -2  283.07    9.83
  -1  -6  -2  285.81   10.00
  -1  -6  -2  280.39    9.73
  -1  -6  -2  280.87   10.00
   1   6   2  270.99    9.97
   1   6   2  285.01   10.03
   1   6   2  292.03   10.15
  -2  -6  -2  124.26    5.14
  -2  -6  -2  128.05    6.23
  -2  -6  -2  127.21    5.43
  -2  -6  -2  118.53    5.01
   2   6   2  125.25    5.42
   2   6   2  119.05    5.30
   2   6   2  124.94    5.35
  -3  -6  -2   48.63    2.86
  -3  -6  -2   48.92    3.41
   3   6   2   45.12    3.32
  -4  -6  -2    4.09    1.48
  -4  -6  -2    5.05    1.76
   4   6   2    2.88    1.85
   4   6   2    4.39    1.85
  -5  -6  -2    2.59    1.74
  -5  -6  -2    2.28    1.47
   5   6   2    8.03    2.02
   5   6   2   -0.43    1.67
  -6  -6  -2    6.39    2.19
   6   6   2    4.33    1.96
   6   6   2    7.18    2.23
  -7  -6  -2    7.62    2.51
   7   6   2    5.86    2.30
   7   6   2    6.04    2.45
  -8  -6  -2    6.00    2.56
   8   6   2    2.13    2.55
   8   6   2    6.75    2.56
  -9  -6  -2   48.67    4.64
   9   6   2   41.74    4.48
   9   6   2   42.24    4.45
 -10  -6  -2    0.93    2.61
  10   6   2   -0.93    2.71
  10   6   2    5.64    3.03
 -11  -6  -2    3.40    3.13
  11   6   2    1.99    3.18
  11   6   2   10.02    3.46
 -12  -6  -2   16.47    4.20
  12   6   2   17.76    4.22
  12   6   2   19.74    4.22
  12   6   2   12.07    3.97
 -13  -6  -2    3.71    3.58
  13   6   2    4.45    3.61
  13   6   2   -3.12    3.48
 -14  -6  -2    6.40    4.01
  14   6   2    4.87    4.76
  14   6   2    0.60    3.96
  14   6   2   11.45    4.43
  13  -7  -2   11.48    3.80
  13  -7  -2   14.01    4.75
  12  -7  -2   16.94    4.60
  12  -7  -2   12.89    3.29
  11  -7  -2   10.80    3.35
  11  -7  -2    6.99    2.97
  11  -7  -2    5.16    3.18
  10  -7  -2    8.50    3.09
  10  -7  -2    7.46    2.90
   9  -7  -2    9.00    2.89
   9  -7  -2   14.87    2.91
   8  -7  -2   -0.83    1.88
   8  -7  -2    2.01    2.15
   7  -7  -2   14.45    2.79
   7  -7  -2   16.29    2.63
   6  -7  -2   13.36    2.65
   6  -7  -2   18.36    2.49
   5  -7  -2   23.55    2.98
   5  -7  -2   26.41    2.26
   5  -7  -2   21.92    2.63
   4  -7  -2    4.60    1.40
   4  -7  -2    4.56    1.66
   3  -7  -2    2.42    1.45
   3  -7  -2    2.28    1.19
   2  -7  -2    5.59    1.35
   2  -7  -2    4.87    1.58
   1  -7  -2    3.21    1.50
   1  -7  -2    3.86    1.28
   1  -7  -2    5.56    1.44
  -1   7   2    1.53    1.46
   0  -7  -2   39.30    2.56
   0  -7  -2   38.94    2.89
   0  -7  -2   38.89    2.83
   0   7   2   39.56    2.70
  -1  -7  -2   64.07    3.52
  -1  -7  -2   66.36    3.78
  -1  -7  -2   66.78    3.36
   1   7   2   66.04    3.71
  -2  -7  -2    4.73    1.78
  -2  -7  -2   10.03    1.60
   2   7   2    7.18    1.99
  -3  -7  -2   36.51    3.23
  -3  -7  -2   35.85    2.75
   3   7   2   42.25    3.38
  -4  -7  -2    1.47    1.88
  -4  -7  -2    3.44    1.50
   4   7   2    3.11    1.96
  -5  -7  -2   28.65    3.16
  -5  -7  -2   32.33    2.70
   5   7   2   29.89    3.37
   5   7   2   24.97    3.08
  -6  -7  -2   45.07    3.31
  -6  -7  -2   44.95    4.14
   6   7   2   49.85    4.17
   6   7   2   44.35    4.22
  -7  -7  -2   44.68    4.26
   7   7   2   42.33    4.22
   7   7   2   50.18    4.40
  -8  -7  -2   68.67    5.44
   8   7   2   60.35    4.72
   8   7   2   66.00    5.51
  -9  -7  -2  121.17    7.04
   9   7   2  110.10    6.44
   9   7   2   94.69    6.29
 -10  -7  -2   45.77    5.01
  10   7   2   44.55    5.01
  10   7   2   33.43    4.49
 -11  -7  -2    1.87    3.29
  11   7   2    8.42    3.81
  11   7   2    3.70    3.39
 -12  -7  -2   -1.62    3.52
  12   7   2   -1.91    3.58
  12   7   2    0.39    3.59
 -13  -7  -2   -1.42    3.90
  13   7   2    6.50    4.05
  13   7   2    1.73    4.39
  13   7   2    4.04    4.00
  13  -8  -2    2.41    3.08
  13  -8  -2   -3.98    4.00
  12  -8  -2    8.54    3.75
  12  -8  -2    2.89    3.64
  11  -8  -2    5.16    3.09
  11  -8  -2    2.56    3.05
  10  -8  -2   -2.60    2.73
  10  -8  -2    1.34    2.75
   9  -8  -2    2.11    2.63
   9  -8  -2    6.18    2.67
   8  -8  -2    3.19    2.16
   8  -8  -2    3.52    2.40
   7  -8  -2   12.80    2.51
   7  -8  -2    5.91    2.72
   6  -8  -2   75.33    4.96
   6  -8  -2   85.38    4.10
   6  -8  -2   75.76    4.60
   5  -8  -2   58.87    4.02
   5  -8  -2   68.39    3.70
   4  -8  -2   28.68    3.05
   4  -8  -2   32.66    2.69
   3  -8  -2   41.61    2.82
   3  -8  -2   32.68    3.01
   2  -8  -2   26.22    2.40
   2  -8  -2   26.22    2.75
   1  -8  -2   38.59    2.67
   1  -8  -2   32.37    2.82
   1  -8  -2   36.41    3.03
   0  -8  -2   36.88    2.73
   0  -8  -2   45.53    3.22
   0  -8  -2   38.56    3.03
  -1  -8  -2    4.50    1.86
  -1  -8  -2    6.30    1.50
  -1  -8  -2    6.80    2.04
   1   8   2    3.33    2.00
  -2  -8  -2    7.20    1.61
  -2  -8  -2   10.36    2.06
   2   8   2    7.98    2.30
  -3  -8  -2   21.13    2.78
  -3  -8  -2   21.55    2.33
   3   8   2   25.01    3.04
  -4  -8  -2   11.80    2.53
  -4  -8  -2   13.57    2.15
   4   8   2   21.59    2.95
  -5  -8  -2    7.37    2.08
  -5  -8  -2   14.07    2.65
   5   8   2    8.98    2.63
  -6  -8  -2    2.96    2.15
  -6  -8  -2    0.19    1.95
   6   8   2   -0.83    2.37
   6   8   2    2.89    2.41
  -7  -8  -2    0.01    2.45
   7   8   2   -2.75    2.46
   7   8   2    1.25    2.65
  -8  -8  -2   -1.34    2.72
   8   8   2   -2.33    2.74
   8   8   2   -2.81    2.53
  -9  -8  -2   19.18    3.95
   9   8   2   21.08    4.12
   9   8   2   22.25    4.07
 -10  -8  -2    8.40    3.67
  10   8   2    0.59    3.25
  10   8   2   -0.25    3.13
 -11  -8  -2    1.35    3.38
  11   8   2    0.97    3.54
  11   8   2    5.19    3.74
 -12  -8  -2    0.42    3.80
  12   8   2    2.46    3.83
  12   8   2    5.10    3.92
 -13  -8  -2    6.90    4.69
  13   8   2    4.10    4.35
  13   8   2   -5.93    3.96
  12  -9  -2    0.47    3.72
  12  -9  -2    3.19    3.65
  12  -9  -2    4.75    3.58
  11  -9  -2    0.62    3.38
  11  -9  -2    0.22    3.13
  10  -9  -2    0.91    2.92
  10  -9  -2    0.00    3.19
   9  -9  -2   -1.72    2.77
   9  -9  -2    0.89    2.90
   8  -9  -2   -0.47    2.71
   8  -9  -2    1.40    2.47
   7  -9  -2   17.46    3.11
   7  -9  -2   31.81    3.89
   6  -9  -2    1.67    2.39
   6  -9  -2    0.83    2.29
   6  -9  -2    6.63    1.98
   5  -9  -2    0.71    2.13
   5  -9  -2    0.36    1.79
   4  -9  -2    3.56    1.74
   4  -9  -2    0.26    1.83
   3  -9  -2    0.43    1.59
   3  -9  -2    4.56    1.61
   2  -9  -2    0.17    1.68
   2  -9  -2    0.07    1.43
   1  -9  -2    2.34    1.49
   1  -9  -2    2.21    1.74
   1  -9  -2    3.63    1.79
   0  -9  -2    2.50    1.86
   0  -9  -2    5.97    2.00
   0  -9  -2    7.28    1.63
  -1  -9  -2    0.79    1.86
  -1  -9  -2    1.94    1.77
  -1  -9  -2    3.13    1.56
  -2  -9  -2    6.50    2.10
  -2  -9  -2    4.05    1.61
   2   9   2    5.76    2.35
  -3  -9  -2   42.70    3.38
  -3  -9  -2   43.28    3.94
   3   9   2   43.87    4.05
  -4  -9  -2   14.38    2.88
  -4  -9  -2   16.45    2.52
   4   9   2   17.13    2.92
  -5  -9  -2   20.43    3.26
  -5  -9  -2   17.53    2.62
   5   9   2   16.93    3.06
  -6  -9  -2   42.57    3.61
  -6  -9  -2   43.19    4.36
   6   9   2   39.22    4.25
  -7  -9  -2   22.36    3.84
   7   9   2   19.89    3.58
   7   9   2   25.10    4.00
  -8  -9  -2    9.00    3.33
   8   9   2    9.38    3.56
   8   9   2   11.18    3.35
  -9  -9  -2   40.17    5.23
   9   9   2   37.08    4.56
   9   9   2   28.35    4.65
 -10  -9  -2   -2.90    3.75
  10   9   2    0.89    3.44
  10   9   2    1.38    3.49
 -11  -9  -2    4.00    4.18
  11   9   2    1.84    3.70
  11   9   2   -2.26    3.53
 -12  -9  -2    7.44    4.37
  12   9   2    8.47    4.28
  12   9   2   11.30    4.62
  12 -10  -2    5.27    4.02
  12 -10  -2    5.30    4.00
  11 -10  -2    0.39    3.43
  11 -10  -2    3.79    3.60
  10 -10  -2    3.09    3.16
  10 -10  -2    2.39    3.21
   9 -10  -2   -0.55    3.18
   9 -10  -2    1.15    2.68
   8 -10  -2    0.94    3.05
   8 -10  -2    1.03    2.57
   7 -10  -2   22.38    3.87
   7 -10  -2   26.67    3.79
   7 -10  -2   27.03    3.02
   6 -10  -2   27.81    3.70
   6 -10  -2   29.69    3.06
   5 -10  -2   30.03    3.00
   5 -10  -2   23.23    3.40
   4 -10  -2   31.09    3.46
   4 -10  -2   32.15    3.08
   3 -10  -2    4.77    1.87
   3 -10  -2    3.28    2.17
   2 -10  -2    5.54    1.82
   2 -10  -2    3.61    2.14
   2 -10  -2    8.22    2.21
   1 -10  -2   19.12    2.37
   1 -10  -2   23.81    2.94
   1 -10  -2   16.56    2.75
   0 -10  -2    4.95    2.23
   0 -10  -2    0.70    1.50
   0 -10  -2    0.87    2.02
  -1 -10  -2    3.22    2.35
  -1 -10  -2    2.79    1.88
  -1 -10  -2   -0.77    1.49
  -2 -10  -2    6.33    2.24
  -2 -10  -2    4.83    1.83
   2  10   2    1.05    2.38
  -3 -10  -2    0.71    2.30
  -3 -10  -2    0.96    1.90
   3  10   2    3.37    2.44
  -4 -10  -2   -2.24    1.93
  -4 -10  -2   -1.94    2.33
   4  10   2    2.67    2.60
  -5 -10  -2    5.26    2.42
  -5 -10  -2    0.45    2.54
   5  10   2    5.80    2.78
  -6 -10  -2   10.37    3.28
  -6 -10  -2    9.73    2.83
   6  10   2   10.86    3.26
  -7 -10  -2    3.09    2.77
  -7 -10  -2    6.23    3.14
   7  10   2    5.92    3.14
  -8 -10  -2   13.25    3.19
  -8 -10  -2   18.43    4.14
   8  10   2    8.15    3.68
   8  10   2   12.41    3.62
  -9 -10  -2    0.86    3.96
   9  10   2   -1.07    3.25
   9  10   2    5.77    3.58
 -10 -10  -2    5.02    4.22
  10  10   2   10.12    3.93
  10  10   2   12.78    4.11
 -11 -10  -2    6.51    4.57
  11  10   2    2.21    4.08
  11  10   2   -4.01    3.82
  11 -11  -2    4.36    3.74
  11 -11  -2   -0.79    3.53
  10 -11  -2    0.28    3.34
  10 -11  -2    1.95    3.40
   9 -11  -2    6.35    3.38
   9 -11  -2   -2.75    3.09
   8 -11  -2    0.12    3.13
   8 -11  -2    6.47    2.67
   8 -11  -2    5.38    3.16
   7 -11  -2    8.53    3.39
   7 -11  -2    2.18    2.96
   7 -11  -2    7.06    2.64
   6 -11  -2   -0.28    2.33
   6 -11  -2    4.19    3.08
   5 -11  -2    0.33    2.53
   5 -11  -2    3.44    2.39
   4 -11  -2   -0.68    2.17
   4 -11  -2   -0.43    2.34
   3 -11  -2    3.99    2.55
   3 -11  -2    6.63    2.26
   2 -11  -2    4.81    2.23
   2 -11  -2    3.98    2.50
   2 -11  -2    3.53    2.02
   1 -11  -2   36.07    3.59
   1 -11  -2   27.94    3.60
   1 -11  -2   33.37    3.13
   0 -11  -2    4.89    1.89
   0 -11  -2    3.54    2.45
   0 -11  -2   12.86    2.76
  -1 -11  -2    7.01    2.64
  -1 -11  -2    9.29    2.15
  -1 -11  -2    4.33    2.35
  -2 -11  -2   23.23    3.04
  -2 -11  -2   37.52    3.93
  -2 -11  -2   22.40    3.21
  -3 -11  -2   72.11    5.41
  -3 -11  -2   64.54    4.65
   3  11   2   61.37    4.85
  -4 -11  -2   41.66    3.90
  -4 -11  -2   39.66    4.61
   4  11   2   41.67    4.36
  -5 -11  -2   42.69    4.04
  -5 -11  -2   31.51    4.48
   5  11   2   37.82    4.35
  -6 -11  -2   40.18    4.83
  -6 -11  -2   40.20    4.11
   6  11   2   42.53    4.75
  -7 -11  -2   19.93    3.54
  -7 -11  -2   16.80    4.13
   7  11   2    5.04    3.28
  -8 -11  -2    7.99    3.32
  -8 -11  -2   12.46    4.15
   8  11   2   15.26    3.98
  -9 -11  -2    6.96    4.34
   9  11   2   -1.38    3.58
 -10 -11  -2   -0.13    4.43
  10  11   2    4.55    4.10
  10  11   2   -0.94    3.84
  10 -12  -2    4.27    3.49
  10 -12  -2    4.26    3.96
   9 -12  -2    0.44    3.43
   9 -12  -2    1.27    3.89
   8 -12  -2    3.73    3.71
   8 -12  -2    8.82    3.64
   8 -12  -2    5.83    2.92
   7 -12  -2    6.31    3.64
   7 -12  -2    8.99    2.81
   7 -12  -2    5.45    3.53
   6 -12  -2   17.65    3.20
   6 -12  -2   11.58    3.85
   5 -12  -2    2.12    3.02
   5 -12  -2    6.53    2.74
   4 -12  -2    9.57    3.08
   4 -12  -2   12.40    2.94
   3 -12  -2    6.77    2.58
   3 -12  -2    1.24    2.77
   2 -12  -2    7.71    2.71
   2 -12  -2    3.88    2.84
   2 -12  -2    3.64    2.27
   1 -12  -2   10.58    2.81
   1 -12  -2   10.86    3.13
   1 -12  -2    9.37    2.42
   0 -12  -2   10.13    2.44
   0 -12  -2   13.77    3.11
   0 -12  -2    6.55    2.84
  -1 -12  -2   13.20    3.12
  -1 -12  -2   25.58    3.33
  -1 -12  -2   23.35    3.36
  -2 -12  -2    3.21    2.49
  -2 -12  -2    7.13    2.68
  -2 -12  -2    3.07    2.73
  -3 -12  -2    0.05    2.47
  -3 -12  -2   -3.91    2.81
   3  12   2    0.61    2.98
  -4 -12  -2   -1.86    2.63
  -4 -12  -2   -3.95    2.95
   4  12   2    3.84    3.08
  -5 -12  -2    2.46    3.00
  -5 -12  -2   -0.69    3.51
   5  12   2    1.01    3.00
  -6 -12  -2    2.24    3.12
  -6 -12  -2    5.63    3.49
   6  12   2    1.91    3.34
  -7 -12  -2    3.73    3.82
  -7 -12  -2    0.49    3.19
   7  12   2    6.54    3.45
  -8 -12  -2    5.70    3.60
  -8 -12  -2    8.74    3.96
   8  12   2    2.23    3.62
  -9 -12  -2    4.75    3.82
  -9 -12  -2   -2.09    4.41
   9  12   2    0.68    3.77
   9 -13  -2    6.64    3.40
   9 -13  -2    3.35    3.82
   9 -13  -2    1.41    3.95
   8 -13  -2    3.90    3.80
   8 -13  -2    7.96    3.12
   8 -13  -2   -1.38    4.04
   7 -13  -2    1.64    3.44
   7 -13  -2    3.51    2.97
   7 -13  -2    0.54    3.75
   6 -13  -2    1.89    3.62
   6 -13  -2    8.27    3.12
   5 -13  -2   12.35    3.83
   5 -13  -2    3.40    2.95
   4 -13  -2   -5.56    3.16
   4 -13  -2    9.62    3.06
   3 -13  -2    7.53    3.49
   3 -13  -2    0.34    2.60
   2 -13  -2   12.29    3.13
   2 -13  -2    2.43    3.33
   2 -13  -2    5.16    2.86
   1 -13  -2    7.91    3.42
   1 -13  -2   11.60    2.88
   1 -13  -2   15.88    3.40
   0 -13  -2    7.52    2.94
   0 -13  -2    9.41    2.90
   0 -13  -2    1.83    2.92
  -1 -13  -2    9.03    3.10
  -1 -13  -2   17.26    3.52
  -1 -13  -2   13.61    3.12
  -2 -13  -2   31.98    4.30
  -2 -13  -2   42.14    4.43
  -2 -13  -2   44.14    4.81
  -3 -13  -2   36.28    4.78
  -3 -13  -2   21.48    3.51
  -3 -13  -2   32.99    4.09
  -4 -13  -2   14.82    3.47
  -4 -13  -2    7.27    3.77
  -4 -13  -2   10.76    3.37
   4  13   2    9.08    3.82
  -5 -13  -2   20.00    3.97
  -5 -13  -2   11.83    3.97
   5  13   2   15.66    3.74
  -6 -13  -2    1.13    3.57
  -6 -13  -2    3.34    3.47
   6  13   2    2.51    3.47
  -7 -13  -2    1.34    3.74
  -7 -13  -2    2.76    4.07
   7  13   2    2.00    3.84
  -8 -13  -2    5.51    4.40
  -8 -13  -2   -0.41    3.79
   8  13   2    0.48    3.78
   7 -14  -2   -2.18    3.64
   7 -14  -2    0.42    4.13
   7 -14  -2    0.56    3.48
   6 -14  -2   -5.40    2.91
   6 -14  -2   -0.89    3.96
   5 -14  -2   -1.57    3.78
   5 -14  -2    0.48    3.03
   4 -14  -2   -1.22    3.87
   4 -14  -2    0.89    3.00
   3 -14  -2    4.16    3.11
   3 -14  -2    6.72    4.16
   2 -14  -2    4.03    2.99
   2 -14  -2    0.54    2.98
   2 -14  -2    4.36    3.55
   1 -14  -2    8.69    3.29
   1 -14  -2   13.82    3.34
   1 -14  -2    7.64    3.61
   0 -14  -2    9.64    3.46
   0 -14  -2   11.39    3.31
   0 -14  -2    9.57    3.24
  -1 -14  -2   10.32    3.60
  -1 -14  -2   11.43    3.62
  -1 -14  -2    7.34    3.53
  -2 -14  -2   -0.02    3.46
  -2 -14  -2   -3.08    3.04
  -2 -14  -2    2.37    3.24
  -3 -14  -2    0.99    3.34
  -3 -14  -2    1.62    3.07
  -3 -14  -2   -6.09    3.21
  -4 -14  -2    1.35    3.94
  -4 -14  -2    1.97    2.96
  -4 -14  -2    3.28    3.35
  -5 -14  -2    4.14    3.71
  -5 -14  -2   -0.01    2.98
  -5 -14  -2   10.99    4.15
   5  14   2   -1.93    3.75
  -6 -14  -2    2.42    3.75
  -6 -14  -2    1.69    3.07
  -6 -14  -2    3.77    4.01
   6  14   2   -2.68    3.70
   5 -15  -2   11.06    4.85
   5 -15  -2    2.46    3.50
   4 -15  -2    4.99    3.50
   4 -15  -2    6.45    5.04
   3 -15  -2    1.48    3.16
   3 -15  -2    7.01    3.44
   3 -15  -2   -0.07    4.40
   2 -15  -2   -0.52    3.03
   2 -15  -2    4.63    4.25
   2 -15  -2    1.10    3.32
   1 -15  -2    7.56    3.44
   1 -15  -2    6.79    4.22
   1 -15  -2   10.36    3.49
   0 -15  -2   12.27    4.24
   0 -15  -2    6.51    3.58
   0 -15  -2    7.46    3.71
  -1 -15  -2   -3.80    3.42
  -1 -15  -2    2.31    3.69
  -1 -15  -2    2.98    3.55
  -2 -15  -2    4.92    3.71
  -2 -15  -2   -3.68    3.55
  -2 -15  -2    4.00    3.58
  -3 -15  -2    2.40    3.53
  -3 -15  -2    0.75    3.80
  -3 -15  -2   -1.47    3.79
  -4 -15  -2   -4.24    3.65
  -4 -15  -2   -3.45    3.72
  -3 -13   3    0.84    3.62
  -3 -13   3    2.94    4.09
  -2 -13   3    0.06    3.33
  -2 -13   3   -3.82    3.28
  -1 -13   3   -2.40    3.22
  -1 -13   3    1.91    3.73
   0 -13   3    3.64    3.85
   0 -13   3    2.77    3.40
   1 -13   3   -4.93    3.59
   1 -13   3   -1.11    3.23
   2 -13   3   -0.20    3.18
   2 -13   3   -6.30    3.35
   3 -13   3    3.10    3.30
   3 -13   3    5.03    3.54
   4 -13   3    4.50    3.54
   4 -13   3    5.42    4.13
   4 -13   3   -5.78    3.12
   5 -13   3    1.34    3.53
   5 -13   3   -5.60    3.98
   5 -13   3    1.05    3.46
   6 -13   3    2.38    3.37
   6 -13   3    1.45    3.91
   6 -13   3   -2.35    3.96
   7 -13   3    1.75    3.55
  -5 -12   3    0.93    3.85
  -5 -12   3    4.75    3.66
  -5 -12   3    6.41    4.67
  -4 -12   3    4.10    4.10
  -4 -12   3    1.58    3.55
  -3 -12   3   13.22    4.27
  -3 -12   3   19.40    3.86
  -2 -12   3   11.49    3.82
  -2 -12   3   10.40    3.36
  -1 -12   3   10.83    3.76
  -1 -12   3    8.35    3.16
   0 -12   3    0.90    3.59
   0 -12   3    1.68    2.85
   1 -12   3    5.63    3.60
   1 -12   3    4.34    3.02
   2 -12   3    1.57    2.90
   2 -12   3    2.63    2.83
   3 -12   3    1.95    3.30
   3 -12   3    3.73    2.97
   4 -12   3    0.54    3.36
   4 -12   3   -0.08    2.95
   5 -12   3    4.75    3.88
   5 -12   3    2.71    3.13
   5 -12   3    0.00    3.14
   6 -12   3    5.93    3.37
   6 -12   3    6.11    4.04
   6 -12   3    5.31    3.45
   7 -12   3    1.90    3.95
   7 -12   3   -0.06    3.15
   7 -12   3    2.10    3.24
   8 -12   3    7.15    4.27
   8 -12   3    5.31    3.49
   8 -12   3   -1.53    3.29
   9 -12   3   -4.33    3.42
   9 -12   3    0.27    3.79
  -7 -11   3    6.94    3.92
  -7 -11   3   -0.94    3.98
  -7 -11   3    1.77    4.85
  -6 -11   3   -1.48    3.61
  -6 -11   3    1.26    4.42
  -6 -11   3   11.78    4.19
  -5 -11   3    2.17    3.39
  -5 -11   3   -1.51    3.16
  -5 -11   3    4.29    4.36
  -4 -11   3   -2.86    2.91
  -4 -11   3    3.10    3.46
  -3 -11   3   -3.35    2.68
  -3 -11   3   -0.60    3.33
  -2 -11   3    5.47    2.83
  -2 -11   3    3.76    3.22
  -1 -11   3    3.09    2.60
  -1 -11   3    4.15    3.39
   0 -11   3    9.35    2.73
   0 -11   3   14.94    3.66
   1 -11   3    1.73    2.94
   1 -11   3    9.38    2.62
   2 -11   3    2.41    2.91
   2 -11   3    8.70    2.62
   3 -11   3    3.57    2.46
   3 -11   3    2.17    3.13
   4 -11   3    7.80    3.19
   4 -11   3    0.53    2.48
   5 -11   3    0.81    2.85
   5 -11   3   -2.56    3.11
   5 -11   3   -1.42    2.83
   6 -11   3    4.34    2.95
   6 -11   3    9.19    3.99
   6 -11   3    5.47    3.08
   7 -11   3    3.82    2.98
   7 -11   3    1.92    3.56
   7 -11   3   10.16    3.21
   8 -11   3    2.01    3.78
   8 -11   3    9.93    3.12
   8 -11   3    3.39    3.09
   9 -11   3    8.59    3.94
   9 -11   3    5.50    3.78
   9 -11   3    2.82    3.18
  10 -11   3   17.18    4.54
  10 -11   3    5.78    3.74
  10 -11   3   15.87    3.85
  10 -11   3   10.25    3.96
   8  10  -3   -3.15    3.85
  -8 -10   3    4.10    4.27
  -8 -10   3   -9.71    4.61
  -7 -10   3   -3.55    3.57
  -7 -10   3   -0.56    4.11
  -7 -10   3    2.46    3.29
  -6 -10   3    3.86    4.20
  -6 -10   3    1.23    3.07
  -6 -10   3    1.24    3.41
  -5 -10   3    8.67    3.33
  -5 -10   3    6.72    3.17
  -5 -10   3    3.39    3.98
   4  10  -3    9.95    3.27
  -4 -10   3   10.23    3.19
  -4 -10   3   11.22    3.77
  -4 -10   3    7.95    3.01
  -3 -10   3   16.87    3.06
  -3 -10   3   19.02    3.23
  -3 -10   3   20.53    3.59
  -2 -10   3    7.35    3.37
  -2 -10   3   14.81    2.81
  -1 -10   3   37.77    4.36
  -1 -10   3   33.88    3.52
   0 -10   3    7.57    2.97
   0 -10   3    6.86    2.32
   1 -10   3    1.42    2.23
   1 -10   3    4.60    2.86
   2 -10   3    2.50    2.22
   2 -10   3    7.44    2.87
   3 -10   3    0.71    2.30
   3 -10   3    2.96    2.83
   4 -10   3    3.13    2.50
   4 -10   3    4.53    2.67
   5 -10   3    3.01    2.57
   5 -10   3   -1.66    2.40
   6 -10   3    0.03    2.59
   6 -10   3   -2.20    2.53
   6 -10   3   -0.11    3.12
   7 -10   3   -1.24    2.90
   7 -10   3    5.12    2.78
   7 -10   3   -2.68    3.08
   8 -10   3    0.33    2.81
   8 -10   3   -1.08    2.78
   8 -10   3   -0.53    3.14
   9 -10   3    7.59    3.53
   9 -10   3   12.12    3.25
   9 -10   3    6.14    3.67
  10 -10   3    4.57    3.03
  10 -10   3   -0.38    3.26
  10 -10   3    8.11    3.70
  10 -10   3   -1.99    2.98
  11 -10   3    6.15    3.79
  11 -10   3    8.96    4.85
  11 -10   3    3.23    3.47
  11 -10   3    4.50    3.47
   9   9  -3    2.15    4.35
  -9  -9   3   -1.55    4.70
   8   9  -3   -1.54    3.89
  -8  -9   3   -2.69    4.48
  -8  -9   3   -0.19    4.00
   7   9  -3   -2.20    4.71
   7   9  -3    4.25    3.77
  -7  -9   3    0.21    3.76
  -7  -9   3    4.50    3.61
   6   9  -3   -3.25    2.87
   6   9  -3    6.39    3.63
  -6  -9   3    0.03    2.94
  -6  -9   3    3.36    3.89
  -6  -9   3   -2.70    2.97
   5   9  -3    4.60    2.88
  -5  -9   3    4.09    3.49
  -5  -9   3    0.72    2.61
  -5  -9   3   -3.38    2.69
   4   9  -3    4.91    2.71
  -4  -9   3    4.58    3.14
  -4  -9   3   -0.92    2.63
  -4  -9   3    4.79    2.48
   3   9  -3    7.82    2.64
  -3  -9   3    8.88    2.74
  -3  -9   3    4.45    2.56
  -3  -9   3    6.83    2.36
  -2  -9   3   18.21    3.48
  -2  -9   3   20.54    2.73
  -1  -9   3    2.31    1.92
  -1  -9   3    2.43    2.36
   0  -9   3    7.87    2.12
   0  -9   3    7.41    2.61
   1  -9   3    7.92    2.23
   1  -9   3    7.17    2.43
   2  -9   3    4.48    2.47
   2  -9   3   -1.84    1.82
   3  -9   3    1.59    2.36
   3  -9   3    1.16    1.90
   4  -9   3    1.75    2.32
   4  -9   3   -4.40    1.86
   5  -9   3   57.19    4.26
   5  -9   3   46.86    4.49
   6  -9   3  101.22    6.06
   6  -9   3  103.59    6.13
   6  -9   3  106.60    5.87
   7  -9   3   51.18    4.44
   7  -9   3   62.86    4.62
   7  -9   3   49.36    4.76
   8  -9   3   20.04    3.16
   8  -9   3    6.46    3.09
   8  -9   3   15.10    3.43
   8  -9   3   17.67    3.13
   9  -9   3    7.83    2.66
   9  -9   3    2.97    3.06
   9  -9   3    5.29    2.94
  10  -9   3   23.19    3.36
  10  -9   3   23.86    3.95
  10  -9   3   13.67    3.80
  10  -9   3   30.84    4.21
  11  -9   3    0.99    3.20
  11  -9   3    1.65    3.10
  12  -9   3   -2.72    3.44
  12  -9   3    3.35    3.61
  10   8  -3    3.48    4.46
 -10  -8   3    0.72    4.58
   9   8  -3   -2.15    3.99
   9   8  -3    0.64    5.05
  -9  -8   3   -1.83    4.41
   8   8  -3    2.64    3.81
   8   8  -3    1.28    3.44
  -8  -8   3   -4.00    3.95
  -8  -8   3    2.61    3.60
   7   8  -3   10.10    3.85
   7   8  -3    9.94    3.39
  -7  -8   3   16.64    3.81
  -7  -8   3    9.79    3.79
   6   8  -3    0.79    2.88
   6   8  -3    0.49    3.35
  -6  -8   3    0.29    3.46
  -6  -8   3    3.65    2.72
   5   8  -3   12.37    3.56
   5   8  -3   16.98    3.01
  -5  -8   3   17.80    2.93
  -5  -8   3   18.71    3.21
  -5  -8   3   16.55    3.76
   4   8  -3   22.37    2.85
  -4  -8   3   22.91    2.93
  -4  -8   3   18.83    3.54
  -4  -8   3   21.22    3.38
  -3  -8   3    7.46    2.21
  -3  -8   3    4.85    2.55
  -3  -8   3    6.86    2.42
  -2  -8   3    5.17    2.17
  -2  -8   3    4.27    2.00
  -1  -8   3    7.02    1.73
  -1  -8   3    3.59    2.09
  -1  -8   3    3.94    2.06
   0  -8   3    4.08    1.68
   0  -8   3    0.90    2.01
   0  -8   3    2.08    1.97
   1  -8   3    3.83    2.30
   1  -8   3    4.24    1.76
   1  -8   3    3.94    1.91
   2  -8   3    5.55    2.23
   2  -8   3    3.12    1.80
   3  -8   3   -0.12    2.01
   3  -8   3    4.28    1.94
   4  -8   3    6.41    2.54
   4  -8   3   11.15    2.30
   5  -8   3    2.59    2.05
   5  -8   3    5.48    2.25
   6  -8   3   26.21    3.36
   6  -8   3   24.43    3.10
   6  -8   3   31.69    3.20
   7  -8   3    6.85    2.37
   7  -8   3   -0.30    2.24
   7  -8   3    4.20    2.72
   8  -8   3    4.66    2.96
   8  -8   3   13.78    2.77
   8  -8   3    7.28    2.53
   8  -8   3    8.72    2.96
   9  -8   3   12.46    2.60
   9  -8   3    4.50    2.83
   9  -8   3    8.33    2.68
   9  -8   3    6.73    3.03
   9  -8   3    5.34    2.71
  10  -8   3    4.92    2.96
  10  -8   3    1.13    2.70
  10  -8   3   -1.92    2.52
  11  -8   3    1.22    3.18
  11  -8   3    7.28    3.02
  11  -8   3   -1.31    2.87
  12  -8   3    4.17    3.33
  12  -8   3    2.40    3.18
  13  -8   3    3.25    3.63
  13  -8   3    5.17    3.82
  11   7  -3    1.68    4.39
 -11  -7   3    3.71    4.36
  10   7  -3    1.48    3.62
  10   7  -3    0.24    4.07
 -10  -7   3    2.61    4.21
   9   7  -3    8.81    3.66
   9   7  -3    2.08    3.99
  -9  -7   3   -5.29    3.41
  -9  -7   3   -3.74    3.99
   8   7  -3    5.81    3.31
   8   7  -3    6.75    3.78
  -8  -7   3    6.85    4.02
  -8  -7   3    1.09    3.35
   7   7  -3   12.33    3.21
   7   7  -3    7.88    3.67
  -7  -7   3    7.42    3.45
  -7  -7   3    8.84    3.41
   6   7  -3   -3.46    2.94
   6   7  -3   -0.79    2.66
  -6  -7   3   -1.05    2.60
  -6  -7   3    0.86    3.03
   5   7  -3   12.46    2.77
   5   7  -3   11.13    3.32
  -5  -7   3   10.11    2.96
  -5  -7   3   15.85    2.57
  -5  -7   3   17.05    3.35
   4   7  -3   -0.91    2.61
   4   7  -3    4.41    2.17
  -4  -7   3    0.23    2.31
  -4  -7   3    2.90    2.28
  -4  -7   3   -1.29    1.89
   3   7  -3    6.17    2.77
  -3  -7   3    3.36    2.28
  -3  -7   3   11.83    2.25
  -3  -7   3    9.07    2.49
  -2  -7   3    5.77    1.91
  -2  -7   3    1.63    1.72
  -2  -7   3    1.89    2.01
  -1  -7   3    8.17    2.04
  -1  -7   3    5.30    1.84
  -1  -7   3    9.58    2.17
   0  -7   3   11.22    2.11
   0  -7   3   16.01    2.23
   0  -7   3   14.26    2.54
   1  -7   3    2.21    1.38
   1  -7   3    5.23    1.99
   1  -7   3    4.61    1.74
   2  -7   3   33.94    2.92
   2  -7   3   41.97    3.54
   2  -7   3   32.84    2.63
   3  -7   3   31.51    3.20
   3  -7   3   22.30    2.69
   3  -7   3   25.78    2.63
   4  -7   3  130.30    5.74
   4  -7   3  122.94    6.06
   5  -7   3  134.76    6.02
   5  -7   3  134.96    6.38
   6  -7   3  164.66    6.98
   6  -7   3  146.89    6.90
   6  -7   3  149.28    6.58
   7  -7   3   13.16    2.81
   7  -7   3   13.19    2.52
   7  -7   3   12.08    2.41
   8  -7   3   17.32    2.92
   8  -7   3   24.54    3.20
   8  -7   3   16.11    3.13
   8  -7   3   15.17    2.47
   9  -7   3    0.05    2.48
   9  -7   3    6.22    2.63
   9  -7   3    0.47    2.45
   9  -7   3   -2.05    1.96
   9  -7   3    0.54    2.36
   9  -7   3    5.30    2.65
  10  -7   3    3.37    2.91
  10  -7   3    2.16    2.73
  11  -7   3    2.46    2.84
  11  -7   3    3.70    2.99
  12  -7   3    2.90    3.07
  12  -7   3    8.10    3.51
  13  -7   3    1.91    3.28
  13  -7   3    3.59    3.46
  14  -7   3    8.23    4.11
  14  -7   3   -2.28    3.44
  11   6  -3    6.48    4.42
  11   6  -3    8.70    3.96
 -11  -6   3    9.73    4.36
  10   6  -3    2.61    3.91
  10   6  -3    6.23    3.69
 -10  -6   3   15.94    4.34
   9   6  -3   14.04    4.13
   9   6  -3   10.10    3.59
  -9  -6   3   18.35    4.34
  -9  -6   3   24.27    4.72
   8   6  -3   22.79    3.69
   8   6  -3   10.15    3.82
  -8  -6   3   16.80    4.09
  -8  -6   3   21.90    4.12
   7   6  -3   83.69    6.28
   7   6  -3   95.52    5.46
  -7  -6   3   95.13    6.28
  -7  -6   3   86.74    6.12
   6   6  -3   11.38    2.73
   6   6  -3    6.02    3.15
  -6  -6   3   11.40    2.94
  -6  -6   3    6.89    3.07
   5   6  -3   59.21    3.98
   5   6  -3   56.41    4.74
  -5  -6   3   53.83    4.67
  -5  -6   3   65.28    4.97
   4   6  -3   15.65    3.11
   4   6  -3   29.67    2.84
  -4  -6   3   21.10    3.01
  -4  -6   3   22.61    2.53
  -4  -6   3   24.02    3.07
  -4  -6   3   20.93    2.37
   3   6  -3   12.26    2.89
   3   6  -3   11.40    2.03
  -3  -6   3   10.22    2.24
  -3  -6   3   10.03    2.01
  -3  -6   3   11.06    2.37
  -2  -6   3   10.30    2.01
  -2  -6   3    4.36    1.71
  -2  -6   3    6.66    1.99
  -1  -6   3    2.70    1.39
  -1  -6   3    4.31    1.73
  -1  -6   3    4.40    1.62
   0  -6   3   11.17    1.94
   0  -6   3    7.81    1.90
   0  -6   3    8.31    1.93
  -1   6  -3    2.08    2.09
   1  -6   3    5.01    1.62
   1  -6   3    3.25    1.28
   1  -6   3    4.04    1.67
   2  -6   3    0.06    1.52
   2  -6   3   -0.62    1.19
   2  -6   3    1.44    1.40
   3  -6   3    0.80    1.45
   3  -6   3    0.65    1.42
   4  -6   3    0.55    1.68
   4  -6   3    1.77    1.49
   5  -6   3    5.47    1.75
   5  -6   3    7.28    1.85
   6  -6   3   33.09    2.83
   6  -6   3   29.98    3.10
   6  -6   3   33.71    3.12
   7  -6   3    5.14    2.23
   7  -6   3    2.88    2.12
   7  -6   3   10.23    1.99
   7  -6   3   11.40    2.45
   7  -6   3    6.61    2.18
   8  -6   3    2.35    2.26
   8  -6   3    2.39    1.78
   8  -6   3    3.07    2.12
   8  -6   3   -0.46    2.02
   8  -6   3    1.17    2.04
   9  -6   3    2.20    2.27
   9  -6   3   -0.72    2.17
  10  -6   3    0.40    2.41
  10  -6   3    0.34    2.25
  11  -6   3   16.88    3.45
  11  -6   3   20.88    3.64
  12  -6   3   12.55    3.57
  12  -6   3   11.23    3.35
  13  -6   3   29.47    4.58
  13  -6   3   28.26    4.20
  14  -6   3   20.57    4.43
  14  -6   3   15.28    4.33
  12   5  -3    2.54    3.88
  12   5  -3    4.63    4.41
 -12  -5   3    4.03    4.06
  11   5  -3    2.59    3.92
  11   5  -3   -2.88    3.24
 -11  -5   3    3.62    3.94
  10   5  -3    4.78    3.34
  10   5  -3    0.08    3.49
 -10  -5   3   -1.59    3.46
   9   5  -3    1.61    3.05
   9   5  -3    7.41    3.55
  -9  -5   3   11.54    3.83
  -9  -5   3    4.59    3.51
   8   5  -3   -0.43    2.61
   8   5  -3    2.71    2.91
  -8  -5   3    3.33    3.19
  -8  -5   3    6.67    3.31
   7   5  -3    3.78    3.03
   7   5  -3   11.29    2.79
  -7  -5   3   10.30    3.09
  -7  -5   3    8.28    2.97
   6   5  -3   15.40    3.21
   6   5  -3   18.79    2.86
  -6  -5   3   21.80    3.31
  -6  -5   3   22.35    3.41
   5   5  -3    3.32    2.06
   5   5  -3    1.46    2.35
  -5  -5   3   -0.66    2.01
  -5  -5   3    1.57    2.25
   4   5  -3    1.92    2.27
   4   5  -3    5.15    1.98
  -4  -5   3    3.13    1.43
  -4  -5   3    3.66    1.73
  -4  -5   3    1.42    1.88
  -4  -5   3    6.42    2.10
   3   5  -3    1.64    1.84
  -3  -5   3    3.61    1.60
  -3  -5   3    3.77    1.89
  -3  -5   3    3.51    1.79
   2   5  -3   42.15    3.52
  -2  -5   3   45.81    3.34
  -2  -5   3   46.93    3.44
  -2  -5   3   43.66    2.94
  -1  -5   3   54.88    3.45
  -1  -5   3   52.20    3.74
  -1  -5   3   58.65    3.20
   0   5  -3   12.55    2.01
   0  -5   3   10.79    1.70
   0  -5   3   13.55    1.94
   0  -5   3   11.08    1.97
  -1   5  -3   43.61    3.31
   1  -5   3   43.26    3.32
   1  -5   3   54.74    3.03
   1  -5   3   51.98    3.25
  -2   5  -3   84.24    4.27
   2  -5   3   77.13    3.90
   2  -5   3   87.57    3.62
   2  -5   3   86.71    4.34
   2  -5   3   89.25    4.14
   3  -5   3   57.83    3.70
   3  -5   3   63.09    3.33
   4  -5   3   94.88    4.38
   4  -5   3  100.02    4.91
   5  -5   3   55.66    3.18
   5  -5   3   53.39    3.64
   5  -5   3   48.23    3.58
   6  -5   3   39.65    2.85
   6  -5   3   37.10    2.88
   6  -5   3   39.00    3.34
   6  -5   3   36.55    3.16
   7  -5   3    2.02    1.69
   7  -5   3    3.78    1.85
   7  -5   3    4.47    1.55
   7  -5   3    2.27    1.75
   7  -5   3    5.50    1.77
   8  -5   3    4.82    2.10
   8  -5   3    4.59    2.09
   9  -5   3    7.10    2.57
   9  -5   3    6.31    2.27
  10  -5   3    3.76    2.47
  10  -5   3    0.93    2.34
  11  -5   3    2.63    2.56
  11  -5   3    1.44    2.54
  12  -5   3    1.52    2.51
  12  -5   3    7.99    3.11
  13  -5   3   -2.59    2.86
  13  -5   3    0.04    3.12
  14  -5   3   -2.31    3.24
  14  -5   3    2.03    3.38
  15  -5   3    1.69    3.87
  15  -5   3   -1.42    3.49
  12   4  -3   10.84    3.79
  12   4  -3    9.46    4.41
 -12  -4   3   11.60    4.06
  11   4  -3   10.13    4.03
  11   4  -3   16.84    3.93
 -11  -4   3   16.98    4.22
  10   4  -3   17.15    3.65
  10   4  -3   16.77    4.17
 -10  -4   3   21.62    3.92
   9   4  -3   43.26    4.43
   9   4  -3   35.03    4.78
  -9  -4   3   44.14    4.77
  -9  -4   3   38.71    5.07
   8   4  -3   50.06    4.21
   8   4  -3   37.56    4.52
  -8  -4   3   49.06    4.77
  -8  -4   3   48.03    4.92
   7   4  -3   41.16    3.68
   7   4  -3   32.32    4.06
  -7  -4   3   50.98    4.33
  -7  -4   3   46.27    4.35
   6   4  -3   95.65    5.57
   6   4  -3   91.32    4.85
  -6  -4   3   99.20    5.63
  -6  -4   3   95.61    5.55
   5   4  -3   48.89    3.36
   5   4  -3   51.81    4.00
  -5  -4   3   48.40    4.08
  -5  -4   3   49.85    3.96
  -5  -4   3   51.75    3.17
   4   4  -3   27.40    2.51
   4   4  -3   24.07    2.85
  -4  -4   3   24.72    2.87
  -4  -4   3   17.94    2.55
  -4  -4   3   20.09    2.01
   3   4  -3   34.09    3.14
  -3  -4   3   34.82    2.56
  -3  -4   3   40.81    3.40
  -3  -4   3   40.72    3.24
  -3  -4   3   40.72    2.38
   2   4  -3    4.06    1.76
  -2  -4   3    5.40    1.78
  -2  -4   3    7.43    1.42
  -2  -4   3    4.79    1.64
   1   4  -3   12.74    1.91
   1   4  -3   11.71    2.15
  -1  -4   3   15.19    2.16
  -1  -4   3   13.72    2.06
  -1  -4   3   13.01    1.87
   0   4  -3    4.40    1.61
   0  -4   3    2.55    1.35
   0  -4   3    7.07    1.58
   0  -4   3    1.71    1.60
  -1   4  -3    7.28    1.70
   1  -4   3   11.52    1.74
   1  -4   3    8.52    1.73
   1  -4   3    6.66    1.62
  -2   4  -3    1.32    1.52
   2  -4   3    2.06    1.32
   2  -4   3    0.23    1.44
   3  -4   3    1.38    1.54
   3  -4   3    6.61    1.50
   4  -4   3    6.04    1.70
   4  -4   3    6.10    1.75
   5  -4   3    3.75    1.79
   5  -4   3    4.63    1.61
   5  -4   3    4.08    1.62
   6  -4   3    3.81    1.45
   6  -4   3    1.55    1.59
   7  -4   3    2.10    1.80
   7  -4   3    3.42    1.75
   8  -4   3   -0.58    1.74
   8  -4   3    3.79    1.90
   9  -4   3    0.21    1.96
   9  -4   3    2.89    2.04
  10  -4   3   16.62    3.02
  10  -4   3   18.00    2.88
  11  -4   3   13.70    2.84
  11  -4   3    6.97    2.65
  12  -4   3   19.33    3.80
  12  -4   3   20.72    3.52
  13  -4   3   48.32    5.32
  13  -4   3   44.62    4.90
  14  -4   3   15.79    3.83
  14  -4   3   15.33    3.84
  15  -4   3    2.03    3.72
  15  -4   3    2.10    3.41
  13   3  -3    0.97    3.95
  13   3  -3   -3.38    3.62
 -13  -3   3    2.61    4.05
  12   3  -3    4.19    3.45
  12   3  -3   13.88    4.31
 -12  -3   3   11.24    3.86
  11   3  -3    3.74    3.26
  11   3  -3    6.49    3.79
 -11  -3   3   11.38    3.55
  10   3  -3    4.06    3.42
  10   3  -3    3.55    2.93
 -10  -3   3    7.12    3.22
   9   3  -3   -1.61    2.52
   9   3  -3   -1.70    2.83
  -9  -3   3    2.61    2.92
  -9  -3   3   -5.59    2.73
   8   3  -3   -1.71    2.62
   8   3  -3   -0.29    2.33
  -8  -3   3   -0.69    2.55
  -8  -3   3   -0.57    2.43
   7   3  -3    6.36    2.78
   7   3  -3    0.38    2.07
  -7  -3   3    6.69    2.53
  -7  -3   3    0.14    2.26
   6   3  -3    3.47    1.90
   6   3  -3    2.27    2.27
  -6  -3   3    4.30    2.16
  -6  -3   3    2.31    2.04
   5   3  -3    3.97    2.22
   5   3  -3    1.99    1.67
  -5  -3   3    4.25    1.89
  -5  -3   3    0.31    1.29
  -5  -3   3    3.72    1.76
   4   3  -3    1.84    1.81
   4   3  -3    2.09    1.57
  -4  -3   3    0.31    1.64
  -4  -3   3    3.07    1.68
  -4  -3   3    2.07    1.13
   3   3  -3   37.25    3.07
  -3  -3   3   38.71    3.20
  -3  -3   3   41.11    3.08
   2   3  -3   36.34    2.93
   2   3  -3   35.33    2.80
   2   3  -3   36.81    2.68
  -2  -3   3   31.72    2.49
  -2  -3   3   37.46    2.95
  -2  -3   3   34.64    2.48
  -2  -3   3   40.46    3.13
   1   3  -3   52.72    3.07
   1   3  -3   48.39    3.16
   1   3  -3   55.04    3.18
  -1  -3   3   53.42    3.26
  -1  -3   3   49.72    3.28
  -1  -3   3   53.39    2.92
  -1  -3   3   52.57    2.97
   0   3  -3   82.19    3.87
   0   3  -3   84.54    3.98
   0  -3   3   81.06    3.96
   0  -3   3   80.51    3.89
   0  -3   3   76.69    3.64
  -1   3  -3   37.26    2.75
  -1   3  -3   38.89    2.76
   1  -3   3   39.10    2.77
   1  -3   3   43.19    2.93
   1  -3   3   39.39    2.46
  -2   3  -3  329.35   11.43
   2  -3   3  329.65   11.38
   2  -3   3  346.63   11.68
   3  -3   3    5.65    1.53
   3  -3   3    5.03    1.55
   4  -3   3   33.17    2.53
   4  -3   3   36.24    2.83
   5  -3   3   23.05    2.21
   5  -3   3   27.09    2.37
   5  -3   3   21.17    2.36
   6  -3   3    5.38    1.67
   6  -3   3    3.56    1.47
   7  -3   3   10.32    2.02
   7  -3   3   11.41    2.01
   8  -3   3    2.30    1.68
   8  -3   3    2.18    1.49
   9  -3   3    9.06    2.14
   9  -3   3    9.02    2.31
  10  -3   3    0.72    1.86
  10  -3   3   -0.45    1.80
  11  -3   3    1.59    2.24
  11  -3   3    1.55    2.19
  12  -3   3   -0.31    2.51
  12  -3   3    1.56    2.53
  13  -3   3    5.85    3.28
  13  -3   3    4.25    2.99
  14  -3   3    2.01    3.35
  14  -3   3   -0.01    2.94
  15  -3   3   -0.66    3.28
  15  -3   3   -6.91    3.34
  13   2  -3    6.81    4.00
  13   2  -3    7.89    4.13
  12   2  -3   11.22    4.02
  12   2  -3    7.14    3.71
 -12  -2   3    4.59    3.58
  11   2  -3   26.94    4.68
  11   2  -3   42.68    4.84
 -11  -2   3   50.01    4.54
  10   2  -3   19.57    3.89
  10   2  -3   21.39    3.74
 -10  -2   3   21.24    3.58
   9   2  -3    3.01    2.83
   9   2  -3    6.85    2.88
  -9  -2   3    8.44    2.78
   8   2  -3   10.04    2.45
   8   2  -3   24.15    3.54
  -8  -2   3   19.90    3.29
  -8  -2   3   23.47    3.20
   7   2  -3    7.61    2.51
   7   2  -3    5.35    1.91
  -7  -2   3   10.40    2.63
  -7  -2   3   12.31    2.58
   6   2  -3   32.57    3.34
   6   2  -3   22.14    2.58
   6   2  -3   34.97    3.02
  -6  -2   3   31.49    3.24
  -6  -2   3   36.73    3.21
   5   2  -3    1.04    1.42
   5   2  -3    3.12    1.86
   5   2  -3    1.09    1.57
  -5  -2   3    4.65    1.71
  -5  -2   3    1.49    1.71
   4   2  -3    6.85    1.76
   4   2  -3    3.33    1.95
   4   2  -3    4.35    1.47
   4   2  -3    2.29    1.42
  -4  -2   3    6.31    1.74
  -4  -2   3    4.70    1.81
   3   2  -3   84.13    3.56
   3   2  -3   84.71    3.85
   3   2  -3   79.33    4.19
  -3  -2   3   84.33    4.07
  -3  -2   3   75.87    3.67
  -3  -2   3   79.10    4.28
  -3  -2   3   79.03    3.82
  -3  -2   3   78.95    3.34
   2   2  -3   43.46    2.63
   2   2  -3   43.17    2.87
   2   2  -3   44.36    2.89
  -2  -2   3   43.81    2.51
  -2  -2   3   47.64    3.07
  -2  -2   3   39.37    2.53
  -2  -2   3   44.36    3.07
   1   2  -3   31.08    2.40
   1   2  -3   29.21    2.52
   1   2  -3   31.86    2.31
  -1  -2   3   30.98    2.22
  -1  -2   3   36.63    2.67
  -1  -2   3   34.59    2.59
  -1  -2   3   29.96    2.10
   0   2  -3   10.96    1.68
   0   2  -3   15.88    1.80
   0   2  -3   14.93    1.80
   0  -2   3   18.30    1.98
   0  -2   3   15.06    1.88
   0  -2   3   17.63    1.58
  -1   2  -3   11.49    1.65
   1  -2   3   15.01    1.82
   1  -2   3   15.16    1.87
   1  -2   3   12.53    1.42
  -2   2  -3   10.88    1.66
   2  -2   3   12.33    1.77
   2  -2   3    9.51    1.58
   3  -2   3    2.55    1.22
   3  -2   3    1.44    1.54
   3  -2   3    5.14    1.16
   4  -2   3   -1.07    1.14
   4  -2   3    0.04    1.12
   5  -2   3    3.31    1.20
   5  -2   3   -0.12    1.53
   5  -2   3    2.73    1.48
   6  -2   3   60.02    3.25
   6  -2   3   58.86    3.22
   7  -2   3    2.12    1.59
   7  -2   3    1.84    1.34
   8  -2   3   47.18    3.34
   8  -2   3   42.25    3.20
   9  -2   3   21.33    2.83
   9  -2   3   28.20    2.90
  10  -2   3   25.00    3.12
  10  -2   3   25.32    3.16
  11  -2   3   27.89    3.42
  11  -2   3   36.45    4.01
  12  -2   3   35.85    4.15
  12  -2   3   39.56    4.41
  13  -2   3   23.42    4.02
  13  -2   3   41.58    4.63
  14  -2   3    7.20    3.47
  14  -2   3    9.24    3.88
  15  -2   3    0.11    3.20
  15  -2   3    1.74    3.61
  13   1  -3    3.55    3.86
  13   1  -3    7.82    4.38
  12   1  -3    2.74    3.49
  12   1  -3   14.33    4.25
  11   1  -3    7.23    3.25
  11   1  -3   11.22    3.72
  10   1  -3    0.67    2.85
  10   1  -3   -2.67    2.01
   9   1  -3    5.60    2.85
   9   1  -3    0.44    1.89
   8   1  -3    2.32    2.30
   8   1  -3    1.22    1.84
  -8  -1   3   -1.17    2.45
  -8  -1   3   -0.33    2.20
   7   1  -3    5.86    2.23
   7   1  -3    2.36    1.77
  -7  -1   3    0.96    2.26
   6   1  -3    5.21    1.89
   6   1  -3    2.35    1.51
   6   1  -3    5.49    1.65
   6   1  -3    4.39    1.64
  -6  -1   3    7.44    1.94
  -6  -1   3    5.22    2.04
   5   1  -3    2.15    1.42
   5   1  -3    0.51    1.29
   5   1  -3    1.45    1.17
   5   1  -3    2.85    1.72
  -5  -1   3    1.57    1.73
  -5  -1   3    2.87    1.53
   4   1  -3   31.08    2.36
   4   1  -3   36.08    2.72
   4   1  -3   30.21    2.45
   4   1  -3   34.51    2.91
   4   1  -3   33.84    2.60
  -4  -1   3   32.24    2.54
  -4  -1   3   31.07    2.35
  -4  -1   3   33.91    2.91
   3   1  -3  175.99    6.65
   3   1  -3  164.83    6.13
   3   1  -3  172.21    6.46
   3   1  -3  169.46    6.37
   3   1  -3  177.28    6.64
   3   1  -3  172.87    6.30
  -3  -1   3  164.84    6.38
  -3  -1   3  166.17    6.73
  -3  -1   3  173.69    6.44
  -3  -1   3  160.60    6.22
   2   1  -3  163.59    5.89
   2   1  -3  151.82    5.68
   2   1  -3  152.75    5.83
   2   1  -3  151.30    5.93
  -2  -1   3  148.74    5.63
  -2  -1   3  153.23    5.85
  -2  -1   3  146.08    5.63
  -2  -1   3  154.51    6.03
   1   1  -3   66.48    3.14
   1   1  -3   62.49    3.15
   1   1  -3   64.40    3.23
   1   1  -3   65.23    3.32
  -1  -1   3   66.99    3.02
  -1  -1   3   66.90    2.87
  -1  -1   3   66.82    3.43
  -1  -1   3   65.59    3.24
   0   1  -3  102.53    4.23
   0   1  -3  106.31    4.17
   0   1  -3  103.33    3.96
   0  -1   3  101.33    3.84
   0  -1   3  101.94    4.37
   0  -1   3   96.82    4.31
   0  -1   3  107.15    4.04
  -1   1  -3   70.32    3.28
   1  -1   3   69.35    3.32
   1  -1   3   67.61    3.32
  -2   1  -3   66.29    2.99
  -2   1  -3   65.25    3.23
   2  -1   3   65.03    3.39
   2  -1   3   63.34    2.56
   2  -1   3   61.37    2.93
  -3   1  -3   18.79    1.86
   3  -1   3   16.51    1.71
   3  -1   3   17.02    1.55
   3  -1   3   19.74    2.17
   4  -1   3    8.60    1.65
   4  -1   3   16.68    1.61
   4  -1   3   12.38    1.49
   5  -1   3   31.84    2.32
   5  -1   3   39.26    2.94
   5  -1   3   34.82    2.34
  -6   1  -3  168.21    6.42
   6  -1   3  177.79    6.81
   6  -1   3  175.48    6.50
  -7   1  -3   27.85    2.41
   7  -1   3   29.15    2.77
   7  -1   3   28.97    2.38
   8  -1   3   38.85    3.15
   8  -1   3   43.30    3.06
   9  -1   3    1.17    1.47
   9  -1   3    3.70    1.82
  10  -1   3    1.76    2.04
  10  -1   3    0.59    1.81
  11  -1   3   -1.02    1.99
  11  -1   3    2.50    2.35
  12  -1   3    2.43    2.65
  12  -1   3    3.01    2.65
  13  -1   3    0.08    2.73
  13  -1   3    6.35    2.88
  14  -1   3    4.86    3.33
  14  -1   3    5.63    3.24
  15  -1   3   -1.91    3.16
  15  -1   3    6.55    3.68
  14   0  -3    5.63    4.11
  14   0  -3    2.64    4.08
  13   0  -3   24.35    4.82
  13   0  -3   19.25    4.35
  12   0  -3    9.81    3.41
  12   0  -3   15.52    3.98
  11   0  -3    6.59    2.81
  11   0  -3    9.10    3.41
  10   0  -3   29.42    4.19
  10   0  -3   18.58    3.09
   9   0  -3   21.19    3.57
   9   0  -3   20.01    2.94
   8   0  -3    4.25    1.76
   8   0  -3   -0.31    2.39
   7   0  -3   26.20    2.88
   7   0  -3   41.92    3.85
  -7   0   3   50.72    4.10
   6   0  -3   11.29    2.32
   6   0  -3   14.17    2.09
   6   0  -3    9.48    1.76
  -6   0   3   11.82    2.33
   5   0  -3   46.87    3.02
   5   0  -3   44.43    2.83
   5   0  -3   43.02    3.39
  -5   0   3   47.60    3.57
   4   0  -3   51.05    3.02
   4   0  -3   45.43    3.10
   4   0  -3   46.28    3.27
   4   0  -3   52.26    3.03
   4   0  -3   49.37    3.54
  -4   0   3   49.79    3.54
  -4   0   3   46.60    2.85
  -4   0   3   47.34    2.69
   3   0  -3  105.39    4.14
   3   0  -3   94.97    4.25
   3   0  -3   92.46    4.29
   3   0  -3  103.24    4.48
   3   0  -3   90.07    4.40
  -3   0   3  104.04    4.25
  -3   0   3  101.78    4.06
  -3   0   3   98.15    4.59
   2   0  -3   37.00    2.41
   2   0  -3   34.66    2.01
   2   0  -3   36.60    2.45
   2   0  -3   29.36    2.34
   2   0  -3   36.59    2.41
  -2   0   3   33.30    2.12
  -2   0   3   33.33    2.25
  -2   0   3   32.66    2.12
  -2   0   3   32.14    2.64
  -2   0   3   32.04    2.59
   1   0  -3   31.81    2.17
   1   0  -3   26.17    1.92
   1   0  -3   30.34    2.29
   1   0  -3   26.34    2.18
   1   0  -3   30.37    1.98
  -1   0   3   31.21    1.89
  -1   0   3   26.35    1.92
  -1   0   3   29.18    2.20
  -1   0   3   32.83    2.33
  -1   0   3   30.98    2.33
   0   0  -3    4.09    1.21
   0   0  -3    3.82    1.18
   0   0  -3    2.12    0.93
   0   0  -3    2.71    1.17
   0   0   3    2.46    0.82
   0   0   3    2.21    1.14
   0   0   3    3.77    1.33
   0   0   3    2.70    1.02
   0   0   3    4.34    1.16
  -1   0  -3    8.07    1.30
  -1   0  -3    9.72    1.41
  -1   0  -3    9.83    1.33
   1   0   3    8.44    1.49
   1   0   3   11.95    1.19
   1   0   3   12.24    1.39
  -2   0  -3    1.96    1.08
  -2   0  -3    0.12    0.85
   2   0   3   -0.05    0.84
   2   0   3    3.60    1.26
   2   0   3    1.75    1.34
  -3   0  -3   53.72    2.56
  -3   0  -3   51.72    2.88
   3   0   3   50.38    2.51
   3   0   3   54.63    2.93
  -4   0  -3   17.87    1.73
  -4   0  -3   17.81    1.46
   4   0   3   22.22    1.87
   4   0   3   18.54    2.07
   4   0   3   18.87    1.55
  -5   0  -3   97.34    3.90
  -5   0  -3   96.15    4.21
   5   0   3   97.84    3.99
   5   0   3  100.72    4.34
   5   0   3  100.29    4.64
  -6   0  -3  310.99   10.63
  -6   0  -3  299.31   10.93
   6   0   3  325.45   11.11
   6   0   3  309.64   11.19
   6   0   3  314.02   10.68
  -7   0  -3  134.72    5.60
   7   0   3  146.01    5.78
   7   0   3  143.50    6.07
   8   0   3  233.18    8.89
   8   0   3  238.71    9.25
   9   0   3  134.86    6.63
   9   0   3  152.49    6.46
  10   0   3   63.70    4.55
  10   0   3   72.62    4.55
  11   0   3   34.13    3.96
  11   0   3   60.62    4.80
  12   0   3   68.90    5.56
  12   0   3   51.22    4.99
  13   0   3    3.09    2.99
  13   0   3    3.73    3.07
  14   0   3    2.85    3.31
  14   0   3    1.79    3.52
  15   0   3    5.51    3.60
  15   0   3   -2.82    4.80
  15   0   3   -1.45    3.68
  16   0   3    2.46    4.27
  16   0   3    3.48    3.98
  14  -1  -3    1.91    3.56
  14  -1  -3    0.31    3.69
  13  -1  -3    4.52    3.07
  13  -1  -3    1.56    3.62
  12  -1  -3    2.99    3.35
  12  -1  -3    0.84    2.68
  11  -1  -3    0.54    2.41
  11  -1  -3    8.95    3.48
  10  -1  -3    4.19    3.02
  10  -1  -3    2.40    2.27
   9  -1  -3    3.78    1.97
   9  -1  -3   11.33    2.86
   8  -1  -3    1.40    1.55
   8  -1  -3    0.93    2.09
   7  -1  -3    4.44    1.97
   7  -1  -3    1.01    1.82
   7  -1  -3    2.13    1.74
  -7   1   3    3.30    2.27
   6  -1  -3   14.42    2.09
   6  -1  -3    9.91    2.03
   6  -1  -3    8.92    1.99
  -6   1   3    7.99    2.22
   5  -1  -3   52.78    3.33
   5  -1  -3   57.84    3.26
   5  -1  -3   54.23    3.49
  -5   1   3   66.66    3.73
  -5   1   3   59.25    3.85
   4  -1  -3   70.85    3.58
   4  -1  -3   73.18    3.78
   4  -1  -3   76.36    3.87
   4  -1  -3   74.65    3.82
  -4   1   3   80.61    3.68
  -4   1   3   73.07    4.03
  -4   1   3   68.93    3.37
   3  -1  -3  120.63    5.01
   3  -1  -3  131.83    4.93
   3  -1  -3  122.02    4.95
   3  -1  -3  119.48    5.00
  -3   1   3  120.24    5.15
  -3   1   3  117.86    4.64
  -3   1   3  119.55    4.84
   2  -1  -3   55.61    2.92
   2  -1  -3   61.68    2.96
   2  -1  -3   55.33    3.00
   2  -1  -3   56.57    2.81
  -2   1   3   58.49    2.64
  -2   1   3   58.10    2.76
  -2   1   3   53.24    3.23
  -2   1   3   50.88    3.06
   1  -1  -3   16.72    1.77
   1  -1  -3   20.73    1.86
   1  -1  -3   19.94    1.83
   1  -1  -3   17.32    1.54
  -1   1   3   21.19    1.60
  -1   1   3   17.90    1.34
  -1   1   3   18.27    1.54
  -1   1   3   16.64    1.84
  -1   1   3   15.13    1.90
   0  -1  -3   32.57    2.17
   0  -1  -3   34.49    2.11
   0  -1  -3   31.89    2.13
   0  -1  -3   29.61    1.75
   0   1   3   32.00    1.85
   0   1   3   33.38    2.26
   0   1   3   33.94    2.28
   0   1   3   33.40    1.85
  -1  -1  -3   39.84    2.24
  -1  -1  -3   36.12    1.84
  -1  -1  -3   40.13    2.09
  -1  -1  -3   40.46    1.98
  -1  -1  -3   36.79    2.24
   1   1   3   38.18    2.39
   1   1   3   38.94    1.88
   1   1   3   37.01    2.36
   1   1   3   37.89    1.90
   1   1   3   39.95    1.86
  -2  -1  -3  261.69    8.94
  -2  -1  -3  269.92    8.78
   2   1   3  266.52    9.01
   2   1   3  267.67    8.76
   2   1   3  268.24    8.69
   2   1   3  259.59    9.07
  -3  -1  -3    7.91    1.46
  -3  -1  -3   11.68    1.46
   3   1   3   11.24    1.41
   3   1   3   12.27    1.18
   3   1   3    9.20    1.65
  -4  -1  -3   26.20    2.08
  -4  -1  -3   25.38    1.67
   4   1   3   22.05    1.65
   4   1   3   28.47    2.37
   4   1   3   31.83    2.31
  -5  -1  -3   31.02    2.43
  -5  -1  -3   33.08    2.10
   5   1   3   37.76    2.88
   5   1   3   39.05    2.18
   5   1   3   34.38    2.39
   5   1   3   40.81    2.66
  -6  -1  -3   80.29    4.28
  -6  -1  -3   69.30    3.40
   6   1   3   72.17    3.68
   6   1   3   69.34    4.17
   6   1   3   79.45    3.56
   6   1   3   75.80    3.93
  -7  -1  -3    1.70    1.29
   7   1   3    1.09    1.47
   7   1   3    1.73    1.65
   7   1   3    5.46    2.05
   8   1   3   19.56    2.52
   8   1   3   11.96    2.19
   9   1   3   11.85    2.48
   9   1   3   13.01    2.54
  10   1   3    1.48    2.30
  10   1   3    2.90    2.22
  11   1   3   22.51    3.55
  11   1   3   25.72    3.70
  12   1   3    0.22    2.59
  12   1   3    2.32    3.01
  13   1   3    5.11    3.04
  13   1   3    3.59    3.21
  14   1   3   -0.92    3.56
  14   1   3    5.13    3.20
  14   1   3    2.80    4.07
  15   1   3    6.43    3.69
  15   1   3   10.46    4.24
  15   1   3    3.67    4.56
  14  -2  -3   10.93    4.60
  14  -2  -3   10.18    4.02
  13  -2  -3    6.20    3.85
  13  -2  -3    6.70    3.57
  12  -2  -3   -1.70    2.56
  12  -2  -3    2.43    3.24
  11  -2  -3    0.92    2.21
  11  -2  -3    0.70    2.82
  10  -2  -3    5.46    2.30
  10  -2  -3    8.60    3.20
   9  -2  -3   55.91    4.45
   8  -2  -3   73.39    4.16
   8  -2  -3   77.61    4.83
   8  -2  -3   71.20    4.66
   7  -2  -3   81.05    4.11
   7  -2  -3   84.32    4.59
   7  -2  -3   70.77    4.37
   6  -2  -3   83.52    4.36
   6  -2  -3   79.12    4.30
   6  -2  -3   78.62    3.95
  -6   2   3   82.76    4.79
   5  -2  -3   30.88    2.50
   5  -2  -3   26.82    2.67
  -5   2   3   38.94    3.09
   4  -2  -3   88.60    4.26
   4  -2  -3   90.61    4.37
   4  -2  -3   89.69    4.17
   4  -2  -3   93.17    4.11
  -4   2   3   84.32    4.45
  -4   2   3   97.28    4.00
  -4   2   3   97.71    4.27
   3  -2  -3    1.50    1.42
   3  -2  -3    0.63    1.27
   3  -2  -3    1.56    1.36
   3  -2  -3    2.26    1.42
  -3   2   3    1.94    1.21
  -3   2   3    1.44    1.06
  -3   2   3    0.69    1.54
   2  -2  -3   22.63    2.09
   2  -2  -3   26.70    2.05
   2  -2  -3   24.96    2.15
   2  -2  -3   25.02    1.96
  -2   2   3   21.97    1.77
  -2   2   3   23.70    2.04
  -2   2   3   26.15    2.05
  -2   2   3   25.10    2.36
   1  -2  -3   -0.96    1.42
   1  -2  -3   -1.12    1.24
   1  -2  -3    4.23    1.35
   1  -2  -3    5.34    0.99
   1  -2  -3    3.68    1.23
  -1   2   3    4.17    1.17
  -1   2   3    3.39    0.88
  -1   2   3    0.63    1.55
  -1   2   3    2.65    1.04
  -1   2   3   -1.33    1.30
   0  -2  -3    6.78    1.19
   0  -2  -3    5.76    1.17
   0  -2  -3    9.01    1.30
   0  -2  -3    8.36    1.37
   0  -2  -3    8.51    1.16
   0   2   3    7.84    1.09
   0   2   3    7.12    0.96
   0   2   3    8.35    1.49
  -1  -2  -3  104.21    4.08
  -1  -2  -3   97.64    3.86
  -1  -2  -3  105.40    3.81
  -1  -2  -3  100.83    3.94
   1   2   3  105.78    3.71
   1   2   3   99.55    4.09
   1   2   3  101.26    3.94
   1   2   3  100.58    3.91
  -2  -2  -3  431.91   14.31
  -2  -2  -3  439.11   14.17
  -2  -2  -3  436.56   14.39
   2   2   3  454.14   14.45
   2   2   3  448.84   14.12
   2   2   3  447.88   14.40
   2   2   3  447.82   14.36
  -3  -2  -3  236.94    8.14
  -3  -2  -3  237.97    7.87
  -3  -2  -3  233.33    8.23
   3   2   3  240.57    8.35
   3   2   3  238.23    7.80
   3   2   3  226.58    8.18
   3   2   3  233.44    7.78
   3   2   3  242.88    8.23
  -4  -2  -3   21.91    2.10
  -4  -2  -3   25.06    1.65
  -4  -2  -3   22.02    1.64
  -4  -2  -3   24.97    2.08
   4   2   3   20.39    2.14
   4   2   3   22.94    2.26
   4   2   3   21.72    1.75
   4   2   3   21.02    1.95
  -5  -2  -3   30.47    2.52
  -5  -2  -3   31.37    2.15
   5   2   3   33.41    2.77
   5   2   3   33.03    2.18
   5   2   3   30.27    2.27
   5   2   3   38.91    2.84
  -6  -2  -3  301.64   10.23
   6   2   3  297.82   10.26
   6   2   3  294.70   10.65
   6   2   3  287.06   10.44
   6   2   3  295.74   10.66
  -7  -2  -3   10.57    1.75
   7   2   3   17.54    2.43
   7   2   3   10.78    2.27
   7   2   3   14.24    2.02
   8   2   3   45.81    3.26
   8   2   3   57.79    4.19
   8   2   3   44.51    3.53
   9   2   3   15.11    2.59
   9   2   3   16.06    2.87
   9   2   3   15.41    2.62
  10   2   3    4.00    2.42
  10   2   3    2.02    2.27
  11   2   3   -0.21    2.39
  11   2   3    1.09    2.46
  12   2   3    3.24    2.83
  12   2   3    5.04    3.36
  12   2   3    3.22    3.02
  13   2   3    9.35    3.75
  13   2   3   11.71    3.55
  13   2   3   10.33    4.14
  14   2   3   11.90    4.20
  14   2   3   14.53    3.90
  14   2   3    6.15    4.56
  15   2   3    5.58    5.23
  15   2   3    8.68    4.51
  15   2   3   14.22    4.12
  14  -3  -3   -5.43    3.77
  14  -3  -3    7.35    3.74
  13  -3  -3    3.59    3.67
  13  -3  -3    3.38    3.24
  12  -3  -3   -3.19    3.04
  12  -3  -3    3.20    2.75
  11  -3  -3   11.38    3.11
  11  -3  -3    7.74    2.56
  10  -3  -3    9.48    2.99
  10  -3  -3   10.54    2.92
   9  -3  -3    3.11    1.93
   9  -3  -3    1.93    2.43
   8  -3  -3   10.99    2.41
   8  -3  -3    6.43    2.05
   8  -3  -3   13.21    2.26
   7  -3  -3   23.05    2.80
   7  -3  -3   35.90    2.94
   6  -3  -3   51.40    3.41
   6  -3  -3   54.90    3.23
   5  -3  -3   58.38    3.36
   5  -3  -3   60.14    3.47
   5  -3  -3   61.05    3.69
  -5   3   3   63.77    3.95
   4  -3  -3   40.86    2.68
   4  -3  -3   41.97    3.06
   4  -3  -3   40.69    2.77
  -4   3   3   42.80    2.53
  -4   3   3   44.18    2.86
  -4   3   3   38.10    3.14
   3  -3  -3   39.39    2.47
   3  -3  -3   43.37    2.69
   3  -3  -3   34.26    2.73
   3  -3  -3   40.88    2.78
  -3   3   3   42.00    2.41
  -3   3   3   38.01    2.72
  -3   3   3   38.62    2.54
   2  -3  -3   56.71    2.82
   2  -3  -3   55.71    2.99
   2  -3  -3   48.51    2.89
   2  -3  -3   51.03    2.40
  -2   3   3   49.52    2.33
  -2   3   3   50.70    2.58
  -2   3   3   53.36    3.26
   1  -3  -3   22.87    1.91
   1  -3  -3   19.10    1.58
   1  -3  -3   21.83    1.98
   1  -3  -3   26.55    2.06
  -1   3   3   22.33    1.61
  -1   3   3   21.12    2.16
  -1   3   3   21.43    1.51
   0  -3  -3  297.79    9.63
   0  -3  -3  290.92    9.66
   0  -3  -3  289.96    9.80
   0  -3  -3  277.30    9.77
   0   3   3  286.51    9.84
   0   3   3  307.95    9.65
   0   3   3  292.36    9.55
  -1  -3  -3  251.25    8.34
  -1  -3  -3  241.31    8.49
  -1  -3  -3  247.10    8.49
  -1  -3  -3  244.68    8.41
   1   3   3  259.26    8.23
   1   3   3  252.93    8.25
   1   3   3  244.18    8.54
   1   3   3  249.87    8.52
   1   3   3  250.05    8.36
  -2  -3  -3   20.58    1.65
  -2  -3  -3   20.35    1.89
  -2  -3  -3   20.16    1.66
  -2  -3  -3   18.75    1.74
  -2  -3  -3   21.74    1.82
   2   3   3   26.14    2.18
   2   3   3   22.50    1.52
   2   3   3   23.06    1.90
   2   3   3   21.79    1.80
  -3  -3  -3    8.90    1.52
  -3  -3  -3   10.60    1.29
  -3  -3  -3   12.31    1.35
  -3  -3  -3   10.83    1.65
  -3  -3  -3   10.48    1.58
   3   3   3   10.66    1.63
   3   3   3   10.12    1.70
   3   3   3   13.92    1.56
   3   3   3    9.41    1.12
   3   3   3    9.23    1.36
  -4  -3  -3   50.77    3.25
  -4  -3  -3   49.73    2.60
  -4  -3  -3   53.17    3.11
  -4  -3  -3   53.81    2.93
  -4  -3  -3   54.40    2.65
   4   3   3   55.94    2.78
   4   3   3   57.89    3.21
   4   3   3   55.31    2.41
   4   3   3   49.27    2.87
   4   3   3   53.96    3.21
  -5  -3  -3   22.60    2.37
  -5  -3  -3   23.31    2.28
  -5  -3  -3   23.89    2.09
   5   3   3   28.80    2.41
   5   3   3   24.19    2.46
   5   3   3   28.92    2.74
   5   3   3   23.19    2.10
  -6  -3  -3    2.07    1.31
  -6  -3  -3    1.60    1.60
   6   3   3    5.85    1.78
   6   3   3    1.08    1.68
   6   3   3    0.07    1.57
  -7  -3  -3    1.16    1.61
   7   3   3    1.85    1.69
   7   3   3   -0.43    1.52
   7   3   3    2.24    1.66
  -8  -3  -3    1.83    1.80
   8   3   3    2.38    2.01
   8   3   3    0.60    1.72
   8   3   3    0.10    1.74
   9   3   3    2.30    2.23
   9   3   3    6.02    2.24
   9   3   3    5.81    2.37
  10   3   3   -0.74    2.49
  10   3   3    1.86    2.20
  10   3   3    2.76    2.46
  11   3   3   -1.48    2.56
  11   3   3    1.39    2.45
  11   3   3   -1.63    2.94
  12   3   3    2.55    3.07
  12   3   3    5.45    2.94
  12   3   3   -2.76    3.18
  13   3   3    3.86    3.94
  13   3   3   12.54    3.85
  13   3   3    8.11    3.40
  14   3   3   14.68    4.75
  14   3   3   10.77    3.88
  14   3   3   10.85    4.24
  15   3   3   18.85    4.80
  15   3   3   27.19    5.89
  15   3   3   18.83    4.54
  14  -4  -3    3.55    4.06
  14  -4  -3   -0.10    3.68
  13  -4  -3   -0.98    2.85
  13  -4  -3    0.35    3.68
  12  -4  -3   -0.99    2.55
  12  -4  -3    0.38    3.17
  11  -4  -3   -2.07    1.98
  11  -4  -3    2.49    3.01
  10  -4  -3    3.13    2.82
  10  -4  -3    0.78    1.92
   9  -4  -3   17.24    2.88
   9  -4  -3   30.17    3.13
   9  -4  -3   28.65    3.70
   8  -4  -3   83.03    4.95
   8  -4  -3   85.42    4.48
   7  -4  -3   40.10    3.80
   7  -4  -3   40.84    3.25
   6  -4  -3   41.03    3.35
   6  -4  -3   39.59    2.96
   5  -4  -3   17.72    2.04
   5  -4  -3   21.78    2.61
   5  -4  -3   22.22    2.35
   4  -4  -3    3.29    1.46
   4  -4  -3    2.60    1.70
   3  -4  -3    4.08    1.82
   3  -4  -3    5.34    1.12
   3  -4  -3    3.40    1.39
   3  -4  -3    2.07    1.45
  -3   4   3    3.07    1.29
   2  -4  -3   -0.02    1.31
   2  -4  -3    1.72    1.03
   2  -4  -3    0.41    1.44
   2  -4  -3    0.48    1.24
  -2   4   3    0.14    0.94
  -2   4   3    1.49    1.05
  -2   4   3   -1.82    1.53
   1  -4  -3    1.64    1.28
   1  -4  -3    2.03    1.24
   1  -4  -3    2.74    1.14
   1  -4  -3    0.89    1.28
  -1   4   3    2.60    0.93
  -1   4   3    2.14    1.54
  -1   4   3    2.92    1.10
   0  -4  -3  105.52    4.14
   0  -4  -3   95.37    4.25
   0  -4  -3  105.70    4.17
   0  -4  -3  105.56    4.26
   0   4   3  103.97    4.36
   0   4   3  110.37    4.11
   0   4   3  109.00    4.05
  -1  -4  -3   44.99    2.51
  -1  -4  -3   47.01    2.43
  -1  -4  -3   43.55    2.67
  -1  -4  -3   44.27    2.66
  -1  -4  -3   45.43    2.63
   1   4   3   45.27    2.84
   1   4   3   46.99    2.32
   1   4   3   47.17    2.49
   1   4   3   47.48    2.28
   1   4   3   47.35    2.77
  -2  -4  -3   25.44    2.00
  -2  -4  -3   27.38    1.97
  -2  -4  -3   25.54    2.24
  -2  -4  -3   28.51    2.03
  -2  -4  -3   27.59    2.08
   2   4   3   29.40    2.20
   2   4   3   30.50    2.48
   2   4   3   28.59    1.81
   2   4   3   25.27    2.09
  -3  -4  -3    7.63    1.42
  -3  -4  -3    6.36    1.31
  -3  -4  -3    5.70    1.67
  -3  -4  -3    2.24    1.05
  -3  -4  -3    6.29    1.37
   3   4   3    8.29    1.66
   3   4   3    4.95    1.47
   3   4   3    5.48    1.04
   3   4   3    2.99    1.28
   3   4   3    2.60    1.45
  -4  -4  -3   10.55    1.72
  -4  -4  -3   10.76    1.70
  -4  -4  -3   12.04    1.98
  -4  -4  -3    8.66    1.59
  -4  -4  -3   12.21    1.61
   4   4   3    7.45    1.63
   4   4   3   13.52    1.88
   4   4   3   10.78    1.27
   4   4   3   13.13    1.89
   4   4   3   13.22    1.95
  -5  -4  -3   59.80    3.26
  -5  -4  -3   70.99    3.89
   5   4   3   66.39    3.48
   5   4   3   62.59    3.80
   5   4   3   66.35    3.65
  -6  -4  -3   75.27    4.22
   6   4   3   67.46    3.73
   6   4   3   71.28    4.00
   6   4   3   68.11    3.97
  -7  -4  -3    2.35    1.72
   7   4   3    0.25    1.78
   7   4   3    3.46    1.78
   7   4   3    6.53    2.13
  -8  -4  -3   24.33    2.99
   8   4   3   32.06    3.42
   8   4   3   26.11    3.19
   8   4   3   27.00    3.05
  -9  -4  -3    4.12    2.33
   9   4   3    5.50    2.32
   9   4   3    2.48    2.43
   9   4   3    8.00    2.59
 -10  -4  -3    1.09    2.39
  10   4   3    3.34    2.48
  10   4   3    3.56    2.65
  10   4   3    3.17    2.63
  11   4   3    9.55    3.29
  11   4   3   13.84    3.55
  11   4   3   13.90    3.26
  12   4   3   24.55    4.09
  12   4   3   20.42    4.18
  12   4   3   18.57    3.97
  13   4   3   26.97    4.75
  13   4   3   26.10    4.29
  13   4   3   27.40    4.80
  14   4   3   24.81    4.81
  14   4   3   26.60    5.15
  14   4   3   17.64    4.31
  15   4   3    3.19    3.73
  15   4   3    4.09    4.78
  15   4   3    2.12    3.99
  13  -5  -3    3.45    3.68
  13  -5  -3    2.45    3.25
  12  -5  -3   -1.64    2.10
  12  -5  -3    2.06    3.32
  11  -5  -3   -0.46    2.17
  11  -5  -3   -2.87    2.91
  11  -5  -3    1.90    2.54
  10  -5  -3   12.04    2.62
  10  -5  -3    2.25    2.08
  10  -5  -3    4.63    2.76
   9  -5  -3    5.36    2.26
   9  -5  -3    3.50    1.92
   8  -5  -3   71.10    4.39
   8  -5  -3   69.73    4.79
   7  -5  -3   25.50    3.29
   7  -5  -3   29.11    3.02
   6  -5  -3    5.60    2.10
   6  -5  -3    7.02    1.94
   5  -5  -3   41.79    3.23
   5  -5  -3   40.99    2.93
   4  -5  -3    7.72    2.09
   4  -5  -3    5.05    1.59
   3  -5  -3   -1.12    1.26
   3  -5  -3   -0.48    0.97
   3  -5  -3   -0.79    1.31
   3  -5  -3    1.06    1.69
  -3   5   3    0.52    1.03
   2  -5  -3   27.95    2.11
   2  -5  -3   31.03    2.49
   2  -5  -3   28.62    2.27
  -2   5   3   30.88    2.20
  -2   5   3   28.47    2.02
   1  -5  -3   21.45    2.16
   1  -5  -3   21.57    2.07
   1  -5  -3   25.18    1.91
   1  -5  -3   22.53    2.09
  -1   5   3   19.86    1.76
  -1   5   3   20.45    2.23
  -1   5   3   21.68    1.98
   0  -5  -3  311.09   10.38
   0  -5  -3  303.59   10.47
   0  -5  -3  306.11   10.65
   0   5   3  306.90   10.36
   0   5   3  312.85   10.42
  -1  -5  -3  146.21    5.29
  -1  -5  -3  136.52    5.18
  -1  -5  -3  128.66    5.38
  -1  -5  -3  135.56    5.43
   1   5   3  133.88    5.28
   1   5   3  137.04    5.62
   1   5   3  143.65    5.18
  -2  -5  -3   45.15    2.72
  -2  -5  -3   46.63    3.01
  -2  -5  -3   44.79    2.78
  -2  -5  -3   50.14    2.70
   2   5   3   42.64    2.41
   2   5   3   42.98    3.02
   2   5   3   47.13    2.76
  -3  -5  -3   62.95    3.62
  -3  -5  -3   60.13    3.08
  -3  -5  -3   55.89    3.12
  -3  -5  -3   64.11    3.21
   3   5   3   54.63    2.81
   3   5   3   55.11    3.47
   3   5   3   56.96    3.21
  -4  -5  -3   50.62    3.45
  -4  -5  -3   44.61    2.87
  -4  -5  -3   51.00    2.81
   4   5   3   44.76    2.50
   4   5   3   48.17    3.11
   4   5   3   52.73    3.28
  -5  -5  -3    2.92    1.71
  -5  -5  -3    3.40    1.42
   5   5   3    3.13    1.43
   5   5   3    6.57    1.84
   5   5   3    5.56    1.71
   5   5   3    5.20    1.17
  -6  -5  -3    6.42    2.08
   6   5   3    9.21    2.12
   6   5   3   12.59    2.34
  -7  -5  -3    4.03    1.86
   7   5   3    6.61    2.11
   7   5   3    5.25    2.14
   7   5   3    3.17    1.96
  -8  -5  -3    9.96    2.43
   8   5   3    7.21    2.46
   8   5   3   12.09    2.56
   8   5   3   10.04    2.50
  -9  -5  -3    2.13    2.33
   9   5   3    5.94    2.45
   9   5   3    9.14    2.74
   9   5   3   10.02    2.73
 -10  -5  -3   -0.29    2.49
  10   5   3    2.75    2.58
  10   5   3    1.16    2.67
  10   5   3    0.60    2.54
 -11  -5  -3    6.43    3.07
  11   5   3   11.58    3.37
  11   5   3   13.55    3.58
  11   5   3    6.14    3.08
  12   5   3    6.49    3.18
  12   5   3    6.39    3.56
  12   5   3    6.82    3.32
  13   5   3   20.71    4.17
  13   5   3    8.39    3.62
  13   5   3    7.99    4.12
  14   5   3   30.98    5.11
  14   5   3   21.47    5.11
  14   5   3   15.25    4.22
  15   5   3   22.22    5.69
  15   5   3   21.64    5.19
  15   5   3   18.45    4.87
  13  -6  -3    4.21    4.17
  13  -6  -3    0.17    2.51
  12  -6  -3   11.10    3.28
  12  -6  -3   16.91    4.63
  12  -6  -3    3.06    2.63
  11  -6  -3    0.19    3.00
  11  -6  -3   -0.47    2.29
  11  -6  -3    8.01    2.96
  10  -6  -3    8.97    2.84
  10  -6  -3    5.28    2.23
  10  -6  -3   12.75    3.30
   9  -6  -3   18.20    3.11
   9  -6  -3   17.97    3.30
   8  -6  -3   76.48    5.09
   8  -6  -3   77.36    4.73
   7  -6  -3   21.81    3.17
   7  -6  -3   18.65    2.72
   6  -6  -3    3.17    2.01
   6  -6  -3    5.63    1.90
   5  -6  -3    7.47    2.36
   5  -6  -3    8.83    2.01
   4  -6  -3    8.70    2.21
   4  -6  -3    3.35    1.48
   4  -6  -3    5.48    1.31
  -4   6   3    3.84    1.34
   3  -6  -3   17.17    2.11
   3  -6  -3   17.01    1.82
  -3   6   3   17.42    1.81
   2  -6  -3   60.10    3.33
   2  -6  -3   61.16    3.02
   2  -6  -3   51.71    3.25
  -2   6   3   57.11    2.96
   1  -6  -3   14.13    1.73
   1  -6  -3   18.84    2.15
  -1   6   3   11.88    1.66
   0  -6  -3  157.38    6.23
   0  -6  -3  154.79    6.03
   0  -6  -3  155.48    5.94
   0  -6  -3  153.74    6.03
   0   6   3  149.97    5.88
   0   6   3  162.23    6.09
  -1  -6  -3   59.31    3.22
  -1  -6  -3   58.11    3.06
  -1  -6  -3   56.02    3.06
  -1  -6  -3   45.18    3.28
   1   6   3   48.98    3.12
   1   6   3   58.37    3.54
   1   6   3   56.64    3.17
  -2  -6  -3   99.44    4.36
  -2  -6  -3   97.85    4.55
  -2  -6  -3  105.08    4.96
  -2  -6  -3   99.30    4.73
  -2  -6  -3   98.80    4.20
   2   6   3   92.14    4.46
   2   6   3  104.13    4.79
  -3  -6  -3  116.80    5.18
  -3  -6  -3  114.72    4.88
  -3  -6  -3  118.03    5.37
   3   6   3  117.07    5.30
  -4  -6  -3   52.42    3.11
  -4  -6  -3   54.57    3.62
   4   6   3   50.89    3.37
   4   6   3   56.35    3.61
  -5  -6  -3   29.21    2.45
  -5  -6  -3   30.03    3.03
   5   6   3   27.92    2.55
   5   6   3   28.18    2.95
   5   6   3   31.15    3.11
  -6  -6  -3   34.07    3.41
   6   6   3   35.54    3.41
   6   6   3   35.04    3.40
  -7  -6  -3   10.83    2.59
   7   6   3    7.52    2.32
   7   6   3   12.45    2.62
  -8  -6  -3    1.42    2.22
   8   6   3    0.84    2.28
   8   6   3    3.34    2.23
  -9  -6  -3   14.31    3.07
   9   6   3   24.01    3.59
   9   6   3   20.76    3.52
 -10  -6  -3    8.03    3.28
  10   6   3   17.68    3.52
  10   6   3   11.58    3.19
 -11  -6  -3   28.44    4.30
  11   6   3   29.88    4.33
  11   6   3   34.03    4.58
  11   6   3   35.69    4.51
 -12  -6  -3   31.98    4.58
  12   6   3   34.90    4.86
  12   6   3   27.79    4.45
  12   6   3   31.84    4.72
 -13  -6  -3   11.00    3.86
  13   6   3   11.49    4.21
  13   6   3   11.75    3.97
  13   6   3   10.70    4.04
  14   6   3   10.65    4.19
  14   6   3   15.37    4.93
  14   6   3    5.99    3.94
  13  -7  -3    2.20    3.18
  13  -7  -3   -0.85    4.39
  12  -7  -3    3.76    2.75
  12  -7  -3    5.44    3.03
  12  -7  -3    0.81    3.90
  11  -7  -3   -1.78    1.99
  11  -7  -3    2.97    2.93
  11  -7  -3   -0.89    3.05
  10  -7  -3   -1.48    2.56
  10  -7  -3    3.31    2.77
   9  -7  -3   16.23    3.32
   9  -7  -3   17.80    3.31
   8  -7  -3   15.14    2.89
   8  -7  -3   20.90    3.12
   7  -7  -3   14.82    2.88
   7  -7  -3   25.53    3.03
   6  -7  -3    3.52    2.43
   6  -7  -3    6.85    2.07
   5  -7  -3    1.36    1.32
   5  -7  -3    2.48    1.66
   5  -7  -3    3.07    2.17
   4  -7  -3   19.23    2.32
   4  -7  -3   20.88    2.07
   3  -7  -3    2.39    1.30
   3  -7  -3    2.29    1.51
   2  -7  -3   23.57    2.49
   2  -7  -3   22.79    2.15
   1  -7  -3   64.17    3.61
   1  -7  -3   70.99    3.45
   0  -7  -3  287.14   10.04
   0  -7  -3  286.15   10.07
   0  -7  -3  284.19    9.92
   0   7   3  277.11    9.98
  -1  -7  -3  136.68    5.53
  -1  -7  -3  139.24    5.58
  -1  -7  -3  135.76    5.85
   1   7   3  138.17    5.91
   1   7   3  138.09    5.71
  -2  -7  -3   39.27    3.17
  -2  -7  -3   38.83    2.77
  -2  -7  -3   39.40    2.63
   2   7   3   44.08    3.32
  -3  -7  -3    5.70    1.68
  -3  -7  -3    7.73    1.93
   3   7   3    8.91    2.12
  -4  -7  -3   15.68    2.04
  -4  -7  -3   11.50    2.28
   4   7   3   20.74    2.72
  -5  -7  -3    7.08    2.10
  -5  -7  -3   10.82    1.99
   5   7   3    5.11    2.07
   5   7   3    9.31    2.32
  -6  -7  -3    7.67    1.99
  -6  -7  -3    5.10    2.31
   6   7   3    5.49    2.42
   6   7   3    6.89    2.40
  -7  -7  -3    4.36    2.46
   7   7   3    7.69    2.62
   7   7   3    8.46    2.42
  -8  -7  -3    5.33    2.84
   8   7   3    6.59    2.74
   8   7   3    4.90    2.66
  -9  -7  -3   26.98    4.01
   9   7   3   28.38    4.06
   9   7   3   23.00    3.72
 -10  -7  -3    4.01    3.10
  10   7   3    0.73    2.86
  10   7   3    0.62    2.85
 -11  -7  -3   -0.10    3.35
  11   7   3    5.88    3.59
  11   7   3    8.17    3.41
 -12  -7  -3    5.82    3.74
  12   7   3    6.44    3.68
  12   7   3    2.15    3.59
 -13  -7  -3   17.53    4.58
  13   7   3   12.76    4.52
  13   7   3   13.24    4.36
  13   7   3    9.70    4.37
  14   7   3   12.93    5.04
  14   7   3   10.35    4.75
  14   7   3    9.62    4.65
  12  -8  -3   20.62    4.95
  12  -8  -3   13.43    3.50
  12  -8  -3   27.30    4.21
  11  -8  -3   14.19    3.70
  11  -8  -3   15.84    3.73
  10  -8  -3   14.68    3.70
  10  -8  -3   12.98    3.39
   9  -8  -3   19.40    3.62
   9  -8  -3   16.35    3.41
   8  -8  -3    9.61    2.86
   8  -8  -3   12.29    2.97
   7  -8  -3    0.10    2.04
   7  -8  -3    6.20    2.60
   6  -8  -3    2.67    2.41
   6  -8  -3    3.42    2.04
   6  -8  -3    2.52    1.57
   5  -8  -3   15.20    2.91
   5  -8  -3   19.33    2.62
   5  -8  -3   19.05    2.26
   4  -8  -3    4.24    1.56
   4  -8  -3    4.87    1.82
   3  -8  -3    2.69    1.49
   3  -8  -3    4.96    1.73
   2  -8  -3    5.37    1.60
   2  -8  -3    3.60    1.88
   1  -8  -3    4.60    1.73
   1  -8  -3    5.90    1.56
   0  -8  -3   77.62    3.76
   0  -8  -3   67.43    3.85
   0  -8  -3   72.79    3.94
  -1  -8  -3   77.26    4.20
  -1  -8  -3   74.01    3.85
  -1  -8  -3   64.75    3.71
   1   8   3   68.82    4.19
  -2  -8  -3    4.17    1.95
  -2  -8  -3    5.42    1.60
  -2  -8  -3    9.29    1.73
   2   8   3    3.47    2.09
  -3  -8  -3   11.26    1.94
  -3  -8  -3    9.34    2.26
   3   8   3   13.07    2.49
  -4  -8  -3   24.80    2.51
  -4  -8  -3   16.91    2.70
   4   8   3   22.00    2.93
  -5  -8  -3    1.84    2.02
  -5  -8  -3    1.55    1.83
   5   8   3    0.88    2.27
  -6  -8  -3   10.25    2.29
  -6  -8  -3    6.33    2.23
   6   8   3   12.51    2.93
   6   8   3   11.24    2.73
  -7  -8  -3   27.81    3.63
   7   8   3   29.15    3.61
   7   8   3   21.62    3.67
  -8  -8  -3   46.78    4.73
   8   8   3   49.76    4.87
   8   8   3   50.05    4.87
  -9  -8  -3   47.15    5.10
   9   8   3   40.25    4.60
   9   8   3   34.62    4.46
 -10  -8  -3   69.38    6.03
  10   8   3   60.92    5.91
  10   8   3   62.00    5.72
 -11  -8  -3    9.19    3.90
  11   8   3    2.61    3.48
  11   8   3   11.64    3.97
 -12  -8  -3    6.49    4.32
  12   8   3    8.20    4.14
  12   8   3    8.15    4.15
 -13  -8  -3    4.24    3.98
  13   8   3    3.64    4.06
  13   8   3    6.08    4.30
  12  -9  -3    9.89    4.33
  12  -9  -3    7.54    3.63
  12  -9  -3   15.25    4.41
  11  -9  -3   -0.78    3.09
  11  -9  -3    1.54    3.19
  10  -9  -3   10.78    3.74
  10  -9  -3    4.93    3.23
   9  -9  -3   -0.53    2.55
   9  -9  -3   -0.03    2.89
   8  -9  -3    5.31    2.68
   8  -9  -3    5.60    2.67
   7  -9  -3    6.87    3.02
   7  -9  -3    4.35    2.54
   6  -9  -3   26.41    2.77
   6  -9  -3   31.48    3.39
   6  -9  -3   34.02    4.04
   5  -9  -3   20.99    2.97
   5  -9  -3   19.22    2.44
   4  -9  -3   21.79    2.84
   4  -9  -3   22.91    2.52
   3  -9  -3   14.07    2.13
   3  -9  -3   14.05    2.54
   2  -9  -3    6.22    1.71
   2  -9  -3   10.20    2.20
   1  -9  -3   36.84    2.97
   1  -9  -3   39.89    3.22
   0  -9  -3   51.31    3.22
   0  -9  -3   47.92    3.50
   0  -9  -3   44.98    3.43
  -1  -9  -3   46.50    3.16
  -1  -9  -3   41.04    3.22
  -1  -9  -3   39.80    3.53
  -2  -9  -3    0.21    1.61
  -2  -9  -3    0.15    1.96
  -2  -9  -3    1.85    1.61
   2   9   3    5.20    2.34
  -3  -9  -3   -2.55    1.88
  -3  -9  -3    1.03    1.62
   3   9   3    3.82    2.36
  -4  -9  -3    3.24    1.95
  -4  -9  -3    4.65    2.25
   4   9   3    7.02    2.61
  -5  -9  -3   -1.24    2.09
  -5  -9  -3    1.20    2.00
   5   9   3    1.65    2.37
  -6  -9  -3    2.40    2.31
  -6  -9  -3    4.83    2.57
   6   9   3    7.73    2.89
  -7  -9  -3    1.66    2.31
  -7  -9  -3    0.25    2.39
   7   9   3    1.62    2.81
   7   9   3    1.92    2.60
  -8  -9  -3    3.82    3.17
   8   9   3    0.75    3.03
   8   9   3   -3.30    2.58
  -9  -9  -3   27.44    4.56
   9   9   3   28.77    4.41
   9   9   3   28.29    4.51
 -10  -9  -3    0.60    3.43
  10   9   3   -3.90    3.00
  10   9   3    1.41    3.23
 -11  -9  -3    1.45    3.67
  11   9   3   -2.12    3.39
  11   9   3   -1.76    3.39
 -12  -9  -3    2.89    4.09
  12   9   3    2.36    3.92
  12   9   3    3.16    3.85
 -13  -9  -3    1.89    4.41
  13   9   3   -1.78    4.13
  13   9   3    2.50    4.43
  11 -10  -3    0.72    3.50
  11 -10  -3    9.78    3.78
  10 -10  -3    0.00    3.01
  10 -10  -3    5.57    3.52
   9 -10  -3   -1.50    2.97
   9 -10  -3    1.83    2.89
   8 -10  -3    0.18    2.79
   8 -10  -3    0.34    2.98
   7 -10  -3   -2.98    2.54
   7 -10  -3    1.84    2.02
   7 -10  -3    0.89    2.49
   6 -10  -3    7.54    2.18
   6 -10  -3    6.65    2.78
   6 -10  -3    2.88    2.59
   5 -10  -3    5.51    2.41
   5 -10  -3    3.70    2.04
   4 -10  -3   -0.10    1.76
   4 -10  -3    0.33    1.98
   3 -10  -3    1.00    2.04
   3 -10  -3    0.50    1.78
   2 -10  -3    4.47    2.24
   2 -10  -3    4.24    1.86
   1 -10  -3    3.47    1.72
   1 -10  -3    3.08    2.02
   1 -10  -3    6.66    2.06
   0 -10  -3   14.71    2.45
   0 -10  -3   10.02    2.33
   0 -10  -3   11.50    2.05
  -1 -10  -3    5.70    1.96
  -1 -10  -3    8.03    2.35
  -1 -10  -3    5.22    2.07
  -2 -10  -3    1.92    2.27
  -2 -10  -3    4.63    1.89
  -2 -10  -3    0.46    1.82
   2  10   3    6.36    2.50
  -3 -10  -3    0.34    2.28
  -3 -10  -3    0.00    1.68
  -3 -10  -3    2.51    1.96
   3  10   3    6.61    2.71
  -4 -10  -3   -1.79    1.95
  -4 -10  -3    0.18    2.31
   4  10   3    0.19    2.49
  -5 -10  -3    2.05    2.32
  -5 -10  -3    0.81    2.64
   5  10   3   -2.68    2.44
  -6 -10  -3    2.95    2.77
  -6 -10  -3    4.75    2.61
   6  10   3    3.79    2.78
  -7 -10  -3    3.59    2.87
  -7 -10  -3    2.45    2.59
   7  10   3   -4.77    2.83
  -8 -10  -3   35.17    3.83
  -8 -10  -3   31.49    4.59
   8  10   3   27.17    4.35
  -9 -10  -3    6.77    3.72
   9  10   3    5.94    3.48
   9  10   3    1.89    3.22
 -10 -10  -3    6.33    4.10
  10  10   3    6.44    3.65
  10  10   3    9.96    3.85
 -11 -10  -3    7.57    4.23
  11  10   3    3.08    3.75
  11  10   3    1.89    3.83
 -12 -10  -3    5.87    4.66
  12  10   3    4.49    4.27
  12  10   3    3.41    4.27
  11 -11  -3   -2.29    3.58
  11 -11  -3    1.34    3.72
  10 -11  -3    4.86    3.44
  10 -11  -3    0.12    3.43
   9 -11  -3   -0.01    3.25
   9 -11  -3    0.58    2.64
   8 -11  -3    4.24    3.34
   8 -11  -3   -3.28    3.15
   7 -11  -3    6.45    3.16
   7 -11  -3   14.81    3.26
   7 -11  -3    5.23    2.56
   6 -11  -3   41.38    3.76
   6 -11  -3   31.39    4.25
   6 -11  -3   46.21    4.58
   5 -11  -3   69.15    4.55
   5 -11  -3   68.30    5.06
   4 -11  -3   20.20    2.98
   4 -11  -3   23.09    3.43
   3 -11  -3   17.71    2.77
   3 -11  -3   13.04    3.08
   2 -11  -3   17.34    2.62
   2 -11  -3   15.14    2.90
   1 -11  -3    6.27    2.06
   1 -11  -3   -4.29    2.12
   1 -11  -3    6.77    2.27
   0 -11  -3   40.44    3.50
   0 -11  -3   41.09    3.85
   0 -11  -3   49.30    4.09
  -1 -11  -3    7.56    2.18
  -1 -11  -3    6.95    2.68
  -1 -11  -3    4.63    2.33
  -2 -11  -3   12.85    2.54
  -2 -11  -3    8.25    2.33
  -2 -11  -3    9.72    2.91
  -3 -11  -3    6.16    2.40
  -3 -11  -3    4.98    2.91
  -3 -11  -3    3.87    2.14
   3  11   3    5.76    2.89
  -4 -11  -3    9.67    2.63
  -4 -11  -3    8.53    3.21
   4  11   3    8.27    3.17
  -5 -11  -3    6.91    2.76
  -5 -11  -3    8.22    3.09
   5  11   3    6.22    3.08
  -6 -11  -3    5.38    2.90
  -6 -11  -3    8.21    3.32
   6  11   3    2.54    3.03
  -7 -11  -3    2.06    2.86
  -7 -11  -3    2.22    3.12
   7  11   3   -1.19    3.09
  -8 -11  -3    1.79    2.96
  -8 -11  -3   -2.63    3.23
   8  11   3   -1.20    3.18
  -9 -11  -3    6.85    4.35
   9  11   3    5.37    3.77
 -10 -11  -3    4.22    4.39
  10  11   3   -0.02    3.65
  10  11   3   -3.51    3.48
 -11 -11  -3   -2.53    4.42
  11  11   3   -1.11    3.98
  11  11   3   -4.61    3.73
  10 -12  -3   -1.45    3.17
  10 -12  -3   -1.71    3.64
   9 -12  -3    8.23    3.84
   9 -12  -3    8.44    3.99
   8 -12  -3    6.64    2.91
   8 -12  -3   -0.07    3.21
   8 -12  -3    3.70    3.44
   7 -12  -3    3.38    3.29
   7 -12  -3    5.10    2.68
   7 -12  -3   -0.74    3.01
   6 -12  -3    1.12    2.55
   6 -12  -3   -7.26    2.74
   5 -12  -3   -1.86    2.29
   5 -12  -3   -0.87    2.82
   4 -12  -3    0.56    2.81
   4 -12  -3    0.76    2.34
   3 -12  -3    6.81    3.02
   3 -12  -3    4.56    2.52
   2 -12  -3    7.99    2.56
   2 -12  -3    7.78    2.93
   2 -12  -3    5.91    2.44
   1 -12  -3   18.01    2.91
   1 -12  -3    7.87    2.45
   1 -12  -3   11.50    2.96
   0 -12  -3    8.92    2.74
   0 -12  -3   11.56    2.88
   0 -12  -3   10.92    2.54
  -1 -12  -3    5.91    2.47
  -1 -12  -3    1.56    2.66
  -1 -12  -3    0.80    2.28
  -2 -12  -3    5.07    2.95
  -2 -12  -3    3.91    2.44
  -2 -12  -3    2.04    2.38
  -3 -12  -3   13.47    2.90
  -3 -12  -3   14.28    3.46
  -3 -12  -3   15.16    3.08
   3  12   3    6.91    3.37
  -4 -12  -3   40.30    4.17
  -4 -12  -3   39.64    4.74
   4  12   3   35.78    4.50
  -5 -12  -3   15.89    3.88
  -5 -12  -3   18.26    3.50
   5  12   3   18.26    3.83
  -6 -12  -3   24.25    3.84
  -6 -12  -3   21.34    4.15
   6  12   3   25.71    4.35
  -7 -12  -3   15.55    4.08
  -7 -12  -3   12.15    3.51
   7  12   3   17.37    4.11
  -8 -12  -3   22.00    3.91
  -8 -12  -3   19.07    4.78
   8  12   3   17.84    4.26
  -9 -12  -3   -1.19    4.09
   9  12   3    1.22    3.76
 -10 -12  -3    1.15    4.46
  10  12   3    4.95    4.03
   9 -13  -3    0.54    3.05
   9 -13  -3    3.70    3.89
   8 -13  -3    9.84    3.25
   8 -13  -3    7.69    4.01
   8 -13  -3    1.99    3.64
   7 -13  -3   15.54    4.26
   7 -13  -3   15.68    4.21
   7 -13  -3   25.45    3.75
   6 -13  -3   31.18    4.02
   6 -13  -3   42.34    5.18
   5 -13  -3   21.67    3.58
   5 -13  -3   33.63    4.71
   4 -13  -3   10.39    3.03
   4 -13  -3   11.68    4.06
   3 -13  -3    5.40    3.50
   3 -13  -3    2.48    2.70
   2 -13  -3    5.54    2.79
   2 -13  -3    5.72    2.72
   2 -13  -3    2.34    2.96
   1 -13  -3    6.83    2.80
   1 -13  -3    7.81    3.20
   1 -13  -3    7.38    2.76
   0 -13  -3    2.72    2.83
   0 -13  -3    3.92    2.44
   0 -13  -3    7.49    3.03
  -1 -13  -3    6.72    2.65
  -1 -13  -3    1.49    2.89
  -1 -13  -3    7.09    3.02
  -2 -13  -3   22.42    3.63
  -2 -13  -3   23.34    3.95
  -2 -13  -3   15.56    3.35
  -3 -13  -3    5.00    3.16
  -3 -13  -3    8.43    3.02
  -3 -13  -3    6.00    2.74
  -4 -13  -3   -0.51    2.96
  -4 -13  -3   -1.52    3.06
   4  13   3    0.01    3.27
  -5 -13  -3   -2.89    3.03
  -5 -13  -3    7.88    3.67
   5  13   3    0.88    3.25
  -6 -13  -3   -1.86    3.13
  -6 -13  -3   -1.02    3.34
   6  13   3    0.58    3.53
  -7 -13  -3    3.16    3.69
  -7 -13  -3    2.64    3.51
   7  13   3    3.03    3.80
  -8 -13  -3    6.94    3.81
  -8 -13  -3    9.67    4.41
   8  13   3    2.67    3.90
  -9 -13  -3    0.68    4.43
  -9 -13  -3    2.24    4.03
   9  13   3    4.65    4.02
   7 -14  -3    1.74    3.56
   7 -14  -3   -4.69    3.08
   7 -14  -3   -3.12    3.87
   6 -14  -3    1.44    3.67
   6 -14  -3    2.88    3.19
   5 -14  -3    2.23    3.02
   5 -14  -3    8.39    4.03
   4 -14  -3    4.62    3.97
   4 -14  -3    6.12    3.19
   3 -14  -3    6.10    3.95
   3 -14  -3    2.65    2.91
   2 -14  -3    4.74    2.97
   2 -14  -3    2.00    3.48
   1 -14  -3    8.45    3.59
   1 -14  -3    0.29    2.97
   1 -14  -3    6.47    2.92
   0 -14  -3    4.05    2.85
   0 -14  -3    3.36    3.22
   0 -14  -3    2.95    3.09
  -1 -14  -3    9.84    3.23
  -1 -14  -3    3.83    3.09
  -1 -14  -3    2.19    3.41
  -2 -14  -3   14.27    3.69
  -2 -14  -3   15.30    3.59
  -2 -14  -3   17.44    4.04
  -3 -14  -3   12.65    3.45
  -3 -14  -3   20.85    4.17
  -3 -14  -3   20.74    4.05
  -4 -14  -3   27.10    4.45
  -4 -14  -3   28.63    4.47
  -4 -14  -3   26.35    4.06
  -5 -14  -3    6.80    3.97
  -5 -14  -3   11.27    3.81
  -5 -14  -3    5.85    3.13
   5  14   3    7.82    4.03
  -6 -14  -3    7.40    3.84
  -6 -14  -3    6.54    3.21
  -6 -14  -3    8.30    4.04
   6  14   3   -1.03    3.74
  -7 -14  -3    6.01    4.10
  -7 -14  -3    1.38    3.13
  -7 -14  -3    5.21    3.96
   7  14   3    5.76    3.98
   5 -15  -3   -3.30    4.32
   5 -15  -3    1.05    3.44
   4 -15  -3    9.20    3.70
   4 -15  -3    3.73    4.47
   3 -15  -3    4.09    4.34
   3 -15  -3   -1.72    3.16
   2 -15  -3   -3.60    3.22
   2 -15  -3    1.51    4.12
   2 -15  -3   -0.90    3.03
   1 -15  -3   -0.68    3.42
   1 -15  -3    4.40    4.02
   1 -15  -3    3.50    3.14
   0 -15  -3    2.48    3.15
   0 -15  -3    4.66    3.51
   0 -15  -3   -1.29    3.61
  -1 -15  -3    2.72    3.59
  -1 -15  -3    0.95    3.53
  -1 -15  -3    3.92    3.54
  -2 -15  -3   12.55    3.79
  -2 -15  -3    7.62    4.01
  -2 -15  -3   -0.31    3.59
  -3 -15  -3    2.17    3.39
  -3 -15  -3    0.72    3.77
  -3 -15  -3   -1.03    3.51
  -4 -15  -3   -3.48    3.63
  -4 -15  -3    1.45    3.28
  -4 -15  -3    5.17    3.87
  -5 -15  -3    2.65    3.96
  -5 -15  -3    6.44    4.32
   0 -16  -3   -5.19    3.58
   0 -13   4   -2.57    3.77
   0 -13   4    0.45    3.47
   1 -13   4   -3.76    3.42
   1 -13   4   -2.02    3.92
   2 -13   4    2.63    3.92
   2 -13   4    1.28    3.65
   3 -13   4    0.54    3.42
   3 -13   4    0.16    3.59
   4 -13   4    3.36    4.15
   4 -13   4    7.49    3.71
   5 -13   4   -5.31    3.19
   5 -13   4   -5.06    3.61
  -3 -12   4   -6.48    3.34
  -3 -12   4    2.46    4.02
  -2 -12   4   -1.62    3.50
  -2 -12   4   -3.07    3.09
  -1 -12   4    6.38    3.35
  -1 -12   4   -4.28    3.65
   0 -12   4    9.04    3.47
   0 -12   4   11.66    4.01
   1 -12   4    2.98    3.47
   1 -12   4    6.11    3.23
   2 -12   4    1.37    3.60
   2 -12   4    8.54    3.37
   3 -12   4    2.52    3.02
   3 -12   4    2.16    3.52
   4 -12   4    3.29    3.11
   4 -12   4    7.00    3.66
   5 -12   4    6.10    3.65
   5 -12   4    4.20    3.36
   6 -12   4    5.81    3.43
   6 -12   4   -0.14    3.34
   6 -12   4    1.38    3.98
   7 -12   4    9.56    3.74
   7 -12   4   -3.87    3.17
   7 -12   4   -4.52    3.90
   8 -12   4   -1.56    4.05
   8 -12   4    2.76    3.51
   8 -12   4    2.67    3.51
  -5 -11   4   -4.75    4.56
  -5 -11   4    1.14    3.52
  -5 -11   4    1.51    3.77
  -4 -11   4   -3.63    3.13
  -4 -11   4   -0.22    4.19
  -4 -11   4    1.46    3.27
  -3 -11   4    5.88    3.74
  -3 -11   4   -2.53    3.00
  -2 -11   4    8.75    3.12
  -2 -11   4    4.29    3.65
  -1 -11   4    3.15    3.64
  -1 -11   4    4.09    2.78
   0 -11   4   -1.01    2.60
   0 -11   4    3.63    3.22
   1 -11   4   12.37    3.62
   1 -11   4   10.45    3.00
   2 -11   4    1.93    3.45
   2 -11   4    4.50    3.02
   3 -11   4    3.10    3.26
   3 -11   4    3.40    2.85
   4 -11   4   -0.10    3.03
   4 -11   4    5.77    3.31
   5 -11   4    0.28    3.01
   5 -11   4    5.09    3.30
   6 -11   4    2.13    2.86
   6 -11   4    7.37    3.57
   6 -11   4    3.92    3.11
   7 -11   4    5.06    3.16
   7 -11   4    7.39    3.30
   7 -11   4    6.92    4.18
   8 -11   4   -0.36    3.17
   8 -11   4    1.40    3.68
   8 -11   4    8.21    3.28
   9 -11   4    3.10    3.90
   9 -11   4   -1.72    3.38
   9 -11   4    3.60    3.48
   9 -11   4    7.24    3.55
   9 -11   4    2.23    3.33
  10 -11   4    2.81    3.56
  10 -11   4   -5.02    3.30
  10 -11   4    2.32    3.52
  -7 -10   4    2.28    4.49
  -7 -10   4   -1.04    4.00
  -6 -10   4    1.41    3.48
  -6 -10   4    5.54    4.93
  -6 -10   4   -0.14    3.61
  -5 -10   4    5.06    3.32
  -5 -10   4    3.70    4.32
  -5 -10   4   -0.91    3.18
  -4 -10   4    3.48    3.07
  -4 -10   4    4.18    3.92
  -4 -10   4   -0.64    3.17
  -3 -10   4    3.19    3.04
  -3 -10   4   -0.54    2.88
  -3 -10   4    3.96    2.81
  -2 -10   4   -3.37    3.04
  -2 -10   4   -4.84    2.31
  -1 -10   4    2.33    2.48
  -1 -10   4    0.78    2.86
   0 -10   4   19.34    3.65
   0 -10   4   14.08    2.91
   1 -10   4    2.01    2.30
   1 -10   4    4.38    3.14
   2 -10   4    9.54    3.09
   2 -10   4    6.56    2.79
   3 -10   4    7.98    2.77
   3 -10   4    9.08    3.10
   4 -10   4    1.18    2.89
   4 -10   4   -0.74    2.61
   5 -10   4   12.97    3.16
   5 -10   4    1.64    2.81
   6 -10   4   10.07    3.17
   6 -10   4    3.55    3.09
   7 -10   4   -2.55    3.40
   7 -10   4   -0.19    3.09
   7 -10   4   -1.56    2.79
   8 -10   4    0.09    2.83
   8 -10   4   -6.29    3.23
   8 -10   4   -6.28    2.70
   9 -10   4    2.26    3.08
   9 -10   4    7.45    3.11
   9 -10   4    3.66    3.30
   9 -10   4    4.84    3.74
   9 -10   4   -0.21    3.04
  10 -10   4    5.61    3.78
  10 -10   4    1.95    3.22
  10 -10   4    8.25    3.26
  10 -10   4    4.68    3.30
  10 -10   4    9.56    3.36
  11 -10   4    7.64    3.72
  11 -10   4    0.53    3.62
  11 -10   4    3.61    4.48
  11 -10   4    9.43    3.41
  11 -10   4    7.79    3.71
   8   9  -4    0.91    4.56
  -8  -9   4   -0.96    4.65
  -8  -9   4   -1.41    4.13
   7   9  -4    0.87    3.87
  -7  -9   4    0.43    3.97
  -7  -9   4    6.72    4.60
   6   9  -4    0.14    3.61
  -6  -9   4    3.58    3.27
  -6  -9   4   -3.98    2.96
  -6  -9   4    7.81    4.43
  -5  -9   4    0.94    3.72
  -5  -9   4    0.20    3.01
  -5  -9   4    5.21    3.09
  -4  -9   4   13.46    3.04
  -4  -9   4    9.87    3.27
  -4  -9   4   11.48    3.72
  -3  -9   4   12.87    3.48
  -3  -9   4   12.18    2.93
  -3  -9   4   25.12    3.54
  -2  -9   4   26.82    3.46
  -2  -9   4   17.84    2.86
  -2  -9   4   19.48    3.46
  -1  -9   4   38.62    4.19
  -1  -9   4   50.68    4.29
  -1  -9   4   46.28    3.98
   0  -9   4    4.90    2.51
   0  -9   4    3.15    2.61
   1  -9   4   27.77    3.64
   1  -9   4   26.78    3.22
   2  -9   4   10.90    2.54
   2  -9   4    6.90    2.86
   3  -9   4    2.60    2.25
   3  -9   4   -0.36    2.53
   4  -9   4    4.23    2.30
   4  -9   4    1.43    2.43
   5  -9   4   -1.83    2.35
   5  -9   4   -2.05    2.67
   6  -9   4    4.37    2.52
   6  -9   4    2.35    2.58
   7  -9   4   -2.85    2.58
   7  -9   4    1.16    2.93
   7  -9   4    3.46    2.64
   8  -9   4    1.15    3.31
   8  -9   4    7.92    2.82
   8  -9   4    0.96    2.75
   9  -9   4   10.98    3.22
   9  -9   4   15.15    3.34
   9  -9   4   13.73    3.71
   9  -9   4   12.43    3.30
   9  -9   4   13.82    3.12
  10  -9   4    6.74    3.12
  10  -9   4    5.60    2.92
  10  -9   4    1.52    3.02
  10  -9   4    6.14    3.30
  10  -9   4    5.22    3.20
  11  -9   4   25.07    5.00
  11  -9   4   13.51    3.56
  11  -9   4   14.21    3.76
  11  -9   4   12.47    3.87
  11  -9   4   21.33    3.56
  12  -9   4   13.19    4.88
  12  -9   4    8.93    3.79
  12  -9   4    9.01    3.59
   9   8  -4   -0.78    4.24
  -9  -8   4    0.55    4.43
  -9  -8   4   -5.74    4.60
   8   8  -4   -1.45    3.82
  -8  -8   4   -2.60    4.13
  -8  -8   4    2.56    3.93
   7   8  -4    1.22    3.82
  -7  -8   4    2.76    4.13
  -7  -8   4    1.55    3.32
   6   8  -4    4.29    3.85
  -6  -8   4    8.98    2.97
  -6  -8   4    1.29    3.07
  -6  -8   4    6.48    3.86
   5   8  -4    2.10    3.38
  -5  -8   4    6.23    3.04
  -5  -8   4    3.13    3.51
  -5  -8   4    6.51    2.75
  -4  -8   4   -0.15    2.41
  -4  -8   4    0.27    2.61
  -4  -8   4    1.15    2.67
  -3  -8   4   -2.00    2.16
  -3  -8   4    2.50    2.62
  -3  -8   4   -0.61    2.36
  -2  -8   4   10.65    2.76
  -2  -8   4    6.60    2.58
  -2  -8   4    7.03    2.44
  -1  -8   4    5.04    2.37
  -1  -8   4    0.47    2.09
  -1  -8   4    3.39    2.25
   0  -8   4    4.55    2.16
   0  -8   4    4.04    2.10
   0  -8   4   12.51    2.37
   1  -8   4    4.50    2.19
   1  -8   4    4.67    2.56
   2  -8   4    5.39    2.00
   2  -8   4    0.37    2.24
   3  -8   4    7.59    2.66
   3  -8   4    5.36    2.09
   4  -8   4   22.74    3.27
   4  -8   4   20.33    2.72
   5  -8   4    4.93    2.36
   5  -8   4    4.15    2.20
   6  -8   4   61.41    4.85
   6  -8   4   60.01    4.32
   7  -8   4   43.77    3.96
   7  -8   4   52.22    4.55
   7  -8   4   57.56    4.57
   8  -8   4   40.15    4.40
   8  -8   4   53.40    4.21
   8  -8   4   50.99    4.75
   8  -8   4   47.68    4.36
   9  -8   4   -1.28    2.34
   9  -8   4    3.79    2.40
   9  -8   4    1.91    2.50
   9  -8   4    4.80    2.89
   9  -8   4   -3.62    2.37
  10  -8   4   22.16    3.34
  10  -8   4   14.15    3.36
  10  -8   4   26.69    3.86
  10  -8   4   16.46    3.42
  10  -8   4   25.48    3.77
  11  -8   4   -2.34    2.78
  11  -8   4   -2.95    2.73
  11  -8   4    4.99    3.48
  11  -8   4   -0.33    3.65
  12  -8   4    5.32    4.21
  12  -8   4    7.18    3.49
  12  -8   4    2.64    3.31
  12  -8   4    2.61    3.07
  13  -8   4   -2.54    3.23
  13  -8   4    2.33    3.63
  13  -8   4   -2.59    4.53
  10   7  -4   -3.60    4.18
 -10  -7   4   -3.39    4.30
   9   7  -4    1.36    3.99
  -9  -7   4    3.72    4.06
  -9  -7   4    1.83    4.27
   8   7  -4    0.63    3.68
   8   7  -4    1.67    3.89
  -8  -7   4    5.90    3.85
  -8  -7   4    0.26    3.64
   7   7  -4   -1.41    3.55
   7   7  -4    4.61    3.11
  -7  -7   4    5.77    3.33
  -7  -7   4    4.36    3.80
   6   7  -4    9.24    2.96
   6   7  -4    5.13    3.51
  -6  -7   4    7.70    3.19
  -6  -7   4   15.21    3.95
   5   7  -4   11.80    3.57
  -5  -7   4   20.91    3.71
  -5  -7   4   13.53    2.87
  -5  -7   4   25.62    4.03
   4   7  -4   19.41    3.86
  -4  -7   4   14.43    3.17
  -4  -7   4   28.72    3.64
  -4  -7   4   34.77    3.28
   3   7  -4   38.79    4.39
  -3  -7   4   33.42    3.83
  -3  -7   4   46.12    4.04
  -3  -7   4   41.08    3.42
  -2  -7   4   16.46    2.90
  -2  -7   4   21.09    2.71
  -2  -7   4   23.96    3.07
  -1  -7   4   40.49    3.56
  -1  -7   4   29.68    3.27
  -1  -7   4   36.66    3.17
   0  -7   4    2.79    1.90
   0  -7   4   -0.06    1.93
   0  -7   4    2.96    1.97
   1  -7   4    4.67    1.90
   1  -7   4    5.03    2.06
   2  -7   4    0.86    1.71
   2  -7   4    1.35    2.06
   3  -7   4    0.86    1.76
   3  -7   4    1.46    1.56
   3  -7   4    2.03    1.84
   4  -7   4    2.18    1.79
   4  -7   4    6.99    2.06
   4  -7   4    5.79    2.14
   5  -7   4   28.79    3.02
   5  -7   4   26.95    3.37
   6  -7   4    8.53    2.48
   6  -7   4    5.71    2.20
   7  -7   4   38.99    3.86
   7  -7   4   42.89    4.00
   7  -7   4   36.14    3.40
   8  -7   4   16.01    2.97
   8  -7   4   17.05    2.67
   8  -7   4   18.54    3.08
   8  -7   4   12.29    2.69
   8  -7   4   18.74    3.11
   9  -7   4   21.59    3.58
   9  -7   4   19.36    3.38
   9  -7   4   23.84    3.45
   9  -7   4   16.33    3.11
   9  -7   4   24.37    3.61
   9  -7   4   19.63    2.81
  10  -7   4    8.34    2.87
  10  -7   4    4.87    3.08
  10  -7   4    4.32    2.73
  10  -7   4    3.10    3.21
  10  -7   4    2.13    2.53
  11  -7   4    8.92    2.96
  11  -7   4   15.72    3.68
  11  -7   4    9.47    3.18
  11  -7   4   14.06    4.09
  12  -7   4    3.32    3.04
  12  -7   4   -2.03    2.87
  12  -7   4    1.52    3.95
  13  -7   4    0.64    2.99
  13  -7   4    2.53    4.40
  13  -7   4    7.68    3.60
  14  -7   4    3.12    3.52
  14  -7   4    3.61    3.84
  11   6  -4   -0.78    4.36
 -11  -6   4    2.57    4.50
  10   6  -4   -5.16    4.21
  10   6  -4    0.08    4.02
 -10  -6   4   -0.79    4.03
   9   6  -4    0.80    3.77
   9   6  -4   -0.62    3.29
  -9  -6   4    0.10    3.91
  -9  -6   4    5.10    4.09
   8   6  -4   -1.10    3.67
   8   6  -4   -2.06    2.95
  -8  -6   4   -3.78    3.42
  -8  -6   4   -2.90    3.25
   7   6  -4   10.60    3.73
   7   6  -4   11.86    3.14
  -7  -6   4   14.93    3.89
  -7  -6   4   11.42    3.39
   6   6  -4   -0.46    3.09
   6   6  -4    0.63    2.50
  -6  -6   4   -0.72    2.65
  -6  -6   4    2.68    3.18
   5   6  -4   -0.06    2.23
   5   6  -4   -2.47    2.72
  -5  -6   4    3.05    2.20
  -5  -6   4    1.99    2.80
  -5  -6   4    0.91    2.50
   4   6  -4    6.89    2.89
  -4  -6   4    7.73    2.23
  -4  -6   4    6.38    2.56
  -4  -6   4    6.89    2.57
   3   6  -4   16.10    3.21
  -3  -6   4   20.58    2.57
  -3  -6   4   14.97    2.71
  -3  -6   4   27.36    3.30
   2   6  -4    7.62    2.58
  -2  -6   4    5.77    2.11
  -2  -6   4    4.30    1.91
  -2  -6   4    5.28    2.10
  -1  -6   4    2.43    1.75
  -1  -6   4    6.07    2.03
  -1  -6   4    5.68    2.13
   0  -6   4    0.70    1.61
   0  -6   4    0.72    1.63
   0  -6   4   -0.60    1.65
   1  -6   4    8.25    2.11
   1  -6   4   13.21    2.01
   1  -6   4    9.82    1.86
   2  -6   4    2.70    1.81
   2  -6   4    1.90    1.72
   2  -6   4   -0.92    1.39
   3  -6   4   29.00    2.95
   3  -6   4   39.83    2.95
   3  -6   4   36.60    3.05
   4  -6   4   58.38    3.65
   4  -6   4   58.63    4.22
   4  -6   4   63.11    3.82
   5  -6   4  133.82    5.88
   5  -6   4  135.78    6.18
   5  -6   4  130.88    6.44
   6  -6   4   93.08    5.41
   6  -6   4   87.36    4.66
   6  -6   4   90.86    5.15
   7  -6   4   83.62    4.64
   7  -6   4   78.73    5.11
   7  -6   4   84.51    4.81
   7  -6   4   86.47    5.38
   7  -6   4   90.74    4.81
   8  -6   4   37.53    3.79
   8  -6   4   43.60    3.85
   8  -6   4   46.38    3.52
   8  -6   4   34.31    3.92
   8  -6   4   49.69    4.33
   8  -6   4   38.86    3.70
   9  -6   4   10.47    3.08
   9  -6   4   13.89    2.83
   9  -6   4   12.27    2.97
   9  -6   4   13.76    2.41
   9  -6   4   16.31    2.93
   9  -6   4   12.01    3.13
  10  -6   4    8.11    2.69
  10  -6   4    6.36    2.71
  10  -6   4   11.90    3.56
  10  -6   4   13.89    3.23
  11  -6   4   -1.60    3.18
  11  -6   4    5.11    2.81
  11  -6   4   -1.01    2.40
  12  -6   4    3.62    2.95
  12  -6   4    7.15    3.04
  12  -6   4   -1.06    3.58
  13  -6   4    4.96    4.42
  13  -6   4    4.80    3.38
  13  -6   4    2.06    3.05
  14  -6   4    0.45    4.53
  14  -6   4    4.28    3.49
  14  -6   4    1.92    3.53
  11   5  -4   -3.50    3.50
  11   5  -4   -1.79    3.90
 -11  -5   4    1.86    3.96
  10   5  -4    8.42    3.63
  10   5  -4    5.71    3.89
 -10  -5   4    2.02    3.91
   9   5  -4   15.76    4.16
   9   5  -4   22.36    3.74
  -9  -5   4   12.67    4.37
  -9  -5   4   19.42    4.60
   8   5  -4   25.01    4.41
   8   5  -4   30.55    3.68
  -8  -5   4   29.85    4.46
  -8  -5   4   37.06    4.76
   7   5  -4   48.72    4.13
   7   5  -4   42.38    4.81
  -7  -5   4   48.61    4.90
  -7  -5   4   42.44    4.66
   6   5  -4   24.30    3.90
   6   5  -4   26.88    3.18
  -6  -5   4   32.79    3.84
  -6  -5   4   30.74    3.98
   5   5  -4   70.02    4.01
   5   5  -4   62.36    5.00
  -5  -5   4   71.27    4.88
  -5  -5   4   55.59    3.82
  -5  -5   4   65.37    5.02
   4   5  -4   18.38    3.21
  -4  -5   4   21.65    2.46
  -4  -5   4   19.57    2.88
  -4  -5   4   17.03    2.80
   3   5  -4   25.87    3.20
  -3  -5   4   29.35    3.08
  -3  -5   4   35.24    3.46
  -3  -5   4   37.69    2.81
   2   5  -4    3.66    2.17
  -2  -5   4    1.45    1.72
  -2  -5   4    3.91    1.54
  -2  -5   4    4.74    1.96
  -1  -5   4    2.53    1.40
  -1  -5   4    4.29    1.73
  -1  -5   4    2.33    1.79
   0  -5   4    2.86    1.58
   0  -5   4    0.60    1.56
   1  -5   4    0.15    1.48
   1  -5   4   -0.05    1.38
   2  -5   4    4.45    1.65
   2  -5   4    3.47    1.44
   3  -5   4    7.78    1.77
   3  -5   4    3.88    1.70
   4  -5   4    0.48    1.67
   4  -5   4    2.58    1.61
   5  -5   4    1.11    1.87
   5  -5   4    4.38    1.83
   6  -5   4    4.26    2.10
   6  -5   4    1.85    1.58
   6  -5   4    5.60    2.15
   6  -5   4    4.63    1.74
   7  -5   4   41.14    3.63
   7  -5   4   33.08    2.84
   7  -5   4   38.84    3.51
   7  -5   4   39.47    3.12
   7  -5   4   41.30    3.42
   7  -5   4   42.44    3.73
   7  -5   4   45.78    3.59
   8  -5   4    4.83    2.40
   8  -5   4    8.29    1.90
   8  -5   4    6.74    2.23
   8  -5   4    6.71    2.27
   8  -5   4    6.32    2.48
   9  -5   4   -0.90    1.97
   9  -5   4   -4.88    2.44
   9  -5   4   -0.98    1.97
  10  -5   4    2.60    2.91
  10  -5   4   -1.42    1.98
  10  -5   4   -0.85    2.16
  11  -5   4    4.23    2.45
  11  -5   4    1.57    2.45
  11  -5   4    0.26    3.26
  12  -5   4   13.47    4.25
  12  -5   4   16.48    3.37
  12  -5   4   13.74    3.42
  13  -5   4   12.74    3.33
  13  -5   4    8.02    4.15
  13  -5   4    5.41    3.15
  14  -5   4    9.80    3.88
  14  -5   4   11.78    3.78
  14  -5   4   14.88    4.70
  15  -5   4    9.56    4.00
  15  -5   4   16.91    4.58
  12   4  -4    2.90    3.67
  12   4  -4    5.34    4.51
 -12  -4   4   -0.52    3.97
  11   4  -4    1.48    3.98
  11   4  -4   -1.48    3.35
 -11  -4   4   -0.18    3.66
  10   4  -4    0.58    3.68
  10   4  -4    4.04    3.07
 -10  -4   4    6.79    3.80
   9   4  -4    4.11    3.59
   9   4  -4    5.38    2.90
  -9  -4   4    1.33    3.41
  -9  -4   4    2.46    3.46
   8   4  -4    0.62    3.11
   8   4  -4    2.68    2.68
  -8  -4   4    3.73    3.24
  -8  -4   4    1.68    3.12
   7   4  -4    8.23    2.53
   7   4  -4    8.10    3.23
  -7  -4   4    4.07    2.77
  -7  -4   4    8.43    3.04
   6   4  -4    0.08    2.46
   6   4  -4    1.12    2.12
  -6  -4   4   -2.87    2.29
  -6  -4   4    3.75    2.34
   5   4  -4   31.70    2.83
   5   4  -4   19.67    3.16
  -5  -4   4   28.64    3.32
  -5  -4   4   26.52    3.09
  -5  -4   4   24.93    2.37
   4   4  -4   12.38    2.56
  -4  -4   4   15.08    2.00
  -4  -4   4   12.28    2.40
  -4  -4   4   15.43    2.57
   3   4  -4    8.40    2.24
  -3  -4   4   10.82    2.25
  -3  -4   4   15.06    2.25
   2   4  -4    8.10    2.08
  -2  -4   4    9.22    2.00
  -2  -4   4   10.59    2.14
   1   4  -4   -0.17    1.75
  -1  -4   4    4.80    1.72
  -1  -4   4    2.56    1.54
   0  -4   4    3.95    1.67
   0  -4   4    2.25    1.52
   0  -4   4    5.70    1.74
  -1   4  -4   54.86    4.87
   1  -4   4   47.70    2.99
   1  -4   4   43.64    3.25
   1  -4   4   40.38    3.06
  -2   4  -4    9.33    2.00
   2  -4   4    9.46    1.88
   2  -4   4    8.93    1.80
   2  -4   4    4.85    1.61
  -3   4  -4    5.38    2.11
   3  -4   4    3.97    1.83
   3  -4   4    4.73    1.54
   4  -4   4   79.29    4.48
   4  -4   4   75.71    4.22
   5  -4   4   40.33    2.82
   5  -4   4   43.12    3.39
   5  -4   4   41.52    3.32
   6  -4   4   36.74    3.01
   6  -4   4   33.83    2.94
   6  -4   4   35.79    3.29
   7  -4   4   17.49    2.36
   7  -4   4   17.02    2.37
   7  -4   4   14.62    2.49
   8  -4   4   17.48    2.55
   8  -4   4   16.64    2.53
   8  -4   4   14.62    2.84
   9  -4   4   14.41    2.61
   9  -4   4   11.97    2.86
   9  -4   4   11.99    2.43
  10  -4   4    0.12    1.97
  10  -4   4   -1.30    2.59
  10  -4   4   -0.41    1.89
  11  -4   4    0.22    2.29
  11  -4   4   -3.83    2.90
  11  -4   4    0.27    2.51
  12  -4   4    1.71    3.54
  12  -4   4    5.17    2.72
  12  -4   4    5.94    2.84
  13  -4   4    3.93    3.95
  13  -4   4    3.98    3.13
  13  -4   4    1.83    2.99
  14  -4   4    6.51    3.48
  14  -4   4   -1.49    2.97
  14  -4   4    2.30    4.11
  15  -4   4   -1.79    3.18
  15  -4   4   -0.42    4.19
  15  -4   4    5.59    3.91
  12   3  -4    3.23    3.80
  12   3  -4    5.27    4.20
 -12  -3   4    4.36    3.76
  11   3  -4    7.27    3.70
  11   3  -4    8.56    4.09
 -11  -3   4    4.19    3.68
  10   3  -4   15.37    3.50
  10   3  -4   15.78    4.09
 -10  -3   4   12.90    3.80
   9   3  -4   31.92    4.64
   9   3  -4   31.25    3.86
  -9  -3   4   41.98    4.63
  -9  -3   4   45.11    5.19
   8   3  -4   47.62    4.19
   8   3  -4   38.74    4.75
  -8  -3   4   54.36    4.79
  -8  -3   4   55.16    5.01
   7   3  -4   73.85    4.80
   7   3  -4   81.01    5.59
  -7  -3   4   79.47    5.53
  -7  -3   4   87.57    5.39
   6   3  -4   39.56    3.42
   6   3  -4   44.03    4.32
  -6  -3   4   36.87    3.65
  -6  -3   4   37.29    3.76
   5   3  -4  106.46    4.96
   5   3  -4  102.60    5.63
  -5  -3   4  108.75    5.86
  -5  -3   4  112.97    5.57
   4   3  -4   21.40    2.77
  -4  -3   4   24.00    2.79
  -4  -3   4   26.91    2.88
   3   3  -4   -0.10    1.69
  -3  -3   4    3.26    1.69
  -3  -3   4   -0.61    1.37
   2   3  -4    2.72    1.78
  -2  -3   4    0.32    1.54
  -2  -3   4   -0.33    1.53
   1   3  -4   18.05    2.29
  -1  -3   4   22.01    2.35
  -1  -3   4   17.23    2.28
  -1  -3   4   21.93    2.14
   0   3  -4   13.87    2.01
   0   3  -4   13.23    2.06
   0  -3   4   13.56    1.95
   0  -3   4   12.88    1.93
   0  -3   4   16.13    1.84
  -1   3  -4   26.48    2.51
   1  -3   4   24.15    2.33
   1  -3   4   26.19    2.49
   1  -3   4   24.66    2.17
  -2   3  -4   35.39    2.90
   2  -3   4   36.99    2.92
   2  -3   4   33.53    2.32
   2  -3   4   36.73    3.01
  -3   3  -4   10.76    2.00
   3  -3   4    7.95    1.86
   3  -3   4    9.68    1.85
   4  -3   4    4.21    1.29
   4  -3   4    6.27    1.69
   4  -3   4    3.46    1.54
   5  -3   4   31.21    2.44
   5  -3   4   34.71    3.00
   5  -3   4   29.64    2.57
   6  -3   4   35.10    2.81
   6  -3   4   31.35    2.82
   6  -3   4   23.31    2.41
   7  -3   4    7.59    1.81
   7  -3   4    3.76    1.51
   7  -3   4    6.53    1.98
   8  -3   4    8.16    2.39
   8  -3   4    3.92    1.72
   8  -3   4    5.15    1.94
   9  -3   4    1.66    1.90
   9  -3   4    1.35    1.72
   9  -3   4    4.97    2.59
  10  -3   4    4.17    2.80
  10  -3   4    6.76    2.34
  10  -3   4    4.29    2.17
  11  -3   4    8.82    3.31
  11  -3   4   10.13    2.63
  11  -3   4   10.27    2.81
  12  -3   4   19.52    3.45
  12  -3   4   24.10    3.78
  12  -3   4   22.59    4.35
  13  -3   4   34.72    4.57
  13  -3   4   33.39    5.26
  13  -3   4   31.51    4.18
  14  -3   4   45.04    5.81
  14  -3   4   25.11    4.46
  14  -3   4   32.52    4.53
  15  -3   4   19.08    5.16
  15  -3   4   11.50    3.95
  15  -3   4   25.09    4.44
  13   2  -4    4.54    4.19
  13   2  -4   -2.01    3.88
  12   2  -4    4.91    3.78
  12   2  -4    2.85    3.96
  11   2  -4    5.45    3.87
  11   2  -4    2.87    3.72
  10   2  -4    6.66    3.16
  10   2  -4    4.28    3.53
   9   2  -4    1.45    3.12
   9   2  -4    1.16    2.66
  -9  -2   4    1.69    2.92
  -9  -2   4   -1.25    3.05
   8   2  -4   -0.94    2.64
   8   2  -4   -4.01    2.35
  -8  -2   4   -0.67    2.64
  -8  -2   4   -3.69    2.25
   7   2  -4    2.67    2.56
   7   2  -4    0.37    1.81
   7   2  -4    4.45    2.29
  -7  -2   4    1.35    2.33
  -7  -2   4    3.52    2.38
   6   2  -4    1.26    1.82
   6   2  -4    3.66    1.74
   6   2  -4    5.71    2.46
  -6  -2   4    1.53    2.14
  -6  -2   4    2.45    2.04
   5   2  -4   20.99    2.84
   5   2  -4    7.59    1.78
   5   2  -4   15.00    2.36
  -5  -2   4    9.81    2.27
  -5  -2   4   17.66    2.48
   4   2  -4    2.72    2.02
   4   2  -4    5.54    1.89
   4   2  -4    6.59    1.58
  -4  -2   4    7.00    1.91
  -4  -2   4    6.25    1.89
   3   2  -4    3.25    1.97
  -3  -2   4    3.25    1.53
  -3  -2   4    2.46    1.53
   2   2  -4   12.16    1.77
   2   2  -4   13.57    2.03
  -2  -2   4   12.38    1.69
  -2  -2   4   12.84    2.06
  -2  -2   4   15.76    2.05
   1   2  -4  136.80    5.60
   1   2  -4  133.68    5.60
  -1  -2   4  136.91    5.72
  -1  -2   4  131.03    5.33
  -1  -2   4  131.13    5.62
  -1  -2   4  136.02    5.24
   0   2  -4   20.00    2.03
   0   2  -4   19.62    2.19
   0   2  -4   21.02    2.04
   0  -2   4   21.65    1.85
   0  -2   4   19.64    1.93
   0  -2   4   20.57    2.24
   0  -2   4   22.02    2.30
  -1   2  -4   41.22    2.95
   1  -2   4   45.56    3.18
   1  -2   4   44.39    3.13
   1  -2   4   47.21    2.48
  -2   2  -4  126.66    5.42
   2  -2   4  135.28    5.55
   2  -2   4  128.55    4.83
   2  -2   4  132.12    5.41
   3  -2   4   45.14    3.14
   3  -2   4   37.77    2.65
   4  -2   4  122.26    5.02
   4  -2   4  117.98    5.44
   4  -2   4  124.15    4.77
   5  -2   4   41.36    2.93
   5  -2   4   40.97    2.59
   5  -2   4   42.99    2.63
   6  -2   4   11.93    1.89
   6  -2   4   12.07    2.07
   6  -2   4   12.55    1.74
   7  -2   4   38.10    2.98
   7  -2   4   33.44    2.72
   7  -2   4   29.70    3.03
   8  -2   4    3.23    1.61
   8  -2   4    3.03    1.98
   8  -2   4    4.47    1.68
   9  -2   4   -0.86    1.65
   9  -2   4   -1.58    2.07
   9  -2   4    1.13    1.60
  10  -2   4    7.30    2.72
  10  -2   4    9.25    2.27
  10  -2   4   10.72    2.42
  11  -2   4   -2.37    2.79
  11  -2   4    0.75    2.14
  11  -2   4    4.22    2.32
  12  -2   4    2.92    2.80
  12  -2   4    0.24    3.21
  12  -2   4   -0.37    2.36
  13  -2   4   15.37    4.18
  13  -2   4   18.33    3.55
  13  -2   4    7.14    3.24
  14  -2   4   -1.55    3.16
  14  -2   4    4.34    3.08
  14  -2   4   -2.48    3.55
  15  -2   4    3.67    4.08
  15  -2   4   -0.28    3.50
  15  -2   4    8.29    3.35
  13   1  -4   -1.05    3.95
  13   1  -4   -1.80    3.80
  12   1  -4    5.84    4.09
  12   1  -4    6.23    3.67
  11   1  -4   19.01    4.23
  11   1  -4   13.00    3.67
  10   1  -4   17.11    3.95
  10   1  -4   11.92    2.99
   9   1  -4    8.39    2.58
   9   1  -4   18.58    3.74
  -9  -1   4   20.01    4.04
   8   1  -4   31.48    3.40
   8   1  -4   31.22    3.96
  -8  -1   4   36.88    4.36
   7   1  -4   15.43    2.41
   7   1  -4   23.72    3.31
   7   1  -4   26.36    2.94
  -7  -1   4   32.02    3.68
   6   1  -4   11.99    2.03
   6   1  -4   14.64    2.71
   6   1  -4   16.11    2.39
  -6  -1   4   18.98    2.54
  -6  -1   4   17.90    2.85
   5   1  -4   12.60    1.96
   5   1  -4   15.48    2.55
   5   1  -4   16.59    2.26
  -5  -1   4   20.38    2.39
  -5  -1   4   17.33    2.63
   4   1  -4   14.62    2.12
   4   1  -4   14.04    2.24
   4   1  -4   15.68    1.81
   4   1  -4   15.19    2.13
   4   1  -4   11.80    1.71
  -4  -1   4   15.57    2.11
  -4  -1   4   12.33    2.18
   3   1  -4   76.10    3.55
   3   1  -4   74.03    3.90
   3   1  -4   70.31    3.82
   3   1  -4   73.80    3.84
  -3  -1   4   80.12    3.84
  -3  -1   4   65.62    3.56
  -3  -1   4   70.25    4.04
   2   1  -4   45.69    2.98
   2   1  -4   45.06    2.92
   2   1  -4   38.70    2.65
   2   1  -4   40.88    2.98
  -2  -1   4   36.47    3.03
  -2  -1   4   39.18    2.46
  -2  -1   4   42.18    2.60
  -2  -1   4   44.74    2.99
   1   1  -4   31.32    2.34
   1   1  -4   31.69    2.53
   1   1  -4   29.26    2.30
   1   1  -4   29.87    2.52
  -1  -1   4   28.14    2.11
  -1  -1   4   32.01    2.58
  -1  -1   4   29.63    2.08
  -1  -1   4   27.56    2.29
   0   1  -4   24.36    2.19
   0   1  -4   18.53    1.73
   0  -1   4   20.53    1.65
   0  -1   4   23.79    1.94
   0  -1   4   20.85    2.21
   0  -1   4   21.49    2.14
  -1   1  -4   -0.29    1.34
   1  -1   4   -1.15    1.36
   1  -1   4    1.54    1.04
   1  -1   4    1.60    1.26
   1  -1   4    2.40    1.16
  -2   1  -4   -0.96    1.10
  -2   1  -4   -1.13    1.31
   2  -1   4    1.22    1.46
   2  -1   4    4.71    1.19
  -3   1  -4   12.42    1.63
  -3   1  -4   13.00    1.38
   3  -1   4   12.37    1.40
   3  -1   4   13.45    2.06
   3  -1   4   14.63    1.73
  -4   1  -4   43.68    2.51
   4  -1   4   45.82    3.35
   4  -1   4   42.52    2.48
   4  -1   4   40.51    2.82
  -5   1  -4    5.63    1.44
   5  -1   4    8.00    1.73
   5  -1   4    5.22    1.36
   5  -1   4    7.15    1.36
   6  -1   4    5.19    1.49
   6  -1   4    0.45    1.54
   6  -1   4    3.60    1.31
   7  -1   4   42.52    3.47
   7  -1   4   46.95    3.08
   7  -1   4   47.10    2.83
   8  -1   4    4.49    1.78
   8  -1   4    7.84    1.78
   8  -1   4   10.09    2.27
   9  -1   4   32.74    3.01
   9  -1   4   32.94    3.36
   9  -1   4   35.13    3.57
  10  -1   4   99.48    5.10
  10  -1   4   89.91    5.35
  10  -1   4   84.71    5.65
  11  -1   4   97.60    6.32
  11  -1   4   91.43    5.42
  11  -1   4   97.49    5.87
  12  -1   4   52.25    4.69
  12  -1   4   54.76    5.28
  12  -1   4   42.17    4.75
  13  -1   4  121.47    6.91
  13  -1   4  123.94    7.53
  13  -1   4  144.33    8.29
  14  -1   4   34.74    5.08
  14  -1   4   24.19    5.09
  14  -1   4   46.68    4.90
  15  -1   4   16.49    4.07
  15  -1   4   12.16    4.41
  15  -1   4   18.55    5.26
  16  -1   4   -2.32    3.48
  16  -1   4    0.87    3.79
  13   0  -4    7.22    4.33
  13   0  -4    3.14    3.74
  12   0  -4    4.64    3.72
  12   0  -4    3.28    2.95
  11   0  -4   11.87    3.66
  11   0  -4    3.62    2.65
  10   0  -4   -0.12    2.29
  10   0  -4    4.58    3.12
   9   0  -4    5.88    2.98
   9   0  -4    2.60    2.24
   8   0  -4    3.21    1.83
   8   0  -4    6.65    2.31
   8   0  -4    1.31    2.37
  -8   0   4    5.77    2.92
   7   0  -4    2.38    2.33
   7   0  -4    2.76    1.89
   7   0  -4   -2.18    1.35
  -7   0   4   -3.36    2.22
   6   0  -4    0.34    1.29
   6   0  -4    4.22    2.19
   6   0  -4    2.29    1.74
  -6   0   4    0.01    1.98
   5   0  -4    0.61    1.45
   5   0  -4   -1.52    1.72
   5   0  -4    0.07    1.12
  -5   0   4    0.26    1.82
   4   0  -4    7.83    1.59
   4   0  -4    9.39    2.08
   4   0  -4   10.03    1.93
  -4   0   4    9.70    2.09
   3   0  -4  457.85   15.68
   3   0  -4  396.52   13.38
   3   0  -4  406.33   13.73
   3   0  -4  412.24   13.82
   3   0  -4  387.93   13.33
   3   0  -4  401.53   13.67
  -3   0   4  377.18   13.45
  -3   0   4  404.29   13.90
  -3   0   4  410.41   13.47
  -3   0   4  400.46   13.63
   2   0  -4  167.31    6.30
   2   0  -4  165.06    6.19
   2   0  -4  163.84    6.35
   2   0  -4  169.11    6.47
   2   0  -4  172.57    6.47
  -2   0   4  168.22    6.43
  -2   0   4  163.62    6.59
  -2   0   4  164.57    6.28
  -2   0   4  163.62    6.18
  -2   0   4  173.63    6.19
   1   0  -4  403.00   13.06
   1   0  -4  400.98   13.35
   1   0  -4  406.43   13.28
   1   0  -4  395.82   13.12
   1   0  -4  393.76   13.11
  -1   0   4  393.99   13.10
  -1   0   4  384.40   13.12
  -1   0   4  413.19   13.01
  -1   0   4  392.45   13.19
  -1   0   4  387.08   13.34
   0   0  -4  331.95   11.12
   0   0  -4  353.49   11.23
   0   0  -4  331.54   10.86
   0   0  -4  335.51   11.30
   0   0   4  329.26   11.04
   0   0   4  323.34   11.35
   0   0   4  326.53   10.79
   0   0   4  325.57   11.14
   0   0   4  342.05   11.27
  -1   0  -4   72.19    3.41
  -1   0  -4   68.52    3.28
  -1   0  -4   69.31    3.28
   1   0   4   72.27    3.03
   1   0   4   70.77    3.36
   1   0   4   66.07    3.54
  -2   0  -4  128.70    4.36
  -2   0  -4  117.82    4.75
  -2   0  -4  116.38    4.93
   2   0   4  120.32    4.81
   2   0   4  123.11    5.11
  -3   0  -4   90.80    4.06
  -3   0  -4   96.85    3.71
   3   0   4   94.13    4.19
   3   0   4   89.30    4.33
   3   0   4   89.28    3.66
  -4   0  -4    4.71    1.26
  -4   0  -4    3.66    1.47
   4   0   4    4.06    1.55
   4   0   4    5.11    1.20
  -5   0  -4   20.53    1.96
   5   0   4   22.88    2.41
   5   0   4   23.35    2.09
  -6   0  -4   74.50    3.36
  -6   0  -4   73.12    3.73
   6   0   4   75.24    4.22
   6   0   4   80.08    3.89
   6   0   4   80.23    3.54
  -7   0  -4   63.67    3.33
   7   0   4   66.54    3.78
   7   0   4   67.47    3.42
   7   0   4   73.61    4.16
   8   0   4   73.15    4.64
   8   0   4   81.31    4.07
   8   0   4   80.67    4.38
   9   0   4   43.95    3.28
   9   0   4   42.81    3.49
   9   0   4   41.19    3.86
  10   0   4   18.92    3.25
  10   0   4   22.05    2.96
  10   0   4   12.81    2.52
  11   0   4   -0.40    2.69
  11   0   4   -2.13    2.16
  11   0   4    5.59    2.29
  12   0   4    3.17    2.81
  12   0   4    1.25    2.45
  12   0   4    2.23    3.15
  13   0   4   -0.01    2.64
  13   0   4   -1.01    3.45
  13   0   4   -1.40    2.78
  14   0   4   -0.11    3.91
  14   0   4   -1.61    3.13
  14   0   4   -0.36    2.98
  15   0   4    1.15    3.29
  15   0   4   -2.82    4.16
  15   0   4   -6.13    3.16
  16   0   4   -2.22    4.64
  16   0   4    2.71    3.65
  16   0   4   -1.08    3.44
  13  -1  -4    5.96    3.34
  13  -1  -4   11.23    4.24
  12  -1  -4   29.81    4.81
  12  -1  -4   13.77    3.42
  11  -1  -4   42.47    5.13
  11  -1  -4   25.01    3.65
  10  -1  -4   21.79    4.12
  10  -1  -4   11.96    2.76
   9  -1  -4    1.99    2.13
   9  -1  -4   -2.91    2.49
   9  -1  -4   -0.37    1.89
   8  -1  -4    8.16    2.73
   8  -1  -4   14.56    2.60
   8  -1  -4    3.97    1.67
  -8   1   4   13.25    3.31
   7  -1  -4    0.94    2.03
   7  -1  -4    2.87    1.87
   7  -1  -4    0.45    1.72
  -7   1   4    1.11    2.38
   6  -1  -4    1.77    1.83
   6  -1  -4    0.63    1.67
   6  -1  -4    3.06    1.70
  -6   1   4    2.88    2.00
   5  -1  -4    2.17    1.39
   5  -1  -4    3.65    1.78
   5  -1  -4   -0.13    1.47
  -5   1   4    1.60    1.71
   4  -1  -4    3.54    1.72
   4  -1  -4    0.54    1.45
  -4   1   4    3.45    1.80
   3  -1  -4  156.10    6.13
   3  -1  -4  162.06    6.21
   3  -1  -4  155.22    6.17
   3  -1  -4  163.84    6.23
  -3   1   4  147.42    6.36
  -3   1   4  154.49    5.97
  -3   1   4  146.62    5.79
   2  -1  -4   35.07    2.45
   2  -1  -4   37.22    2.55
   2  -1  -4   34.34    2.68
   2  -1  -4   36.77    2.57
  -2   1   4   35.51    2.88
  -2   1   4   33.44    2.86
  -2   1   4   33.20    2.26
  -2   1   4   33.14    2.19
   1  -1  -4    5.09    1.28
   1  -1  -4    7.13    1.57
   1  -1  -4    8.37    1.59
   1  -1  -4    8.04    1.48
  -1   1   4    7.04    1.66
  -1   1   4    8.02    1.15
  -1   1   4    8.25    1.27
  -1   1   4    8.80    1.28
  -1   1   4    8.62    1.75
   0  -1  -4    4.18    1.41
   0  -1  -4    4.40    1.43
   0  -1  -4    2.46    1.01
   0  -1  -4    5.60    1.42
   0   1   4    6.74    1.53
   0   1   4    9.33    1.63
   0   1   4    5.84    1.17
   0   1   4    3.76    1.04
  -1  -1  -4    1.34    1.27
  -1  -1  -4    2.57    0.95
  -1  -1  -4    1.57    1.18
  -1  -1  -4    3.48    1.33
   1   1   4    3.56    1.00
   1   1   4   -1.40    1.41
   1   1   4    0.60    0.95
   1   1   4    1.10    1.32
   1   1   4    2.30    1.02
  -2  -1  -4   69.85    3.25
  -2  -1  -4   67.72    3.36
  -2  -1  -4   68.40    2.87
   2   1   4   66.33    3.47
   2   1   4   65.37    3.38
   2   1   4   63.04    2.78
   2   1   4   64.12    2.88
  -3  -1  -4    6.92    1.28
  -3  -1  -4    6.45    1.42
   3   1   4    7.65    1.17
   3   1   4   10.84    2.04
   3   1   4    8.97    1.30
   3   1   4    9.04    1.72
  -4  -1  -4   41.93    2.58
  -4  -1  -4   46.74    2.93
   4   1   4   44.12    2.56
   4   1   4   43.21    3.09
   4   1   4   40.71    2.20
  -5  -1  -4    3.25    1.33
   5   1   4    3.81    1.63
   5   1   4    2.13    0.95
   5   1   4    7.61    1.63
   5   1   4    1.69    1.05
  -6  -1  -4   63.80    3.82
  -6  -1  -4   59.29    2.86
   6   1   4   57.57    2.91
   6   1   4   61.24    3.45
   6   1   4   50.95    3.72
  -7  -1  -4   28.43    2.22
   7   1   4   28.71    2.32
   7   1   4   34.38    3.09
   7   1   4   28.39    2.93
   8   1   4   51.28    3.90
   8   1   4   55.74    3.71
   8   1   4   49.16    3.24
   9   1   4   16.22    3.06
   9   1   4   20.45    2.71
   9   1   4   15.93    2.71
  10   1   4   31.66    3.75
  10   1   4   31.10    3.41
  10   1   4   25.31    3.39
  11   1   4   50.80    4.49
  11   1   4   54.36    5.10
  11   1   4   43.51    4.44
  12   1   4   -1.09    2.33
  12   1   4    7.41    3.05
  12   1   4    5.66    3.32
  13   1   4   14.73    3.70
  13   1   4   17.40    4.21
  13   1   4   11.60    3.29
  14   1   4    2.57    4.06
  14   1   4    1.60    3.23
  14   1   4    7.73    3.19
  15   1   4    4.72    3.56
  15   1   4    6.79    4.85
  15   1   4    2.31    3.77
  16   1   4   10.84    4.66
  16   1   4   13.28    5.42
  16   1   4    5.75    3.83
  13  -2  -4    7.56    4.36
  13  -2  -4    2.45    3.38
  12  -2  -4    6.89    3.71
  12  -2  -4    2.91    2.69
  11  -2  -4    0.53    3.25
  11  -2  -4   -2.01    2.26
  10  -2  -4    1.81    2.04
  10  -2  -4    3.47    2.25
  10  -2  -4    3.25    3.01
   9  -2  -4    3.03    1.85
   9  -2  -4    4.92    2.30
   9  -2  -4    5.23    2.80
   8  -2  -4    1.65    1.95
   8  -2  -4   -0.93    2.16
   8  -2  -4    3.62    2.18
   7  -2  -4    8.49    2.20
   7  -2  -4    8.28    2.19
   7  -2  -4    9.01    2.13
  -7   2   4    6.87    2.65
   6  -2  -4   11.14    2.13
   6  -2  -4   16.59    2.32
   6  -2  -4   14.34    2.15
  -6   2   4   21.83    2.77
   5  -2  -4   15.69    2.19
   5  -2  -4    9.54    1.81
  -5   2   4    9.36    2.18
   4  -2  -4   64.27    3.63
   4  -2  -4   68.02    3.60
   4  -2  -4   72.62    4.15
  -4   2   4   65.63    4.02
   3  -2  -4  318.56   11.25
   3  -2  -4  321.50   11.12
   3  -2  -4  330.29   11.08
   3  -2  -4  329.05   11.20
  -3   2   4  323.29   11.08
  -3   2   4  318.06   11.19
  -3   2   4  310.89   10.94
   2  -2  -4  227.36    8.19
   2  -2  -4  243.22    8.28
   2  -2  -4  234.85    8.45
   2  -2  -4  224.54    8.21
   2  -2  -4  235.53    7.89
  -2   2   4  240.33    8.18
  -2   2   4  232.62    8.13
  -2   2   4  231.29    8.34
  -2   2   4  228.32    8.51
   1  -2  -4  149.43    5.55
   1  -2  -4  146.99    5.65
   1  -2  -4  145.76    5.51
   1  -2  -4  149.34    5.37
   1  -2  -4  148.10    5.30
  -1   2   4  147.33    5.15
  -1   2   4  146.24    5.37
  -1   2   4  139.41    5.77
  -1   2   4  137.38    5.59
  -1   2   4  152.73    5.36
   0  -2  -4   77.84    3.11
   0  -2  -4   72.63    3.27
   0  -2  -4   83.05    3.34
   0  -2  -4   78.21    3.61
   0  -2  -4   77.37    3.41
   0  -2  -4   78.72    3.42
   0   2   4   75.25    3.69
   0   2   4   77.68    3.12
   0   2   4   76.05    3.56
   0   2   4   77.37    3.21
  -1  -2  -4  144.56    5.47
  -1  -2  -4  141.49    5.30
  -1  -2  -4  142.67    5.20
  -1  -2  -4  133.58    5.12
  -1  -2  -4  144.12    5.15
   1   2   4  141.92    5.00
   1   2   4  141.92    5.18
   1   2   4  139.89    5.35
   1   2   4  140.10    5.55
   1   2   4  144.29    5.04
  -2  -2  -4    6.69    1.30
  -2  -2  -4    2.33    1.26
  -2  -2  -4    4.25    1.14
   2   2   4    5.14    1.60
   2   2   4    5.31    1.01
   2   2   4    5.36    1.62
   2   2   4    6.71    1.33
  -3  -2  -4  394.70   12.77
  -3  -2  -4  385.66   12.90
  -3  -2  -4  405.77   12.63
   3   2   4  371.28   12.45
   3   2   4  384.09   12.98
   3   2   4  373.69   12.74
  -4  -2  -4    4.58    1.29
  -4  -2  -4    1.84    1.42
  -4  -2  -4    1.52    1.19
   4   2   4    3.55    1.37
   4   2   4    4.98    1.73
   4   2   4    2.26    0.88
  -5  -2  -4   53.75    2.78
  -5  -2  -4   52.05    3.04
  -5  -2  -4   48.82    2.49
  -5  -2  -4   49.67    3.25
   5   2   4   49.74    2.96
   5   2   4   50.86    3.34
   5   2   4   52.73    2.53
   5   2   4   51.62    3.14
  -6  -2  -4  113.75    4.63
   6   2   4  111.49    4.63
   6   2   4  118.74    5.15
   6   2   4  116.52    5.39
  -7  -2  -4   24.97    2.27
   7   2   4   29.09    2.91
   7   2   4   24.10    2.35
   7   2   4   23.94    2.82
   8   2   4   20.17    2.78
   8   2   4   18.28    2.38
   8   2   4   21.48    2.83
   9   2   4    1.29    1.90
   9   2   4   -0.42    1.63
   9   2   4    1.09    2.09
  10   2   4    4.21    2.37
  10   2   4    7.03    2.22
  10   2   4    2.62    2.51
  11   2   4   -0.07    2.28
  11   2   4   -1.74    2.30
  11   2   4    4.41    2.98
  12   2   4    2.69    3.25
  12   2   4    3.39    2.73
  12   2   4    2.29    2.99
  13   2   4    2.29    3.59
  13   2   4    1.05    2.79
  13   2   4    1.52    3.22
  14   2   4    1.64    3.08
  14   2   4    2.47    4.15
  14   2   4    0.88    3.55
  15   2   4    2.23    4.66
  15   2   4    0.98    3.94
  15   2   4    2.31    3.51
  16   2   4    8.38    4.41
  16   2   4   10.55    4.18
  13  -3  -4   13.48    3.99
  13  -3  -4   26.78    5.11
  12  -3  -4   24.88    4.68
  12  -3  -4   11.16    3.29
  11  -3  -4    3.74    3.42
  11  -3  -4    2.12    2.50
  10  -3  -4   12.66    2.78
  10  -3  -4    9.91    3.15
  10  -3  -4   13.52    3.12
   9  -3  -4    5.45    2.63
   9  -3  -4    6.43    2.62
   8  -3  -4    3.59    2.02
   8  -3  -4    2.67    1.98
   8  -3  -4    1.90    2.08
   7  -3  -4    4.68    1.99
   7  -3  -4    2.84    1.77
   6  -3  -4   22.59    2.77
   6  -3  -4   32.02    2.92
  -6   3   4   30.28    3.21
   5  -3  -4   17.25    2.27
   5  -3  -4   13.19    2.05
  -5   3   4   20.15    2.56
   4  -3  -4    8.44    1.90
   4  -3  -4   10.80    1.81
   4  -3  -4    7.08    1.70
  -4   3   4    7.07    1.83
   3  -3  -4   51.29    2.94
   3  -3  -4   47.40    3.10
   3  -3  -4   51.65    3.35
   3  -3  -4   42.82    2.91
  -3   3   4   45.36    2.84
  -3   3   4   46.59    3.22
  -3   3   4   49.27    2.76
   2  -3  -4    5.55    1.56
   2  -3  -4    6.16    1.60
   2  -3  -4    5.65    1.54
   2  -3  -4    5.88    1.14
  -2   3   4    4.10    1.31
  -2   3   4    2.61    1.81
  -2   3   4    5.04    1.02
  -2   3   4    4.35    1.40
  -2   3   4    3.26    1.22
   1  -3  -4    2.65    1.36
   1  -3  -4   -0.45    1.02
   1  -3  -4    2.01    1.40
   1  -3  -4    0.68    1.35
  -1   3   4    1.12    0.96
  -1   3   4    0.46    0.83
  -1   3   4    2.66    1.62
   0  -3  -4    2.55    1.43
   0  -3  -4    8.44    1.61
   0  -3  -4    7.04    1.28
   0  -3  -4    6.68    1.36
   0   3   4    6.90    1.13
   0   3   4    6.48    1.66
   0   3   4    8.56    1.13
  -1  -3  -4    8.78    1.53
  -1  -3  -4   10.65    1.50
  -1  -3  -4   10.37    1.41
  -1  -3  -4    8.44    1.62
   1   3   4    8.34    1.26
   1   3   4   10.58    1.22
   1   3   4    9.40    1.76
   1   3   4    9.77    1.62
   1   3   4    9.36    1.19
  -2  -3  -4  163.86    6.12
  -2  -3  -4  165.33    6.25
  -2  -3  -4  171.66    6.01
   2   3   4  171.33    5.89
   2   3   4  168.20    6.13
   2   3   4  168.99    6.40
   2   3   4  169.63    6.21
   2   3   4  163.77    6.21
  -3  -3  -4  158.94    6.02
  -3  -3  -4  159.90    5.78
  -3  -3  -4  159.93    6.10
   3   3   4  164.15    5.67
   3   3   4  159.76    6.06
   3   3   4  157.78    6.23
   3   3   4  161.29    6.08
  -4  -3  -4   25.88    2.26
  -4  -3  -4   24.95    1.79
  -4  -3  -4   28.43    1.97
  -4  -3  -4   29.24    2.34
   4   3   4   25.33    1.74
   4   3   4   29.72    1.95
   4   3   4   24.67    2.19
   4   3   4   24.71    2.47
   4   3   4   32.72    2.63
  -5  -3  -4   -0.35    1.36
  -5  -3  -4    0.99    1.15
  -5  -3  -4    1.37    1.08
  -5  -3  -4   -0.30    1.24
   5   3   4    1.78    1.18
   5   3   4   -0.84    1.44
   5   3   4   -0.29    0.82
   5   3   4    2.73    1.69
   5   3   4   -0.88    1.04
  -6  -3  -4  183.26    6.91
   6   3   4  190.62    7.00
   6   3   4  192.79    7.57
   6   3   4  188.94    7.42
  -7  -3  -4   71.33    3.74
   7   3   4   79.24    4.48
   7   3   4   79.03    4.28
   7   3   4   77.41    3.88
   8   3   4   22.14    2.80
   8   3   4   27.29    3.10
   8   3   4   31.91    2.99
   9   3   4   27.45    3.41
   9   3   4   26.25    3.01
   9   3   4   26.94    3.27
  10   3   4    0.16    2.09
  10   3   4    4.04    2.59
  10   3   4   -1.40    2.07
  11   3   4    9.44    3.29
  11   3   4    6.86    2.76
  11   3   4    8.05    2.67
  12   3   4    0.85    2.56
  12   3   4    0.45    3.27
  12   3   4    0.09    2.75
  13   3   4    1.46    2.92
  13   3   4    0.71    3.55
  13   3   4    0.32    3.03
  14   3   4   -4.47    3.99
  14   3   4   -1.84    3.40
  14   3   4   -0.24    2.93
  15   3   4   11.50    4.99
  15   3   4    4.65    4.09
  15   3   4    5.45    3.64
  13  -4  -4   -0.05    3.64
  13  -4  -4    1.75    2.92
  12  -4  -4    0.79    2.66
  12  -4  -4   -1.20    3.43
  11  -4  -4   -1.87    2.70
  11  -4  -4   -0.88    2.86
  10  -4  -4   -1.49    2.04
  10  -4  -4    2.57    2.89
   9  -4  -4    7.67    2.40
   9  -4  -4    4.73    2.32
   9  -4  -4    5.39    2.51
   8  -4  -4   26.60    3.37
   8  -4  -4   43.60    3.64
   7  -4  -4   12.16    2.30
   7  -4  -4   25.79    2.78
   6  -4  -4    9.79    2.07
   6  -4  -4    8.44    2.30
   5  -4  -4   28.56    2.96
   5  -4  -4   28.82    2.77
  -5   4   4   36.95    3.14
   4  -4  -4   25.08    2.53
   4  -4  -4   27.54    2.41
   4  -4  -4   25.49    2.69
   3  -4  -4   50.00    3.21
   3  -4  -4   47.22    3.00
   2  -4  -4   50.33    2.59
   2  -4  -4   48.99    3.19
   2  -4  -4   52.09    2.98
   2  -4  -4   53.17    3.25
  -2   4   4   54.45    2.55
  -2   4   4   52.51    2.74
  -2   4   4   51.22    3.62
   1  -4  -4    7.28    1.55
   1  -4  -4    8.63    1.30
   1  -4  -4    8.06    1.63
   1  -4  -4    9.58    1.63
  -1   4   4    8.02    1.35
  -1   4   4    8.86    1.91
  -1   4   4   11.29    1.27
   0  -4  -4    2.20    1.40
   0  -4  -4    3.29    1.29
   0  -4  -4    1.35    1.19
   0  -4  -4    2.01    1.12
   0   4   4    1.65    0.95
   0   4   4    0.34    1.45
   0   4   4    2.28    1.01
  -1  -4  -4    5.36    1.25
  -1  -4  -4    5.20    1.39
  -1  -4  -4    7.40    1.54
  -1  -4  -4    4.98    1.26
   1   4   4    7.50    1.20
   1   4   4    7.61    1.70
   1   4   4    5.53    1.10
   1   4   4    6.24    1.22
   1   4   4    8.25    1.73
  -2  -4  -4    8.99    1.59
  -2  -4  -4   10.35    1.58
  -2  -4  -4    8.00    1.35
  -2  -4  -4    7.39    1.49
   2   4   4    8.02    1.37
   2   4   4    9.44    1.25
   2   4   4    8.99    1.72
   2   4   4   11.66    1.83
  -3  -4  -4   14.21    1.59
  -3  -4  -4   14.51    1.87
  -3  -4  -4   18.44    1.71
  -3  -4  -4   12.78    1.68
  -3  -4  -4   16.85    1.85
   3   4   4   19.23    2.09
   3   4   4   13.99    1.89
   3   4   4   11.42    1.59
   3   4   4   15.21    1.41
  -4  -4  -4   13.24    1.96
  -4  -4  -4    9.54    1.44
  -4  -4  -4    8.74    1.68
  -4  -4  -4    8.63    1.53
  -4  -4  -4   10.97    1.69
   4   4   4   10.59    1.27
   4   4   4    7.56    1.48
   4   4   4   11.38    1.74
   4   4   4   12.40    1.80
   4   4   4   11.39    2.02
  -5  -4  -4   81.90    3.66
  -5  -4  -4   86.14    4.26
  -5  -4  -4   85.57    4.46
  -5  -4  -4   82.42    3.73
   5   4   4   81.05    4.42
   5   4   4   83.69    4.32
   5   4   4   82.18    3.47
   5   4   4   88.86    3.92
  -6  -4  -4   43.85    2.85
  -6  -4  -4   46.62    3.63
   6   4   4   49.75    3.46
   6   4   4   47.36    3.38
   6   4   4   51.54    3.05
  -7  -4  -4    0.07    1.70
   7   4   4    1.12    1.80
   7   4   4   -1.97    1.41
   7   4   4    2.78    1.84
   8   4   4    2.51    2.10
   8   4   4    2.70    1.94
   8   4   4   -0.78    2.03
   9   4   4   -1.45    2.07
   9   4   4    0.22    2.34
   9   4   4   -0.72    1.84
  10   4   4    2.81    2.60
  10   4   4   -0.86    2.07
  10   4   4   -0.35    2.36
  11   4   4   -1.69    2.32
  11   4   4   -1.01    2.53
  11   4   4    0.46    2.77
  12   4   4    0.42    3.33
  12   4   4    3.07    3.05
  12   4   4    1.51    2.72
  13   4   4    1.10    2.93
  13   4   4    1.82    3.28
  13   4   4    1.74    3.74
  14   4   4    5.37    4.62
  14   4   4    2.83    3.67
  14   4   4    5.51    3.36
  15   4   4   11.96    5.39
  15   4   4   15.53    4.41
  15   4   4   14.92    4.07
  13  -5  -4    4.70    3.44
  13  -5  -4    3.11    3.71
  12  -5  -4    5.93    3.58
  12  -5  -4    0.49    3.26
  12  -5  -4    0.94    3.05
  11  -5  -4    0.11    2.19
  11  -5  -4    1.93    3.19
  11  -5  -4   -2.37    2.43
  10  -5  -4    3.18    2.48
  10  -5  -4   -0.49    2.57
  10  -5  -4    5.20    2.50
   9  -5  -4   15.12    2.96
   9  -5  -4   24.12    3.18
   8  -5  -4    4.16    1.94
   8  -5  -4    2.88    2.15
   7  -5  -4   82.87    4.93
   7  -5  -4   71.87    4.40
   6  -5  -4   34.92    3.14
   6  -5  -4   26.22    3.19
   5  -5  -4   15.62    2.49
   5  -5  -4   19.20    2.51
   4  -5  -4    6.04    1.88
   4  -5  -4    8.57    1.71
   3  -5  -4   15.15    2.31
   3  -5  -4    7.79    1.73
   3  -5  -4    9.68    1.44
  -3   5   4   11.69    1.44
   2  -5  -4    4.06    1.51
   2  -5  -4    2.95    1.60
   2  -5  -4    2.74    1.32
   2  -5  -4    1.95    1.69
  -2   5   4    5.64    1.98
  -2   5   4    3.16    1.14
   1  -5  -4    5.08    1.58
   1  -5  -4    2.82    1.45
   1  -5  -4    5.02    1.35
   1  -5  -4    2.39    1.39
  -1   5   4    6.48    1.36
  -1   5   4    2.66    1.07
  -1   5   4    0.48    1.81
   0  -5  -4   50.09    2.86
   0  -5  -4   47.11    3.04
   0  -5  -4   50.45    3.04
   0  -5  -4   51.75    2.82
   0   5   4   54.02    3.24
   0   5   4   53.39    2.72
   0   5   4   50.88    2.63
  -1  -5  -4    8.64    1.51
  -1  -5  -4   12.20    1.60
  -1  -5  -4    9.26    1.60
  -1  -5  -4    7.88    1.46
  -1  -5  -4    8.88    1.68
   1   5   4    8.45    1.69
   1   5   4    9.62    1.37
   1   5   4   11.32    1.36
   1   5   4    7.75    1.40
   1   5   4   10.42    1.85
  -2  -5  -4   19.23    2.00
  -2  -5  -4   13.12    1.87
  -2  -5  -4   21.44    2.01
  -2  -5  -4   16.23    1.93
   2   5   4   23.44    2.40
   2   5   4   20.00    2.16
   2   5   4   18.37    1.88
   2   5   4   19.23    1.68
  -3  -5  -4    3.71    1.47
  -3  -5  -4    2.72    1.37
  -3  -5  -4    2.64    1.46
  -3  -5  -4    3.48    1.45
  -3  -5  -4    2.83    1.23
   3   5   4    3.34    1.06
   3   5   4    5.27    1.43
   3   5   4    3.55    1.70
   3   5   4    1.38    1.59
  -4  -5  -4   35.67    2.68
  -4  -5  -4   34.28    2.51
  -4  -5  -4   34.56    2.94
  -4  -5  -4   31.74    2.39
   4   5   4   33.88    2.54
   4   5   4   34.93    2.79
   4   5   4   33.58    2.93
   4   5   4   29.29    2.09
  -5  -5  -4   68.66    4.08
  -5  -5  -4   67.66    3.40
  -5  -5  -4   66.04    3.46
  -5  -5  -4   73.03    3.87
   5   5   4   65.11    3.85
   5   5   4   67.13    3.13
   5   5   4   68.31    3.64
   5   5   4   70.22    3.92
  -6  -5  -4  281.26    9.65
  -6  -5  -4  288.91   10.76
   6   5   4  275.54   10.45
   6   5   4  285.42   10.33
   6   5   4  272.87    9.58
   6   5   4  282.74   10.20
  -7  -5  -4  150.86    6.99
   7   5   4  149.59    6.44
   7   5   4  149.28    6.78
   7   5   4  150.49    6.59
  -8  -5  -4   15.01    2.73
   8   5   4   20.24    2.98
   8   5   4   20.45    3.06
   8   5   4   17.29    2.73
  -9  -5  -4   16.61    3.03
   9   5   4   15.35    2.81
   9   5   4   15.17    2.98
   9   5   4   15.65    3.03
 -10  -5  -4   11.49    3.05
  10   5   4   15.61    3.32
  10   5   4   14.24    3.10
  10   5   4   13.05    3.07
  11   5   4    0.36    2.59
  11   5   4   -1.10    2.95
  11   5   4    2.38    2.86
  12   5   4    4.57    3.06
  12   5   4    0.60    2.96
  12   5   4    5.61    3.69
  13   5   4   14.00    4.23
  13   5   4   11.73    3.58
  13   5   4    7.52    3.66
  14   5   4    4.26    3.80
  14   5   4   20.37    5.20
  14   5   4    7.51    3.54
  15   5   4    6.83    4.10
  15   5   4    9.16    4.41
  15   5   4   14.94    5.36
  13  -6  -4   -1.34    3.33
  13  -6  -4    5.10    4.19
  13  -6  -4    1.53    3.63
  12  -6  -4    2.13    3.92
  12  -6  -4    2.62    3.13
  12  -6  -4    0.93    2.66
  11  -6  -4    3.39    2.86
  11  -6  -4    1.27    2.63
  11  -6  -4    2.57    3.23
  10  -6  -4    1.21    2.69
  10  -6  -4    2.08    2.43
  10  -6  -4    3.02    2.43
   9  -6  -4    0.71    2.35
   9  -6  -4   -0.10    1.88
   8  -6  -4   11.32    2.72
   8  -6  -4    7.75    2.70
   7  -6  -4   62.56    4.70
   7  -6  -4   61.22    4.22
   6  -6  -4   41.04    3.83
   6  -6  -4   46.54    3.49
   5  -6  -4   22.60    2.57
   5  -6  -4   18.25    2.69
   4  -6  -4   14.99    2.08
   4  -6  -4   11.15    1.59
   4  -6  -4   21.32    2.77
   3  -6  -4   13.93    2.37
   3  -6  -4   16.91    2.15
   3  -6  -4   11.64    1.70
   2  -6  -4   29.96    3.82
   2  -6  -4   27.21    2.22
   2  -6  -4   33.83    2.74
  -2   6   4   35.40    3.01
   1  -6  -4    2.83    1.34
   1  -6  -4    2.33    1.43
   1  -6  -4    2.11    1.57
  -1   6   4    0.87    1.74
   0  -6  -4  272.11    9.47
   0  -6  -4  267.18    9.51
   0  -6  -4  268.54    9.58
   0   6   4  269.90    9.62
   0   6   4  281.12    9.54
  -1  -6  -4  167.46    6.63
  -1  -6  -4  169.66    6.56
  -1  -6  -4  174.75    6.48
  -1  -6  -4  171.23    6.49
   1   6   4  178.02    6.38
   1   6   4  170.87    6.53
   1   6   4  178.93    6.92
   1   6   4  169.39    6.50
  -2  -6  -4  189.46    7.22
  -2  -6  -4  182.26    6.95
  -2  -6  -4  190.02    6.91
   2   6   4  181.11    6.99
   2   6   4  179.77    7.26
  -3  -6  -4  109.47    5.21
  -3  -6  -4  113.89    4.73
  -3  -6  -4  105.72    4.83
   3   6   4  109.90    5.14
  -4  -6  -4   96.83    4.29
  -4  -6  -4  101.15    5.01
  -4  -6  -4   91.03    4.51
   4   6   4   97.11    4.82
  -5  -6  -4  168.54    7.06
  -5  -6  -4  163.20    6.34
   5   6   4  159.83    6.66
   5   6   4  159.03    6.82
  -6  -6  -4   33.31    2.68
  -6  -6  -4   21.79    2.74
   6   6   4   34.75    3.28
   6   6   4   27.25    3.03
  -7  -6  -4    4.64    2.15
   7   6   4    2.28    1.92
   7   6   4    5.32    2.24
  -8  -6  -4    8.68    2.49
   8   6   4    9.82    2.62
   8   6   4   17.62    2.90
   8   6   4   15.16    3.01
  -9  -6  -4    5.54    2.67
   9   6   4    7.54    2.63
   9   6   4    7.28    2.87
   9   6   4    5.37    2.66
 -10  -6  -4    4.68    2.92
  10   6   4    4.63    2.87
  10   6   4    3.96    2.85
  10   6   4   -0.17    2.56
 -11  -6  -4    9.64    3.47
  11   6   4    5.39    3.37
  11   6   4    2.74    2.80
  11   6   4    3.93    3.24
  12   6   4    7.96    3.52
  12   6   4    8.38    3.80
  12   6   4    5.01    3.24
  13   6   4   11.32    4.31
  13   6   4   10.28    4.02
  13   6   4    3.67    3.23
  14   6   4   24.00    5.16
  14   6   4   12.11    4.38
  14   6   4    5.79    3.77
  15   6   4   25.30    5.01
  13  -7  -4    1.22    2.99
  13  -7  -4   -4.27    4.22
  12  -7  -4    4.29    3.28
  12  -7  -4    2.48    3.90
  12  -7  -4    2.05    3.07
  11  -7  -4    4.63    2.84
  11  -7  -4    0.68    3.30
  11  -7  -4    0.19    2.85
  10  -7  -4   14.17    3.29
  10  -7  -4   11.20    3.59
   9  -7  -4   31.95    3.84
   9  -7  -4   23.90    3.92
   8  -7  -4   25.62    3.84
   8  -7  -4   39.16    3.93
   7  -7  -4   51.34    4.09
   7  -7  -4   59.54    4.57
   6  -7  -4   16.57    2.61
   6  -7  -4   15.11    2.80
   5  -7  -4    1.01    1.68
   5  -7  -4    6.41    2.48
   4  -7  -4    2.51    2.10
   4  -7  -4    2.42    1.69
   4  -7  -4    3.23    1.37
   3  -7  -4    3.30    1.51
   3  -7  -4    6.07    1.45
   2  -7  -4   12.63    1.99
   2  -7  -4    9.85    1.64
   1  -7  -4   -1.96    1.44
   1  -7  -4    0.98    1.42
   1  -7  -4    0.51    1.28
  -1   7   4   -0.10    1.73
   0  -7  -4  108.54    4.79
   0  -7  -4  108.75    4.70
  -1  -7  -4    3.91    1.70
  -1  -7  -4    0.14    1.41
  -1  -7  -4    0.28    1.25
   1   7   4    2.08    1.32
   1   7   4    1.37    1.63
  -2  -7  -4   17.50    2.08
  -2  -7  -4   22.99    2.49
   2   7   4   22.39    2.75
  -3  -7  -4   38.35    2.96
  -3  -7  -4   45.26    3.43
   3   7   4   47.27    3.38
  -4  -7  -4   32.51    2.67
  -4  -7  -4   33.42    3.15
   4   7   4   33.16    3.32
  -5  -7  -4   31.95    3.26
  -5  -7  -4   29.30    2.67
   5   7   4   28.44    3.23
  -6  -7  -4   40.85    3.79
  -6  -7  -4   43.43    3.24
   6   7   4   40.41    3.87
   6   7   4   47.90    4.10
  -7  -7  -4   16.16    2.83
   7   7   4   12.95    2.82
   7   7   4   12.48    2.69
  -8  -7  -4    0.36    2.19
   8   7   4    2.57    2.31
   8   7   4   -0.44    2.23
  -9  -7  -4    5.98    2.74
   9   7   4    7.49    2.99
   9   7   4   11.64    3.00
 -10  -7  -4   -4.22    2.81
  10   7   4   -0.44    2.94
  10   7   4   -0.43    2.69
 -11  -7  -4   19.84    4.07
  11   7   4   12.98    3.68
  11   7   4   11.48    3.49
  11   7   4   28.58    4.47
 -12  -7  -4   31.46    4.82
  12   7   4   33.64    4.93
  12   7   4   23.08    4.39
  12   7   4   22.70    4.41
  13   7   4   14.19    4.54
  13   7   4   22.01    4.82
  13   7   4   15.60    4.40
  14   7   4   10.79    4.94
  14   7   4    5.36    4.53
  14   7   4    9.90    4.29
  12  -8  -4   -2.14    2.52
  12  -8  -4    4.28    3.13
  12  -8  -4    0.22    4.16
  11  -8  -4    0.34    3.15
  11  -8  -4   -1.35    2.26
  10  -8  -4    0.19    3.10
  10  -8  -4    2.62    3.08
   9  -8  -4   12.96    3.23
   9  -8  -4   10.93    3.53
   8  -8  -4   39.86    4.09
   8  -8  -4   30.83    4.05
   7  -8  -4   31.96    3.99
   7  -8  -4   35.90    3.67
   6  -8  -4   14.58    2.64
   6  -8  -4   13.07    3.01
   5  -8  -4    6.08    2.50
   5  -8  -4    6.80    1.82
   5  -8  -4    7.47    2.12
   4  -8  -4   -1.05    1.38
   4  -8  -4    2.10    1.65
   4  -8  -4   -1.13    2.00
   3  -8  -4    4.29    1.79
   3  -8  -4    5.07    1.64
   2  -8  -4    1.39    1.58
   2  -8  -4   -0.70    1.34
   1  -8  -4   35.49    2.74
   1  -8  -4   39.42    3.02
   0  -8  -4   62.55    3.51
   0  -8  -4   64.32    3.70
   0   8   4   58.40    3.45
  -1  -8  -4  145.81    6.34
  -1  -8  -4  150.50    6.03
  -1  -8  -4  146.80    6.05
   1   8   4  145.00    6.51
  -2  -8  -4   40.30    2.84
  -2  -8  -4   42.67    3.04
  -2  -8  -4   42.72    3.41
   2   8   4   46.46    3.58
  -3  -8  -4   26.42    2.64
  -3  -8  -4   28.13    3.01
   3   8   4   32.01    3.29
  -4  -8  -4    4.53    2.03
  -4  -8  -4    2.96    1.70
   4   8   4    3.38    2.11
  -5  -8  -4   16.59    2.87
  -5  -8  -4   15.27    2.35
   5   8   4   14.26    2.85
  -6  -8  -4    5.54    2.36
  -6  -8  -4    6.55    2.13
   6   8   4   10.44    2.89
  -7  -8  -4   11.02    2.82
  -7  -8  -4    7.78    2.27
   7   8   4    5.26    2.61
   7   8   4    3.54    2.34
  -8  -8  -4    6.88    2.85
   8   8   4   -1.08    2.49
   8   8   4    3.46    2.70
  -9  -8  -4   13.85    3.30
   9   8   4    7.25    2.99
   9   8   4   16.12    3.61
 -10  -8  -4   -1.56    3.12
  10   8   4    7.24    3.37
  10   8   4    1.27    2.91
 -11  -8  -4   14.64    4.27
  11   8   4   15.00    3.84
  11   8   4   24.43    4.38
 -12  -8  -4    2.77    3.70
  12   8   4    3.52    3.83
  12   8   4    0.34    3.43
 -13  -8  -4    6.35    4.04
  13   8   4    6.98    4.19
  13   8   4    8.17    4.42
  14   8   4   12.42    4.87
  14   8   4   12.13    4.78
  12  -9  -4    8.15    4.54
  12  -9  -4    3.47    3.54
  12  -9  -4   11.21    3.49
  11  -9  -4   16.94    3.88
  11  -9  -4    6.09    3.67
  10  -9  -4    8.55    3.52
  10  -9  -4   14.31    3.89
   9  -9  -4   17.96    3.49
   9  -9  -4    4.90    3.02
   8  -9  -4    8.67    3.11
   8  -9  -4   13.68    3.22
   7  -9  -4    8.19    2.76
   7  -9  -4    5.15    2.87
   6  -9  -4    8.56    3.05
   6  -9  -4    7.62    2.64
   5  -9  -4    9.61    2.99
   5  -9  -4    4.61    1.82
   5  -9  -4    4.37    2.08
   4  -9  -4    5.17    1.99
   4  -9  -4    8.36    1.99
   3  -9  -4    2.80    1.69
   3  -9  -4    0.96    1.79
   2  -9  -4    0.03    1.63
   2  -9  -4    4.15    1.76
   1  -9  -4   -1.92    1.47
   1  -9  -4    2.02    1.81
   0  -9  -4   33.63    3.18
   0  -9  -4   42.45    3.31
   0  -9  -4   35.62    2.93
  -1  -9  -4   26.42    2.74
  -1  -9  -4   23.57    2.54
  -1  -9  -4   25.97    2.96
  -2  -9  -4   42.93    3.14
  -2  -9  -4   43.24    3.71
  -2  -9  -4   37.57    3.15
   2   9   4   47.10    3.96
  -3  -9  -4   -0.07    1.96
  -3  -9  -4    1.76    1.72
   3   9   4    4.21    2.28
  -4  -9  -4    2.25    2.08
  -4  -9  -4    1.99    1.83
   4   9   4    3.92    2.48
  -5  -9  -4   -0.45    1.84
  -5  -9  -4    0.24    2.14
   5   9   4    1.65    2.39
  -6  -9  -4    2.21    2.48
  -6  -9  -4   -2.57    1.94
   6   9   4    0.12    2.64
  -7  -9  -4   -1.25    2.38
  -7  -9  -4   -0.04    2.28
   7   9   4   -1.25    2.74
  -8  -9  -4    9.29    3.13
  -8  -9  -4    9.92    2.83
   8   9   4   12.94    3.22
   8   9   4   12.43    3.45
  -9  -9  -4   17.22    4.06
   9   9   4   14.42    3.61
   9   9   4    7.87    3.38
 -10  -9  -4    6.32    3.65
  10   9   4    7.19    3.50
  10   9   4   -0.11    3.22
 -11  -9  -4   10.48    4.26
  11   9   4   14.89    4.10
  11   9   4   11.51    3.86
 -12  -9  -4    1.00    4.06
  12   9   4    0.55    3.47
  12   9   4    5.00    4.11
 -13  -9  -4    2.74    4.16
  13   9   4    5.90    4.43
  13   9   4    1.48    4.20
  11 -10  -4   -6.22    3.44
  11 -10  -4    1.46    3.37
  10 -10  -4   -0.47    3.39
  10 -10  -4    4.87    3.35
   9 -10  -4    1.19    2.90
   9 -10  -4   -1.64    3.10
   8 -10  -4    3.03    2.81
   8 -10  -4    4.59    3.03
   7 -10  -4   -1.03    2.53
   7 -10  -4   -1.62    3.04
   6 -10  -4    4.91    2.11
   6 -10  -4    5.15    2.91
   6 -10  -4    3.27    2.61
   5 -10  -4    4.66    2.14
   5 -10  -4    3.49    2.82
   5 -10  -4   11.05    2.55
   4 -10  -4   -2.99    1.97
   4 -10  -4    2.95    2.00
   3 -10  -4    3.80    1.88
   3 -10  -4    2.00    2.17
   2 -10  -4   -1.26    1.86
   2 -10  -4    4.59    1.86
   1 -10  -4   14.28    2.58
   1 -10  -4   10.12    2.15
   0 -10  -4   16.21    2.56
   0 -10  -4   19.73    2.71
   0 -10  -4   13.44    2.23
  -1 -10  -4   44.41    3.79
  -1 -10  -4   42.50    3.43
  -1 -10  -4   41.57    3.39
  -2 -10  -4   10.85    2.23
  -2 -10  -4   12.73    2.62
  -2 -10  -4    8.54    2.07
   2  10   4    8.46    2.72
  -3 -10  -4    5.08    2.06
  -3 -10  -4    2.56    2.38
   3  10   4    3.95    2.63
  -4 -10  -4    3.03    2.03
  -4 -10  -4    1.33    2.31
   4  10   4    0.36    2.50
  -5 -10  -4    0.84    2.41
  -5 -10  -4   -0.33    2.07
   5  10   4   -1.00    2.47
  -6 -10  -4    0.09    2.40
  -6 -10  -4    7.68    2.95
   6  10   4    1.13    2.82
  -7 -10  -4    2.04    2.96
  -7 -10  -4   -0.82    2.43
   7  10   4    3.99    3.08
  -8 -10  -4    4.44    2.83
  -8 -10  -4    7.75    3.24
   8  10   4    1.53    3.20
  -9 -10  -4   42.43    5.30
   9  10   4   51.83    5.50
   9  10   4   42.36    5.11
 -10 -10  -4   -5.44    3.42
  10  10   4    4.71    3.48
  10  10   4   -1.26    3.44
 -11 -10  -4    1.06    4.05
  11  10   4    0.87    3.66
  11  10   4    1.48    3.59
 -12 -10  -4    6.87    4.66
  12  10   4    3.01    4.05
  12  10   4    7.54    4.34
  10 -11  -4    5.02    3.65
  10 -11  -4    9.05    3.65
   9 -11  -4    0.79    3.18
   9 -11  -4    0.32    3.22
   8 -11  -4    1.92    3.33
   8 -11  -4    2.36    3.08
   7 -11  -4    8.29    3.44
   7 -11  -4    0.20    2.29
   7 -11  -4    0.41    3.10
   6 -11  -4    6.41    3.33
   6 -11  -4    6.17    2.44
   6 -11  -4    6.67    2.89
   5 -11  -4   11.07    2.63
   5 -11  -4    6.88    2.75
   4 -11  -4    2.04    2.17
   4 -11  -4    6.18    2.54
   3 -11  -4    0.48    2.03
   3 -11  -4    1.35    2.42
   2 -11  -4   -0.91    2.17
   2 -11  -4    1.55    1.96
   1 -11  -4    3.97    2.02
   1 -11  -4    3.11    2.31
   0 -11  -4   45.55    4.03
   0 -11  -4   35.88    3.36
   0 -11  -4   36.13    3.74
  -1 -11  -4   33.63    3.35
  -1 -11  -4   33.76    3.41
  -1 -11  -4   29.92    3.72
  -2 -11  -4    5.43    2.27
  -2 -11  -4   11.83    2.93
  -2 -11  -4   12.85    2.55
   2  11   4   12.02    3.24
  -3 -11  -4   -1.52    1.89
  -3 -11  -4   -0.80    2.60
  -3 -11  -4    2.78    2.26
   3  11   4    1.77    2.82
  -4 -11  -4    2.37    2.67
  -4 -11  -4    3.48    2.38
   4  11   4    4.66    3.02
  -5 -11  -4    5.44    2.61
  -5 -11  -4    6.78    2.93
   5  11   4    7.24    3.06
  -6 -11  -4    9.70    3.33
  -6 -11  -4   10.74    2.97
   6  11   4    7.14    3.23
  -7 -11  -4   29.00    4.41
  -7 -11  -4   31.76    3.91
   7  11   4   22.96    4.01
  -8 -11  -4   56.75    4.86
  -8 -11  -4   56.43    5.68
   8  11   4   48.46    5.32
  -9 -11  -4   26.12    4.69
   9  11   4   21.31    4.55
 -10 -11  -4   44.93    5.96
  10  11   4   40.09    5.40
 -11 -11  -4    6.18    4.64
  11  11   4    0.30    4.18
  11  11   4   -0.03    3.65
   9 -12  -4    0.73    3.32
   9 -12  -4    0.72    3.59
   8 -12  -4    0.47    3.47
   8 -12  -4    0.07    3.24
   8 -12  -4    0.73    2.53
   7 -12  -4    3.76    3.49
   7 -12  -4   -1.65    2.46
   7 -12  -4   -1.10    3.21
   6 -12  -4   11.47    3.27
   6 -12  -4    5.41    3.29
   6 -12  -4    6.84    2.75
   5 -12  -4   11.64    2.87
   5 -12  -4   14.82    3.30
   4 -12  -4   21.69    3.67
   4 -12  -4   20.69    3.12
   3 -12  -4   18.33    3.04
   3 -12  -4   24.97    3.77
   2 -12  -4   -0.14    2.23
   2 -12  -4    1.29    2.56
   1 -12  -4   18.35    3.15
   1 -12  -4   19.66    3.32
   1 -12  -4   30.14    3.75
   0 -12  -4   16.66    3.05
   0 -12  -4    9.95    2.76
   0 -12  -4    7.02    2.44
  -1 -12  -4   15.69    2.86
  -1 -12  -4   14.66    2.88
  -1 -12  -4   10.09    2.99
  -2 -12  -4    1.62    2.63
  -2 -12  -4    4.27    2.44
  -2 -12  -4    2.30    2.30
  -3 -12  -4    2.53    2.55
  -3 -12  -4    4.30    2.42
  -3 -12  -4    5.58    2.89
   3  12   4    1.85    3.06
  -4 -12  -4    6.43    2.81
  -4 -12  -4   13.76    3.50
   4  12   4    6.83    3.24
  -5 -12  -4    3.81    2.76
  -5 -12  -4   -1.76    2.77
   5  12   4    3.13    3.32
  -6 -12  -4    0.84    3.21
  -6 -12  -4   -0.55    2.84
   6  12   4    3.83    3.24
  -7 -12  -4    0.35    3.48
  -7 -12  -4    4.24    3.14
   7  12   4    6.22    3.59
  -8 -12  -4    1.84    3.66
  -8 -12  -4   -1.42    3.24
   8  12   4   -3.16    3.40
  -9 -12  -4   31.95    4.29
  -9 -12  -4   26.64    5.25
   9  12   4   41.49    5.41
 -10 -12  -4    4.31    4.19
  10  12   4    4.92    4.34
   8 -13  -4    2.72    3.77
   8 -13  -4    1.17    2.88
   8 -13  -4   -1.36    3.91
   7 -13  -4   16.58    4.40
   7 -13  -4    5.81    3.71
   7 -13  -4    1.62    2.87
   6 -13  -4    3.06    2.74
   6 -13  -4    7.95    3.41
   6 -13  -4   -0.02    3.16
   5 -13  -4    0.05    2.94
   5 -13  -4   -2.23    2.59
   4 -13  -4   -1.85    2.56
   4 -13  -4   -1.52    3.26
   3 -13  -4   -0.51    3.03
   3 -13  -4    1.48    2.76
   2 -13  -4   -0.44    2.42
   2 -13  -4    2.63    3.01
   1 -13  -4    3.44    2.58
   1 -13  -4    1.94    2.82
   1 -13  -4    7.62    2.87
   0 -13  -4   19.48    3.16
   0 -13  -4   19.11    3.46
   0 -13  -4   19.88    3.63
  -1 -13  -4    7.11    3.05
  -1 -13  -4    1.57    2.71
  -1 -13  -4    2.90    2.61
  -2 -13  -4    1.85    2.62
  -2 -13  -4    0.32    2.48
  -2 -13  -4    4.79    2.99
  -3 -13  -4    4.81    3.16
  -3 -13  -4    3.46    2.57
  -3 -13  -4    6.01    3.09
  -4 -13  -4   11.46    2.86
  -4 -13  -4   11.07    3.19
  -4 -13  -4   10.16    3.49
   4  13   4   14.91    3.80
  -5 -13  -4   18.10    3.62
  -5 -13  -4   24.38    4.20
   5  13   4   17.83    4.07
  -6 -13  -4    7.94    3.69
  -6 -13  -4   13.30    3.71
   6  13   4    9.42    3.79
  -7 -13  -4   22.05    4.18
  -7 -13  -4   27.50    4.77
   7  13   4   24.22    4.71
  -8 -13  -4   25.73    5.08
  -8 -13  -4   23.64    4.49
   8  13   4   15.46    4.28
  -9 -13  -4    7.80    4.01
  -9 -13  -4   -0.35    4.32
   9  13   4    5.83    4.13
   7 -14  -4   14.92    4.78
   7 -14  -4    8.09    4.00
   7 -14  -4   11.58    3.57
   6 -14  -4   15.13    4.26
   6 -14  -4   17.29    3.62
   6 -14  -4   19.81    4.61
   5 -14  -4   21.87    4.61
   5 -14  -4   29.53    4.04
   4 -14  -4   16.79    4.33
   4 -14  -4   18.45    3.63
   3 -14  -4    8.50    3.15
   3 -14  -4    7.83    3.91
   2 -14  -4    3.12    2.98
   2 -14  -4    2.46    3.59
   1 -14  -4    1.24    3.36
   1 -14  -4    4.95    3.16
   1 -14  -4    3.95    2.80
   0 -14  -4    5.55    2.86
   0 -14  -4    2.99    3.06
   0 -14  -4   11.97    3.70
  -1 -14  -4    6.57    3.26
  -1 -14  -4    9.18    3.20
  -1 -14  -4    5.91    3.12
  -2 -14  -4    9.28    3.33
  -2 -14  -4    3.97    3.02
  -2 -14  -4    3.33    3.13
  -3 -14  -4    4.39    2.88
  -3 -14  -4    2.73    3.22
  -3 -14  -4    4.52    3.44
  -4 -14  -4    4.01    3.35
  -4 -14  -4   14.62    3.84
  -4 -14  -4    2.09    2.85
  -5 -14  -4    1.56    2.78
  -5 -14  -4    2.31    3.54
  -5 -14  -4    0.29    3.37
   5  14   4    0.82    3.71
  -6 -14  -4    1.45    2.83
  -6 -14  -4    0.03    3.53
  -6 -14  -4    6.18    3.94
   6  14   4    0.37    3.53
  -7 -14  -4   -1.78    2.85
  -7 -14  -4   -5.92    3.49
  -7 -14  -4   -0.42    3.83
   7  14   4    1.14    3.90
  -8 -14  -4    4.75    4.11
  -8 -14  -4   -1.11    4.00
   5 -15  -4   -4.19    4.40
   5 -15  -4    1.67    3.38
   4 -15  -4    1.49    4.45
   4 -15  -4    1.60    3.27
   3 -15  -4    0.79    4.34
   3 -15  -4    1.44    3.10
   2 -15  -4    0.17    3.75
   2 -15  -4   -3.45    3.04
   1 -15  -4   -0.01    3.01
   1 -15  -4    3.30    3.29
   1 -15  -4    4.89    3.87
   0 -15  -4    1.43    3.08
   0 -15  -4    2.40    3.71
   0 -15  -4    7.53    3.49
  -1 -15  -4   -0.86    3.04
  -1 -15  -4    2.06    3.29
  -1 -15  -4    2.46    3.32
  -2 -15  -4    4.28    3.43
  -2 -15  -4    4.58    3.31
  -2 -15  -4    4.37    3.60
  -3 -15  -4    3.50    3.66
  -3 -15  -4    3.15    3.40
  -3 -15  -4    2.59    3.71
  -4 -15  -4   17.28    4.40
  -4 -15  -4   14.58    3.90
  -4 -15  -4    6.54    3.50
  -5 -15  -4    2.95    3.73
  -5 -15  -4    2.00    3.78
  -5 -15  -4    5.87    3.36
  -6 -15  -4    2.08    4.04
   2 -16  -4    1.86    3.36
   1 -16  -4   -0.89    3.48
   1 -16  -4   -3.27    3.60
   1 -16  -4    7.18    4.55
   0 -16  -4   -2.46    4.02
   0 -16  -4    3.38    3.42
   0 -16  -4    5.80    3.66
  -1 -16  -4   -0.44    3.45
  -1 -16  -4   -0.14    3.56
  -1 -16  -4   -0.02    3.61
  -2 -16  -4   -1.41    3.87
  -2 -16  -4    2.54    3.72
  -2 -12   5    7.80    3.97
  -1 -12   5   -5.99    3.79
  -1 -12   5    6.13    3.67
   0 -12   5   -0.19    3.39
   0 -12   5   -0.49    3.76
   1 -12   5    7.18    3.70
   1 -12   5    4.33    3.58
   2 -12   5    2.99    3.92
   2 -12   5    6.42    3.64
   3 -12   5    4.68    4.01
   3 -12   5    7.24    3.44
   4 -12   5   -1.11    3.72
   4 -12   5    3.17    3.39
   5 -12   5    8.65    4.11
   5 -12   5    5.72    3.62
   6 -12   5    2.49    3.72
   6 -12   5    3.07    4.23
   6 -12   5    0.59    3.45
   7 -12   5    4.26    3.69
   7 -12   5    7.87    3.94
  -4 -11   5   -5.35    4.65
  -4 -11   5    6.64    4.04
  -4 -11   5   -2.70    3.80
  -3 -11   5    6.62    3.77
  -3 -11   5    5.97    3.55
  -3 -11   5    2.78    3.45
  -2 -11   5    6.85    3.33
  -2 -11   5   -0.55    3.17
  -2 -11   5    0.13    3.76
  -1 -11   5    0.82    3.71
  -1 -11   5   -1.03    3.05
   0 -11   5    1.82    3.28
   0 -11   5    2.49    3.07
   1 -11   5   -1.00    3.19
   1 -11   5   -2.82    2.91
   2 -11   5    8.57    3.77
   2 -11   5    6.10    3.12
   3 -11   5   15.09    3.93
   3 -11   5    6.14    3.31
   4 -11   5   14.99    3.99
   4 -11   5    7.24    3.41
   5 -11   5    5.45    3.45
   5 -11   5    7.22    3.67
   6 -11   5    0.85    3.26
   6 -11   5    5.15    3.52
   7 -11   5    3.24    3.58
   7 -11   5    9.70    4.10
   7 -11   5   10.49    3.78
   8 -11   5    4.14    3.53
   8 -11   5    8.16    3.73
   8 -11   5    1.47    3.96
   9 -11   5   -5.61    3.09
   9 -11   5   -0.72    3.41
   9 -11   5   -0.78    3.93
   9 -11   5    4.07    4.24
  -6 -10   5   18.33    5.79
  -6 -10   5    1.34    3.98
  -6 -10   5    4.85    3.91
  -5 -10   5   -2.66    4.61
  -5 -10   5   -5.10    3.35
  -5 -10   5   -0.04    3.66
  -4 -10   5    3.32    3.50
  -4 -10   5    6.50    3.36
  -4 -10   5    1.29    4.42
  -3 -10   5    0.56    3.56
  -3 -10   5    5.15    3.23
  -3 -10   5   12.42    3.31
  -2 -10   5   -4.61    2.78
  -2 -10   5   -7.64    3.05
  -2 -10   5    3.90    3.04
  -1 -10   5    2.71    2.98
  -1 -10   5    1.14    3.01
  -1 -10   5    0.42    2.58
   0 -10   5    1.31    2.98
   0 -10   5    5.17    2.97
   1 -10   5    1.34    3.17
   1 -10   5   11.17    3.24
   2 -10   5   -0.82    2.77
   2 -10   5    5.56    3.30
   3 -10   5    5.77    2.82
   3 -10   5    7.55    3.22
   4 -10   5    6.51    3.17
   4 -10   5    4.60    2.83
   5 -10   5    2.60    2.80
   5 -10   5    1.01    3.08
   6 -10   5    5.29    3.09
   6 -10   5    1.72    3.24
   7 -10   5    7.81    3.54
   7 -10   5    4.09    3.22
   7 -10   5   -0.26    3.21
   8 -10   5    6.50    3.46
   8 -10   5   -0.12    3.25
   8 -10   5   -1.14    2.94
   8 -10   5   -0.96    3.69
   9 -10   5    4.30    3.21
   9 -10   5    8.66    3.15
   9 -10   5   -2.42    3.11
   9 -10   5   -1.74    3.59
   9 -10   5   -5.11    3.13
  10 -10   5    5.05    3.21
  10 -10   5   -2.04    3.24
  10 -10   5    1.85    3.82
  10 -10   5    7.85    3.27
  10 -10   5    0.04    3.50
   7   9  -5    2.69    4.34
  -7  -9   5    4.63    5.07
  -7  -9   5    3.59    4.04
   6   9  -5   -3.62    3.87
  -6  -9   5    5.21    3.52
  -6  -9   5    0.18    3.67
  -6  -9   5    3.21    4.61
  -5  -9   5    1.48    3.14
  -5  -9   5    6.92    4.43
  -5  -9   5   -1.58    3.28
  -4  -9   5    0.33    3.07
  -4  -9   5    3.80    3.16
  -4  -9   5    2.06    3.19
  -3  -9   5   -3.59    3.06
  -3  -9   5   -0.11    2.71
  -3  -9   5    4.99    3.01
  -2  -9   5   -0.32    2.73
  -2  -9   5    1.38    2.76
  -2  -9   5   -1.63    3.02
  -1  -9   5    1.19    2.57
  -1  -9   5    0.75    2.59
  -1  -9   5    6.78    2.70
   0  -9   5   30.55    3.70
   0  -9   5   35.23    3.74
   0  -9   5   29.92    4.06
   1  -9   5    6.81    3.05
   1  -9   5    5.10    2.67
   2  -9   5   29.73    3.62
   2  -9   5   36.73    4.33
   3  -9   5   26.69    3.37
   3  -9   5   25.28    3.79
   4  -9   5   12.34    3.36
   4  -9   5   11.15    2.81
   5  -9   5    2.53    2.55
   5  -9   5   -2.02    2.79
   6  -9   5   15.03    3.41
   6  -9   5    7.87    3.00
   7  -9   5    5.16    2.88
   7  -9   5    4.99    2.78
   8  -9   5    0.10    2.71
   8  -9   5   -1.82    3.20
   8  -9   5    2.90    2.85
   8  -9   5    5.30    2.85
   9  -9   5    4.96    2.98
   9  -9   5   -2.09    2.69
   9  -9   5    5.37    3.66
   9  -9   5    2.13    3.07
   9  -9   5    1.14    2.93
  10  -9   5   21.81    4.27
  10  -9   5   15.87    3.73
  10  -9   5   14.22    3.54
  10  -9   5   21.32    3.83
  10  -9   5   14.47    3.78
  11  -9   5   16.82    3.73
  11  -9   5   14.96    3.60
  11  -9   5   22.68    4.12
  11  -9   5   10.39    3.38
  12  -9   5    5.72    3.68
  12  -9   5    4.39    3.31
   8   8  -5    9.39    4.67
  -8  -8   5   15.01    5.04
  -8  -8   5   12.62    4.73
   7   8  -5    1.97    4.10
  -7  -8   5    6.28    4.69
  -7  -8   5    2.87    3.60
   6   8  -5    4.74    3.86
  -6  -8   5    7.12    3.52
  -6  -8   5    8.79    4.36
   5   8  -5    7.38    3.74
  -5  -8   5    4.61    3.41
  -5  -8   5    9.63    4.03
  -5  -8   5    8.78    3.30
  -4  -8   5   -2.78    2.81
  -4  -8   5   -3.29    2.64
  -4  -8   5    1.44    2.94
  -3  -8   5    3.47    2.86
  -3  -8   5    3.94    2.75
  -3  -8   5    0.69    2.59
  -2  -8   5   11.28    2.76
  -2  -8   5    7.12    2.83
  -2  -8   5   12.67    3.00
  -1  -8   5   16.32    3.15
  -1  -8   5   18.63    3.13
  -1  -8   5   11.44    2.65
   0  -8   5    2.04    2.17
   0  -8   5    4.25    2.30
   0  -8   5   -1.14    2.38
   1  -8   5    9.45    2.49
   1  -8   5    6.72    2.31
   1  -8   5    5.43    2.60
   2  -8   5    4.93    2.48
   2  -8   5    1.48    2.15
   2  -8   5    3.57    2.17
   3  -8   5    2.77    2.73
   3  -8   5    5.29    2.42
   3  -8   5    3.83    2.31
   4  -8   5    6.06    2.66
   4  -8   5    4.81    2.45
   5  -8   5    9.26    2.80
   5  -8   5    2.31    2.44
   6  -8   5    5.95    2.66
   6  -8   5    3.02    2.51
   7  -8   5    3.39    2.79
   7  -8   5    3.70    2.30
   7  -8   5    0.61    2.41
   8  -8   5    3.27    2.59
   8  -8   5    1.95    2.90
   8  -8   5    4.42    2.56
   8  -8   5    4.04    2.79
   8  -8   5   -2.77    2.46
   9  -8   5    8.79    3.35
   9  -8   5    9.05    2.93
   9  -8   5    5.88    2.68
   9  -8   5   10.32    2.88
   9  -8   5   13.59    3.10
  10  -8   5   22.69    3.70
  10  -8   5   17.20    3.41
  10  -8   5    8.96    3.19
  10  -8   5   17.82    4.20
  10  -8   5   20.44    3.34
  11  -8   5   24.29    3.72
  11  -8   5   37.69    5.19
  11  -8   5   22.37    4.33
  11  -8   5   20.11    3.92
  11  -8   5   25.97    4.15
  11  -8   5   33.34    4.27
  12  -8   5   14.01    4.04
  12  -8   5   21.04    5.01
  12  -8   5   21.21    4.51
  12  -8   5   15.18    3.84
  12  -8   5   16.11    3.72
  13  -8   5   15.82    3.85
  13  -8   5   30.78    4.82
   9   7  -5    3.02    4.52
  -9  -7   5   -6.21    4.49
  -9  -7   5   -1.79    4.19
   8   7  -5    6.30    4.28
  -8  -7   5   -3.75    3.48
  -8  -7   5    7.27    4.19
   7   7  -5    1.54    3.73
  -7  -7   5    3.65    3.57
  -7  -7   5    1.82    4.26
   6   7  -5    5.52    3.78
  -6  -7   5    7.07    3.90
  -6  -7   5    5.75    3.33
   5   7  -5    0.54    3.44
  -5  -7   5    3.48    3.01
  -5  -7   5    2.10    3.00
  -5  -7   5    0.52    2.60
   4   7  -5    0.19    3.24
  -4  -7   5    1.18    2.48
  -4  -7   5   -2.69    2.51
  -4  -7   5    1.53    2.67
  -3  -7   5    6.59    2.62
  -3  -7   5    5.08    2.43
  -3  -7   5    3.21    2.64
  -2  -7   5   10.56    2.74
  -2  -7   5   19.05    3.21
  -2  -7   5   20.55    2.89
  -1  -7   5   12.53    2.83
  -1  -7   5    8.77    2.40
  -1  -7   5   11.01    2.34
   0  -7   5   40.06    3.63
   0  -7   5   31.42    3.14
   0  -7   5   31.53    3.54
   1  -7   5    9.72    2.23
   1  -7   5   11.83    2.53
   1  -7   5   13.62    2.43
   2  -7   5   15.32    2.55
   2  -7   5   17.84    2.96
   2  -7   5   12.36    2.34
   3  -7   5    2.24    2.11
   3  -7   5   -0.93    2.09
   3  -7   5    1.98    1.90
   4  -7   5    5.10    2.29
   4  -7   5    1.16    1.91
   4  -7   5    5.85    2.19
   4  -7   5    1.56    1.89
   5  -7   5   18.33    2.80
   5  -7   5   22.02    2.91
   5  -7   5   24.67    3.31
   6  -7   5    4.42    2.30
   6  -7   5    5.99    2.58
   6  -7   5    1.15    2.20
   7  -7   5   30.96    3.85
   7  -7   5   27.07    3.15
   7  -7   5   25.27    3.52
   7  -7   5   23.62    3.12
   8  -7   5   13.01    2.82
   8  -7   5   16.11    3.00
   8  -7   5    7.12    2.77
   8  -7   5    4.54    2.80
   8  -7   5    8.62    2.76
   8  -7   5    9.74    2.75
   9  -7   5    6.00    2.56
   9  -7   5    9.39    2.97
   9  -7   5   15.15    2.97
   9  -7   5    9.60    2.79
   9  -7   5    7.42    3.12
  10  -7   5   36.22    4.43
  10  -7   5   35.78    3.63
  10  -7   5   32.56    3.93
  10  -7   5   32.68    4.36
  10  -7   5   24.02    3.66
  10  -7   5   35.07    4.75
  11  -7   5    1.86    2.95
  11  -7   5    1.38    2.65
  11  -7   5    2.35    3.40
  11  -7   5   -0.70    3.23
  11  -7   5    2.81    2.85
  12  -7   5   -0.78    2.82
  12  -7   5   -0.55    3.77
  12  -7   5    1.47    3.26
  12  -7   5   -4.03    3.38
  12  -7   5    1.57    3.04
  13  -7   5    3.42    3.72
  13  -7   5    2.41    3.07
  13  -7   5   -0.36    4.70
  13  -7   5   -0.57    3.39
  13  -7   5    5.75    4.55
  10   6  -5    7.68    4.72
 -10  -6   5    4.61    4.81
 -10  -6   5    2.08    4.54
   9   6  -5    5.11    4.14
  -9  -6   5    1.52    4.11
  -9  -6   5    3.18    4.30
   8   6  -5   -3.31    3.50
  -8  -6   5   -2.68    3.27
  -8  -6   5    0.65    3.77
   7   6  -5    4.62    3.80
  -7  -6   5    8.74    3.56
  -7  -6   5    2.81    3.98
   6   6  -5    0.59    3.31
  -6  -6   5   -6.07    3.12
  -6  -6   5    6.71    3.13
   5   6  -5    6.71    3.41
  -5  -6   5   12.31    3.09
  -5  -6   5   10.83    3.06
   4   6  -5   14.50    3.45
  -4  -6   5    9.58    2.96
  -4  -6   5   19.98    2.90
  -4  -6   5   18.26    3.20
   3   6  -5   48.58    4.73
  -3  -6   5   56.42    4.73
  -3  -6   5   56.11    4.07
  -3  -6   5   60.58    4.72
  -2  -6   5   18.24    2.55
  -2  -6   5   13.46    2.80
  -2  -6   5   17.69    2.80
  -1  -6   5   80.13    4.85
  -1  -6   5   73.33    5.05
  -1  -6   5   79.32    4.43
   0  -6   5    3.49    1.89
   0  -6   5    0.71    1.70
   0  -6   5    6.80    2.16
   1  -6   5    8.34    1.87
   1  -6   5    8.59    2.08
   1  -6   5    5.00    2.13
   2  -6   5    4.90    2.10
   2  -6   5    1.93    1.85
   2  -6   5    2.25    1.63
   3  -6   5    5.40    2.08
   3  -6   5   -1.26    1.54
   3  -6   5    2.09    1.76
   4  -6   5   -0.05    1.65
   4  -6   5    4.10    1.89
   4  -6   5    2.16    2.09
   5  -6   5    2.07    1.76
   5  -6   5    7.94    2.48
   5  -6   5    8.01    2.26
   6  -6   5   42.03    3.30
   6  -6   5   30.56    3.40
   6  -6   5   34.88    3.10
   6  -6   5   38.35    3.91
   7  -6   5    0.61    2.57
   7  -6   5   -0.24    1.97
   7  -6   5    6.61    2.44
   7  -6   5   -0.97    1.92
   8  -6   5   -0.87    2.34
   8  -6   5    2.96    2.13
   8  -6   5    5.22    2.24
   8  -6   5    3.05    2.23
   8  -6   5   -0.97    2.36
   8  -6   5    3.28    2.23
   8  -6   5   -3.60    2.82
   9  -6   5   51.75    4.88
   9  -6   5   54.72    4.41
   9  -6   5   52.75    4.41
   9  -6   5   58.12    4.94
   9  -6   5   59.91    4.21
   9  -6   5   54.51    4.92
  10  -6   5   22.51    3.51
  10  -6   5   30.54    4.13
  10  -6   5   19.82    3.24
  10  -6   5   21.94    3.45
  10  -6   5   26.78    3.84
  11  -6   5    8.17    2.85
  11  -6   5   11.28    3.30
  11  -6   5   10.29    3.51
  11  -6   5   13.06    3.90
  11  -6   5    9.91    3.07
  12  -6   5   12.85    3.25
  12  -6   5   10.47    3.37
  12  -6   5   16.35    3.62
  12  -6   5   12.24    4.25
  13  -6   5    2.77    3.20
  13  -6   5    2.50    4.11
  13  -6   5    1.31    2.81
  13  -6   5    4.35    3.64
  14  -6   5    1.34    3.44
  14  -6   5    0.00    4.58
  14  -6   5    3.96    3.44
  10   5  -5   -1.25    3.96
 -10  -5   5    3.95    4.15
 -10  -5   5    0.21    4.24
   9   5  -5    5.72    4.03
   9   5  -5    0.03    3.63
  -9  -5   5   -1.51    3.87
  -9  -5   5   -4.05    3.87
   8   5  -5   -1.63    2.88
   8   5  -5    1.94    3.79
  -8  -5   5    0.96    3.47
  -8  -5   5   -0.56    3.43
   7   5  -5    4.60    2.83
   7   5  -5    0.03    3.36
  -7  -5   5    4.58    3.57
  -7  -5   5    1.29    2.92
   6   5  -5    4.43    3.25
  -6  -5   5    3.32    3.13
  -6  -5   5    7.10    3.15
   5   5  -5   12.34    3.36
  -5  -5   5   13.62    3.00
  -5  -5   5   15.09    3.14
   4   5  -5   36.09    3.99
  -4  -5   5   36.32    3.86
  -4  -5   5   49.16    3.49
  -4  -5   5   49.23    4.22
   3   5  -5    5.61    2.62
  -3  -5   5    2.65    2.06
  -3  -5   5    5.28    2.38
  -3  -5   5    3.73    1.88
   2   5  -5   41.26    3.93
  -2  -5   5   48.20    3.22
  -2  -5   5   40.49    3.66
  -2  -5   5   25.25    2.91
  -1  -5   5   38.82    3.40
  -1  -5   5   32.86    3.22
   0  -5   5    5.44    2.10
   0  -5   5   13.91    2.23
   1  -5   5    2.09    1.61
   1  -5   5    4.18    1.88
   2  -5   5    6.18    1.99
   2  -5   5    4.42    1.57
   3  -5   5   -1.33    1.62
   3  -5   5    0.67    1.69
   4  -5   5   38.94    3.33
   4  -5   5   38.71    3.62
   5  -5   5   45.76    3.71
   5  -5   5   46.94    3.03
   5  -5   5   41.47    3.83
   6  -5   5   38.45    3.84
   6  -5   5   41.28    3.35
   6  -5   5   46.11    3.84
   7  -5   5   42.39    3.51
   7  -5   5   42.65    4.09
   7  -5   5   43.95    3.47
   7  -5   5   44.33    4.04
   7  -5   5   44.10    3.86
   8  -5   5   53.40    4.52
   8  -5   5   46.91    4.28
   8  -5   5   51.99    3.94
   8  -5   5   52.65    3.86
   8  -5   5   48.90    4.33
   9  -5   5   -4.57    1.66
   9  -5   5   -0.23    1.96
   9  -5   5   -0.54    2.51
   9  -5   5   -2.85    2.44
   9  -5   5   -3.29    1.99
  10  -5   5   12.23    2.77
  10  -5   5    6.92    2.48
  10  -5   5   13.67    3.46
  11  -5   5    1.12    3.33
  11  -5   5    0.04    2.33
  11  -5   5    2.52    2.64
  12  -5   5    2.09    2.80
  12  -5   5    5.48    3.55
  12  -5   5    4.15    2.61
  13  -5   5    5.24    3.11
  13  -5   5    3.25    3.91
  13  -5   5    3.53    3.11
  14  -5   5   -5.02    3.80
  14  -5   5   -4.11    3.16
  14  -5   5    2.94    3.37
  11   4  -5    6.26    4.37
  11   4  -5    8.48    5.53
 -11  -4   5   10.90    4.12
  10   4  -5   -1.09    3.67
  10   4  -5    0.57    3.25
 -10  -4   5    3.79    4.03
 -10  -4   5    3.79    4.32
   9   4  -5    4.14    3.67
   9   4  -5    3.23    2.92
  -9  -4   5    4.30    3.81
  -9  -4   5   -1.54    3.63
   8   4  -5    5.60    3.60
   8   4  -5   12.09    3.06
  -8  -4   5    7.51    3.57
  -8  -4   5    3.75    3.25
   7   4  -5   24.54    4.11
   7   4  -5   19.28    3.20
  -7  -4   5   27.31    4.02
  -7  -4   5   33.40    4.46
   6   4  -5   20.44    3.70
   6   4  -5   21.01    2.89
  -6  -4   5   18.39    3.52
  -6  -4   5   27.78    3.92
   5   4  -5    3.97    2.72
  -5  -4   5    5.69    2.53
  -5  -4   5    4.44    2.51
   4   4  -5   73.19    5.00
  -4  -4   5   72.45    4.96
  -4  -4   5   80.75    5.10
  -4  -4   5   81.69    4.14
   3   4  -5   32.71    3.51
  -3  -4   5   39.92    3.55
  -3  -4   5   28.93    3.12
   2   4  -5   20.82    2.77
  -2  -4   5   25.24    2.85
  -2  -4   5   30.03    3.12
   1   4  -5   37.20    3.33
  -1  -4   5   28.15    2.87
  -1  -4   5   37.23    3.21
   0  -4   5   11.01    2.04
   0  -4   5   11.37    2.05
   1  -4   5    3.03    1.76
   1  -4   5    1.67    1.49
   1  -4   5   -1.25    1.70
   2  -4   5   -0.15    1.62
   2  -4   5    4.67    1.75
   2  -4   5    7.72    1.99
   3  -4   5   15.10    1.96
   3  -4   5   16.30    2.43
   3  -4   5   19.43    2.44
   4  -4   5    1.14    1.84
   4  -4   5    2.34    1.77
   5  -4   5    4.81    1.99
   5  -4   5    4.59    1.56
   5  -4   5    1.23    1.68
   6  -4   5    5.58    1.66
   6  -4   5    4.13    1.84
   6  -4   5    7.44    2.31
   6  -4   5    3.79    2.13
   7  -4   5   12.36    2.35
   7  -4   5   11.59    2.63
   7  -4   5   10.66    2.09
   7  -4   5   14.83    2.35
   8  -4   5   23.77    3.40
   8  -4   5   23.95    3.28
   8  -4   5   26.24    2.92
[truncated: 435,530 more chars]
