# Supplementary material for: Shape-Memory Effect Triggered by π–π Interactions in a Flexible Terpyridine Metal–Organic Framework
Source: ACS Mater Lett. 2023 Mar 23;5(4):1256–60. doi: 10.1021/acsmaterialslett.3c00068 (PMC10074452; doi:10.1021/acsmaterialslett.3c00068)
Supplement: Supplementary file 5 — tz3c00068_si_005.cif [file tz3c00068_si_005.cif]

 
data_Zn-terp-epsylon

_publ_section_title  
;
Shape-memory effect in the flexible terpyridine
metal-organic framework, triggered 
by pi-pi interactions.
;

loop_
_audit_author_name
_audit_author_address
'Kornel Roztocki'
;
Faculty of Chemistry, 
Adam Mickiewicz University, 
Uniwersytetu Poznanskiego 8, 
61 614 Poznan, Poland
;

loop_
_publ_author_name
_publ_author_address
'Wiktoria Gromelska'
;
Faculty of Chemistry, 
Adam Mickiewicz University, 
Uniwersytetu Poznanskiego 8, 
61 614 Poznan, Poland
;
'Filip Formalik'
;
Department of Micro, Nano, and Bioprocess Engineering, 
Faculty of Chemistry, Wroclaw University of Science 
and Technology, 
50 370 Wroclaw, Poland
;

'Alessia Giordana'
;
Dipartimento di Chimica, 
Università degli Studi di Torino, 
Via Pietro Giuria 7, 
10125, Torino, Italy
;

'Luca Andreo'
;
Dipartimento di Chimica, 
Università degli Studi di Torino, 
Via Pietro Giuria 7, 
10125, Torino, Italy
;

'Ghodrat Mahmoudi'
;
Department of Chemistry, 
Faculty of Science, 
University of Maragheh, 
P.O. Box 55136-83111, Maragheh, Iran
;

'Volodymyr Bon'
;
Chair of Inorganic Chemistry, 
Technische Universität Dresden, 
Bergstrasse 66, 01062 Dresden, Germany
;

'Stefan Kaskel'
;
Chair of Inorganic Chemistry, 
Technische Universität Dresden, 
Bergstrasse 66, 01062 Dresden, Germany
;

'Leonard J. Barbour'
;
Department of Chemistry and Polymer Science, 
University of Stellenbosch, 
Private Bag X1, Matirland 7602, South Africa
;

'Agnieszka Janiak'
;
Faculty of Chemistry, 
Adam Mickiewicz University, 
Uniwersytetu Poznanskiego 8, 
61 614 Poznan, Poland
;

'Emanuele Priola'
;
Dipartimento di Chimica, 
Università degli Studi di Torino, 
Via Pietro Giuria 7, 
10125, Torino, Italy
;

_publ_contact_author_name
'Kornel Roztocki'

_publ_contact_author_address
;kornelroztocki@gmail.com
;

 
_audit_creation_method            'SHELXL-2018/3'
_shelx_SHELXL_version_number      '2018/3'
_chemical_name_systematic         ?
_chemical_name_common             ?
_chemical_melting_point           ?
_chemical_formula_moiety      'C44 H26 N4 O8 Zn2' 
_chemical_formula_sum
 'C44 H25 N4 O8 Zn2' 
_chemical_formula_weight          868.42

loop_
 _atom_type_symbol
 _atom_type_description
 _atom_type_scat_dispersion_real
 _atom_type_scat_dispersion_imag
 _atom_type_scat_source
 'C'  'C'   0.0181   0.0091
 'International Tables Vol C Tables 4.2.6.8 and 6.1.1.4'
 'H'  'H'   0.0000   0.0000
 'International Tables Vol C Tables 4.2.6.8 and 6.1.1.4'
 'N'  'N'   0.0311   0.0180
 'International Tables Vol C Tables 4.2.6.8 and 6.1.1.4'
 'O'  'O'   0.0492   0.0322
 'International Tables Vol C Tables 4.2.6.8 and 6.1.1.4'
 'Zn'  'Zn'  -1.5491   0.6778
 'International Tables Vol C Tables 4.2.6.8 and 6.1.1.4'
 
_space_group_crystal_system       triclinic
_space_group_IT_number            2
_space_group_name_H-M_alt         'P -1'
_space_group_name_Hall            '-P 1'
 
_shelx_space_group_comment
;
The symmetry employed for this shelxl refinement is uniquely defined
by the following loop, which should always be used as a source of
symmetry information in preference to the above space-group names.
They are only intended as comments.
;
 
loop_
 _space_group_symop_operation_xyz
 'x, y, z'
 '-x, -y, -z'
 
_cell_length_a                    12.9510(10)
_cell_length_b                    13.0850(9)
_cell_length_c                    13.6422(11)
_cell_angle_alpha                 70.922(7)
_cell_angle_beta                  71.922(7)
_cell_angle_gamma                 86.754(6)
_cell_volume                      2074.4(3)
_cell_formula_units_Z             2
_cell_measurement_temperature     296(2)
_cell_measurement_reflns_used     6107
_cell_measurement_theta_min       3.5600
_cell_measurement_theta_max       74.8600
 
_exptl_crystal_description        block
_exptl_crystal_colour             colourless
_exptl_crystal_density_meas       ?
_exptl_crystal_density_method     ?
_exptl_crystal_density_diffrn     1.390          
_exptl_crystal_F_000              882
_exptl_transmission_factor_min    ?
_exptl_transmission_factor_max    ?
_exptl_crystal_size_max           0.272
_exptl_crystal_size_mid           0.262
_exptl_crystal_size_min           0.110
_exptl_absorpt_coefficient_mu     1.897
_shelx_estimated_absorpt_T_min    0.626
_shelx_estimated_absorpt_T_max    0.818
_exptl_absorpt_correction_type    empirical
_exptl_absorpt_correction_T_min   0.620
_exptl_absorpt_correction_T_max   3.523
_exptl_absorpt_process_details    
;
Empirical correction (ABSPACK) includes:
- Absorption correction using spherical harmonics
- Frame scaling
;
_diffrn_ambient_temperature       296(2)
_diffrn_radiation_wavelength      1.54184
_diffrn_radiation_type            CuK\a
_diffrn_source                    'micro-focus sealed X-ray tube'
_diffrn_measurement_device_type   'SuperNova, Single source at offset/far, Atlas'
_diffrn_measurement_method        '\w scans'
_diffrn_detector_area_resol_mean  10.5384
_diffrn_reflns_number             16565
_diffrn_reflns_av_unetI/netI      0.0659
_diffrn_reflns_av_R_equivalents   0.0503
_diffrn_reflns_limit_h_min        -16
_diffrn_reflns_limit_h_max        16
_diffrn_reflns_limit_k_min        -16
_diffrn_reflns_limit_k_max        14
_diffrn_reflns_limit_l_min        -17
_diffrn_reflns_limit_l_max        17
_diffrn_reflns_theta_min          3.579
_diffrn_reflns_theta_max          76.302
_diffrn_reflns_theta_full         67.684
_diffrn_measured_fraction_theta_max   0.965
_diffrn_measured_fraction_theta_full  0.996
_diffrn_reflns_Laue_measured_fraction_max    0.965
_diffrn_reflns_Laue_measured_fraction_full   0.996
_diffrn_reflns_point_group_measured_fraction_max   0.965
_diffrn_reflns_point_group_measured_fraction_full  0.996
_reflns_number_total              8406
_reflns_number_gt                 5496
_reflns_threshold_expression      'I > 2\s(I)'
_reflns_Friedel_coverage          0.000
_reflns_Friedel_fraction_max      .
_reflns_Friedel_fraction_full     .
 
_reflns_special_details
;
 Reflections were merged by SHELXL according to the crystal
 class for the calculation of statistics and refinement.
 
 Structure factors included contributions from the .fab file.
 
 _reflns_Friedel_fraction is defined as the number of unique
 Friedel pairs measured divided by the number that would be
 possible theoretically, ignoring centric projections and
 systematic absences.
;
 
_computing_data_collection        ?
_computing_cell_refinement        ?
_computing_data_reduction         ?
_computing_structure_solution     'SHELXT 2018/2 (Sheldrick, 2018)'
_computing_structure_refinement 'SHELXL-2018/3 (Sheldrick, 2018)'
_computing_molecular_graphics     ?
_computing_publication_material   ?
_refine_special_details           ?
_refine_ls_structure_factor_coef  Fsqd
_refine_ls_matrix_type            full
_refine_ls_weighting_scheme       calc
_refine_ls_weighting_details
'w=1/[\s^2^(Fo^2^)+(0.1466P)^2^+1.6553P] where P=(Fo^2^+2Fc^2^)/3'
_atom_sites_solution_primary      ?
_atom_sites_solution_secondary    ?
_atom_sites_solution_hydrogens    geom
_refine_ls_hydrogen_treatment     constr
_refine_ls_extinction_method      none
_refine_ls_extinction_coef        .
_refine_ls_number_reflns          8406
_refine_ls_number_parameters      523
_refine_ls_number_restraints      0
_refine_ls_R_factor_all           0.1151
_refine_ls_R_factor_gt            0.0827
_refine_ls_wR_factor_ref          0.2558
_refine_ls_wR_factor_gt           0.2226
_refine_ls_goodness_of_fit_ref    1.039
_refine_ls_restrained_S_all       1.039
_refine_ls_shift/su_max           0.001
_refine_ls_shift/su_mean          0.000
 
loop_
 _atom_site_label
 _atom_site_type_symbol
 _atom_site_fract_x
 _atom_site_fract_y
 _atom_site_fract_z
 _atom_site_U_iso_or_equiv
 _atom_site_adp_type
 _atom_site_occupancy
 _atom_site_site_symmetry_order  
 _atom_site_calc_flag
 _atom_site_refinement_flags_posn
 _atom_site_refinement_flags_adp
 _atom_site_refinement_flags_occupancy
 _atom_site_disorder_assembly
 _atom_site_disorder_group
Zn1 Zn 1.02373(5) -0.20942(5) 0.13182(6) 0.0415(2) Uani 1 1 d . . . . .
Zn2 Zn 0.93494(5) 0.69248(6) 0.37246(6) 0.0418(2) Uani 1 1 d . . . . .
O1 O 1.0158(4) -0.0679(3) 0.1604(4) 0.0568(10) Uani 1 1 d . . . . .
O2 O 0.9568(3) -0.1456(3) 0.3415(4) 0.0551(10) Uani 1 1 d . . . . .
O3 O 0.9439(4) 0.5515(3) 0.3432(4) 0.0604(11) Uani 1 1 d . . . . .
O4 O 1.0067(4) 0.6283(3) 0.1604(4) 0.0603(12) Uani 1 1 d . . . . .
O5 O 0.8719(3) -0.2009(4) 0.1182(4) 0.0610(12) Uani 1 1 d . . . . .
O6 O 0.8110(3) -0.2725(4) 0.2993(4) 0.0598(11) Uani 1 1 d . . . . .
O7 O 0.0873(3) -0.3284(4) 0.3895(4) 0.0605(11) Uani 1 1 d . . . . .
O8 O 0.1442(3) -0.2500(4) 0.2095(4) 0.0653(12) Uani 1 1 d . . . . .
N1 N 1.1434(4) -0.1717(4) -0.0146(4) 0.0495(11) Uani 1 1 d . . . . .
N2 N 1.4699(4) 0.0007(5) -0.3352(5) 0.0660(15) Uani 1 1 d . . . . .
N3 N 1.8340(3) -0.3253(4) -0.4743(4) 0.0482(11) Uani 1 1 d . . . . .
N4 N 1.5997(7) 0.3470(6) -0.6455(7) 0.092(2) Uani 1 1 d . . . . .
C1 C 1.2048(6) -0.2512(6) -0.0389(7) 0.075(2) Uani 1 1 d . . . . .
H1 H 1.179244 -0.322686 -0.000871 0.090 Uiso 1 1 calc R U . . .
C2 C 1.3045(7) -0.2305(6) -0.1185(8) 0.087(3) Uani 1 1 d . . . . .
H2 H 1.345627 -0.287784 -0.132277 0.105 Uiso 1 1 calc R U . . .
C3 C 1.3439(5) -0.1252(6) -0.1780(6) 0.0623(17) Uani 1 1 d . . . . .
C4 C 1.2770(5) -0.0444(6) -0.1561(7) 0.069(2) Uani 1 1 d . . . . .
H4 H 1.298344 0.027679 -0.196431 0.083 Uiso 1 1 calc R U . . .
C5 C 1.1784(5) -0.0701(6) -0.0748(6) 0.0629(17) Uani 1 1 d . . . . .
H5 H 1.134706 -0.014280 -0.061360 0.075 Uiso 1 1 calc R U . . .
C6 C 1.4528(5) -0.0992(6) -0.2621(7) 0.0656(18) Uani 1 1 d . . . . .
C7 C 1.5675(5) 0.0266(6) -0.4141(7) 0.0654(18) Uani 1 1 d . . . . .
C8 C 1.6505(5) -0.0483(6) -0.4230(6) 0.0622(17) Uani 1 1 d . . . . .
C9 C 1.6290(5) -0.1537(6) -0.3476(6) 0.0647(18) Uani 1 1 d . . . . .
C10 C 1.5298(5) -0.1778(6) -0.2670(6) 0.0673(19) Uani 1 1 d . . . . .
H10 H 1.514186 -0.246803 -0.215725 0.081 Uiso 1 1 calc R U . . .
C11 C 1.7064(5) -0.2420(6) -0.3574(6) 0.0630(17) Uani 1 1 d . . . . .
C12 C 1.7706(5) -0.2429(5) -0.4579(6) 0.0558(15) Uani 1 1 d . . . . .
H12 H 1.770570 -0.183528 -0.518328 0.067 Uiso 1 1 calc R U . . .
C13 C 1.8333(5) -0.4097(5) -0.3857(6) 0.0529(14) Uani 1 1 d . . . . .
H13 H 1.877294 -0.466629 -0.395043 0.064 Uiso 1 1 calc R U . . .
C14 C 1.7715(6) -0.4158(7) -0.2831(7) 0.076(2) Uani 1 1 d . . . . .
H14 H 1.771970 -0.476500 -0.223981 0.092 Uiso 1 1 calc R U . . .
C15 C 1.7078(6) -0.3303(7) -0.2676(7) 0.076(2) Uani 1 1 d . . . . .
H15 H 1.666405 -0.332158 -0.197832 0.091 Uiso 1 1 calc R U . . .
C16 C 1.5816(5) 0.1368(6) -0.4934(7) 0.0663(18) Uani 1 1 d . . . . .
C17 C 1.6787(6) 0.1811(7) -0.5735(9) 0.091(3) Uani 1 1 d . . . . .
H17 H 1.740389 0.140675 -0.578142 0.109 Uiso 1 1 calc R U . . .
C18 C 1.6847(7) 0.2834(7) -0.6458(10) 0.097(3) Uani 1 1 d . . . . .
H18 H 1.751361 0.310266 -0.698003 0.116 Uiso 1 1 calc R U . . .
C19 C 1.5064(7) 0.3070(7) -0.5670(9) 0.084(2) Uani 1 1 d . . . . .
H19 H 1.446864 0.350394 -0.562797 0.100 Uiso 1 1 calc R U . . .
C20 C 1.4939(6) 0.2039(6) -0.4917(8) 0.075(2) Uani 1 1 d . . . . .
H20 H 1.426708 0.179355 -0.439564 0.089 Uiso 1 1 calc R U . . .
C21 C 0.9888(4) -0.0652(5) 0.2548(5) 0.0479(13) Uani 1 1 d . . . . .
C22 C 0.9905(5) 0.0435(4) 0.2715(5) 0.0472(12) Uani 1 1 d . . . . .
C23 C 1.0198(6) 0.1358(5) 0.1837(6) 0.0571(15) Uani 1 1 d . . . . .
H23 H 1.044393 0.131585 0.113542 0.068 Uiso 1 1 calc R U . . .
C24 C 1.0127(5) 0.2376(5) 0.1992(5) 0.0526(14) Uani 1 1 d . . . . .
C25 C 1.0402(7) 0.3356(6) 0.1081(6) 0.0685(19) Uani 1 1 d . . . . .
H25 H 1.066483 0.332840 0.037439 0.082 Uiso 1 1 calc R U . . .
C26 C 1.0276(7) 0.4333(5) 0.1255(6) 0.0658(18) Uani 1 1 d . . . . .
H26 H 1.044784 0.496894 0.066281 0.079 Uiso 1 1 calc R U . . .
C27 C 0.9886(5) 0.4385(5) 0.2328(6) 0.0529(14) Uani 1 1 d . . . . .
C28 C 0.9649(5) 0.3458(5) 0.3217(6) 0.0547(14) Uani 1 1 d . . . . .
H28 H 0.939491 0.350282 0.391796 0.066 Uiso 1 1 calc R U . . .
C29 C 0.9791(5) 0.2436(5) 0.3065(5) 0.0515(13) Uani 1 1 d . . . . .
C30 C 0.9541(5) 0.1455(5) 0.3968(5) 0.0542(14) Uani 1 1 d . . . . .
H30 H 0.933542 0.147946 0.467612 0.065 Uiso 1 1 calc R U . . .
C31 C 0.9603(5) 0.0480(5) 0.3793(5) 0.0541(14) Uani 1 1 d . . . . .
H31 H 0.944618 -0.015812 0.438343 0.065 Uiso 1 1 calc R U . . .
C32 C 0.9787(5) 0.5493(5) 0.2464(6) 0.0493(13) Uani 1 1 d . . . . .
C33 C 0.7989(4) -0.2424(5) 0.2068(6) 0.0542(15) Uani 1 1 d . . . . .
C34 C 0.6843(5) -0.2506(6) 0.2016(6) 0.0572(15) Uani 1 1 d . . . . .
C35 C 0.6052(5) -0.3142(6) 0.2910(6) 0.0600(16) Uani 1 1 d . . . . .
H35 H 0.624380 -0.356457 0.351674 0.072 Uiso 1 1 calc R U . . .
C36 C 0.4954(5) -0.3171(6) 0.2933(6) 0.0589(16) Uani 1 1 d . . . . .
C37 C 0.4112(5) -0.3761(6) 0.3863(7) 0.0656(18) Uani 1 1 d . . . . .
H37 H 0.428233 -0.421293 0.447104 0.079 Uiso 1 1 calc R U . . .
C38 C 0.3058(5) -0.3679(6) 0.3884(6) 0.0632(17) Uani 1 1 d . . . . .
H38 H 0.251709 -0.406002 0.451446 0.076 Uiso 1 1 calc R U . . .
C39 C 0.2765(5) -0.3031(6) 0.2971(6) 0.0575(15) Uani 1 1 d . . . . .
C40 C 0.3585(5) -0.2479(6) 0.2030(6) 0.0640(18) Uani 1 1 d . . . . .
H40 H 0.340591 -0.206862 0.141212 0.077 Uiso 1 1 calc R U . . .
C41 C 0.4688(5) -0.2531(6) 0.1999(6) 0.0637(17) Uani 1 1 d . . . . .
C42 C 0.5533(6) -0.1918(8) 0.1053(7) 0.089(3) Uani 1 1 d . . . . .
H42 H 0.536429 -0.151551 0.042644 0.106 Uiso 1 1 calc R U . . .
C43 C 0.6578(6) -0.1921(7) 0.1065(7) 0.078(2) Uani 1 1 d . . . . .
H43 H 0.712283 -0.153354 0.044064 0.093 Uiso 1 1 calc R U . . .
C44 C 0.1595(5) -0.2930(5) 0.2993(6) 0.0517(14) Uani 1 1 d . . . . .
 
loop_
 _atom_site_aniso_label
 _atom_site_aniso_U_11
 _atom_site_aniso_U_22
 _atom_site_aniso_U_33
 _atom_site_aniso_U_23
 _atom_site_aniso_U_13
 _atom_site_aniso_U_12
Zn1 0.0273(3) 0.0391(4) 0.0564(5) -0.0172(3) -0.0092(3) 0.0037(3)
Zn2 0.0285(3) 0.0393(4) 0.0574(5) -0.0187(3) -0.0102(3) 0.0051(3)
O1 0.065(3) 0.040(2) 0.070(3) -0.025(2) -0.020(2) 0.0048(18)
O2 0.049(2) 0.037(2) 0.074(3) -0.0225(19) -0.008(2) 0.0017(16)
O3 0.076(3) 0.040(2) 0.075(3) -0.024(2) -0.032(2) 0.0093(19)
O4 0.058(3) 0.038(2) 0.081(3) -0.024(2) -0.011(2) 0.0031(18)
O5 0.0300(19) 0.069(3) 0.085(3) -0.023(2) -0.021(2) 0.0028(18)
O6 0.036(2) 0.078(3) 0.075(3) -0.033(2) -0.024(2) 0.0119(19)
O7 0.032(2) 0.064(3) 0.080(3) -0.017(2) -0.018(2) 0.0064(18)
O8 0.034(2) 0.090(3) 0.081(3) -0.034(3) -0.025(2) 0.010(2)
N1 0.032(2) 0.048(3) 0.061(3) -0.018(2) -0.0051(19) 0.0107(18)
N2 0.047(3) 0.065(3) 0.075(4) -0.028(3) 0.000(3) 0.012(2)
N3 0.029(2) 0.052(3) 0.058(3) -0.018(2) -0.0063(19) 0.0073(18)
N4 0.082(5) 0.074(5) 0.107(6) -0.014(4) -0.025(4) -0.010(4)
C1 0.061(4) 0.048(3) 0.089(5) -0.022(3) 0.015(4) 0.004(3)
C2 0.070(5) 0.055(4) 0.100(6) -0.025(4) 0.024(4) 0.013(3)
C3 0.045(3) 0.060(4) 0.071(4) -0.023(3) 0.000(3) 0.005(3)
C4 0.047(3) 0.053(4) 0.082(5) -0.017(3) 0.007(3) 0.006(3)
C5 0.043(3) 0.054(4) 0.078(5) -0.016(3) -0.006(3) 0.008(3)
C6 0.039(3) 0.063(4) 0.078(5) -0.021(3) 0.003(3) 0.007(3)
C7 0.044(3) 0.061(4) 0.082(5) -0.029(4) 0.001(3) 0.004(3)
C8 0.039(3) 0.066(4) 0.074(4) -0.027(3) -0.004(3) 0.011(3)
C9 0.037(3) 0.075(4) 0.072(5) -0.028(4) 0.000(3) 0.009(3)
C10 0.050(4) 0.065(4) 0.071(5) -0.024(3) 0.004(3) 0.006(3)
C11 0.042(3) 0.066(4) 0.070(4) -0.025(3) -0.001(3) 0.005(3)
C12 0.037(3) 0.054(3) 0.068(4) -0.019(3) -0.007(3) 0.008(2)
C13 0.042(3) 0.047(3) 0.066(4) -0.011(3) -0.020(3) 0.007(2)
C14 0.058(4) 0.087(5) 0.063(5) -0.006(4) -0.009(3) 0.008(4)
C15 0.049(4) 0.098(6) 0.066(5) -0.020(4) -0.007(3) 0.015(4)
C16 0.043(3) 0.065(4) 0.083(5) -0.028(4) -0.007(3) 0.005(3)
C17 0.050(4) 0.077(5) 0.118(8) -0.012(5) -0.009(4) 0.002(4)
C18 0.061(5) 0.073(5) 0.124(9) -0.007(5) -0.012(5) 0.001(4)
C19 0.062(5) 0.074(5) 0.114(7) -0.032(5) -0.028(5) 0.014(4)
C20 0.059(4) 0.065(4) 0.098(6) -0.033(4) -0.015(4) 0.005(3)
C21 0.036(3) 0.044(3) 0.067(4) -0.026(3) -0.014(2) 0.008(2)
C22 0.043(3) 0.036(3) 0.064(4) -0.019(2) -0.017(2) 0.006(2)
C23 0.067(4) 0.049(3) 0.060(4) -0.021(3) -0.022(3) 0.006(3)
C24 0.063(4) 0.039(3) 0.058(4) -0.015(2) -0.023(3) 0.007(2)
C25 0.100(6) 0.050(4) 0.056(4) -0.016(3) -0.027(4) 0.003(3)
C26 0.087(5) 0.039(3) 0.071(5) -0.015(3) -0.027(4) 0.003(3)
C27 0.053(3) 0.044(3) 0.069(4) -0.026(3) -0.022(3) 0.006(2)
C28 0.055(3) 0.046(3) 0.069(4) -0.027(3) -0.021(3) 0.006(3)
C29 0.052(3) 0.044(3) 0.061(4) -0.019(3) -0.019(3) 0.006(2)
C30 0.065(4) 0.046(3) 0.054(4) -0.017(3) -0.020(3) 0.006(3)
C31 0.066(4) 0.042(3) 0.055(3) -0.014(2) -0.020(3) 0.004(3)
C32 0.040(3) 0.039(3) 0.072(4) -0.020(3) -0.023(3) 0.008(2)
C33 0.029(3) 0.053(3) 0.085(5) -0.028(3) -0.019(3) 0.007(2)
C34 0.032(3) 0.071(4) 0.073(4) -0.027(3) -0.017(3) 0.005(3)
C35 0.036(3) 0.065(4) 0.078(5) -0.017(3) -0.024(3) 0.007(3)
C36 0.032(3) 0.072(4) 0.072(4) -0.020(3) -0.018(3) 0.003(3)
C37 0.042(3) 0.070(4) 0.077(5) -0.009(3) -0.022(3) -0.003(3)
C38 0.034(3) 0.075(4) 0.074(4) -0.015(3) -0.016(3) -0.003(3)
C39 0.029(3) 0.071(4) 0.071(4) -0.024(3) -0.013(3) 0.002(2)
C40 0.031(3) 0.085(5) 0.072(4) -0.018(4) -0.019(3) 0.007(3)
C41 0.032(3) 0.080(5) 0.071(4) -0.016(4) -0.016(3) 0.003(3)
C42 0.040(3) 0.128(8) 0.076(5) 0.004(5) -0.025(3) -0.011(4)
C43 0.042(3) 0.102(6) 0.071(5) -0.009(4) -0.011(3) -0.009(3)
C44 0.040(3) 0.046(3) 0.073(4) -0.021(3) -0.022(3) 0.006(2)
 
_geom_special_details
;
 All esds (except the esd in the dihedral angle between two l.s. planes)
 are estimated using the full covariance matrix.  The cell esds are taken
 into account individually in the estimation of esds in distances, angles
 and torsion angles; correlations between esds in cell parameters are only
 used when they are defined by crystal symmetry.  An approximate (isotropic)
 treatment of cell esds is used for estimating esds involving l.s. planes.
;
 
loop_
 _geom_bond_atom_site_label_1
 _geom_bond_atom_site_label_2
 _geom_bond_distance
 _geom_bond_site_symmetry_2
 _geom_bond_publ_flag
Zn1 O1 2.005(4) . ?
Zn1 O5 2.025(4) . ?
Zn1 N1 2.039(5) . ?
Zn1 O4 2.042(4) 1_545 ?
Zn1 O8 2.098(4) 1_655 ?
Zn1 Zn2 2.9692(11) 1_545 ?
Zn2 O3 2.001(4) . ?
Zn2 O2 2.038(4) 1_565 ?
Zn2 N3 2.038(5) 1_466 ?
Zn2 O7 2.050(4) 1_665 ?
Zn2 O6 2.097(4) 1_565 ?
O1 C21 1.236(8) . ?
O2 C21 1.269(8) . ?
O3 C32 1.266(8) . ?
O4 C32 1.250(8) . ?
O5 C33 1.253(8) . ?
O6 C33 1.250(9) . ?
O7 C44 1.251(8) . ?
O8 C44 1.244(8) . ?
N1 C5 1.330(8) . ?
N1 C1 1.338(8) . ?
N2 C6 1.340(9) . ?
N2 C7 1.355(8) . ?
N3 C13 1.342(8) . ?
N3 C12 1.353(8) . ?
N4 C19 1.336(11) . ?
N4 C18 1.342(11) . ?
C1 C2 1.378(9) . ?
C1 H1 0.9300 . ?
C2 C3 1.382(10) . ?
C2 H2 0.9300 . ?
C3 C4 1.379(9) . ?
C3 C6 1.489(8) . ?
C4 C5 1.378(9) . ?
C4 H4 0.9300 . ?
C5 H5 0.9300 . ?
C6 C10 1.395(9) . ?
C7 C8 1.418(9) . ?
C7 C16 1.473(11) . ?
C8 C9 1.406(10) . ?
C9 C10 1.379(9) . ?
C9 C11 1.498(9) . ?
C10 H10 0.9300 . ?
C11 C12 1.368(10) . ?
C11 C15 1.386(11) . ?
C12 H12 0.9300 . ?
C13 C14 1.359(10) . ?
C13 H13 0.9300 . ?
C14 C15 1.384(11) . ?
C14 H14 0.9300 . ?
C15 H15 0.9300 . ?
C16 C17 1.388(10) . ?
C16 C20 1.395(10) . ?
C17 C18 1.368(12) . ?
C17 H17 0.9300 . ?
C18 H18 0.9300 . ?
C19 C20 1.384(12) . ?
C19 H19 0.9300 . ?
C20 H20 0.9300 . ?
C21 C22 1.514(8) . ?
C22 C23 1.364(9) . ?
C22 C31 1.420(9) . ?
C23 C24 1.408(9) . ?
C23 H23 0.9300 . ?
C24 C29 1.420(9) . ?
C24 C25 1.432(9) . ?
C25 C26 1.365(9) . ?
C25 H25 0.9300 . ?
C26 C27 1.417(10) . ?
C26 H26 0.9300 . ?
C27 C28 1.374(9) . ?
C27 C32 1.513(8) . ?
C28 C29 1.412(8) . ?
C28 H28 0.9300 . ?
C29 C30 1.427(9) . ?
C30 C31 1.367(9) . ?
C30 H30 0.9300 . ?
C31 H31 0.9300 . ?
C33 C34 1.519(8) . ?
C34 C35 1.374(10) . ?
C34 C43 1.409(11) . ?
C35 C36 1.416(8) . ?
C35 H35 0.9300 . ?
C36 C41 1.409(10) . ?
C36 C37 1.411(10) . ?
C37 C38 1.354(9) . ?
C37 H37 0.9300 . ?
C38 C39 1.408(10) . ?
C38 H38 0.9300 . ?
C39 C40 1.390(10) . ?
C39 C44 1.505(8) . ?
C40 C41 1.414(8) . ?
C40 H40 0.9300 . ?
C41 C42 1.432(10) . ?
C42 C43 1.359(10) . ?
C42 H42 0.9300 . ?
C43 H43 0.9300 . ?
 
loop_
 _geom_angle_atom_site_label_1
 _geom_angle_atom_site_label_2
 _geom_angle_atom_site_label_3
 _geom_angle
 _geom_angle_site_symmetry_1
 _geom_angle_site_symmetry_3
 _geom_angle_publ_flag
O1 Zn1 O5 92.85(19) . . ?
O1 Zn1 N1 100.7(2) . . ?
O5 Zn1 N1 113.4(2) . . ?
O1 Zn1 O4 159.8(2) . 1_545 ?
O5 Zn1 O4 86.1(2) . 1_545 ?
N1 Zn1 O4 98.12(19) . 1_545 ?
O1 Zn1 O8 87.8(2) . 1_655 ?
O5 Zn1 O8 157.3(2) . 1_655 ?
N1 Zn1 O8 88.7(2) . 1_655 ?
O4 Zn1 O8 85.6(2) 1_545 1_655 ?
O1 Zn1 Zn2 85.29(14) . 1_545 ?
O5 Zn1 Zn2 90.92(15) . 1_545 ?
N1 Zn1 Zn2 154.39(15) . 1_545 ?
O4 Zn1 Zn2 74.61(15) 1_545 1_545 ?
O8 Zn1 Zn2 66.51(14) 1_655 1_545 ?
O3 Zn2 O2 158.5(2) . 1_565 ?
O3 Zn2 N3 110.3(2) . 1_466 ?
O2 Zn2 N3 90.99(19) 1_565 1_466 ?
O3 Zn2 O7 88.7(2) . 1_665 ?
O2 Zn2 O7 88.97(19) 1_565 1_665 ?
N3 Zn2 O7 104.6(2) 1_466 1_665 ?
O3 Zn2 O6 86.68(19) . 1_565 ?
O2 Zn2 O6 88.40(19) 1_565 1_565 ?
N3 Zn2 O6 94.76(19) 1_466 1_565 ?
O7 Zn2 O6 160.5(2) 1_665 1_565 ?
O3 Zn2 Zn1 85.03(15) . 1_565 ?
O2 Zn2 Zn1 73.69(14) 1_565 1_565 ?
N3 Zn2 Zn1 157.00(14) 1_466 1_565 ?
O7 Zn2 Zn1 92.42(15) 1_665 1_565 ?
O6 Zn2 Zn1 68.31(14) 1_565 1_565 ?
C21 O1 Zn1 120.7(4) . . ?
C21 O2 Zn2 133.8(4) . 1_545 ?
C32 O3 Zn2 120.4(4) . . ?
C32 O4 Zn1 132.4(4) . 1_565 ?
C33 O5 Zn1 113.8(4) . . ?
C33 O6 Zn2 140.1(4) . 1_545 ?
C44 O7 Zn2 111.2(4) . 1_445 ?
C44 O8 Zn1 143.7(4) . 1_455 ?
C5 N1 C1 117.8(5) . . ?
C5 N1 Zn1 122.3(4) . . ?
C1 N1 Zn1 118.1(5) . . ?
C6 N2 C7 118.2(6) . . ?
C13 N3 C12 117.0(6) . . ?
C13 N3 Zn2 124.1(4) . 1_644 ?
C12 N3 Zn2 118.5(4) . 1_644 ?
C19 N4 C18 116.4(8) . . ?
N1 C1 C2 122.1(7) . . ?
N1 C1 H1 118.9 . . ?
C2 C1 H1 118.9 . . ?
C1 C2 C3 120.4(6) . . ?
C1 C2 H2 119.8 . . ?
C3 C2 H2 119.8 . . ?
C4 C3 C2 116.7(6) . . ?
C4 C3 C6 121.1(6) . . ?
C2 C3 C6 122.2(6) . . ?
C5 C4 C3 120.2(7) . . ?
C5 C4 H4 119.9 . . ?
C3 C4 H4 119.9 . . ?
N1 C5 C4 122.6(6) . . ?
N1 C5 H5 118.7 . . ?
C4 C5 H5 118.7 . . ?
N2 C6 C10 122.5(6) . . ?
N2 C6 C3 116.6(6) . . ?
C10 C6 C3 120.8(7) . . ?
N2 C7 C8 122.5(7) . . ?
N2 C7 C16 116.1(6) . . ?
C8 C7 C16 121.3(6) . . ?
C9 C8 C7 118.1(6) . . ?
C10 C9 C8 118.4(6) . . ?
C10 C9 C11 119.3(7) . . ?
C8 C9 C11 122.1(6) . . ?
C9 C10 C6 120.3(7) . . ?
C9 C10 H10 119.9 . . ?
C6 C10 H10 119.9 . . ?
C12 C11 C15 117.8(7) . . ?
C12 C11 C9 120.2(7) . . ?
C15 C11 C9 121.7(7) . . ?
N3 C12 C11 123.7(7) . . ?
N3 C12 H12 118.1 . . ?
C11 C12 H12 118.1 . . ?
N3 C13 C14 123.1(6) . . ?
N3 C13 H13 118.4 . . ?
C14 C13 H13 118.4 . . ?
C13 C14 C15 119.1(7) . . ?
C13 C14 H14 120.5 . . ?
C15 C14 H14 120.5 . . ?
C14 C15 C11 119.3(7) . . ?
C14 C15 H15 120.4 . . ?
C11 C15 H15 120.4 . . ?
C17 C16 C20 115.5(8) . . ?
C17 C16 C7 124.3(7) . . ?
C20 C16 C7 120.2(7) . . ?
C18 C17 C16 120.9(8) . . ?
C18 C17 H17 119.6 . . ?
C16 C17 H17 119.6 . . ?
N4 C18 C17 123.6(9) . . ?
N4 C18 H18 118.2 . . ?
C17 C18 H18 118.2 . . ?
N4 C19 C20 123.2(8) . . ?
N4 C19 H19 118.4 . . ?
C20 C19 H19 118.4 . . ?
C19 C20 C16 120.4(8) . . ?
C19 C20 H20 119.8 . . ?
C16 C20 H20 119.8 . . ?
O1 C21 O2 126.3(5) . . ?
O1 C21 C22 118.4(6) . . ?
O2 C21 C22 115.3(5) . . ?
C23 C22 C31 120.6(6) . . ?
C23 C22 C21 120.2(6) . . ?
C31 C22 C21 119.2(5) . . ?
C22 C23 C24 120.2(6) . . ?
C22 C23 H23 119.9 . . ?
C24 C23 H23 119.9 . . ?
C23 C24 C29 119.8(6) . . ?
C23 C24 C25 121.1(6) . . ?
C29 C24 C25 119.2(6) . . ?
C26 C25 C24 119.7(7) . . ?
C26 C25 H25 120.1 . . ?
C24 C25 H25 120.1 . . ?
C25 C26 C27 120.6(7) . . ?
C25 C26 H26 119.7 . . ?
C27 C26 H26 119.7 . . ?
C28 C27 C26 120.9(6) . . ?
C28 C27 C32 121.2(6) . . ?
C26 C27 C32 117.9(6) . . ?
C27 C28 C29 119.9(6) . . ?
C27 C28 H28 120.1 . . ?
C29 C28 H28 120.1 . . ?
C28 C29 C24 119.6(6) . . ?
C28 C29 C30 121.5(6) . . ?
C24 C29 C30 118.8(6) . . ?
C31 C30 C29 120.1(6) . . ?
C31 C30 H30 120.0 . . ?
C29 C30 H30 120.0 . . ?
C30 C31 C22 120.4(6) . . ?
C30 C31 H31 119.8 . . ?
C22 C31 H31 119.8 . . ?
O4 C32 O3 127.4(6) . . ?
O4 C32 C27 116.1(6) . . ?
O3 C32 C27 116.6(6) . . ?
O6 C33 O5 125.8(5) . . ?
O6 C33 C34 117.1(6) . . ?
O5 C33 C34 116.9(6) . . ?
C35 C34 C43 119.6(6) . . ?
C35 C34 C33 119.8(6) . . ?
C43 C34 C33 120.6(6) . . ?
C34 C35 C36 121.8(7) . . ?
C34 C35 H35 119.1 . . ?
C36 C35 H35 119.1 . . ?
C41 C36 C37 118.9(6) . . ?
C41 C36 C35 117.9(6) . . ?
C37 C36 C35 123.1(7) . . ?
C38 C37 C36 121.0(7) . . ?
C38 C37 H37 119.5 . . ?
C36 C37 H37 119.5 . . ?
C37 C38 C39 121.4(7) . . ?
C37 C38 H38 119.3 . . ?
C39 C38 H38 119.3 . . ?
C40 C39 C38 118.5(6) . . ?
C40 C39 C44 119.9(6) . . ?
C38 C39 C44 121.6(6) . . ?
C39 C40 C41 121.0(7) . . ?
C39 C40 H40 119.5 . . ?
C41 C40 H40 119.5 . . ?
C36 C41 C40 119.1(6) . . ?
C36 C41 C42 119.5(6) . . ?
C40 C41 C42 121.4(7) . . ?
C43 C42 C41 120.5(8) . . ?
C43 C42 H42 119.7 . . ?
C41 C42 H42 119.7 . . ?
C42 C43 C34 120.5(7) . . ?
C42 C43 H43 119.8 . . ?
C34 C43 H43 119.8 . . ?
O8 C44 O7 126.1(6) . . ?
O8 C44 C39 115.8(6) . . ?
O7 C44 C39 118.1(6) . . ?
 
loop_
 _geom_torsion_atom_site_label_1
 _geom_torsion_atom_site_label_2
 _geom_torsion_atom_site_label_3
 _geom_torsion_atom_site_label_4
 _geom_torsion
 _geom_torsion_site_symmetry_1
 _geom_torsion_site_symmetry_2
 _geom_torsion_site_symmetry_3
 _geom_torsion_site_symmetry_4
 _geom_torsion_publ_flag
C5 N1 C1 C2 4.2(14) . . . . ?
Zn1 N1 C1 C2 -161.2(9) . . . . ?
N1 C1 C2 C3 -1.2(17) . . . . ?
C1 C2 C3 C4 -2.4(16) . . . . ?
C1 C2 C3 C6 177.9(10) . . . . ?
C2 C3 C4 C5 3.0(14) . . . . ?
C6 C3 C4 C5 -177.2(8) . . . . ?
C1 N1 C5 C4 -3.5(12) . . . . ?
Zn1 N1 C5 C4 161.2(7) . . . . ?
C3 C4 C5 N1 -0.1(14) . . . . ?
C7 N2 C6 C10 -2.5(13) . . . . ?
C7 N2 C6 C3 -178.9(7) . . . . ?
C4 C3 C6 N2 -18.4(13) . . . . ?
C2 C3 C6 N2 161.3(9) . . . . ?
C4 C3 C6 C10 165.1(9) . . . . ?
C2 C3 C6 C10 -15.1(14) . . . . ?
C6 N2 C7 C8 1.1(13) . . . . ?
C6 N2 C7 C16 179.1(8) . . . . ?
N2 C7 C8 C9 1.1(13) . . . . ?
C16 C7 C8 C9 -176.7(8) . . . . ?
C7 C8 C9 C10 -2.0(12) . . . . ?
C7 C8 C9 C11 173.2(8) . . . . ?
C8 C9 C10 C6 0.8(13) . . . . ?
C11 C9 C10 C6 -174.5(8) . . . . ?
N2 C6 C10 C9 1.5(14) . . . . ?
C3 C6 C10 C9 177.8(8) . . . . ?
C10 C9 C11 C12 144.2(8) . . . . ?
C8 C9 C11 C12 -31.0(12) . . . . ?
C10 C9 C11 C15 -29.1(12) . . . . ?
C8 C9 C11 C15 155.7(8) . . . . ?
C13 N3 C12 C11 -0.6(10) . . . . ?
Zn2 N3 C12 C11 -174.5(5) 1_644 . . . ?
C15 C11 C12 N3 0.7(11) . . . . ?
C9 C11 C12 N3 -172.9(7) . . . . ?
C12 N3 C13 C14 1.1(10) . . . . ?
Zn2 N3 C13 C14 174.6(6) 1_644 . . . ?
N3 C13 C14 C15 -1.6(12) . . . . ?
C13 C14 C15 C11 1.7(13) . . . . ?
C12 C11 C15 C14 -1.2(13) . . . . ?
C9 C11 C15 C14 172.3(8) . . . . ?
N2 C7 C16 C17 173.8(9) . . . . ?
C8 C7 C16 C17 -8.2(14) . . . . ?
N2 C7 C16 C20 -6.5(12) . . . . ?
C8 C7 C16 C20 171.4(8) . . . . ?
C20 C16 C17 C18 -1.0(16) . . . . ?
C7 C16 C17 C18 178.6(10) . . . . ?
C19 N4 C18 C17 2.2(18) . . . . ?
C16 C17 C18 N4 0(2) . . . . ?
C18 N4 C19 C20 -2.7(16) . . . . ?
N4 C19 C20 C16 1.4(16) . . . . ?
C17 C16 C20 C19 0.6(14) . . . . ?
C7 C16 C20 C19 -179.1(9) . . . . ?
Zn1 O1 C21 O2 -5.1(8) . . . . ?
Zn1 O1 C21 C22 176.5(4) . . . . ?
Zn2 O2 C21 O1 0.5(10) 1_545 . . . ?
Zn2 O2 C21 C22 179.0(4) 1_545 . . . ?
O1 C21 C22 C23 1.0(9) . . . . ?
O2 C21 C22 C23 -177.6(6) . . . . ?
O1 C21 C22 C31 -179.7(6) . . . . ?
O2 C21 C22 C31 1.7(8) . . . . ?
C31 C22 C23 C24 -4.6(10) . . . . ?
C21 C22 C23 C24 174.7(6) . . . . ?
C22 C23 C24 C29 2.5(10) . . . . ?
C22 C23 C24 C25 -178.3(7) . . . . ?
C23 C24 C25 C26 176.9(7) . . . . ?
C29 C24 C25 C26 -3.9(12) . . . . ?
C24 C25 C26 C27 0.6(12) . . . . ?
C25 C26 C27 C28 1.4(11) . . . . ?
C25 C26 C27 C32 178.8(7) . . . . ?
C26 C27 C28 C29 -0.1(10) . . . . ?
C32 C27 C28 C29 -177.5(5) . . . . ?
C27 C28 C29 C24 -3.2(10) . . . . ?
C27 C28 C29 C30 -179.2(6) . . . . ?
C23 C24 C29 C28 -175.6(6) . . . . ?
C25 C24 C29 C28 5.2(10) . . . . ?
C23 C24 C29 C30 0.5(10) . . . . ?
C25 C24 C29 C30 -178.7(6) . . . . ?
C28 C29 C30 C31 174.7(6) . . . . ?
C24 C29 C30 C31 -1.4(10) . . . . ?
C29 C30 C31 C22 -0.6(10) . . . . ?
C23 C22 C31 C30 3.7(10) . . . . ?
C21 C22 C31 C30 -175.6(6) . . . . ?
Zn1 O4 C32 O3 6.2(10) 1_565 . . . ?
Zn1 O4 C32 C27 -173.2(4) 1_565 . . . ?
Zn2 O3 C32 O4 -2.9(9) . . . . ?
Zn2 O3 C32 C27 176.6(4) . . . . ?
C28 C27 C32 O4 177.0(6) . . . . ?
C26 C27 C32 O4 -0.4(9) . . . . ?
C28 C27 C32 O3 -2.4(9) . . . . ?
C26 C27 C32 O3 -179.9(6) . . . . ?
Zn2 O6 C33 O5 -15.5(11) 1_545 . . . ?
Zn2 O6 C33 C34 168.3(5) 1_545 . . . ?
Zn1 O5 C33 O6 10.4(8) . . . . ?
Zn1 O5 C33 C34 -173.3(4) . . . . ?
O6 C33 C34 C35 -16.7(10) . . . . ?
O5 C33 C34 C35 166.7(6) . . . . ?
O6 C33 C34 C43 162.2(7) . . . . ?
O5 C33 C34 C43 -14.4(10) . . . . ?
C43 C34 C35 C36 -4.4(12) . . . . ?
C33 C34 C35 C36 174.5(6) . . . . ?
C34 C35 C36 C41 0.6(11) . . . . ?
C34 C35 C36 C37 -175.8(7) . . . . ?
C41 C36 C37 C38 -3.1(12) . . . . ?
C35 C36 C37 C38 173.3(8) . . . . ?
C36 C37 C38 C39 1.9(13) . . . . ?
C37 C38 C39 C40 0.8(12) . . . . ?
C37 C38 C39 C44 -179.5(7) . . . . ?
C38 C39 C40 C41 -2.4(12) . . . . ?
C44 C39 C40 C41 177.9(7) . . . . ?
C37 C36 C41 C40 1.5(12) . . . . ?
C35 C36 C41 C40 -175.1(7) . . . . ?
C37 C36 C41 C42 179.3(8) . . . . ?
C35 C36 C41 C42 2.7(12) . . . . ?
C39 C40 C41 C36 1.2(12) . . . . ?
C39 C40 C41 C42 -176.6(8) . . . . ?
C36 C41 C42 C43 -2.3(15) . . . . ?
C40 C41 C42 C43 175.5(9) . . . . ?
C41 C42 C43 C34 -1.5(16) . . . . ?
C35 C34 C43 C42 4.9(14) . . . . ?
C33 C34 C43 C42 -174.0(8) . . . . ?
Zn1 O8 C44 O7 -3.7(12) 1_455 . . . ?
Zn1 O8 C44 C39 175.9(5) 1_455 . . . ?
Zn2 O7 C44 O8 0.2(8) 1_445 . . . ?
Zn2 O7 C44 C39 -179.4(4) 1_445 . . . ?
C40 C39 C44 O8 12.1(10) . . . . ?
C38 C39 C44 O8 -167.6(7) . . . . ?
C40 C39 C44 O7 -168.2(6) . . . . ?
C38 C39 C44 O7 12.1(10) . . . . ?
 
_refine_diff_density_max    1.941
_refine_diff_density_min   -0.874
_refine_diff_density_rms    0.133

_shelx_res_file
;
TITL vac_295K_3_a.res in P-1
    D:\Kornel\AJ_KR_vac_295K_3\struct\tmp_opc2\AJ_KR_vac_295K_3_a.res
    created by SHELXL-2018/3 at 20:32:23 on 22-Jul-2022
CELL 1.54184 12.9510 13.0850 13.6422 70.922 71.922 86.754
ZERR 2.0000 0.0010 0.0009 0.0011 0.007 0.007 0.006
LATT 1
SFAC C H N O ZN
UNIT 88 50 8 16 4
CONF
BOND $H
ABIN
ACTA
FMAP 2 1 53
PLAN 20 0 0
LIST 6 1
MORE -1
SIZE 0.272 0.262 0.110
TEMP 23
L.S. 12
WGHT    0.146600    1.655300
FVAR       0.39977
ZN1   5    1.023726   -0.209424    0.131823    11.00000    0.02728    0.03910 =
         0.05641   -0.01724   -0.00919    0.00372
ZN2   5    0.934936    0.692481    0.372458    11.00000    0.02850    0.03928 =
         0.05739   -0.01874   -0.01023    0.00507
O1    4    1.015756   -0.067853    0.160445    11.00000    0.06487    0.04037 =
         0.07010   -0.02525   -0.02016    0.00477
O2    4    0.956826   -0.145647    0.341514    11.00000    0.04940    0.03667 =
         0.07439   -0.02247   -0.00797    0.00170
O3    4    0.943884    0.551484    0.343218    11.00000    0.07610    0.03984 =
         0.07471   -0.02368   -0.03224    0.00934
O4    4    1.006669    0.628273    0.160431    11.00000    0.05807    0.03759 =
         0.08091   -0.02358   -0.01117    0.00306
O5    4    0.871927   -0.200948    0.118179    11.00000    0.02998    0.06855 =
         0.08475   -0.02274   -0.02071    0.00281
O6    4    0.810962   -0.272528    0.299295    11.00000    0.03584    0.07780 =
         0.07541   -0.03270   -0.02394    0.01186
O7    4    0.087274   -0.328423    0.389541    11.00000    0.03178    0.06447 =
         0.07961   -0.01654   -0.01762    0.00641
O8    4    0.144197   -0.249990    0.209473    11.00000    0.03434    0.08969 =
         0.08120   -0.03430   -0.02496    0.00993
N1    3    1.143399   -0.171725   -0.014624    11.00000    0.03150    0.04817 =
         0.06095   -0.01786   -0.00506    0.01073
N2    3    1.469875    0.000735   -0.335172    11.00000    0.04694    0.06510 =
         0.07519   -0.02773   -0.00046    0.01223
N3    3    1.833985   -0.325305   -0.474277    11.00000    0.02897    0.05151 =
         0.05818   -0.01760   -0.00634    0.00725
N4    3    1.599716    0.347048   -0.645503    11.00000    0.08223    0.07448 =
         0.10681   -0.01373   -0.02462   -0.01046
C1    1    1.204764   -0.251195   -0.038930    11.00000    0.06094    0.04796 =
         0.08859   -0.02194    0.01524    0.00417
AFIX  43
H1    2    1.179244   -0.322686   -0.000871    11.00000   -1.20000
AFIX   0
C2    1    1.304531   -0.230511   -0.118519    11.00000    0.06994    0.05500 =
         0.09983   -0.02536    0.02382    0.01283
AFIX  43
H2    2    1.345627   -0.287784   -0.132277    11.00000   -1.20000
AFIX   0
C3    1    1.343893   -0.125215   -0.178011    11.00000    0.04481    0.05967 =
         0.07055   -0.02345    0.00046    0.00488
C4    1    1.276953   -0.044415   -0.156143    11.00000    0.04691    0.05315 =
         0.08210   -0.01653    0.00671    0.00647
AFIX  43
H4    2    1.298344    0.027679   -0.196431    11.00000   -1.20000
AFIX   0
C5    1    1.178442   -0.070145   -0.074772    11.00000    0.04297    0.05421 =
         0.07786   -0.01642   -0.00632    0.00834
AFIX  43
H5    2    1.134706   -0.014280   -0.061360    11.00000   -1.20000
AFIX   0
C6    1    1.452784   -0.099151   -0.262111    11.00000    0.03903    0.06262 =
         0.07820   -0.02108    0.00250    0.00712
C7    1    1.567468    0.026640   -0.414110    11.00000    0.04378    0.06067 =
         0.08166   -0.02941    0.00086    0.00379
C8    1    1.650534   -0.048307   -0.422974    11.00000    0.03879    0.06605 =
         0.07358   -0.02669   -0.00360    0.01110
C9    1    1.629010   -0.153731   -0.347573    11.00000    0.03723    0.07499 =
         0.07225   -0.02826   -0.00024    0.00852
C10   1    1.529816   -0.177835   -0.267006    11.00000    0.05016    0.06465 =
         0.07144   -0.02405    0.00415    0.00599
AFIX  43
H10   2    1.514186   -0.246803   -0.215725    11.00000   -1.20000
AFIX   0
C11   1    1.706440   -0.242000   -0.357398    11.00000    0.04249    0.06557 =
         0.07049   -0.02469   -0.00091    0.00495
C12   1    1.770571   -0.242909   -0.457881    11.00000    0.03739    0.05375 =
         0.06806   -0.01910   -0.00673    0.00802
AFIX  43
H12   2    1.770570   -0.183528   -0.518328    11.00000   -1.20000
AFIX   0
C13   1    1.833345   -0.409656   -0.385723    11.00000    0.04218    0.04689 =
         0.06587   -0.01077   -0.02033    0.00705
AFIX  43
H13   2    1.877294   -0.466629   -0.395043    11.00000   -1.20000
AFIX   0
C14   1    1.771502   -0.415763   -0.283053    11.00000    0.05784    0.08655 =
         0.06281   -0.00582   -0.00940    0.00810
AFIX  43
H14   2    1.771970   -0.476500   -0.223981    11.00000   -1.20000
AFIX   0
C15   1    1.707821   -0.330325   -0.267648    11.00000    0.04897    0.09780 =
         0.06597   -0.02023   -0.00683    0.01532
AFIX  43
H15   2    1.666405   -0.332158   -0.197832    11.00000   -1.20000
AFIX   0
C16   1    1.581591    0.136764   -0.493426    11.00000    0.04328    0.06543 =
         0.08309   -0.02776   -0.00656    0.00489
C17   1    1.678668    0.181065   -0.573541    11.00000    0.04994    0.07688 =
         0.11816   -0.01152   -0.00886    0.00193
AFIX  43
H17   2    1.740389    0.140675   -0.578142    11.00000   -1.20000
AFIX   0
C18   1    1.684721    0.283369   -0.645812    11.00000    0.06091    0.07342 =
         0.12444   -0.00696   -0.01228    0.00087
AFIX  43
H18   2    1.751361    0.310266   -0.698003    11.00000   -1.20000
AFIX   0
C19   1    1.506390    0.306959   -0.567022    11.00000    0.06227    0.07427 =
         0.11449   -0.03190   -0.02776    0.01416
AFIX  43
H19   2    1.446864    0.350394   -0.562797    11.00000   -1.20000
AFIX   0
C20   1    1.493929    0.203941   -0.491675    11.00000    0.05950    0.06454 =
         0.09759   -0.03283   -0.01502    0.00538
AFIX  43
H20   2    1.426708    0.179355   -0.439564    11.00000   -1.20000
AFIX   0
C21   1    0.988776   -0.065232    0.254782    11.00000    0.03623    0.04401 =
         0.06721   -0.02585   -0.01380    0.00778
C22   1    0.990546    0.043458    0.271464    11.00000    0.04278    0.03609 =
         0.06407   -0.01870   -0.01650    0.00627
C23   1    1.019751    0.135833    0.183729    11.00000    0.06708    0.04894 =
         0.05953   -0.02149   -0.02213    0.00610
AFIX  43
H23   2    1.044393    0.131585    0.113542    11.00000   -1.20000
AFIX   0
C24   1    1.012679    0.237600    0.199173    11.00000    0.06253    0.03911 =
         0.05799   -0.01480   -0.02287    0.00657
C25   1    1.040174    0.335649    0.108113    11.00000    0.10017    0.04980 =
         0.05643   -0.01625   -0.02655    0.00296
AFIX  43
H25   2    1.066483    0.332840    0.037439    11.00000   -1.20000
AFIX   0
C26   1    1.027604    0.433258    0.125477    11.00000    0.08728    0.03906 =
         0.07108   -0.01510   -0.02743    0.00304
AFIX  43
H26   2    1.044784    0.496894    0.066281    11.00000   -1.20000
AFIX   0
C27   1    0.988638    0.438511    0.232818    11.00000    0.05273    0.04441 =
         0.06885   -0.02559   -0.02182    0.00561
C28   1    0.964894    0.345782    0.321725    11.00000    0.05527    0.04596 =
         0.06945   -0.02664   -0.02077    0.00603
AFIX  43
H28   2    0.939491    0.350282    0.391796    11.00000   -1.20000
AFIX   0
C29   1    0.979123    0.243635    0.306536    11.00000    0.05238    0.04396 =
         0.06077   -0.01919   -0.01945    0.00614
C30   1    0.954099    0.145527    0.396785    11.00000    0.06464    0.04572 =
         0.05370   -0.01694   -0.01991    0.00562
AFIX  43
H30   2    0.933542    0.147946    0.467612    11.00000   -1.20000
AFIX   0
C31   1    0.960297    0.047974    0.379297    11.00000    0.06568    0.04158 =
         0.05450   -0.01404   -0.01982    0.00422
AFIX  43
H31   2    0.944618   -0.015812    0.438343    11.00000   -1.20000
AFIX   0
C32   1    0.978693    0.549253    0.246394    11.00000    0.04035    0.03950 =
         0.07232   -0.01988   -0.02264    0.00797
C33   1    0.798910   -0.242357    0.206768    11.00000    0.02883    0.05322 =
         0.08469   -0.02778   -0.01862    0.00696
C34   1    0.684316   -0.250577    0.201592    11.00000    0.03173    0.07053 =
         0.07278   -0.02719   -0.01736    0.00518
C35   1    0.605236   -0.314175    0.291014    11.00000    0.03603    0.06510 =
         0.07834   -0.01701   -0.02449    0.00692
AFIX  43
H35   2    0.624380   -0.356457    0.351674    11.00000   -1.20000
AFIX   0
C36   1    0.495355   -0.317088    0.293318    11.00000    0.03156    0.07185 =
         0.07230   -0.02001   -0.01850    0.00309
C37   1    0.411150   -0.376104    0.386310    11.00000    0.04163    0.07039 =
         0.07659   -0.00875   -0.02188   -0.00336
AFIX  43
H37   2    0.428233   -0.421293    0.447104    11.00000   -1.20000
AFIX   0
C38   1    0.305826   -0.367931    0.388367    11.00000    0.03396    0.07531 =
         0.07353   -0.01529   -0.01563   -0.00317
AFIX  43
H38   2    0.251709   -0.406002    0.451446    11.00000   -1.20000
AFIX   0
C39   1    0.276516   -0.303057    0.297088    11.00000    0.02937    0.07111 =
         0.07136   -0.02431   -0.01339    0.00165
C40   1    0.358522   -0.247862    0.203043    11.00000    0.03082    0.08515 =
         0.07182   -0.01803   -0.01884    0.00709
AFIX  43
H40   2    0.340591   -0.206862    0.141212    11.00000   -1.20000
AFIX   0
C41   1    0.468812   -0.253071    0.199902    11.00000    0.03228    0.08046 =
         0.07138   -0.01629   -0.01561    0.00322
C42   1    0.553269   -0.191820    0.105340    11.00000    0.04028    0.12758 =
         0.07609    0.00409   -0.02497   -0.01109
AFIX  43
H42   2    0.536429   -0.151551    0.042644    11.00000   -1.20000
AFIX   0
C43   1    0.657837   -0.192073    0.106492    11.00000    0.04193    0.10246 =
         0.07089   -0.00940   -0.01050   -0.00854
AFIX  43
H43   2    0.712283   -0.153354    0.044064    11.00000   -1.20000
AFIX   0
C44   1    0.159520   -0.293020    0.299337    11.00000    0.03974    0.04628 =
         0.07281   -0.02066   -0.02212    0.00647
HKLF 4


REM  vac_295K_3_a.res in P-1
REM wR2 = 0.2558, GooF = S = 1.039, Restrained GooF = 1.039 for all data
REM R1 = 0.0827 for 5496 Fo > 4sig(Fo) and 0.1151 for all 8406 data
REM 523 parameters refined using 0 restraints

END

WGHT      0.1466      1.6554

REM Highest difference peak  1.941,  deepest hole -0.874,  1-sigma level  0.133
Q1    1   0.9457  0.7129  0.2965  11.00000  0.05    1.94
Q2    1   1.0399 -0.1948  0.0583  11.00000  0.05    1.74
Q3    1   1.0212 -0.2779  0.1370  11.00000  0.05    1.65
Q4    1   1.0075 -0.2384  0.2181  11.00000  0.05    1.57
Q5    1   0.9475  0.7601  0.3636  11.00000  0.05    1.46
Q6    1   0.9173  0.6692  0.4616  11.00000  0.05    1.23
Q7    1   0.9389  0.6293  0.3676  11.00000  0.05    1.07
Q8    1   1.0400 -0.1382  0.1286  11.00000  0.05    0.89
Q9    1   0.9888 -0.1339  0.2694  11.00000  0.05    0.74
Q10   1   1.4344 -0.4769 -0.1581  11.00000  0.05    0.66
Q11   1   1.0197 -0.0441  0.1602  11.00000  0.05    0.65
Q12   1   1.0365 -0.0406  0.0826  11.00000  0.05    0.64
Q13   1   0.9976  0.5842  0.1589  11.00000  0.05    0.61
Q14   1   0.9770 -0.1408  0.3115  11.00000  0.05    0.60
Q15   1   0.9957  0.6010  0.2385  11.00000  0.05    0.60
Q16   1   0.9752 -0.1058  0.3360  11.00000  0.05    0.59
Q17   1   0.9808  0.3991  0.3043  11.00000  0.05    0.56
Q18   1   0.9483  0.5319  0.3316  11.00000  0.05    0.55
Q19   1   1.8379 -0.3920 -0.4598  11.00000  0.05    0.53
Q20   1   1.0005  0.3973  0.2168  11.00000  0.05    0.51
;
_shelx_res_checksum   92026

_shelx_hkl_file
;
   0   0  -1 1172.66   15.65
   0   0  -2 3235.44   37.08
   0   0  -3   34.77    5.94
   0   0  -4 2720.82   42.86
   0   0  -5    2.57    3.42
   0   0  -6  148.46   13.57
   0   0  -7    6.33    5.40
   0   0  -8  469.32   28.08
   0   0  -9    9.64    6.95
   0   0  -9    4.10    6.55
   0   0 -10    6.39    3.41
   0   0 -10   -1.38    7.12
   0   0 -10   -2.87    5.77
   0   0  11    5.16    4.22
   0   0 -11    3.19    2.67
   0   0  12   87.51    8.49
   0   0  13   -4.24    3.72
   0   0  14    0.64    2.43
   0   0  15    0.94    1.64
   0  -1  14   -2.00    2.23
   0  -1  13   13.56    3.87
   0  -1  12   37.59    5.99
   0  -1  11   51.92    7.34
   0   1 -11   72.39    5.95
   0  -1  10    3.28    4.19
   0   1 -10    7.04    3.06
   0   1 -10   -2.44    5.90
   0   1  -9   31.50   10.13
   0   1  -8   14.56    7.18
   0   1  -7  395.95   24.39
   0   1  -6    2.09    4.72
   0   1  -5  892.43   29.74
   0   1  -4   16.07    4.72
   0  -1   3  549.97    8.23
   0   1  -3  615.09   19.00
   0   1  -2   95.99    6.61
   0   1  -1  571.09   11.62
   0  -1   0  103.75    3.71
   0  -1   0   99.95    3.35
   0   1   0   96.01    2.97
   0  -1  -1 3527.09   22.97
   0  -1  -1 3638.09   26.45
   0  -1  -2  866.17   17.38
   0  -1  -2  849.79   12.40
   0  -1  -3  394.07   15.23
   0  -1  -4    3.49    4.11
   0  -1  -5 1327.23   32.81
   0  -1  -6    4.01    4.18
   0  -1  -7   33.78    8.01
   0  -1  -8   18.86    7.60
   0  -1  -9   42.93   12.65
   0  -1  -9   35.36    9.80
   0  -1 -10   -1.06    2.83
   0  -1 -10   -3.70    6.64
   0  -1 -10    3.70    6.69
   0  -1 -11   69.69    6.37
   0  -1 -12    2.40    2.80
   0   1  13  103.15    8.74
   0   1  14   -5.38    3.32
   0  -1 -15   -0.27    1.27
   0   1  15    1.41    2.14
   0  -2  14    3.61    1.88
   0  -2  13   -1.22    2.46
   0  -2  12  144.58    9.69
   0  -2  11   11.59    4.63
   0  -2  10  236.28   13.85
   0   2  -9   41.99   11.07
   0  -2   9   32.85    6.27
   0   2  -8    0.19    6.05
   0   2  -7    1.53    5.30
   0   2  -6  134.96   13.92
   0   2  -5   12.73    5.11
   0   2  -4  209.47   13.96
   0  -2   3   22.93    3.19
   0   2  -3   24.51    5.00
   0   2  -2  693.86   18.52
   0  -2   2  705.03   16.34
   0   2  -1  281.53    9.68
   0  -2   1  270.89   10.54
   0  -2   0 9828.95   52.05
   0  -2   0 9855.47   60.70
   0  -2   0 9999.00   49.01
   0  -2  -1  458.25   13.01
   0  -2  -1  428.15   10.03
   0  -2  -1  408.25    9.04
   0  -2  -2 2611.18   30.60
   0  -2  -2 2699.28   29.03
   0  -2  -2 2675.61   32.89
   0  -2  -3   98.72    7.65
   0  -2  -3  101.13    8.37
   0  -2  -3  104.51    6.53
   0  -2  -4  447.20   12.93
   0  -2  -4  466.40   19.05
   0  -2  -5   66.12    8.97
   0  -2  -6 1697.21   41.58
   0  -2  -7    9.77    5.71
   0  -2  -8  430.83   25.90
   0  -2  -8  237.08   28.74
   0  -2  -9    3.37    6.56
   0  -2  -9   -5.28    7.16
   0  -2 -10   19.62   10.74
   0  -2 -10   25.98    9.60
   0  -2 -10   12.11    3.63
   0  -2 -10   15.29    3.57
   0  -2 -11    3.46    3.20
   0  -2 -11    2.82    3.05
   0  -2 -12  182.17    8.56
   0  -2 -12  194.28   10.15
   0  -2 -13    6.19    2.91
   0   2  13    2.88    4.02
   0   2  14   42.01    5.58
   0   2  15    3.86    2.62
   0  -2 -15    0.32    1.61
   0  -3  14    0.78    1.23
   0  -3  13    0.18    1.91
   0  -3  12    3.24    2.99
   0  -3  12    7.75    2.96
   0  -3  11  153.36   10.32
   0  -3  11  127.75    8.10
   0  -3  10    4.71    3.96
   0   3  -9  106.70   15.89
   0  -3   9  106.54    9.78
   0   3  -8   -1.19    5.86
   0  -3   8   -2.28    3.66
   0   3  -7  245.20   21.03
   0   3  -6   18.66    7.13
   0   3  -5    7.74    4.98
   0   3  -4  100.07   10.69
   0  -3   3  946.32   21.84
   0   3  -3  980.22   27.89
   0  -3   2   29.81    4.85
   0   3  -2   36.73    5.38
   0  -3   1   16.90    4.56
   0   3  -1   15.36    3.44
   0  -3   0  364.63   15.21
   0  -3   0  380.97   13.10
   0  -3   0  394.18   12.34
   0  -3  -1 8657.32   52.10
   0  -3  -1 8809.28   50.42
   0  -3  -1 8692.24   71.11
   0  -3  -2 1417.61   22.84
   0  -3  -2 1401.59   27.51
   0  -3  -2 1418.54   24.88
   0  -3  -2 1403.11   19.77
   0  -3  -3 2144.86   36.34
   0  -3  -3 2075.32   34.62
   0  -3  -3 2038.97   31.13
   0  -3  -4   27.35    5.55
   0  -3  -4   32.77    5.04
   0  -3  -4   26.18    5.05
   0  -3  -5  423.16   23.43
   0  -3  -5  394.66   14.83
   0  -3  -5  409.84   19.97
   0  -3  -6    1.47    4.41
   0  -3  -6    3.12    5.42
   0  -3  -7   76.53   10.64
   0  -3  -7   64.65   15.30
   0  -3  -8  -11.42   10.55
   0  -3  -8   21.65    7.70
   0  -3  -9   75.98   19.49
   0  -3  -9  209.89   19.80
   0  -3 -10   12.73   11.98
   0  -3 -10    0.90    6.75
   0  -3 -10    2.93    2.79
   0  -3 -10    3.77    3.05
   0  -3 -11    1.15    3.40
   0  -3 -11   14.13    4.04
   0  -3 -11    3.59    6.05
   0  -3 -12   10.25    3.56
   0  -3 -12    2.31    2.95
   0  -3 -13  186.18    8.63
   0  -3 -13  216.19   10.30
   0  -3 -14    5.31    2.66
   0   3  14    7.56    4.05
   0   3  15    7.71    3.00
   0   3  16    2.12    1.63
   0   3  16    1.82    1.61
   0  -4  13   -1.18    1.62
   0  -4  12   20.49    3.63
   0  -4  11   22.60    4.55
   0  -4  11   20.45    3.90
   0  -4  10   52.52    6.76
   0  -4  10   55.78    5.93
   0  -4   9   66.43    7.63
   0  -4   9   73.05    6.90
   0   4  -8   46.04   11.12
   0  -4   8   47.34    6.74
   0   4  -7   -1.99    5.99
   0   4  -6  290.11   22.17
   0   4  -5    9.29    5.51
   0   4  -4    2.14    4.20
   0  -4   3    5.95    3.30
   0   4  -3    6.07    3.88
   0  -4   2  594.78   20.92
   0   4  -2  532.35   19.43
   0  -4   1   55.65    7.12
   0   4  -1   54.76    5.91
   0  -4   1   53.99    6.49
   0  -4   0  451.70   16.38
   0  -4   0  441.41   15.19
   0  -4   0  432.67   18.60
   0  -4  -1  533.38   20.66
   0  -4  -1  506.57   13.90
   0  -4  -1  527.42   15.25
   0  -4  -2 3438.25   33.05
   0  -4  -2 3409.54   38.88
   0   4   2 3322.31   20.25
   0  -4  -3 1034.99   28.10
   0  -4  -3 1064.30   26.25
   0  -4  -3 1011.88   21.26
   0  -4  -4   13.25    4.43
   0  -4  -4   11.07    3.78
   0  -4  -4    8.29    3.59
   0  -4  -5    7.62    3.67
   0  -4  -5    8.02    4.19
   0  -4  -5    3.96    3.70
   0  -4  -6  587.58   26.21
   0  -4  -6  623.07   32.55
   0  -4  -7   11.99    8.43
   0  -4  -7    1.29    4.17
   0  -4  -8   57.68   16.52
   0  -4  -8   66.66   10.34
   0  -4  -9   -4.45   15.80
   0  -4  -9   41.01    9.83
   0  -4 -10  134.64   28.72
   0  -4 -10  121.28   15.94
   0  -4 -10  129.01    8.22
   0  -4 -10  139.67    8.59
   0  -4 -11   -4.09    5.93
   0  -4 -11   10.04   10.73
   0  -4 -11    4.68    3.54
   0  -4 -11    3.15    3.08
   0  -4 -12   45.77    5.29
   0  -4 -12   70.04    6.65
   0  -4 -13   16.92    4.04
   0  -4 -13    4.74    3.01
   0  -4 -14  143.55    7.18
   0   4  15    1.60    2.95
   0  -4 -16    1.04    1.25
   0   4  16    1.83    1.87
   0  -5  13    8.25    1.49
   0  -5  12    1.95    1.89
   0  -5  11   25.01    4.16
   0  -5  10   12.65    4.14
   0  -5  10   18.70    3.85
   0  -5   9   67.95    7.56
   0  -5   9   53.80    5.89
   0  -5   8   16.81    4.55
   0  -5   8   26.82    4.74
   0  -5   7   39.78   10.92
   0   5  -7   41.54   10.17
   0  -5   7   50.88    6.50
   0  -5   7   36.85    5.12
   0  -5   6    2.85    5.42
   0   5  -6    0.47    5.19
   0   5  -5   76.43   11.52
   0  -5   5   78.99   12.79
   0  -5   4    0.49    5.15
   0   5  -4   -0.71    4.22
   0   5  -3  111.18   11.33
   0  -5   3  124.49   10.73
   0  -5   3  120.76   12.82
   0  -5   2    3.47    3.88
   0   5  -2    4.77    4.17
   0  -5   2    3.11    4.16
   0   5  -1  256.58   13.40
   0  -5   1  252.14   14.65
   0  -5   1  262.56   15.42
   0  -5   1  249.57   15.73
   0  -5   0   16.50    6.26
   0  -5   0    6.95    2.79
   0  -5  -1 1297.57   35.25
   0  -5  -1 1336.67   25.91
   0  -5  -2  726.52   20.13
   0   5   2  657.87   11.12
   0  -5  -2  746.54   19.21
   0  -5  -2  669.23   15.63
   0  -5  -2  776.62   27.47
   0  -5  -3 2474.37   33.53
   0  -5  -3 2513.37   41.06
   0  -5  -3 2461.50   48.21
   0  -5  -4  546.52   21.89
   0  -5  -4  547.83   23.12
   0  -5  -5   70.61    9.19
   0  -5  -5   67.82    9.05
   0  -5  -5   46.81    6.76
   0  -5  -6    0.55    3.90
   0  -5  -6    3.17    4.01
   0  -5  -6    4.53    4.38
   0  -5  -7  453.26   22.41
   0  -5  -7  467.14   31.37
   0  -5  -8    2.29    4.77
   0  -5  -8    3.09    6.63
   0  -5  -9   66.43   17.78
   0  -5  -9   92.55   12.69
   0  -5 -10    3.71    7.75
   0  -5 -10    4.60    3.12
   0  -5 -10    7.11    3.32
   0  -5 -11  131.42    8.78
   0  -5 -11  132.93    8.72
   0  -5 -12    5.44    3.31
   0  -5 -13    3.81    3.26
   0  -5 -13   11.74    3.40
   0  -5 -14   16.01    3.71
   0  -5 -15   34.20    3.46
   0   5  15   34.27    5.05
   0  -5 -16    0.39    1.22
   0  -6  12    3.92    1.62
   0  -6  12    2.38    1.38
   0  -6  11    3.70    2.29
   0  -6  10   27.75    4.31
   0  -6   9    5.40    3.28
   0  -6   9   11.39    3.57
   0  -6   8    5.20    3.63
   0  -6   8    3.50    3.14
   0  -6   7    7.82    4.04
   0  -6   7    5.13    3.60
   0   6  -6  122.66   16.77
   0  -6   6  131.25   17.50
   0  -6   6  131.55    9.85
   0  -6   6  137.23    8.49
   0  -6   5    4.76    5.69
   0   6  -5    2.22    5.30
   0  -6   4   26.17    7.68
   0   6  -4   27.97    7.52
   0   6  -3   49.29    8.57
   0  -6   3   47.84    9.48
   0  -6   3   56.12   10.25
   0  -6   2  559.50   26.62
   0  -6   2  563.69   25.23
   0  -6   2  578.03   27.90
   0  -6   1  313.73   19.25
   0  -6   1  303.68   19.13
   0  -6   1  307.83   17.43
   0  -6   0   45.35    6.03
   0  -6   0   47.05    8.40
   0  -6  -1  521.72   26.46
   0   6   1  488.89   15.99
   0  -6  -2 4712.20   56.30
   0  -6  -2 4712.56   52.78
   0  -6  -3 1366.62   31.78
   0  -6  -3 1459.32   42.55
   0  -6  -4 1579.69   38.37
   0  -6  -4 1538.96   43.03
   0  -6  -5  107.87   11.69
   0  -6  -5  109.54   12.56
   0  -6  -6  186.10   15.67
   0  -6  -6  177.84   15.88
   0  -6  -7   19.67    6.95
   0  -6  -8  186.97   22.07
   0  -6  -9   11.15    9.08
   0  -6 -10  109.48    8.73
   0  -6 -10  100.21    7.32
   0  -6 -10   94.09    7.85
   0  -6 -11   -0.32    2.91
   0  -6 -11    2.62    3.09
   0  -6 -12    1.97    2.73
   0  -6 -13    5.58    3.34
   0  -6 -13    0.50    2.36
   0  -6 -14   54.59    5.15
   0  -6 -15    9.03    2.55
   0   6  16    0.33    1.94
   0  -6 -16    2.72    1.33
   0  -7  11    0.29    1.65
   0  -7  11    2.35    1.55
   0  -7  10    7.19    2.56
   0  -7   9   11.72    3.34
   0  -7   8    5.74    3.28
   0  -7   8    8.40    3.26
   0  -7   7    9.65    3.61
   0  -7   7    8.08    3.39
   0  -7   6    1.02    3.30
   0  -7   6    1.69    3.27
   0  -7   5  154.14   19.52
   0  -7   5  152.30   10.27
   0  -7   5  144.53    8.60
   0  -7   4   -1.61    5.48
   0  -7   3  137.25   15.59
   0  -7   3  151.83   17.07
   0  -7   2   31.25    7.13
   0  -7   2   25.85    7.01
   0  -7   2   34.66    8.77
   0  -7   1  866.41   30.98
   0  -7   1  828.53   34.21
   0  -7   0   17.81    6.46
   0  -7   0   14.79    4.36
   0  -7  -1  272.35   14.81
   0  -7  -1  253.36   20.09
   0  -7  -2  291.88   14.55
   0  -7  -2  331.71   16.76
   0  -7  -3 1915.02   40.48
   0  -7  -3 1926.20   55.69
   0  -7  -4  619.91   31.16
   0  -7  -4  582.17   23.70
   0  -7  -5    7.83    4.34
   0  -7  -5    8.45    5.53
   0  -7  -6   25.16    6.82
   0  -7  -6   18.10    6.77
   0  -7  -7  408.47   26.55
   0  -7  -7  479.39   27.17
   0  -7  -8   32.64    9.09
   0  -7  -9    4.25    6.43
   0  -7  -9   14.14    3.75
   0  -7  -9   14.25    4.16
   0  -7 -10   -4.83    9.37
   0  -7 -10    5.89    4.14
   0  -7 -10    2.15    2.98
   0  -7 -10   -3.61    3.50
   0  -7 -11   73.32    6.35
   0  -7 -11   78.48    8.07
   0  -7 -11   70.05    6.88
   0  -7 -12   -2.13    2.38
   0  -7 -12   -0.69    2.57
   0  -7 -13    4.14    3.23
   0  -7 -14    5.82    3.02
   0  -7 -15   39.69    3.66
   0  -7 -16    6.15    1.37
   0   7  16    5.90    2.20
   0  -8  10    8.93    2.39
   0  -8  10   11.12    2.20
   0  -8   9   25.06    4.48
   0  -8   9   12.55    3.00
   0  -8   8   25.97    4.30
   0  -8   7   44.80    5.65
   0  -8   6   -5.71    3.80
   0  -8   5   -0.28    2.94
   0  -8   4   11.16    3.99
   0  -8   4   19.93    8.42
   0  -8   3   -3.97    3.71
   0  -8   2   65.86   10.51
   0  -8   1   78.07   11.92
   0  -8   0  394.83   26.32
   0  -8  -1   10.03    7.07
   0  -8  -2  342.11   27.78
   0  -8  -3  386.33   29.12
   0  -8  -4  517.80   32.90
   0  -8  -4  464.78   22.20
   0  -8  -5  272.64   18.52
   0  -8  -5  284.48   23.86
   0  -8  -6  157.93   15.77
   0  -8  -6  175.84   18.36
   0  -8  -7    2.16    4.46
   0  -8  -7    4.04    5.04
   0  -8  -8  544.63   33.30
   0  -8  -8  642.04   19.19
   0  -8  -9   15.72    7.36
   0  -8  -9    3.83    3.21
   0  -8  -9    9.40    3.89
   0  -8  -9    6.67    3.68
   0  -8 -10    1.11    2.88
   0  -8 -10    0.29    3.25
   0  -8 -11   -3.30    3.71
   0  -8 -11    2.20    2.64
   0  -8 -11    5.61    3.29
   0  -8 -12   20.77    4.59
   0  -8 -12   23.16    3.74
   0  -8 -13   -2.58    3.14
   0  -8 -13    2.59    2.12
   0  -8 -14    1.34    2.68
   0  -8 -15    4.86    2.22
   0   8  16    9.38    2.19
   0  -9  10    1.47    1.07
   0  -9   9   37.05    3.77
   0  -9   9   17.24    2.13
   0  -9   8   12.64    3.30
   0  -9   8    5.88    2.38
   0  -9   7   -1.50    2.64
   0  -9   7    4.94    3.16
   0  -9   6    1.85    3.04
   0  -9   6   -2.07    3.04
   0  -9   5  173.77   10.49
   0  -9   5  159.86   10.86
   0  -9   4    1.66    3.62
   0  -9   4    0.76    3.19
   0  -9   3    8.07    4.47
   0  -9   3    4.86    3.42
   0  -9   2   11.38    3.91
   0  -9   2    8.88    4.25
   0  -9   1  177.00   18.34
   0  -9   1  176.53   10.13
   0  -9   0   95.22   14.49
   0  -9  -1   97.63   15.48
   0  -9  -2   29.79   13.93
   0  -9  -3  467.09   36.04
   0  -9  -4  203.91   24.65
   0  -9  -5   46.26   12.47
   0  -9  -6   25.80    9.61
   0  -9  -7   13.68    4.55
   0  -9  -7   10.74    4.13
   0  -9  -8    2.37    4.00
   0  -9  -8    0.16    3.55
   0  -9  -9    7.43    4.10
   0  -9  -9   -0.17    3.66
   0  -9  -9    0.28    3.01
   0  -9 -10    1.87    3.29
   0  -9 -10    2.56    2.90
   0  -9 -10    6.07    3.86
   0  -9 -11   92.90    7.35
   0  -9 -12    2.54    2.32
   0  -9 -13    2.30    2.75
   0  -9 -13    5.17    2.41
   0  -9 -14    8.44    2.63
   0  -9 -15   22.58    2.64
   0 -10   8   16.36    2.67
   0 -10   8    9.88    1.81
   0 -10   7    8.71    2.63
   0 -10   6   -0.88    2.52
   0 -10   5    3.21    2.77
   0 -10   4   83.12    7.72
   0 -10   3   10.17    3.72
   0 -10   2   41.27    5.73
   0 -10   1    5.87    3.57
   0 -10   0    0.76    2.69
   0 -10   0    4.64    6.31
   0 -10   0   -1.83    3.68
   0 -10  -1    3.56    6.14
   0 -10  -1   -1.04    3.29
   0 -10  -2    4.94    6.85
   0 -10  -2    3.66    3.41
   0 -10  -3   46.31   14.65
   0 -10  -3   31.07    4.92
   0 -10  -4   71.32    6.79
   0 -10  -4   72.75   17.58
   0 -10  -4  105.01    7.77
   0 -10  -4   75.57    9.24
   0 -10  -5   85.55    7.26
   0 -10  -5  107.92   21.19
   0 -10  -5   91.30    7.39
   0 -10  -5  104.50   10.41
   0 -10  -6    1.90    3.41
   0 -10  -6    7.70    7.26
   0 -10  -6   -0.62    3.39
   0 -10  -6    0.29    3.56
   0 -10  -6    4.07    3.97
   0 -10  -7    0.86    3.61
   0 -10  -7   -2.31    4.35
   0 -10  -7    1.73    3.60
   0 -10  -8   83.40    9.58
   0 -10  -8  107.97    9.08
   0 -10  -9    0.17    3.56
   0 -10  -9   -0.64    2.87
   0 -10  -9   -0.61    2.90
   0 -10 -10    2.07    3.34
   0 -10 -10    3.15    3.10
   0 -10 -11   -2.18    3.22
   0 -10 -11    0.11    2.82
   0 -10 -12   48.69    5.21
   0 -10 -13    2.49    2.62
   0 -10 -13    1.13    2.09
   0 -10 -14    3.44    2.08
   0 -10 -14    3.73    1.73
   0 -10 -15   -0.52    1.38
   0 -11   7    3.76    1.68
   0 -11   7    5.85    1.61
   0 -11   6    4.31    2.14
   0 -11   6    3.58    1.88
   0 -11   5    9.48    2.93
   0 -11   5    2.71    2.40
   0 -11   4    4.10    2.82
   0 -11   4    2.17    2.85
   0 -11   3   64.13    6.39
   0 -11   3   69.14    6.35
   0 -11   2    0.35    2.65
   0 -11   2   -3.25    3.50
   0 -11   1   24.16    4.43
   0 -11   1   18.73    4.26
   0 -11   0  146.43    9.25
   0 -11  -1  307.51   12.86
   0 -11  -1  275.86   13.89
   0 -11  -2    3.59    7.17
   0 -11  -2   -0.63    3.59
   0 -11  -2   -4.35    4.46
   0 -11  -3  213.11   11.12
   0 -11  -3  208.93   16.03
   0 -11  -4  204.58   11.12
   0 -11  -4  223.02   32.72
   0 -11  -4  244.45   12.15
   0 -11  -5  137.46    9.80
   0 -11  -5  136.90   26.59
   0 -11  -5  135.90    8.48
   0 -11  -5  135.64    8.57
   0 -11  -5  140.37   13.73
   0 -11  -6   49.82    6.24
   0 -11  -6   59.83    6.62
   0 -11  -6   49.28    8.29
   0 -11  -7   20.64    4.97
   0 -11  -7   22.67    5.79
   0 -11  -7   17.22    5.07
   0 -11  -8   -1.24    3.61
   0 -11  -8    7.44    3.91
   0 -11  -9   42.07    7.20
   0 -11  -9  138.30    9.19
   0 -11 -10    9.02    4.51
   0 -11 -10   -0.36    2.83
   0 -11 -11    9.74    4.04
   0 -11 -11   11.39    3.41
   0 -11 -12    5.80    2.81
   0 -11 -12    6.10    2.84
   0 -11 -13   15.32    2.95
   0 -11 -13   19.82    3.10
   0 -11 -14   -2.15    1.71
   0 -11 -14   -0.56    1.37
   0  12  -6    0.85    1.00
   0 -12   6   -1.57    1.34
   0 -12   5    3.27    1.89
   0 -12   4   63.05    5.01
   0 -12   3    9.43    3.24
   0 -12   2    6.64    3.27
   0 -12   1   11.13    3.82
   0 -12   0   29.49    5.05
   0 -12  -1   43.44    5.81
   0 -12  -1   39.84    5.08
   0 -12  -2   37.43    5.38
   0 -12  -2   35.34    5.97
   0 -12  -3   26.89    4.71
   0 -12  -3   49.24    6.21
   0 -12  -3   48.58    7.89
   0 -12  -4   64.83    6.77
   0 -12  -4   65.26    6.29
   0 -12  -5   70.67    7.42
   0 -12  -5   54.51    5.97
   0 -12  -6   30.29    5.17
   0 -12  -6   30.30    4.50
   0 -12  -6   18.16    6.21
   0 -12  -7    5.43    3.72
   0 -12  -7   -1.50    3.69
   0 -12  -7    7.83    5.37
   0 -12  -8   42.03    6.18
   0 -12  -8   64.56    7.87
   0 -12  -9    4.21    3.39
   0 -12  -9    8.51    3.61
   0 -12 -10   24.72    5.93
   0 -12 -10   28.03    4.66
   0 -12 -11    3.16    3.24
   0 -12 -11    2.43    2.60
   0 -12 -12    3.10    2.37
   0 -12 -12   -2.99    2.37
   0 -12 -13   -0.16    1.82
   0 -12 -14   16.08    1.93
   0 -13   4    0.95    1.57
   0 -13   3   25.58    3.34
   0  13  -3   16.57    2.16
   0 -13   2    1.76    2.56
   0 -13   1   -3.09    3.25
   0 -13   0   23.12    4.46
   0 -13  -1  115.38    8.31
   0 -13  -2   12.82    4.01
   0 -13  -2   21.00    3.86
   0 -13  -3   -0.58    3.71
   0 -13  -3    2.35    3.18
   0 -13  -4   57.89    5.78
   0 -13  -4   46.32    7.52
   0 -13  -5   92.67    7.79
   0 -13  -5  104.11    7.53
   0 -13  -6  108.66    6.85
   0 -13  -6   55.91    9.90
   0 -13  -7   35.42    4.67
   0 -13  -7   31.81    7.28
   0 -13  -8   -3.08    2.92
   0 -13  -8   -1.90    4.12
   0 -13  -9   80.59    8.15
   0 -13  -9  109.50    8.22
   0 -13 -10    2.83    3.23
   0 -13 -10    9.42    3.21
   0 -13 -11    7.59    3.27
   0 -13 -11   13.38    3.03
   0 -13 -12    2.40    2.37
   0 -13 -12   -3.65    2.09
   0 -13 -13    6.60    1.77
   0 -14   3   10.76    2.15
   0 -14   2   20.96    3.10
   0 -14   1   -1.43    2.46
   0 -14   0    0.92    2.64
   0 -14  -1   65.80    6.21
   0 -14  -2   80.21    7.10
   0 -14  -2   72.76    5.75
   0 -14  -3    6.81    3.68
   0 -14  -3    5.32    2.77
   0 -14  -3    4.96    2.66
   0 -14  -4   30.80    4.28
   0 -14  -4   26.86    4.97
   0 -14  -5   88.15    7.30
   0 -14  -5   99.61   10.03
   0 -14  -6  115.61    8.39
   0 -14  -6   94.28   10.52
   0 -14  -7    1.46    4.59
   0 -14  -8    5.80    4.00
   0 -14  -9    1.41    2.24
   0 -14  -9   -2.45    3.44
   0 -14 -10   92.57    6.90
   0 -14 -10   71.19    5.51
   0 -14 -11   23.36    3.64
   0 -14 -11   18.57    2.90
   0 -14 -12    5.00    1.88
   0 -15   1    6.37    1.78
   0 -15   0    0.91    1.30
   0 -15   0    0.00    1.76
   0 -15  -1    4.54    1.88
   0 -15  -1    6.33    2.48
   0 -15  -2   33.40    4.26
   0 -15  -2   33.89    3.34
   0 -15  -3   11.92    3.21
   0 -15  -4   -0.90    2.66
   0 -15  -5    4.64    2.65
   0 -15  -6   18.71    4.04
   0 -15  -8    4.86    3.19
   0 -15  -9    6.18    2.62
   0 -15 -10   10.53    2.55
   0 -16  -7   20.37    2.96
   0 -16  -8    2.42    1.89
   1 -16  -8    8.26    2.26
   1 -16  -7    2.02    2.01
   1 -15 -10   -2.03    2.07
   1 -15  -9   12.46    3.27
   1 -15  -8    1.28    3.05
   1 -15  -7   51.23    6.68
   1 -15  -6   62.89    6.88
   1 -15  -5   18.08    2.97
   1 -15  -5   26.36    4.32
   1 -15  -4   -3.10    2.28
   1 -15  -4    0.82    2.61
   1 -15  -3    1.08    2.27
   1 -15  -3    6.19    2.82
   1 -15  -2   19.81    3.40
   1 -15  -2   22.84    3.17
   1 -15  -1   23.74    3.37
   1 -15  -1   23.82    3.00
   1 -15   0    1.38    1.61
   1 -15   0    2.05    1.78
   1 -15   1    4.50    1.65
   1 -14 -11   -2.16    2.31
   1 -14 -11   -3.46    2.12
   1 -14 -10   76.01    6.52
   1 -14 -10   78.29    5.77
   1 -14  -9   12.23    3.36
   1 -14  -9   10.10    3.51
   1 -14  -8   -1.78    3.81
   1 -14  -7   -3.19    4.79
   1 -14  -6    5.68    5.23
   1 -14  -6   59.86    5.34
   1 -14  -5   14.08    3.91
   1 -14  -5   14.75    3.53
   1 -14  -4   11.31    3.57
   1 -14  -4   13.15    3.78
   1 -14  -3    4.39    3.24
   1 -14  -3   10.68    3.23
   1 -14  -2   69.45    6.59
   1 -14  -2   63.92    5.70
   1 -14  -1   44.12    5.28
   1 -14  -1   41.06    4.66
   1 -14   0   29.72    4.37
   1 -14   0   29.40    4.44
   1 -14   1   -0.87    2.38
   1 -14   1    1.92    2.52
   1 -14   2    1.30    1.88
   1 -14   2    2.31    2.11
   1 -14   3   15.12    2.35
   1 -13 -12    0.48    1.97
   1 -13 -12    2.66    1.71
   1 -13 -11   15.51    3.93
   1 -13 -11    6.50    2.62
   1 -13 -10   21.24    4.55
   1 -13 -10   18.64    3.86
   1 -13  -9   40.54    6.16
   1 -13  -9   84.14    7.44
   1 -13  -8    1.04    2.83
   1 -13  -8    0.11    2.75
   1 -13  -8    4.04    4.18
   1 -13  -7   16.00    3.91
   1 -13  -7   22.74    4.29
   1 -13  -7   15.33    5.63
   1 -13  -6   13.84    3.99
   1 -13  -6   29.14    4.04
   1 -13  -6   26.31    4.48
   1 -13  -6    4.74    4.54
   1 -13  -5  133.80    9.03
   1 -13  -5  147.84    9.09
   1 -13  -4   18.62    4.18
   1 -13  -4   25.72    4.90
   1 -13  -4   14.33    4.98
   1 -13  -3   21.90    4.64
   1 -13  -3   13.66    3.44
   1 -13  -3   18.50    4.62
   1 -13  -2   29.85    5.13
   1 -13  -2   45.54    6.06
   1 -13  -2   36.01    4.83
   1 -13  -1  135.90    9.32
   1 -13  -1  140.63    9.10
   1 -13   0   45.79    5.71
   1 -13   1   -2.96    3.45
   1 -13   2   -1.07    2.87
   1 -13   3    3.79    2.42
   1 -13   4   -0.49    1.91
   1 -13   5   -0.13    1.25
   1 -12 -13    3.14    1.73
   1 -12 -12   18.35    3.35
   1 -12 -11   -0.41    3.03
   1 -12 -11    1.40    2.56
   1 -12 -10    5.54    3.94
   1 -12 -10   10.97    3.62
   1 -12  -9    3.39    3.20
   1 -12  -9   10.47    3.97
   1 -12  -8   56.04    7.50
   1 -12  -8   62.98    6.06
   1 -12  -7    2.87    3.01
   1 -12  -7   -1.30    3.35
   1 -12  -7    0.17    3.89
   1 -12  -6   39.49    5.51
   1 -12  -6   23.01    4.19
   1 -12  -6   41.49    5.77
   1 -12  -6   43.52    5.13
   1 -12  -6   30.67    6.86
   1 -12  -5    4.76    3.26
   1 -12  -5    2.22    3.19
   1 -12  -5    4.65    2.36
   1 -12  -5    6.48    3.49
   1 -12  -4   74.98    7.21
   1 -12  -4   79.38    6.87
   1 -12  -4   78.34    6.85
   1 -12  -3   20.45    4.20
   1 -12  -3   35.19    5.57
   1 -12  -3   34.44    6.13
   1 -12  -2   58.55    6.48
   1 -12  -2   48.76    6.36
   1 -12  -1    2.04    3.46
   1 -12   0   98.04    8.13
   1 -12   1    8.95    3.79
   1 -12   2    4.73    3.40
   1 -12   3    7.66    3.19
   1 -12   4   24.51    3.73
   1 -12   5   10.53    2.65
   1 -12   6   -0.61    1.44
  -1  12  -6   -0.97    0.95
   1 -11 -14    7.69    1.84
   1 -11 -13   14.37    2.70
   1 -11 -13   18.02    2.83
   1 -11 -12    8.68    3.15
   1 -11 -12    0.12    2.19
   1 -11 -11    5.58    3.50
   1 -11 -11   14.05    3.99
   1 -11 -11   13.71    3.79
   1 -11 -10    0.23    3.32
   1 -11 -10    7.05    4.16
   1 -11 -10    0.82    2.90
   1 -11  -9   44.43    5.72
   1 -11  -9   43.45    5.64
   1 -11  -8    8.79    3.56
   1 -11  -8    5.10    3.40
   1 -11  -7   18.22    4.25
   1 -11  -7    7.17    4.09
   1 -11  -7   24.05    5.36
   1 -11  -6   -2.92    3.19
   1 -11  -6   -1.82    3.48
   1 -11  -6   -7.67    4.42
   1 -11  -6   -1.49    3.38
   1 -11  -6   -5.10    4.87
   1 -11  -5  171.71   10.65
   1 -11  -5  163.48    9.25
   1 -11  -5  165.47   10.39
   1 -11  -5  155.23    9.51
   1 -11  -4   31.47    5.11
   1 -11  -4   24.19    4.49
   1 -11  -3   27.41    4.61
   1 -11  -3   34.24    4.90
   1 -11  -3   36.25    5.59
   1 -11  -3   38.45    7.24
   1 -11  -2  162.30    9.68
   1 -11  -2  147.31   11.08
   1 -11  -1  241.28   11.78
   1 -11  -1  204.26   11.14
   1 -11   0   98.77    8.00
   1 -11   1    6.01    3.21
   1 -11   1   -0.25    3.56
   1 -11   2    3.19    3.01
   1 -11   2    2.50    3.62
   1 -11   3   30.29    5.04
   1 -11   4   34.56    5.02
   1 -11   5   20.33    3.72
   1 -11   6   -2.32    2.22
   1 -11   6   -3.21    2.38
   1 -11   7    2.03    1.60
   1 -11   7    5.44    1.76
   1 -10 -15    2.23    1.11
   1 -10 -14    7.01    2.02
   1 -10 -13    3.32    2.52
   1 -10 -13   -3.15    2.19
   1 -10 -12   95.14    6.51
   1 -10 -12  100.74    6.80
   1 -10 -11   15.76    4.00
   1 -10 -11    9.30    3.58
   1 -10 -11   15.12    4.15
   1 -10 -10    0.34    2.80
   1 -10 -10    2.86    3.16
   1 -10  -9   -4.94    3.55
   1 -10  -9    4.19    3.69
   1 -10  -9   -0.66    3.07
   1 -10  -8  127.72   10.38
   1 -10  -8  113.33    8.24
   1 -10  -8  120.93    8.75
   1 -10  -7    6.82    3.44
   1 -10  -7   11.49    4.77
   1 -10  -7    5.13    3.75
   1 -10  -6    6.71    3.93
   1 -10  -6    8.24    3.60
   1 -10  -6   15.12    4.33
   1 -10  -6    7.68    4.09
   1 -10  -6    5.01    3.74
   1 -10  -5    0.23    3.24
   1 -10  -5    0.25    3.05
   1 -10  -5    2.02    3.23
   1 -10  -5    2.06    3.06
   1 -10  -5    5.33    4.27
   1 -10  -4   94.13    7.59
   1 -10  -4  107.87    7.91
   1 -10  -4   80.87    7.35
   1 -10  -4   98.23    9.64
   1 -10  -3   31.78   11.53
   1 -10  -3   15.55    3.92
   1 -10  -3   14.39    4.02
   1 -10  -3   21.87    5.85
   1 -10  -2   96.85   17.21
   1 -10  -2   80.16    6.72
   1 -10  -2   78.12    8.16
   1 -10  -1    1.67    3.21
   1 -10  -1    5.83    3.57
   1 -10   0   12.57    3.64
   1 -10   0    5.26    3.34
   1 -10   1    0.08    3.04
   1 -10   2   16.03    4.61
   1 -10   3   16.12    4.54
   1 -10   4   93.72    8.54
   1 -10   5   24.62    4.69
   1 -10   6   -2.72    3.09
   1 -10   8    7.89    2.30
   1 -10   8    6.14    1.90
   1 -10   9    2.62    1.34
   1  -9 -15   27.64    2.49
   1  -9 -14    0.89    2.11
   1  -9 -13    4.23    2.70
   1  -9 -13    1.85    1.91
   1  -9 -12    2.25    2.88
   1  -9 -12    3.93    2.62
   1  -9 -11   97.53    7.33
   1  -9 -10    1.81    2.96
   1  -9 -10    0.69    3.07
   1  -9  -9   36.66    5.60
   1  -9  -9   43.37    5.91
   1  -9  -9   36.32    5.91
   1  -9  -8   -1.02    3.82
   1  -9  -8    4.28    4.48
   1  -9  -8   13.62    4.15
   1  -9  -8    9.55    4.09
   1  -9  -7  118.26   15.43
   1  -9  -7  141.93   10.23
   1  -9  -7  153.53   10.34
   1  -9  -7  133.22    8.39
   1  -9  -7  156.31    9.91
   1  -9  -6   26.51    7.76
   1  -9  -5   18.63    6.68
   1  -9  -5   31.45   10.84
   1  -9  -4   12.96    8.26
   1  -9  -3  241.36   24.38
   1  -9  -2   50.76   13.38
   1  -9  -1   63.55   12.97
   1  -9   0    4.45    5.55
   1  -9   1  233.42   11.69
   1  -9   1  239.71   21.80
   1  -9   2   22.10    4.68
   1  -9   2   12.39    4.75
   1  -9   3    0.88    3.21
   1  -9   3    1.83    4.40
   1  -9   4   30.57    6.06
   1  -9   4   25.85    5.00
   1  -9   5   79.31    8.41
   1  -9   5   89.16    7.82
   1  -9   6   10.26    4.10
   1  -9   6    9.27    3.54
   1  -9   7    3.13    2.77
   1  -9   7    6.89    3.38
   1  -9   8    0.37    2.38
   1  -9   8   -0.49    2.60
   1  -9   9   29.16    3.59
   1  -9  10    3.19    1.45
   1  -8 -15    3.03    1.80
   1  -8 -14   27.36    3.62
   1  -8 -13    2.16    2.96
   1  -8 -12   26.42    4.37
   1  -8 -12   34.80    4.40
   1  -8 -11    0.91    2.48
   1  -8 -10    4.06    3.08
   1  -8  -9    0.52    6.20
   1  -8  -9    5.45    3.29
   1  -8  -9    3.00    3.21
   1  -8  -9    4.76    3.44
   1  -8  -8  671.84   18.75
   1  -8  -8  712.46   20.81
   1  -8  -8  655.52   18.16
   1  -8  -8  707.97   19.26
   1  -8  -7  101.78   14.18
   1  -8  -6   88.51   12.66
   1  -8  -5   25.40    8.44
   1  -8  -5   22.63    6.83
   1  -8  -4  289.46   19.28
   1  -8  -4  282.64   22.99
   1  -8  -3    3.64    4.16
   1  -8  -3   12.43    6.45
   1  -8  -2  348.18   25.45
   1  -8  -2  359.13   19.78
   1  -8  -1    8.64    5.96
   1  -8  -1   14.08    4.90
   1  -8   0  397.50   22.15
   1  -8   0  369.82   25.60
   1  -8   1   39.89    9.08
   1  -8   1   49.12    8.73
   1  -8   2  163.46   16.55
   1  -8   2  171.02   16.79
   1  -8   3   -1.07    3.36
   1  -8   3    3.49    4.07
   1  -8   4   15.65    4.58
   1  -8   4   14.35    7.49
   1  -8   5   16.54    4.39
   1  -8   5   16.33    8.25
   1  -8   6   71.95    7.36
   1  -8   7    0.28    2.94
   1  -8   8    6.35    3.06
   1  -8   8    9.57    3.74
   1  -8   8    7.57    2.59
   1  -8   9    5.00    2.72
   1  -8   9    4.80    2.85
   1  -8  10   17.28    3.12
   1  -8  10   17.00    2.83
   1  -8  11    1.26    1.12
   1  -7 -15   27.01    2.63
   1  -7 -15   25.00    2.90
   1  -7 -14    1.34    2.53
   1  -7 -13    8.30    3.51
   1  -7 -12   -2.54    3.32
   1  -7 -12    1.67    2.26
   1  -7 -11   58.56    6.85
   1  -7 -11   59.64    5.75
   1  -7 -10   -3.37    6.62
   1  -7 -10    0.34    3.15
   1  -7 -10    1.56    2.95
   1  -7 -10    1.65    2.92
   1  -7  -9    5.39    6.67
   1  -7  -9    3.52    3.23
   1  -7  -9    0.42    2.68
   1  -7  -9    0.43    2.84
   1  -7  -8    2.04    5.43
   1  -7  -7  512.84   31.24
   1  -7  -6    3.34    4.67
   1  -7  -5   10.02    4.98
   1  -7  -5    9.89    5.90
   1  -7  -4   11.25    5.90
   1  -7  -4   11.93    4.80
   1  -7  -3  688.35   26.41
   1  -7  -3  714.17   32.44
   1  -7  -2   10.47    4.45
   1  -7  -2    3.93    2.95
   1  -7  -2   16.22    7.92
   1  -7  -1   74.31   11.17
   1  -7  -1   81.90    9.11
   1  -7   0    8.95    3.96
   1  -7   0    3.27    4.89
   1  -7   1  546.71   25.82
   1  -7   1  559.23   28.21
   1  -7   2   31.47    8.07
   1  -7   2   33.56    7.80
   1  -7   2   37.02    7.90
   1  -7   3   79.47   12.31
   1  -7   3   85.44   12.98
   1  -7   4   -0.90    4.87
   1  -7   4    0.08    5.68
   1  -7   5   91.38    7.95
   1  -7   5   98.43   15.34
   1  -7   5   72.87   13.72
   1  -7   6   44.08    6.19
   1  -7   6   44.47   11.14
   1  -7   7   78.17    7.78
   1  -7   8    8.57    3.61
   1  -7   9    0.06    2.91
   1  -7  10    7.96    3.03
   1  -7  10   12.17    3.64
   1  -7  11    5.82    2.12
   1  -7  11    6.92    2.20
  -1   6  15    7.46    3.33
   1  -6 -15    1.02    1.92
   1  -6 -14   73.26    5.51
   1  -6 -13    3.13    3.21
   1  -6 -12   30.52    4.87
   1  -6 -11    0.42    2.76
   1  -6 -10  191.28    9.72
   1  -6 -10  184.33   10.88
   1  -6 -10  192.37   10.40
   1  -6  -9  -15.39   13.58
   1  -6  -9    2.17    2.87
   1  -6  -8   79.66   15.70
   1  -6  -7    8.19    5.18
   1  -6  -6  720.59   32.97
   1  -6  -5   58.80    9.39
   1  -6  -5   62.79   10.18
   1  -6  -4   54.52    8.13
   1  -6  -4   53.22    9.01
   1  -6  -3   24.77    5.16
   1  -6  -3   25.89    6.92
   1  -6  -3   21.47    4.61
   1  -6  -2 4547.47   57.09
   1  -6  -2 4405.16   60.02
   1  -6  -2 4348.64   71.49
   1  -6  -1   21.93    4.87
   1  -6  -1   -0.05    5.45
   1  -6   0  199.41   13.38
   1  -6   0  193.38   15.75
   1  -6   1    8.40    3.93
   1  -6   1    8.01    5.24
   1  -6   1    6.19    4.24
  -1   6  -2 1110.21   31.43
   1  -6   2 1145.40   38.86
   1  -6   2 1193.38   36.65
   1  -6   2 1181.10   38.43
   1  -6   3   14.67    5.97
   1  -6   3   12.80    5.20
   1  -6   3    6.60    4.81
  -1   6  -3   10.21    5.06
   1  -6   4   29.51    8.93
   1  -6   4   38.86    9.11
  -1   6  -4   38.03    8.55
   1  -6   5    8.58    6.11
  -1   6  -5   12.65    6.64
   1  -6   5   11.35    7.20
   1  -6   6  261.44   13.28
  -1   6  -6  246.34   21.76
   1  -6   6  247.14   23.34
   1  -6   6  204.53   24.70
   1  -6   7   14.75    4.72
   1  -6   7   13.42    7.84
   1  -6   7   14.91    8.15
   1  -6   8   10.89    3.76
   1  -6   9   -0.15    2.93
   1  -6  10   10.42    3.70
   1  -6  11    4.16    2.52
   1  -6  12    7.35    2.03
   1  -6  12    4.50    1.85
  -1   5  15    8.06    3.33
   1  -5 -15   11.74    2.27
   1  -5 -14    4.19    2.74
   1  -5 -13   10.16    3.64
   1  -5 -12   10.63    3.83
   1  -5 -12    6.28    3.04
   1  -5 -11   55.69    5.96
   1  -5 -11   67.20    6.44
   1  -5 -10    2.87    3.24
   1  -5 -10   -0.45    2.98
   1  -5  -9  135.88   27.34
   1  -5  -8   12.42   10.59
   1  -5  -7  378.87   28.95
   1  -5  -7  355.34   19.22
   1  -5  -6    5.40    5.20
   1  -5  -6    1.02    3.22
   1  -5  -5  170.66   14.56
   1  -5  -5  153.27    9.70
   1  -5  -4   45.97    7.29
   1  -5  -4   30.68    3.75
   1  -5  -4   44.20    7.43
   1  -5  -3  205.08   14.46
   1  -5  -3  198.35   12.82
   1  -5  -2   46.11    5.85
   1  -5  -2   48.73    7.51
   1  -5  -2   46.66    5.40
   1  -5  -1  299.10   13.74
   1  -5  -1  277.20   16.46
   1  -5  -1  288.76   13.96
   1  -5   0    1.42    3.92
   1  -5   0   -2.87    3.13
  -1   5  -1   60.66    5.80
   1  -5   1   60.50    7.42
   1  -5   1   63.39    8.58
   1  -5   1   61.97    7.58
  -1   5  -2    6.84    3.66
   1  -5   2    5.03    3.87
   1  -5   2    7.13    4.25
   1  -5   2    4.20    3.98
  -1   5  -3  340.82   18.27
   1  -5   3  384.18   22.03
   1  -5   3  355.94   17.40
  -1   5  -4    5.23    4.52
  -1   5  -5    1.16    5.06
  -1   5  -6    4.94    5.55
   1  -5   7  323.39   14.81
  -1   5  -7  273.49   23.23
   1  -5   8    5.00    3.81
  -1   5  -8    4.67    5.59
   1  -5   9   -2.29    3.43
   1  -5  10    1.99    3.38
   1  -5  11   17.53    4.15
   1  -5  12   -1.35    2.09
   1  -5  13    1.35    1.19
   1  -5  13    1.66    1.35
   1  -4 -15    0.97    1.70
  -1   4  15   -1.35    2.70
   1  -4 -14   89.37    5.60
   1  -4 -13    2.71    3.00
   1  -4 -12   20.57    4.26
   1  -4 -12   16.42    3.94
   1  -4 -11    3.73    3.52
   1  -4 -11    2.74    2.88
   1  -4 -10  127.93    8.39
   1  -4 -10   65.83   19.84
   1  -4  -9    8.56    5.96
   1  -4  -9  -11.29   12.99
   1  -4  -8   55.12   15.82
   1  -4  -8   74.65   10.80
   1  -4  -7   25.12    9.24
   1  -4  -7   27.45    6.57
   1  -4  -6  397.92   18.93
   1  -4  -6  428.61   27.20
   1  -4  -5    4.09    4.18
   1  -4  -5    2.39    2.77
   1  -4  -4   70.44    8.41
   1  -4  -4   74.19    8.36
   1  -4  -4   63.69    5.80
   1  -4  -3    3.23    2.94
   1  -4  -3    1.88    3.05
   1  -4  -2  236.49   11.27
   1  -4  -2  265.14   14.45
   1  -4  -2  235.96   11.98
   1  -4  -1  133.45    8.64
   1  -4  -1  138.59   10.50
   1  -4  -1  136.83    8.31
   1  -4   0    5.65    2.83
   1  -4   0    8.06    3.02
   1  -4   0    5.68    2.98
   1  -4   0    7.62    4.07
  -1   4  -1   -0.16    2.16
   1  -4   1   -0.20    2.38
   1  -4   1    1.61    3.23
   1  -4   1    0.69    2.71
  -1   4  -2  499.22   17.67
   1  -4   2  514.32   19.16
  -1   4  -3   40.88    6.55
   1  -4   3   43.59    5.60
  -1   4  -4  537.07   24.18
  -1   4  -5    9.95    5.41
  -1   4  -6  446.65   26.80
  -1   4  -7   12.39    7.16
  -1   4  -8   89.88   14.94
   1  -4   8  104.10    9.13
   1  -4   9    2.07    3.76
   1  -4   9    1.06    3.16
   1  -4  10   11.84    4.36
   1  -4  10   16.94    4.02
   1  -4  12   35.65    4.84
   1  -4  13    0.64    1.79
  -1   3  15    2.54    2.44
   1  -3 -15    3.10    1.71
  -1   3  14    4.36    3.76
   1  -3 -13  100.70    6.47
   1  -3 -12    0.06    2.89
   1  -3 -12    3.29    2.89
   1  -3 -11    0.97    3.23
   1  -3 -11    2.75    2.98
   1  -3 -10   -0.01    3.20
   1  -3 -10    4.78    3.23
   1  -3 -10    4.88    9.06
   1  -3 -10    6.14    6.22
   1  -3  -9  432.55   27.71
   1  -3  -9  283.51   35.51
   1  -3  -8    5.52    8.75
   1  -3  -8   34.22    8.21
   1  -3  -7   70.47   15.82
   1  -3  -7   64.84    9.73
   1  -3  -6   58.22    8.08
   1  -3  -6   73.18   13.00
   1  -3  -5  591.50   20.99
   1  -3  -5  633.69   28.58
   1  -3  -4   -1.28    2.72
   1  -3  -4    1.92    2.78
   1  -3  -3  145.20    9.90
   1  -3  -3  121.31    3.89
   1  -3  -3  154.31   10.61
   1  -3  -2  171.59    9.91
   1  -3  -2  167.44   10.20
   1  -3  -2  159.50    9.18
   1  -3  -1   43.03    4.72
   1  -3  -1   44.71    5.70
   1  -3  -1   39.47    4.39
   1  -3   0   49.28    5.22
   1  -3   0   44.90    4.43
   1  -3   0   44.33    5.94
   1  -3   0   50.38    5.34
   1  -3   1   22.67    4.79
   1  -3   1   22.76    4.49
  -1   3  -1   20.85    3.31
  -1   3  -2   14.79    3.53
   1  -3   2   16.69    3.83
  -1   3  -3  626.53   21.47
   1  -3   3  615.25   16.75
  -1   3  -4  130.79   11.69
  -1   3  -5  277.31   18.43
  -1   3  -6    3.30    5.33
  -1   3  -7  411.94   26.63
  -1   3  -8    3.77    5.73
  -1   3  -9   13.73    8.31
   1  -3   9    4.43    4.16
   1  -3  10    6.39    4.55
   1  -3  11   40.89    6.54
   1  -3  11   40.95    5.11
   1  -3  12    1.68    3.32
   1  -3  13   32.24    4.20
   1  -3  14   -0.01    1.43
  -1   2  15    2.93    2.16
   1  -2 -15    2.11    1.44
  -1   2  14   13.96    3.77
  -1   2  13    4.52    3.97
   1  -2 -13    3.75    2.67
   1  -2 -12   65.38    5.63
   1  -2 -11    5.38    3.23
   1  -2 -11    3.51    3.12
   1  -2 -10   87.73    6.65
   1  -2 -10   93.34    7.54
   1  -2 -10   88.25   18.95
   1  -2 -10  109.25   17.03
   1  -2  -9    8.65    7.27
   1  -2  -9   -1.75    7.94
   1  -2  -8   14.92    8.66
   1  -2  -8   36.20    8.71
   1  -2  -7  170.09   15.13
   1  -2  -7  116.52   18.65
   1  -2  -6  881.14   41.84
   1  -2  -6  907.79   30.27
   1  -2  -5    3.95    3.70
   1  -2  -5    3.85    3.99
   1  -2  -4 1103.95   25.50
   1  -2  -4 1134.72   32.37
   1  -2  -3    1.34    2.87
   1  -2  -3    2.02    2.60
   1  -2  -2   20.59    3.97
   1  -2  -2   15.38    1.56
   1  -2  -2   20.61    3.73
   1  -2  -2   17.31    2.57
   1  -2  -1   63.40    4.85
   1  -2  -1   60.67    5.00
   1  -2  -1   58.45    4.58
   1  -2   0  860.35   17.39
   1  -2   0  867.84   17.99
  -1   2   0  870.88    8.22
  -1   2  -1  363.86   10.14
   1  -2   1  376.71   11.77
   1  -2   2  570.62   13.68
  -1   2  -2  586.38   16.38
  -1   2  -3    6.94    3.75
  -1   2  -4   82.19    8.84
  -1   2  -5    4.78    4.18
  -1   2  -6   73.90   10.60
  -1   2  -7    3.82    5.77
  -1   2  -8  205.96   19.65
  -1   2  -9    1.45    6.32
   1  -2   9    6.19    4.45
   1  -2  10   58.50    8.06
   1  -2  11    0.43    3.62
   1  -2  12   41.84    6.30
   1  -2  13   -2.01    2.90
   1  -2  14    1.35    2.01
  -1   1  15    0.11    1.65
  -1   1  15   -0.38    1.69
   1  -1 -14    0.20    1.71
  -1   1  14    6.00    3.12
  -1   1  13   49.72    6.19
  -1   1  12   -2.85    4.19
   1  -1 -11    2.27    2.91
   1  -1 -11   -0.19    2.78
   1  -1 -10    5.51    3.33
   1  -1 -10    1.97    2.70
   1  -1 -10   -7.00    8.32
   1  -1 -10    6.81    7.68
   1  -1  -9  335.34   26.24
   1  -1  -9  221.21   25.79
   1  -1  -8   -5.19    6.52
   1  -1  -8    1.23    5.39
   1  -1  -7  104.78   12.50
   1  -1  -7   81.10   14.31
   1  -1  -6   -4.45    6.18
   1  -1  -6    1.34    3.97
   1  -1  -5 2030.98   41.23
   1  -1  -4    1.88    3.22
   1  -1  -3  109.45    7.77
   1  -1  -3  108.90    9.27
   1  -1  -2  587.24   16.63
   1  -1  -2  534.93   13.03
   1  -1  -1  208.20    5.41
   1  -1  -1  207.64    5.64
   1  -1  -1  200.14    7.57
   1  -1  -1  221.93    8.60
   1  -1   0  358.46    9.00
  -1   1   0  372.74    5.62
  -1   1  -1  114.15    5.49
  -1   1  -2  189.84    9.86
  -1   1  -3  356.96   16.80
  -1   1  -4    8.31    4.57
  -1   1  -5  594.54   23.90
  -1   1  -6    3.90    4.20
  -1   1  -7  212.03   17.94
  -1   1  -8    9.59    6.68
  -1   1  -9  476.09   30.88
   1  -1  10   15.66    5.71
  -1   1 -10   14.63    3.56
  -1   1 -10   18.92    8.95
   1  -1  11  107.36    9.93
  -1   1 -11  101.00    6.76
   1  -1  12    8.42    4.35
  -1   1 -12    9.51    2.85
   1  -1  13   48.17    6.13
   1  -1  14   -1.28    2.46
   1  -1  15    1.93    1.59
  -1   0  14    5.00    2.45
  -1   0  14    4.89    2.46
  -1   0  13   14.75    3.93
  -1   0  12   82.40    7.93
  -1   0  11    0.77    3.51
   1   0 -10   20.30    4.01
   1   0 -10   28.89    9.72
   1   0 -10   19.01    9.10
   1   0  -9    6.29    3.23
   1   0  -9   -6.91    6.74
   1   0  -9    5.39    6.97
   1   0  -8  359.92   28.86
   1   0  -8  462.37   28.50
   1   0  -7    1.12    4.70
   1   0  -7    1.62    4.61
   1   0  -6   12.56    5.67
   1   0  -5  201.25   14.05
   1   0  -4 3127.50   47.37
   1   0  -3  124.93    8.54
   1   0  -2 2123.20   28.80
   1   0  -1  288.66    8.54
   1   0  -1  313.47    8.97
   1   0   0 6929.95   30.83
   1   0   0 6970.53   28.76
  -1   0  -1 1529.45   18.79
  -1   0  -2    1.62    1.92
  -1   0  -3   97.30    8.47
  -1   0  -4  654.77   24.27
  -1   0  -5   33.96    7.40
  -1   0  -6  345.56   19.88
  -1   0  -7   10.00    5.95
  -1   0  -8  372.20   24.81
  -1   0  -9    5.65    6.50
  -1   0 -10   13.13    3.78
  -1   0 -10   17.29    8.76
   1   0  11   18.98    5.82
  -1   0 -11    3.74    2.92
   1   0  12   24.24    5.81
  -1   0 -12   37.02    4.62
   1   0  13   11.38    4.43
   1   0  14    4.88    2.99
   1   0  15   -1.93    1.90
  -1  -1  14    1.39    1.72
  -1  -1  14   -0.94    1.75
  -1  -1  13   25.47    4.17
  -1  -1  13   21.96    3.78
  -1  -1  12   -6.56    3.92
  -1  -1  11    3.16    3.60
  -1  -1  10    7.10    4.59
  -1  -1   9  255.60   13.81
   1   1  -9  253.20   10.69
   1   1  -9  236.76   24.80
   1   1  -8  102.57   14.86
   1   1  -8   47.60   10.65
   1   1  -7  656.19   32.06
   1   1  -6   12.46    5.54
   1   1  -5 1093.16   33.71
   1   1  -4   19.61    5.00
   1   1  -3  752.30   21.77
   1   1  -2   81.03    6.86
   1   1  -1  227.71    8.61
  -1  -1   0  357.75    8.84
   1   1   1 6649.32   33.95
  -1  -1  -2   24.07    3.25
  -1  -1  -3  419.41   15.58
  -1  -1  -4    2.20    1.32
  -1  -1  -4   -4.67    3.88
  -1  -1  -5  207.77   15.26
  -1  -1  -6    1.84    4.36
  -1  -1  -7    4.59    4.77
  -1  -1  -8    1.98    4.99
  -1  -1  -9  228.84   21.23
  -1  -1 -10    3.05    3.10
  -1  -1 -10    4.21    7.35
  -1  -1 -10    2.90    6.53
  -1  -1 -11   47.29    5.51
  -1  -1 -11   42.05   11.02
  -1  -1 -11   33.87   11.52
  -1  -1 -12   -3.32    2.95
   1   1  13   20.56    5.13
  -1  -1 -13   15.09    3.42
   1   1  14   -3.27    3.53
   1   1  15    2.89    2.40
  -1  -1 -15    2.44    1.67
  -1  -2  14    6.87    1.73
  -1  -2  13   -1.84    2.19
  -1  -2  13    0.19    2.05
  -1  -2  12   37.64    5.11
  -1  -2  12   42.68    4.87
  -1  -2  11   65.29    7.23
  -1  -2  10   24.38    5.44
  -1  -2   9   35.69    6.14
   1   2  -9   50.64   11.41
   1   2  -8   12.46    6.49
   1   2  -8   34.92    9.79
   1   2  -7   24.10    8.31
   1   2  -6  225.39   18.26
   1   2  -5    9.85    5.09
   1   2  -4 1055.52   31.59
   1   2  -3  142.82   10.81
   1   2  -2  893.90   22.97
   1   2  -1   24.98    3.97
  -1  -2   0    1.42    1.67
  -1  -2  -1   41.86    2.27
   1   2   1   42.87    3.12
  -1  -2  -2  287.11   10.46
   1   2   2  308.06    9.59
  -1  -2  -3 1691.36   30.42
  -1  -2  -4 1924.45   27.75
  -1  -2  -4 1943.69   38.19
  -1  -2  -5    1.64    3.55
  -1  -2  -5    1.06    1.78
  -1  -2  -6 1299.43   40.50
  -1  -2  -7    5.28    5.87
  -1  -2  -8   74.27   11.53
  -1  -2  -9   23.12    8.18
  -1  -2 -10   37.22   13.49
  -1  -2 -10   60.63   12.84
  -1  -2 -10   48.01    5.68
  -1  -2 -11   -0.04    6.44
  -1  -2 -11    2.20    7.26
  -1  -2 -11    0.18    2.99
  -1  -2 -11    5.52    2.93
  -1  -2 -12   11.60    3.33
  -1  -2 -12   10.79    3.49
  -1  -2 -13    1.07    2.50
   1   2  14   23.34    4.92
   1   2  15   -2.12    2.58
   1   2  16    0.54    1.58
  -1  -3  13    1.11    1.67
  -1  -3  12    4.28    2.67
  -1  -3  12    3.43    2.50
  -1  -3  11  176.98   10.19
  -1  -3  11  154.54    8.69
  -1  -3  10   13.06    4.71
  -1  -3   9   28.08    5.65
   1   3  -8   44.21   11.01
  -1  -3   8   21.05    4.86
   1   3  -7  699.61   35.60
   1   3  -6   52.93   10.63
   1   3  -5   17.16    6.23
   1   3  -4   25.63    6.33
   1   3  -3  732.61   25.14
   1   3  -2   88.32    8.25
   1   3  -1   40.69    5.45
  -1  -3   1   35.92    5.55
  -1  -3   0   29.14    4.59
   1   3   1  920.39   16.49
  -1  -3  -1  930.00   13.44
   1   3   2  151.86    6.51
  -1  -3  -2  150.95    7.23
  -1  -3  -2  155.07    8.44
  -1  -3  -3 1955.03   31.60
  -1  -3  -3 1792.90   31.16
  -1  -3  -4   24.64    4.69
  -1  -3  -4   27.16    5.26
  -1  -3  -5    2.93    3.72
  -1  -3  -5   -0.78    2.27
  -1  -3  -6   63.46    5.95
  -1  -3  -6   74.43   10.26
  -1  -3  -7    5.53    5.44
  -1  -3  -8    1.18    6.11
  -1  -3  -9  430.13   27.82
  -1  -3  -9  311.35   36.31
  -1  -3 -10    5.12    8.56
  -1  -3 -10   22.53    8.82
  -1  -3 -11    9.75    8.30
  -1  -3 -11   19.29    9.08
  -1  -3 -11    5.29    3.31
  -1  -3 -11    8.93    3.39
  -1  -3 -12    0.01    2.80
  -1  -3 -12    4.81    3.13
  -1  -3 -13   57.98    5.28
  -1  -3 -13   56.58    5.84
   1   3  14    7.96    4.13
  -1  -3 -14    2.10    2.55
  -1  -3 -14    2.35    2.66
   1   3  15    9.84    3.38
  -1  -3 -16    0.11    1.26
   1   3  16   -0.38    1.75
  -1  -4  13    0.56    1.15
  -1  -4  12    7.08    2.35
  -1  -4  11   18.12    4.05
  -1  -4  11   12.53    3.50
  -1  -4  10   30.91    4.96
  -1  -4  10   29.00    4.57
  -1  -4   9    0.52    3.08
  -1  -4   9    2.82    3.48
  -1  -4   8    1.98    5.32
   1   4  -8    3.86    7.06
  -1  -4   8    3.01    3.56
   1   4  -7   30.12    9.36
  -1  -4   7   26.96    9.45
  -1  -4   7   29.41    5.59
   1   4  -6  408.80   26.60
   1   4  -5   63.49   10.26
   1   4  -4    2.88    4.30
  -1  -4   3   22.74    5.15
   1   4  -3   23.91    5.99
  -1  -4   3   26.50    6.73
  -1  -4   2   46.99    6.66
   1   4  -2   50.45    7.15
  -1  -4   2   46.31    7.10
   1   4  -1    1.08    3.03
  -1  -4   1    0.75    3.01
  -1  -4   0  146.70   10.32
  -1  -4   0  148.35    8.05
   1   4   1  261.70   10.26
  -1  -4  -1  269.86    9.35
  -1  -4  -1  240.00    8.04
   1   4   2 1277.72   19.95
  -1  -4  -2 1278.29   20.73
  -1  -4  -3  365.83   18.12
  -1  -4  -3  356.02   14.11
  -1  -4  -3  394.65   14.72
  -1  -4  -4  179.13   12.44
  -1  -4  -4  173.59   11.92
  -1  -4  -4  178.29   11.93
  -1  -4  -5  282.14   16.32
  -1  -4  -5  268.88   17.19
  -1  -4  -5  282.19   14.95
  -1  -4  -6  368.18   21.40
  -1  -4  -6  409.14   17.72
  -1  -4  -6  367.33   24.37
  -1  -4  -7   18.89    7.12
  -1  -4  -7   25.61    9.57
  -1  -4  -8   42.61   13.23
  -1  -4  -8   54.80   11.73
  -1  -4  -9   -1.01    5.59
  -1  -4  -9  -13.37   13.51
  -1  -4 -10  189.45   19.89
  -1  -4 -10  119.20   24.76
  -1  -4 -11    4.94    7.52
  -1  -4 -11   -0.58    3.23
  -1  -4 -11   -0.54    3.37
  -1  -4 -12    3.16    2.84
  -1  -4 -12    5.19    3.27
  -1  -4 -13   -0.28    2.90
  -1  -4 -13    2.32    2.88
  -1  -4 -14   84.67    5.90
  -1  -4 -14   80.02    6.29
   1   4  15    3.31    3.24
  -1  -4 -15    1.68    2.09
   1   4  16   -5.15    2.35
  -1  -5  12    0.07    1.41
  -1  -5  11   16.66    3.15
  -1  -5  10   53.26    5.82
  -1  -5  10   66.93    6.02
  -1  -5   9   15.26    3.98
  -1  -5   9   14.42    3.99
  -1  -5   8   -5.70    3.78
  -1  -5   8   -0.08    3.23
   1   5  -7   82.58   14.45
  -1  -5   7   88.44   14.66
  -1  -5   7   83.14    7.90
  -1  -5   7   61.12    6.41
   1   5  -6  158.06   18.14
  -1  -5   6  145.20   18.17
   1   5  -5  320.15   23.70
  -1  -5   5  326.09   24.54
   1   5  -4    8.32    5.79
  -1  -5   4    2.72    5.29
  -1  -5   3  444.55   20.18
  -1  -5   3  440.06   24.23
   1   5  -3  465.00   23.78
  -1  -5   2  687.17   27.99
   1   5  -2  716.29   26.87
  -1  -5   2  678.96   26.16
  -1  -5   1 2084.63   40.39
  -1  -5   1 2046.83   45.73
  -1  -5   0   45.71    5.52
  -1  -5   0   47.02    8.81
  -1  -5  -1 1096.43   37.02
  -1  -5  -1 1080.50   20.48
   1   5   1 1141.14   24.37
   1   5   2  277.27   10.35
  -1  -5  -2  279.75   10.52
  -1  -5  -2  307.04   20.26
  -1  -5  -2  274.02   10.99
  -1  -5  -3  943.79   23.65
  -1  -5  -3 1008.27   34.67
   1   5   3 1043.53   19.43
  -1  -5  -3  957.74   22.98
  -1  -5  -4   43.85    8.02
  -1  -5  -4   27.73    4.96
  -1  -5  -4   40.36    6.22
  -1  -5  -5  146.64   12.42
  -1  -5  -5  135.91   11.37
  -1  -5  -5  142.26   12.27
  -1  -5  -6  386.38   23.00
  -1  -5  -6  372.31   21.19
  -1  -5  -6  447.82   21.22
  -1  -5  -7  548.05   28.14
  -1  -5  -7  573.60   23.39
  -1  -5  -7  568.60   33.32
  -1  -5  -8   -0.91    5.03
  -1  -5  -8   -8.27    8.71
  -1  -5  -9   15.07    7.86
  -1  -5  -9   37.98    9.14
  -1  -5 -10   17.78    7.72
  -1  -5 -10    9.92    3.87
  -1  -5 -10   10.49    3.72
  -1  -5 -11   90.81   22.53
  -1  -5 -11   63.96    6.56
  -1  -5 -11   71.20    7.05
  -1  -5 -12    7.18    3.32
  -1  -5 -12    8.25    3.46
  -1  -5 -13   -5.91    3.67
  -1  -5 -13    1.33    2.58
  -1  -5 -14    2.06    2.92
  -1  -5 -14    1.91    2.42
  -1  -5 -15   24.32    3.26
   1   5  16   -1.77    2.29
  -1  -6  12    0.75    1.19
  -1  -6  11    1.31    1.67
  -1  -6  10   29.19    3.90
  -1  -6   9    8.39    3.23
  -1  -6   9   19.13    4.12
  -1  -6   8    0.91    2.83
  -1  -6   8    0.33    3.19
  -1  -6   7    9.80    3.82
  -1  -6   7    8.19    3.63
  -1  -6   6  222.32   22.96
   1   6  -6  217.12   22.22
  -1  -6   6  196.61   11.56
  -1  -6   6  171.85    9.76
   1   6  -5  135.62   16.43
  -1  -6   5  131.52   17.06
   1   6  -4    1.06    4.87
  -1  -6   4    1.35    5.21
  -1  -6   3   13.21    6.77
   1   6  -3   12.74    5.56
  -1  -6   2  421.49   24.29
  -1  -6   2  382.10   20.93
  -1  -6   2  400.29   21.86
  -1  -6   1   20.38    6.39
  -1  -6   1   24.65    6.91
  -1  -6   1   16.43    4.44
  -1  -6   0    7.51    5.68
  -1  -6   0    2.10    2.18
  -1  -6  -1   15.79    2.93
   1   6   1   43.95    6.17
   1   6   2 2631.35   35.29
  -1  -6  -2 2723.25   66.83
  -1  -6  -2 2648.91   35.86
  -1  -6  -2 2705.64   38.25
  -1  -6  -3  343.53   14.42
  -1  -6  -3  450.01   27.74
  -1  -6  -4 1358.75   32.44
  -1  -6  -4 1363.69   43.45
  -1  -6  -4 1322.17   31.11
  -1  -6  -5   24.72    5.22
  -1  -6  -5   29.06    6.98
  -1  -6  -5   31.96    6.23
  -1  -6  -6  302.33   18.36
  -1  -6  -6  309.31   19.76
  -1  -6  -6  306.35   19.84
  -1  -6  -7   81.86   10.57
  -1  -6  -7   76.33   11.62
  -1  -6  -7   67.76   10.06
  -1  -6  -8  262.45   24.41
  -1  -6  -9   -4.39    6.20
  -1  -6 -10   80.15   18.38
  -1  -6 -10  102.18    8.54
  -1  -6 -10   94.91    8.10
  -1  -6 -11    4.84    7.73
  -1  -6 -11    6.92    3.27
  -1  -6 -11    5.53    3.47
  -1  -6 -11    7.16    3.54
  -1  -6 -12   58.89    6.33
  -1  -6 -12   48.02    5.97
  -1  -6 -13    2.28    2.61
  -1  -6 -14    9.09    3.32
  -1  -6 -14    8.53    2.82
  -1  -6 -15    3.99    2.61
  -1  -6 -16    5.39    1.62
   1   6  16    7.08    2.64
  -1  -7  11    1.38    1.43
  -1  -7  10    3.16    1.81
  -1  -7   9   19.88    3.60
  -1  -7   8   -2.31    2.85
  -1  -7   8    2.76    3.05
  -1  -7   7    6.66    3.23
  -1  -7   7    4.14    3.35
  -1  -7   6   84.22    7.64
  -1  -7   6   89.89    7.45
  -1  -7   5  217.89   11.90
  -1  -7   5  197.20   10.35
  -1  -7   4   66.36   12.72
  -1  -7   4   61.37    6.62
  -1  -7   3   54.16   11.53
  -1  -7   2  254.03   18.86
  -1  -7   2  284.89   22.36
  -1  -7   1  642.69   30.03
  -1  -7   0  105.62   13.04
   1   7   0  111.23   10.64
  -1  -7  -1   32.31    8.80
   1   7   1   27.94    5.40
  -1  -7  -2  445.89   31.13
  -1  -7  -3 1244.12   29.02
  -1  -7  -3 1310.22   52.04
  -1  -7  -4    0.68    2.45
  -1  -7  -4   -0.09    5.86
  -1  -7  -5    1.98    4.76
  -1  -7  -5    1.47    2.66
  -1  -7  -6  201.43   16.57
  -1  -7  -6  214.79   18.45
  -1  -7  -7  174.99   16.77
  -1  -7  -7  187.00   17.03
  -1  -7  -8   19.91    7.20
  -1  -7  -9   17.82    6.84
  -1  -7 -10   -6.51    9.16
  -1  -7 -10   -1.66    4.05
  -1  -7 -10    6.87    3.47
  -1  -7 -10    5.69    3.79
  -1  -7 -11   42.70    6.31
  -1  -7 -11   39.36    5.13
  -1  -7 -11   37.41    5.36
  -1  -7 -12    3.32    3.08
  -1  -7 -12    1.57    2.43
  -1  -7 -12    4.36    3.09
  -1  -7 -13    1.16    2.55
  -1  -7 -14   -5.01    3.29
  -1  -7 -14   -3.00    2.27
  -1  -7 -15   29.39    3.61
   1   7  16    4.22    2.46
  -1  -7 -16   -0.23    1.48
  -1  -8  10    3.19    1.66
  -1  -8   9   27.53    4.15
  -1  -8   9   17.87    2.84
  -1  -8   8   33.84    4.29
  -1  -8   7    4.30    2.80
  -1  -8   7    8.60    3.32
  -1  -8   6   -2.24    2.88
  -1  -8   6   -0.87    3.04
  -1  -8   5   51.26    6.16
  -1  -8   5   65.34    6.68
  -1  -8   4   80.77    7.62
  -1  -8   4   68.91    6.88
  -1  -8   3    8.41    3.28
  -1  -8   3   12.88    4.18
   1   8  -2   81.95   11.97
  -1  -8   1  139.88   15.58
  -1  -8   0  403.32   26.92
  -1  -8  -1   28.61    9.20
  -1  -8  -2   26.69   13.59
  -1  -8  -3  568.65   40.11
  -1  -8  -4 1094.48   54.02
  -1  -8  -5   12.97    7.37
  -1  -8  -6    1.36    3.65
  -1  -8  -6    2.05    5.03
  -1  -8  -7  414.61   25.34
  -1  -8  -7  435.44   28.27
  -1  -8  -8  455.24   29.14
  -1  -8  -8  496.32   29.28
  -1  -8  -9   50.34   10.90
  -1  -8  -9   52.46    7.47
  -1  -8 -10    6.85    6.42
  -1  -8 -10    3.87    2.94
  -1  -8 -10   16.87    4.78
  -1  -8 -11    1.35    2.62
  -1  -8 -11    0.06    3.26
  -1  -8 -12   31.14    4.33
  -1  -8 -12   43.43    6.13
  -1  -8 -12   39.27    5.39
  -1  -8 -13   -2.02    2.87
  -1  -8 -13   -2.27    2.38
  -1  -8 -14   -3.38    2.86
  -1  -8 -15    1.53    2.19
   1   8  16   23.71    3.21
  -1  -8 -16   23.70    2.27
  -1  -9   9    7.66    2.00
  -1  -9   8   44.30    4.70
  -1  -9   7    0.31    2.42
  -1  -9   7    7.62    3.33
  -1  -9   6    0.52    2.96
  -1  -9   6    0.40    2.31
  -1  -9   6    0.62    2.59
  -1  -9   5   11.46    3.63
  -1  -9   5    6.73    3.71
  -1  -9   5    8.44    3.43
  -1  -9   4  136.88   10.10
  -1  -9   4  138.71    9.27
  -1  -9   4  137.84    8.67
  -1  -9   3   10.64    3.84
  -1  -9   3   14.73    4.63
  -1  -9   3   12.81    4.24
  -1  -9   2    1.36    3.61
  -1  -9   2    0.77    2.90
  -1  -9   2    4.01    3.96
  -1  -9   1  159.01   17.74
  -1  -9   1  142.74    9.40
  -1  -9   0  141.10   17.45
  -1  -9  -1  137.35   18.66
  -1  -9  -2   29.63   11.62
  -1  -9  -3  409.45   37.75
  -1  -9  -4  179.67   27.15
  -1  -9  -5   64.97   15.95
  -1  -9  -6   12.12    8.03
  -1  -9  -7   19.00    8.81
  -1  -9  -7   32.95    5.40
  -1  -9  -8   29.57    9.44
  -1  -9  -8   24.44    5.13
  -1  -9  -9   10.12    5.19
  -1  -9  -9   14.45    4.72
  -1  -9 -10   10.25    4.25
  -1  -9 -10   11.73    3.85
  -1  -9 -10   11.12    4.94
  -1  -9 -11  114.22    8.42
  -1  -9 -11  123.35    9.93
  -1  -9 -12    9.97    3.21
  -1  -9 -12    3.91    2.90
  -1  -9 -12   12.85    3.83
  -1  -9 -13    8.32    2.64
  -1  -9 -14   -0.85    2.51
  -1  -9 -14    0.88    1.79
  -1  -9 -15   12.46    2.42
  -1  -9 -16    0.93    1.18
  -1 -10   8   16.74    2.41
  -1 -10   7   10.31    2.58
  -1 -10   7   12.32    2.18
  -1 -10   6    1.03    2.42
  -1 -10   5   10.70    3.49
  -1 -10   4   47.80    5.96
  -1 -10   4   49.35    5.23
  -1 -10   3  136.09    9.61
  -1 -10   3  152.76    8.84
  -1 -10   2   30.98    5.36
  -1 -10   2   32.59    4.89
  -1 -10   1   29.03    5.07
  -1 -10   1   31.23    5.26
  -1 -10   0   15.65    4.02
  -1 -10   0   14.20    7.33
  -1 -10   0   17.74    3.98
  -1 -10   0   15.87    4.28
  -1 -10  -1    5.23    3.00
  -1 -10  -1    1.52    5.54
  -1 -10  -1    6.64    3.46
  -1 -10  -1    5.08    3.43
  -1 -10  -2    7.81    3.66
  -1 -10  -2    8.39    7.10
  -1 -10  -4  290.53   12.48
  -1 -10  -4  281.11   11.72
  -1 -10  -5   10.26   10.78
  -1 -10  -5   34.01    5.05
  -1 -10  -6   71.04   17.35
  -1 -10  -6   53.39    6.32
  -1 -10  -6   72.27    9.37
  -1 -10  -7   26.44   10.78
  -1 -10  -7   16.29    4.62
  -1 -10  -7   21.46    5.36
  -1 -10  -8    4.73    5.37
  -1 -10  -8    5.21    3.77
  -1 -10  -9   20.60    6.20
  -1 -10  -9   27.09    4.99
  -1 -10 -10    6.28    4.25
  -1 -10 -10    2.59    2.75
  -1 -10 -10   -6.19    4.93
  -1 -10 -11   -1.71    3.06
  -1 -10 -11   -4.62    4.24
  -1 -10 -12   28.63    4.48
  -1 -10 -13    5.52    2.53
  -1 -10 -14   12.40    2.68
  -1 -10 -14   14.61    2.46
  -1 -10 -15    2.06    1.69
  -1 -11   7    7.63    1.64
  -1 -11   6   11.20    2.36
  -1 -11   6   12.15    2.13
  -1 -11   5   -0.36    2.01
  -1 -11   5    0.41    2.03
  -1 -11   4   32.22    4.59
  -1 -11   4   27.51    3.87
  -1 -11   3   58.58    6.03
  -1 -11   3   53.70    5.59
  -1 -11   2   17.90    4.02
  -1 -11   2   22.01    4.11
  -1 -11   2   18.94    3.73
  -1 -11   1   31.03    4.78
  -1 -11   1   32.27    4.67
  -1 -11   1   20.87    3.98
  -1 -11   0   60.31    6.03
  -1 -11   0   54.90    6.12
  -1 -11   0   58.73    6.21
  -1 -11  -1  125.79    8.35
  -1 -11  -1  112.37    7.78
  -1 -11  -2    8.71    3.78
  -1 -11  -2   -3.64    6.64
  -1 -11  -3    2.17    3.76
  -1 -11  -3  -18.38   13.18
  -1 -11  -4  129.10    9.07
  -1 -11  -4  137.96    9.40
  -1 -11  -5  119.63    9.02
  -1 -11  -5  111.45    7.56
  -1 -11  -6   23.07    4.93
  -1 -11  -6   20.29    4.19
  -1 -11  -7    9.27    4.09
  -1 -11  -7    8.90    3.82
  -1 -11  -7   20.53    5.83
  -1 -11  -8   29.88    6.27
  -1 -11  -8   58.65    7.38
  -1 -11  -9   14.62    5.80
  -1 -11  -9   70.00    7.16
  -1 -11 -10    8.19    4.42
  -1 -11 -10   13.97    3.85
  -1 -11 -11    2.81    3.14
  -1 -11 -11    0.76    2.43
  -1 -11 -12    3.51    2.71
  -1 -11 -13   16.86    3.06
  -1 -11 -13   23.17    3.35
  -1 -11 -14   -0.47    1.75
  -1 -11 -14   -2.13    1.66
  -1 -11 -15    2.87    1.36
   1  12  -6    0.78    1.01
  -1 -12   5   -0.63    1.54
   1  12  -5   -0.39    1.29
  -1 -12   4    1.44    2.03
  -1 -12   3   46.59    4.68
  -1 -12   2    2.83    2.94
  -1 -12   1    4.36    3.37
  -1 -12   0   25.43    4.72
   1  12   0   19.94    3.87
   1  12   1  134.53    8.26
  -1 -12  -1  141.62    9.01
  -1 -12  -1  143.10    9.51
  -1 -12  -2  118.65    8.51
  -1 -12  -2  119.27   10.21
  -1 -12  -3   -0.21    3.48
  -1 -12  -3   -7.75    5.28
  -1 -12  -4   81.75    7.40
  -1 -12  -4   97.03   13.49
  -1 -12  -5  267.02   13.01
  -1 -12  -5  113.57   14.29
  -1 -12  -6   41.99    6.47
  -1 -12  -6   45.57    5.37
  -1 -12  -6   43.46    9.70
  -1 -12  -7    2.54    3.56
  -1 -12  -7    3.65    3.00
  -1 -12  -7    2.40    4.95
  -1 -12  -8   -3.82    4.17
  -1 -12  -8   -0.91    3.57
  -1 -12  -9    7.12    4.62
  -1 -12  -9   55.07    6.39
  -1 -12 -10   51.75    7.34
  -1 -12 -10   44.35    5.30
  -1 -12 -11   11.83    4.35
  -1 -12 -11    3.88    2.56
  -1 -12 -12    2.89    2.75
  -1 -12 -13    3.42    1.93
  -1 -12 -14   10.11    1.87
   1  13  -4   -0.27    1.02
   1  13  -3    5.64    1.69
  -1 -13   3    7.59    2.25
  -1 -13   2   19.59    3.30
   1  13  -2   18.35    2.75
  -1 -13   1    5.75    2.83
   1  13  -1    6.14    2.19
  -1 -13   0    4.12    3.32
   1  13   0    2.80    1.99
  -1 -13  -1   49.91    5.78
  -1 -13  -2   36.09    5.49
  -1 -13  -2   45.48    5.47
  -1 -13  -3    0.64    4.06
  -1 -13  -3    7.77    3.90
  -1 -13  -4   12.79    4.67
  -1 -13  -4    1.47    4.13
  -1 -13  -5  247.34   12.37
  -1 -13  -5  142.03   13.80
  -1 -13  -6  138.57    9.64
  -1 -13  -6   73.67   10.40
  -1 -13  -7   83.77    7.59
  -1 -13  -7   83.27    6.48
  -1 -13  -7   97.62   10.48
  -1 -13  -8    0.45    2.50
  -1 -13  -8   -2.80    4.58
  -1 -13  -9   31.78    5.59
  -1 -13  -9   22.26    4.52
  -1 -13 -10   56.44    6.96
  -1 -13 -10   36.58    4.64
  -1 -13 -11   17.56    4.24
  -1 -13 -11   13.69    3.15
  -1 -13 -12    1.13    2.11
  -1 -13 -12    6.95    2.31
  -1 -13 -13    1.78    1.68
  -1 -14   3   21.39    2.46
  -1 -14   2    9.26    2.46
  -1 -14   1    6.28    2.63
  -1 -14   0    9.48    3.12
  -1 -14  -1   50.33    5.53
  -1 -14  -2   98.63    7.71
  -1 -14  -2   80.24    5.62
  -1 -14  -3    8.77    4.00
  -1 -14  -3   15.01    3.40
  -1 -14  -4   -8.07    4.27
  -1 -14  -4    6.63    3.73
  -1 -14  -5   39.67    5.27
  -1 -14  -5   74.25    8.74
  -1 -14  -6   11.34    4.29
  -1 -14  -6   46.06    8.06
  -1 -14  -7  102.65    9.77
  -1 -14  -8   17.96    4.74
  -1 -14  -9    7.24    2.61
  -1 -14  -9   12.07    3.53
  -1 -14 -10   25.26    3.77
  -1 -14 -10   28.62    3.85
  -1 -14 -11   23.27    3.39
  -1 -14 -11   25.00    3.28
  -1 -14 -12    7.59    2.17
  -1 -14 -13   -1.12    1.13
  -1 -15   1   -1.81    1.50
  -1 -15   0    2.02    1.83
  -1 -15  -1    3.12    2.28
  -1 -15  -2   22.00    3.63
  -1 -15  -3   24.39    4.00
  -1 -15  -4   -2.27    3.10
  -1 -15  -5    9.36    3.47
  -1 -15  -5    8.54    2.94
  -1 -15  -6   73.11    6.47
  -1 -15  -7   39.79    5.31
  -1 -15  -8   -6.26    3.45
  -1 -15  -9   -4.01    2.72
  -1 -15 -10    3.43    2.05
  -1 -15 -11    1.75    1.52
  -1 -16  -2    2.27    1.48
  -1 -16  -6    9.78    2.20
  -1 -16  -7   34.68    3.45
  -1 -16  -8    8.27    2.21
  -1 -16  -9   -0.07    1.43
   2 -15  -9   16.53    3.26
   2 -15  -8   -4.66    3.71
   2 -15  -7   -4.67    4.00
   2 -15  -6   -3.92    2.37
   2 -15  -6    3.36    3.22
   2 -15  -5   43.58    5.20
   2 -15  -5   39.49    3.98
   2 -15  -4   -1.89    2.42
   2 -15  -3   -4.61    2.58
   2 -15  -2    5.31    2.28
   2 -15  -1   32.49    3.47
   2 -15   0    1.49    1.71
   2 -15   1    1.71    1.42
   2 -14 -11    6.46    1.94
   2 -14 -10   34.05    3.99
   2 -14  -9    7.03    2.84
   2 -14  -9   28.39    4.73
   2 -14  -8   33.11    4.29
   2 -14  -8   31.17    6.08
   2 -14  -7   -3.56    2.94
   2 -14  -7    1.52    4.42
   2 -14  -6   56.51    5.45
   2 -14  -6   52.96    8.07
   2 -14  -5   13.87    3.51
   2 -14  -5    2.97    3.32
   2 -14  -4   29.10    4.86
   2 -14  -4   31.85    4.57
   2 -14  -4   27.80    4.72
   2 -14  -3   -5.73    3.76
   2 -14  -3    1.18    2.71
   2 -14  -2   11.22    3.42
   2 -14  -2   15.14    4.28
   2 -14  -1    3.18    2.69
   2 -14  -1   12.64    3.91
   2 -14   0   62.77    5.91
   2 -14   1    1.67    2.36
   2 -14   1    5.32    2.64
   2 -14   2   17.76    2.90
   2 -13 -11    2.63    2.85
   2 -13 -11    3.76    2.17
   2 -13 -10    3.56    3.64
   2 -13 -10    4.00    2.83
   2 -13  -9  116.98   10.11
   2 -13  -9  104.15    7.98
   2 -13  -8    2.67    3.08
   2 -13  -8   -0.79    4.05
   2 -13  -7   13.80    3.90
   2 -13  -7    1.29    2.70
   2 -13  -7    4.72    4.43
   2 -13  -6   -0.97    3.03
   2 -13  -6   -0.64    2.10
   2 -13  -6    1.46    4.03
   2 -13  -5  186.73   10.32
   2 -13  -5  210.91   10.86
   2 -13  -5  214.79   10.60
   2 -13  -4   32.07    4.93
   2 -13  -4   24.38    4.53
   2 -13  -4   22.69    5.41
   2 -13  -3   19.28    4.19
   2 -13  -3   14.33    3.86
   2 -13  -3   10.90    3.49
   2 -13  -3   12.57    3.79
   2 -13  -2   15.07    4.31
   2 -13  -2   24.13    4.83
   2 -13  -2   13.09    3.35
   2 -13  -2   16.90    3.46
   2 -13  -1  162.60   10.54
   2 -13  -1  190.45   10.23
   2 -13   0   11.93    4.18
   2 -13   0   17.34    4.27
   2 -13   1    9.42    3.55
   2 -13   2   -2.90    2.93
   2 -13   3    4.13    2.45
   2 -13   4    4.02    2.11
   2 -13   5    6.31    1.75
   2 -12 -12   31.82    3.71
   2 -12 -12   30.46    3.81
   2 -12 -11    2.83    2.12
   2 -12 -11   -1.13    3.02
   2 -12 -11   -4.59    3.07
   2 -12 -10    4.13    2.07
   2 -12 -10   11.06    4.59
   2 -12 -10   12.47    3.77
   2 -12  -9    4.18    2.07
   2 -12  -9   -0.71    3.41
   2 -12  -8  138.93   11.67
   2 -12  -8  137.82    9.95
   2 -12  -8  115.55    8.01
   2 -12  -7   10.62    3.73
   2 -12  -7   11.96    4.29
   2 -12  -7    3.17    3.79
   2 -12  -6    1.11    3.44
   2 -12  -6    4.74    3.25
   2 -12  -6    3.00    4.11
   2 -12  -5    3.86    3.31
   2 -12  -5    4.16    3.33
   2 -12  -5    4.05    2.41
   2 -12  -5    6.44    3.79
   2 -12  -5    9.22    4.53
   2 -12  -4    4.87    3.19
   2 -12  -4    4.93    3.17
   2 -12  -4    4.64    3.07
   2 -12  -4    3.98    3.76
   2 -12  -3   19.72    4.12
   2 -12  -3   19.04    4.17
   2 -12  -3   27.64    4.94
   2 -12  -3   16.05    3.74
   2 -12  -3   22.70    4.98
   2 -12  -2   21.66    4.49
   2 -12  -2   28.90    4.64
   2 -12  -2   25.25    4.71
   2 -12  -2   23.66    4.66
   2 -12  -1   17.83    3.80
   2 -12  -1   17.46    4.37
   2 -12   0  110.25    7.68
   2 -12   0  137.28    9.23
   2 -12   1   21.69    4.64
   2 -12   1   14.27    3.23
   2 -12   2    2.64    3.22
   2 -12   3    3.72    2.96
   2 -12   4   32.91    4.28
   2 -12   5   11.06    2.62
   2 -12   6    5.08    1.87
   2 -11 -14    1.70    1.16
   2 -11 -13   31.13    3.72
   2 -11 -12    2.67    2.40
   2 -11 -11   32.45    4.95
   2 -11 -11   21.75    4.02
   2 -11 -10   -3.11    3.32
   2 -11 -10    0.49    2.90
   2 -11  -9   19.43    4.94
   2 -11  -9   15.10    4.56
   2 -11  -9   13.07    4.07
   2 -11  -8    0.29    3.39
   2 -11  -8    5.30    4.06
   2 -11  -8   -0.32    3.14
   2 -11  -7   89.45    8.60
   2 -11  -7  104.41    8.96
   2 -11  -7   91.54    8.25
   2 -11  -7   98.39    7.91
   2 -11  -6   -2.94    3.72
   2 -11  -6    7.22    3.77
   2 -11  -6    3.58    2.94
   2 -11  -6    0.92    3.25
   2 -11  -6    6.75    3.99
   2 -11  -5   42.69    5.66
   2 -11  -5   49.27    5.64
   2 -11  -5   52.03    6.34
   2 -11  -5   45.72    7.02
   2 -11  -5   50.25    5.93
   2 -11  -4    0.19    3.15
   2 -11  -4    5.65    3.40
   2 -11  -4    3.97    2.62
   2 -11  -4    0.27    3.04
   2 -11  -4   -2.66    4.18
   2 -11  -3  111.34    8.06
   2 -11  -3   96.65    7.67
   2 -11  -3   99.89    8.00
   2 -11  -3   86.69    8.33
   2 -11  -2    1.43    3.57
   2 -11  -2    2.30    2.99
   2 -11  -2   -2.67    3.59
   2 -11  -1   61.52    6.58
   2 -11  -1   52.11    5.81
   2 -11  -1   44.33    5.50
   2 -11   0   -0.85    2.52
   2 -11   0    0.86    3.18
   2 -11   1   42.81    5.27
   2 -11   1   42.07    5.56
   2 -11   2   -2.01    3.30
   2 -11   2    0.19    2.27
   2 -11   2   -3.78    3.71
   2 -11   3   11.71    3.88
   2 -11   3   10.78    2.96
   2 -11   4    8.34    3.51
   2 -11   4   11.66    2.81
   2 -11   5   67.97    6.31
   2 -11   6    1.88    2.17
   2 -11   6   -0.70    2.51
   2 -11   7    2.80    1.85
   2 -11   8    1.64    1.27
   2 -10 -14    5.53    1.75
   2 -10 -14    1.09    1.46
   2 -10 -13    1.39    2.12
   2 -10 -12   46.02    4.70
   2 -10 -12   38.94    4.35
   2 -10 -11    8.93    3.66
   2 -10 -11    2.17    2.80
   2 -10 -11   -0.44    3.08
   2 -10 -10    0.13    2.96
   2 -10 -10    1.43    3.24
   2 -10 -10    4.15    3.40
   2 -10  -9   -0.44    3.23
   2 -10  -9    4.70    3.27
   2 -10  -9    4.74    3.44
   2 -10  -9    9.95    4.42
   2 -10  -8   89.05    8.21
   2 -10  -8   65.11    6.73
   2 -10  -8   92.98    8.23
   2 -10  -7    3.77    3.45
   2 -10  -7    8.06    4.59
   2 -10  -7   -2.56    3.79
   2 -10  -7    3.00    3.38
   2 -10  -6   15.91    4.07
   2 -10  -6   27.14    5.27
   2 -10  -6   14.51    3.75
   2 -10  -6   24.19    5.20
   2 -10  -6   21.98    4.75
   2 -10  -5    1.02    3.31
   2 -10  -5   -2.24    3.40
   2 -10  -5    3.67    3.41
   2 -10  -5   -0.53    2.83
   2 -10  -5   -5.07    4.26
   2 -10  -4    7.24    3.19
   2 -10  -4   11.65    3.93
   2 -10  -4   16.77    4.25
   2 -10  -4    7.01    2.79
   2 -10  -4    6.49    3.26
   2 -10  -4    3.97    4.00
   2 -10  -3    4.58    2.96
   2 -10  -3    8.19    3.60
   2 -10  -3    6.45    3.38
   2 -10  -3   16.50    4.87
   2 -10  -2   15.54    3.98
   2 -10  -2   11.13    3.55
   2 -10  -2   17.67    4.62
   2 -10  -1   51.04    5.70
   2 -10  -1   46.91    5.56
   2 -10  -1   51.36    6.21
   2 -10   0   87.77    7.13
   2 -10   0   82.48    7.12
   2 -10   1    1.32    3.21
   2 -10   1   -2.68    3.23
   2 -10   2   98.02    9.33
   2 -10   2   82.61    6.90
   2 -10   3   34.08    6.33
   2 -10   3   26.31    4.24
   2 -10   4   81.27    8.56
   2 -10   4   73.61    6.39
   2 -10   5   -2.62    3.56
   2 -10   5    4.44    2.45
   2 -10   6   33.53    4.89
   2 -10   6   24.29    3.45
   2 -10   7   -1.05    2.50
   2 -10   8    2.36    1.85
   2 -10   9    0.73    1.23
   2  -9 -14   -0.47    1.71
   2  -9 -13    1.64    2.35
   2  -9 -13    8.86    2.45
   2  -9 -12    5.02    2.88
   2  -9 -12   10.76    3.02
   2  -9 -11  132.04    8.11
   2  -9 -11  161.81    9.05
   2  -9 -10   20.83    4.26
   2  -9 -10   18.10    3.91
   2  -9 -10   16.97    4.48
   2  -9  -9   22.91    4.72
   2  -9  -9   23.00    5.56
   2  -9  -9   31.09    5.24
   2  -9  -8   -3.20    4.31
   2  -9  -8    4.60    5.01
   2  -9  -8    0.17    3.25
   2  -9  -8    2.82    3.38
   2  -9  -7  130.31   16.92
   2  -9  -7  143.10    9.18
   2  -9  -7  158.61   10.45
   2  -9  -7  144.36    9.93
   2  -9  -7  140.19    9.32
   2  -9  -6    8.32    4.08
   2  -9  -6    2.72    4.75
   2  -9  -6    5.80    3.24
   2  -9  -6    6.14    4.00
   2  -9  -6    0.25    3.25
   2  -9  -5    9.07    5.19
   2  -9  -4    6.83    4.88
   2  -9  -3   44.92    8.82
   2  -9  -2    4.29    4.02
   2  -9  -1   -0.76    3.75
   2  -9   0   79.42   11.54
   2  -9   1  193.31   11.23
   2  -9   1  208.43   10.39
   2  -9   2   17.60    3.85
   2  -9   2   11.13    4.39
   2  -9   2   11.93    3.53
   2  -9   3   25.12    6.93
   2  -9   3   29.29    5.37
   2  -9   3   28.10    4.33
   2  -9   3   20.18    4.06
   2  -9   4    5.28    2.67
   2  -9   4    2.71    3.11
   2  -9   4   -0.41    4.44
   2  -9   4    5.59    3.05
   2  -9   5  151.28   12.16
   2  -9   5  140.64    9.65
   2  -9   5  125.13    8.58
   2  -9   6   12.81    3.81
   2  -9   6   14.27    4.63
   2  -9   6   13.35    3.37
   2  -9   7    1.48    2.85
   2  -9   7    1.32    2.74
   2  -9   7   -1.74    2.03
   2  -9   8   -0.77    2.45
   2  -9   8   -3.30    2.93
   2  -9   8   -0.09    1.57
   2  -9   9   13.93    2.82
   2  -9  10    0.97    1.41
  -2   8  15    2.98    2.05
   2  -8 -15    0.15    0.97
   2  -8 -14   13.30    2.69
   2  -8 -13    2.92    2.78
   2  -8 -12   79.93    6.36
   2  -8 -12   78.74    5.93
   2  -8 -11   19.35    4.10
   2  -8 -11   11.71    3.30
   2  -8 -10    1.56    2.84
   2  -8 -10    3.62    2.60
   2  -8  -9   10.66    3.43
   2  -8  -9   10.66    4.32
   2  -8  -8  315.21   12.80
   2  -8  -8  300.40   13.74
   2  -8  -7   12.37    4.30
   2  -8  -7   13.32    6.91
   2  -8  -7    4.15    3.76
   2  -8  -7    5.36    3.35
   2  -8  -7    3.16    3.51
   2  -8  -6  548.92   31.72
   2  -8  -5   16.99    6.89
   2  -8  -4   22.87    6.60
   2  -8  -3   13.97    5.57
   2  -8  -2  210.33   16.58
   2  -8  -2  207.62   19.82
   2  -8  -2  210.32   16.44
   2  -8  -1    8.84    4.63
   2  -8  -1   22.00    9.09
   2  -8   0  222.37   17.91
   2  -8   0  203.34   19.78
   2  -8   1    6.88    4.86
   2  -8   2  185.49   18.11
   2  -8   3   -1.88    3.28
   2  -8   3    2.27    5.22
   2  -8   3    0.63    4.33
   2  -8   4   -0.89    3.15
   2  -8   4    3.89    6.21
   2  -8   4   -1.49    2.48
   2  -8   4    1.27    5.77
   2  -8   4   -3.06    5.02
   2  -8   5    2.28    3.47
   2  -8   5    4.75    6.60
   2  -8   5    3.07    5.73
   2  -8   6   89.50    8.13
   2  -8   6  113.60   10.84
   2  -8   7    5.29    3.93
   2  -8   7   -2.29    3.19
   2  -8   8    9.43    3.83
   2  -8   8    7.99    3.48
   2  -8   9    1.97    2.55
   2  -8   9    1.37    2.57
   2  -8   9    2.99    2.14
   2  -8  10   23.14    3.33
   2  -8  10   17.96    3.09
   2  -8  11    0.94    1.21
   2  -7 -15   10.81    1.59
   2  -7 -15    7.93    1.53
   2  -7 -14    2.53    1.83
   2  -7 -14   -0.88    2.34
   2  -7 -13   -2.69    3.00
   2  -7 -12    0.30    3.09
   2  -7 -11   43.01    5.16
   2  -7 -11   49.57    5.16
   2  -7 -10    9.04    3.30
   2  -7  -9   23.48   12.29
   2  -7  -9    5.14    3.09
   2  -7  -8    6.31    7.24
   2  -7  -8    2.29    2.64
   2  -7  -8   -2.61    3.56
   2  -7  -8    3.25    4.06
   2  -7  -7  481.73   31.33
   2  -7  -6    6.23    5.59
   2  -7  -5  211.43   18.12
   2  -7  -4   59.77    9.29
   2  -7  -3   62.48   10.91
   2  -7  -3   68.24    9.49
   2  -7  -3   66.80    8.95
   2  -7  -2   40.73    6.66
   2  -7  -2   41.30    9.09
   2  -7  -2   42.76    7.27
   2  -7  -1  194.40   17.84
   2  -7  -1  212.12   15.17
   2  -7   0   54.22   10.11
   2  -7   0   43.27    7.57
   2  -7   1  498.87   27.53
   2  -7   1  501.81   25.65
   2  -7   2   42.54    8.89
   2  -7   2   50.43    9.31
   2  -7   3  239.78   21.87
   2  -7   3  232.06   19.94
   2  -7   4   -4.36    5.68
   2  -7   4    6.30    5.35
   2  -7   5   32.43    5.54
   2  -7   5   46.50   11.22
   2  -7   5   30.54    9.87
   2  -7   6    6.68    3.86
   2  -7   6    5.90    5.36
   2  -7   6   12.50    7.30
   2  -7   7  152.23   10.72
   2  -7   8    0.98    2.83
   2  -7   9    6.20    3.13
   2  -7  10    5.18    2.91
   2  -7  10    5.33    2.90
   2  -7  11    3.40    2.07
   2  -7  11    2.43    1.98
   2  -7  11    3.47    1.45
   2  -6 -15    1.03    1.31
  -2   6  15   -0.95    2.30
   2  -6 -14   15.71    2.96
   2  -6 -13   -1.36    3.07
   2  -6 -12   40.71    5.13
   2  -6 -11    5.21    3.43
   2  -6 -10  164.16    9.53
   2  -6 -10  191.11    9.57
   2  -6  -9   -0.57    2.47
   2  -6  -9   -1.35    2.97
   2  -6  -9    1.01    8.20
   2  -6  -8    4.56    6.58
   2  -6  -7   -1.45    5.21
   2  -6  -6  961.07   39.99
   2  -6  -5    6.53    4.83
   2  -6  -4  193.12   15.62
   2  -6  -3  484.25   22.54
   2  -6  -3  479.20   21.19
   2  -6  -3  464.97   24.56
   2  -6  -2 2177.37   52.25
   2  -6  -2 2179.89   43.12
   2  -6  -2 2197.41   46.30
   2  -6  -1   10.34    4.61
   2  -6  -1   10.73    4.79
   2  -6   0    3.02    3.24
   2  -6   0    6.63    4.91
   2  -6   1  110.89   11.28
   2  -6   1  110.80   12.10
   2  -6   1  102.17   10.04
   2  -6   2  788.48   32.80
   2  -6   2  789.63   30.36
   2  -6   3    2.58    4.53
   2  -6   3    6.56    5.33
   2  -6   4   21.25    8.32
   2  -6   4   32.88    8.62
   2  -6   5    1.17    5.11
   2  -6   5   -0.14    6.16
   2  -6   6  211.78   12.06
   2  -6   6  169.12   23.95
   2  -6   6  184.62   20.46
   2  -6   7    4.97    3.83
   2  -6   7    3.02    7.07
   2  -6   7    2.57    5.99
   2  -6   8   38.23    6.13
   2  -6   9    1.98    3.34
   2  -6  10   10.36    3.65
   2  -6  11    5.13    2.56
   2  -6  11   -3.83    3.00
   2  -6  12    4.30    1.91
   2  -6  12    4.10    1.90
   2  -6  12    3.48    1.43
  -2   5  15    6.49    2.57
   2  -5 -15    6.91    1.68
   2  -5 -14   -0.44    2.36
   2  -5 -13   12.71    3.38
   2  -5 -12    0.72    3.09
   2  -5 -11  124.00    8.44
   2  -5 -10    0.39    3.59
   2  -5 -10    0.45    2.90
   2  -5 -10  -12.40   14.45
   2  -5  -9  242.50   11.18
   2  -5  -9  185.75   30.34
   2  -5  -8   -3.47    7.92
   2  -5  -7   71.98   13.68
   2  -5  -6   10.91    5.56
   2  -5  -5  892.07   34.35
   2  -5  -4   11.58    4.61
   2  -5  -3  207.26   14.15
   2  -5  -2   52.33    6.42
   2  -5  -2   57.73    8.51
   2  -5  -2   55.19    7.17
   2  -5  -1  711.81   23.98
   2  -5  -1  719.01   26.90
   2  -5  -1  775.63   24.41
   2  -5   0   11.54    4.87
   2  -5   0    9.45    3.53
   2  -5   1  182.37   11.83
   2  -5   1  184.05   13.24
   2  -5   1  177.64   13.69
   2  -5   2   92.10    9.77
  -2   5  -2   84.10    7.36
   2  -5   2   92.16    9.56
   2  -5   2   97.90   11.00
   2  -5   3  858.26   39.47
  -2   5  -3  728.03   25.65
  -2   5  -4    2.41    4.18
   2  -5   4   -5.25    6.52
  -2   5  -5   23.36    7.08
  -2   5  -6   20.07    7.56
   2  -5   7  302.02   14.22
  -2   5  -7  277.31   22.91
   2  -5   8    0.32    3.46
  -2   5  -8   -1.41    5.56
   2  -5   9   -3.69    3.86
   2  -5  10    3.25    3.54
   2  -5  11   16.02    4.21
   2  -5  12   -1.83    2.54
   2  -5  13   -0.99    1.59
   2  -4 -15    0.16    1.39
  -2   4  15    4.06    2.21
   2  -4 -14   24.46    3.16
  -2   4  14   21.81    4.55
   2  -4 -13    1.17    2.75
   2  -4 -12   31.00    4.76
   2  -4 -11    1.56    3.31
   2  -4 -10  105.76    7.78
   2  -4 -10  108.24    7.77
   2  -4  -9   -1.09    2.77
   2  -4  -9    6.07    8.50
   2  -4  -8  174.35   15.84
   2  -4  -8  158.03   24.35
   2  -4  -7   38.08   10.92
   2  -4  -7   30.26    6.88
   2  -4  -6  331.19   17.34
   2  -4  -6  360.46   25.00
   2  -4  -5    1.78    2.64
   2  -4  -5   -0.55    3.81
   2  -4  -4  253.92   16.43
   2  -4  -4  251.55   10.95
   2  -4  -3    0.43    1.25
   2  -4  -3    1.82    2.75
   2  -4  -2    1.28    2.24
   2  -4  -2    1.19    2.49
   2  -4  -1    2.01    2.49
   2  -4  -1    3.54    3.42
   2  -4  -1    2.35    2.41
   2  -4   0    8.37    3.84
   2  -4   0    6.14    2.98
   2  -4   0   11.46    3.48
   2  -4   1    6.30    3.51
  -2   4  -1    6.13    2.20
   2  -4   1    5.12    2.77
   2  -4   1    4.44    2.86
   2  -4   2  135.43   12.13
  -2   4  -2  118.73    8.23
  -2   4  -3   42.45    6.29
  -2   4  -4    4.98    4.19
  -2   4  -5    0.78    4.52
  -2   4  -6  141.95   15.04
  -2   4  -7   -2.21    5.40
   2  -4   8  160.06   10.94
  -2   4  -8  174.71   19.31
   2  -4   9   -0.07    3.57
   2  -4  10   21.72    5.09
   2  -4  11   -5.28    4.33
   2  -4  12   12.56    3.99
   2  -4  13   -1.02    2.00
   2  -4  14    1.37    1.23
  -2   3  15    1.96    1.82
   2  -3 -15    1.54    1.33
   2  -3 -14    0.46    1.90
  -2   3  14   -0.41    2.75
  -2   3  13   62.37    6.94
   2  -3 -13   56.06    4.76
   2  -3 -12   -0.54    2.96
   2  -3 -11    2.70    3.21
   2  -3 -10    2.51    3.63
   2  -3 -10    4.09    3.10
   2  -3 -10    4.18    6.08
   2  -3 -10    2.81    7.02
   2  -3  -9  196.38    9.39
   2  -3  -9  175.00    9.16
   2  -3  -9  198.69   19.31
   2  -3  -8    4.55    7.65
   2  -3  -8   20.12    7.82
   2  -3  -7  296.80   19.30
   2  -3  -7  256.05   26.41
   2  -3  -6    1.57    4.79
   2  -3  -6    3.30    4.04
   2  -3  -5  497.19   16.22
   2  -3  -5  557.85   20.98
   2  -3  -5  568.27   27.25
   2  -3  -4    0.33    2.83
   2  -3  -4    2.27    2.88
   2  -3  -4    1.33    1.52
   2  -3  -3  266.96   10.15
   2  -3  -3  277.89   15.12
   2  -3  -3  259.86    8.18
   2  -3  -2   35.56    5.15
   2  -3  -2   31.32    2.50
   2  -3  -2   30.39    2.33
   2  -3  -2   40.65    5.68
   2  -3  -1  141.12    9.32
   2  -3  -1  175.87    9.98
   2  -3   0    7.16    2.08
   2  -3   0   10.35    3.20
   2  -3   0    8.86    3.48
   2  -3   1  194.40   11.74
  -2   3  -1  143.39    7.06
  -2   3  -2   24.09    4.05
  -2   3  -3 2041.65   37.77
  -2   3  -4  170.39   12.78
  -2   3  -5   22.29    6.37
  -2   3  -6   -0.63    4.41
  -2   3  -7  460.08   27.20
  -2   3  -8    4.25    6.21
  -2   3  -9   55.11   12.37
   2  -3   9   63.13    7.83
   2  -3  10    2.00    3.63
   2  -3  11   55.89    7.52
   2  -3  12   -4.54    3.93
   2  -3  13   22.21    3.95
   2  -3  14    0.41    1.62
  -2   2  15    1.24    1.90
  -2   2  14    4.77    2.75
   2  -2 -14    1.25    1.73
  -2   2  13    6.78    3.87
   2  -2 -12   46.55    4.74
   2  -2 -11    1.98    2.99
   2  -2 -10   31.03    4.96
   2  -2 -10   24.85    4.50
   2  -2 -10   17.98    9.70
   2  -2 -10   28.43    9.94
   2  -2  -9   24.93    4.27
   2  -2  -9   14.42    8.40
   2  -2  -9   18.68    8.17
   2  -2  -8  336.49   31.30
   2  -2  -8  416.73   26.35
   2  -2  -7   56.37    9.47
   2  -2  -7   44.30   11.66
   2  -2  -6   55.26    8.55
   2  -2  -6   49.64   10.36
   2  -2  -5  246.47   14.75
   2  -2  -5  248.17   18.60
   2  -2  -4 2505.98   49.87
   2  -2  -4 2481.43   40.27
   2  -2  -3   18.05    4.31
   2  -2  -3   18.91    3.87
   2  -2  -3   16.47    2.65
   2  -2  -2   25.55    2.91
   2  -2  -2   27.76    3.39
   2  -2  -2   29.09    4.90
   2  -2  -1    8.52    1.87
   2  -2  -1    8.92    2.82
   2  -2  -1   11.08    3.23
  -2   2   0  670.48   10.97
   2  -2   0  687.12   18.34
   2  -2   0  652.57   18.11
   2  -2   1   32.12    4.93
  -2   2  -1   26.52    3.55
  -2   2  -2 1264.46   27.62
  -2   2  -3  105.91   10.26
  -2   2  -4 1170.95   36.97
  -2   2  -5   59.30    8.34
  -2   2  -6    6.85    5.06
  -2   2  -7    2.24    5.17
  -2   2  -8  261.31   21.88
  -2   2  -9    7.02    7.02
   2  -2   9    1.07    3.76
  -2   2 -10   58.58   12.58
   2  -2  10   47.31    7.23
   2  -2  11    4.89    4.21
   2  -2  12   77.68    8.11
   2  -2  13   -3.52    3.28
   2  -2  14    5.47    2.36
   2  -2  15    0.27    1.21
  -2   1  14    2.54    2.25
   2  -1 -14   -0.40    1.43
  -2   1  14    1.72    2.46
  -2   1  13   27.30    4.62
   2  -1 -13   36.80    3.79
  -2   1  12    1.14    3.42
   2  -1 -11   12.72    3.41
   2  -1 -10    2.45    3.20
   2  -1  -9  157.06    8.32
   2  -1  -9  134.65    8.59
   2  -1  -9  174.98   19.37
   2  -1  -9  137.68   20.21
   2  -1  -8   39.55    9.80
   2  -1  -8   26.19    9.55
   2  -1  -7   90.40   12.13
   2  -1  -7   62.41   12.40
   2  -1  -6    3.35    4.91
   2  -1  -6    4.13    4.47
   2  -1  -5 1019.60   30.63
   2  -1  -5  998.69   36.88
   2  -1  -4   90.63    8.58
   2  -1  -4   92.56   10.05
   2  -1  -3  659.40   22.56
   2  -1  -3  668.69   19.44
   2  -1  -2    7.63    3.34
   2  -1  -2    7.47    2.33
   2  -1  -2    7.75    2.84
   2  -1  -1  369.06    9.63
   2  -1  -1  411.34   10.97
   2  -1  -1  400.66   12.57
   2  -1  -1  406.70   13.16
   2  -1   0  919.50   17.59
   2  -1   0  970.15   16.31
   2  -1   0  948.34   17.63
   2  -1   1 3947.63   41.38
  -2   1  -1 3957.49   35.47
  -2   1  -2  410.11   14.35
  -2   1  -3  497.17   19.26
  -2   1  -4   18.14    5.57
  -2   1  -5  765.60   30.81
  -2   1  -6   26.60    8.52
  -2   1  -7    0.04    4.55
  -2   1  -8   40.06    9.41
  -2   1  -9  860.64   40.85
   2  -1  10    6.55    5.09
  -2   1 -10   11.62    3.43
  -2   1 -10    5.62    7.42
   2  -1  11   24.14    5.87
  -2   1 -11   13.44    3.22
   2  -1  12   -1.33    4.08
  -2   1 -12    2.21    2.13
   2  -1  13   17.25    4.79
   2  -1  14   -0.94    2.49
   2  -1  15    1.99    1.75
  -2   0  14    3.15    1.93
  -2   0  14    1.65    1.99
   2   0 -13    0.09    1.76
  -2   0  13    2.58    2.60
  -2   0  12    5.39    3.36
  -2   0  11    3.01    3.52
   2   0 -10    0.16    2.78
   2   0  -9   -0.07    3.23
   2   0  -9   10.67    3.19
   2   0  -9    3.64    5.65
   2   0  -9    4.69    7.36
   2   0  -8  338.12   24.99
   2   0  -8  254.17   24.55
   2   0  -7    8.47    5.65
   2   0  -7   21.13    7.06
   2   0  -6  116.37   12.64
   2   0  -6   85.50   12.37
   2   0  -5    1.57    3.79
   2   0  -5    1.48    3.16
   2   0  -4 2196.08   41.97
   2   0  -4 2123.72   45.56
   2   0  -3  175.68   11.02
   2   0  -3  163.00   11.33
   2   0  -2  107.22    7.86
   2   0  -2  120.51    8.67
   2   0  -1   97.44    5.82
   2   0  -1   93.17    5.80
   2   0  -1  103.12    6.01
   2   0   0 9735.11   47.50
   2   0   0 9781.54   52.20
   2   0   1    3.93    1.56
  -2   0  -1    6.16    2.27
   2   0   1    3.26    1.34
  -2   0  -2 5071.40   47.69
  -2   0  -3    1.08    3.15
  -2   0  -4  533.27   21.58
  -2   0  -5   13.38    5.37
  -2   0  -6  720.74   32.20
  -2   0  -7    0.80    5.06
  -2   0  -8  421.14   25.89
  -2   0  -9   18.44    7.93
  -2   0 -10   73.82    6.62
  -2   0 -10   86.94   15.02
   2   0  11   20.63    6.05
  -2   0 -11   10.23    3.37
   2   0  12    3.38    4.14
  -2   0 -12    2.16    2.47
   2   0  13    0.68    3.72
  -2   0 -13   -0.12    2.15
   2   0  14   10.83    3.63
   2   0  15   -0.69    2.07
  -2  -1  14    1.14    1.61
  -2  -1  13    0.36    2.11
  -2  -1  13    2.38    2.38
   2   1 -12    7.52    2.26
  -2  -1  12    7.10    3.38
  -2  -1  11   16.33    4.25
  -2  -1  10   -3.46    3.41
  -2  -1   9  151.52   10.42
   2   1  -9  149.21   19.96
   2   1  -8   14.44    7.25
   2   1  -8   14.99    7.79
   2   1  -7  448.23   26.98
   2   1  -7  330.59   25.31
   2   1  -6   -1.31    3.31
   2   1  -6    2.44    4.54
   2   1  -5   12.74    5.00
   2   1  -5   21.86    6.03
   2   1  -4  349.18   18.15
   2   1  -4  320.71   17.78
   2   1  -3 1424.30   32.21
   2   1  -3 1332.64   31.43
   2   1  -2   55.11    5.99
   2   1  -2   55.37    5.83
  -2  -1   1   27.92    4.14
   2   1  -1   23.91    4.04
   2   1  -1   27.36    3.39
  -2  -1   0   34.19    3.54
   2   1   0   34.47    2.38
   2   1   1 1603.98   15.21
   2   1   1 1606.07   21.66
   2   1   2  233.88   10.11
  -2  -1  -2  210.45   10.29
  -2  -1  -3 3523.00   46.42
  -2  -1  -4  461.28   19.49
  -2  -1  -5  548.08   10.51
  -2  -1  -5  698.03   27.09
  -2  -1  -6  101.57   12.26
  -2  -1  -7   94.35   13.70
  -2  -1  -8   -1.23    5.41
  -2  -1  -9  363.97   26.08
  -2  -1 -10    6.76    3.60
  -2  -1 -10    2.41    6.65
  -2  -1 -11   12.58    3.95
  -2  -1 -11   20.11    8.85
  -2  -1 -11   11.73    7.86
  -2  -1 -12    0.82    2.61
   2   1  13   37.90    6.29
  -2  -1 -13   58.41    5.75
   2   1  14   -3.53    3.55
  -2  -1 -14    0.15    2.06
   2   1  15   31.97    4.18
   2   1  16    0.21    1.41
  -2  -2  13    0.46    1.62
  -2  -2  13   -0.39    2.00
  -2  -2  12   11.20    3.05
  -2  -2  12    8.05    3.08
  -2  -2  11   26.51    4.90
  -2  -2  10  180.61   11.11
  -2  -2   9    8.06    3.88
   2   2  -8   13.09    7.06
  -2  -2   8    8.50    3.99
   2   2  -7   68.16   11.85
   2   2  -7   89.61   13.20
   2   2  -6  220.60   18.83
   2   2  -6  267.52   20.08
   2   2  -5   15.12    5.78
   2   2  -4  135.04   12.31
   2   2  -3   72.10    8.23
   2   2  -2  655.22   21.28
  -2  -2   1  117.53    8.30
   2   2  -1  113.75    8.13
   2   2  -1  105.87    5.81
   2   2   0  762.07   17.92
  -2  -2   0  724.25   18.42
   2   2   1  395.33   11.99
  -2  -2  -2 1455.72   27.65
   2   2   2 1401.01   23.77
  -2  -2  -3 3747.59   48.27
  -2  -2  -4   42.24    7.04
  -2  -2  -5  219.94   15.00
  -2  -2  -6  920.22   33.86
  -2  -2  -7   68.54   11.47
  -2  -2  -8   16.35    7.96
  -2  -2  -9   13.09    7.14
  -2  -2 -10  234.29   22.63
  -2  -2 -11    8.75    8.30
  -2  -2 -11   -3.06    7.13
  -2  -2 -11    3.13    3.60
  -2  -2 -11   -0.59    2.81
  -2  -2 -12    0.06    2.83
  -2  -2 -13    1.79    2.69
   2   2  14   29.44    5.32
  -2  -2 -14   40.42    4.77
   2   2  15   -3.25    2.95
   2   2  16    2.77    1.87
  -2  -3  13    1.86    1.28
  -2  -3  12    0.82    1.85
  -2  -3  12    0.22    2.23
  -2  -3  11   47.54    5.30
  -2  -3  11   39.65    4.78
  -2  -3  10   12.15    3.82
  -2  -3  10   32.37    5.36
  -2  -3   9   35.94    5.67
   2   3  -8   46.21   11.57
  -2  -3   8   30.79    9.82
  -2  -3   8   23.47    4.86
   2   3  -7   91.30   14.33
   2   3  -6   50.63   10.23
   2   3  -5   61.00    9.85
   2   3  -4    3.66    4.29
   2   3  -3  781.88   27.60
   2   3  -2  107.06    9.73
  -2  -3   2   93.48    9.30
   2   3  -1  448.69   17.42
  -2  -3   1  424.22   17.41
   2   3   0  146.07    9.00
  -2  -3   0  138.14    9.55
   2   3   1   95.72    6.84
   2   3   2  132.09    7.28
  -2  -3  -2  126.63    6.14
   2   3   3   20.63    3.88
  -2  -3  -3   19.23    4.58
  -2  -3  -4  737.57   24.48
  -2  -3  -5  606.65   20.20
  -2  -3  -5  685.56   26.02
  -2  -3  -6    4.52    2.63
  -2  -3  -6    7.06    4.91
  -2  -3  -7   10.34    5.64
  -2  -3  -8    7.25    6.33
  -2  -3  -9  406.65   31.29
  -2  -3 -10   38.63   14.37
  -2  -3 -10   40.77   11.18
  -2  -3 -11   31.40   12.02
  -2  -3 -11   26.95   10.21
  -2  -3 -11   41.45    6.04
  -2  -3 -11   30.72    5.01
  -2  -3 -12    3.69    3.32
  -2  -3 -12    2.76    2.70
  -2  -3 -13   19.32    3.69
  -2  -3 -13   28.78    4.69
  -2  -3 -14    4.46    2.99
   2   3  15   22.98    4.29
   2   3  16    1.63    2.03
  -2  -4  12   -0.47    1.47
  -2  -4  11    6.35    2.58
  -2  -4  11    9.38    3.10
  -2  -4  10   86.33    7.08
  -2  -4  10   74.33    6.20
  -2  -4   9   -4.00    3.41
  -2  -4   9    3.02    3.33
  -2  -4   8   20.89    4.68
  -2  -4   8   16.18    4.24
  -2  -4   7   25.67    9.27
   2   4  -7   36.09   10.39
  -2  -4   7   26.59    4.90
  -2  -4   6  400.57   28.79
   2   4  -6  435.48   28.90
   2   4  -5   58.93   10.95
  -2  -4   5   51.21   10.40
  -2  -4   4   76.93   11.16
   2   4  -4   93.82   11.89
   2   4  -3    4.10    4.37
  -2  -4   3    0.56    3.98
  -2  -4   2   29.13    5.91
   2   4  -2   32.88    6.45
  -2  -4   1    2.74    3.68
   2   4   0  247.65   13.08
  -2  -4   0  205.96    8.70
   2   4   1    5.16    2.60
  -2  -4  -1    3.38    0.97
   2   4   2  172.03    9.03
  -2  -4  -2  146.37    5.58
   2   4   3  125.63    8.52
  -2  -4  -3  119.00    9.30
  -2  -4  -3  114.71    7.46
  -2  -4  -4   65.42    7.62
  -2  -4  -4   55.95    6.51
  -2  -4  -5    0.25    2.91
  -2  -4  -5    2.75    3.79
  -2  -4  -5    3.15    3.26
  -2  -4  -6  106.78   12.37
  -2  -4  -6  112.96    9.94
  -2  -4  -7   75.28   11.92
  -2  -4  -7   83.44    8.15
  -2  -4  -7   52.57   11.38
  -2  -4  -8    3.13    6.20
  -2  -4  -8    6.14    6.55
  -2  -4  -9    7.56   10.13
  -2  -4  -9    3.47    6.55
  -2  -4 -10  186.29   20.22
  -2  -4 -10  139.91   24.22
  -2  -4 -11   60.32   13.16
  -2  -4 -11   37.73   13.48
  -2  -4 -11   42.51    6.03
  -2  -4 -11   47.48    5.84
  -2  -4 -12    9.41    3.52
  -2  -4 -12    8.10    3.27
  -2  -4 -13   -0.80    2.93
  -2  -4 -13    2.30    2.71
  -2  -4 -14   37.86    4.33
  -2  -4 -14   53.68    5.57
   2   4  15    6.94    3.48
  -2  -4 -15    1.24    2.24
   2   4  16   -1.87    2.36
  -2  -5  11    1.43    1.74
  -2  -5  11    1.89    2.20
  -2  -5  10    8.23    2.77
  -2  -5  10   15.69    3.72
  -2  -5   9    9.07    3.31
  -2  -5   9    5.50    3.19
  -2  -5   8    2.13    2.66
  -2  -5   8    0.08    3.06
   2   5  -7    3.29    5.47
  -2  -5   7   -0.80    3.09
  -2  -5   7    0.63    3.36
   2   5  -6   72.42   13.16
  -2  -5   6   57.08   12.44
  -2  -5   6   63.51    6.58
  -2  -5   6   89.99    7.31
   2   5  -5  217.92   20.31
  -2  -5   5  204.84   20.13
   2   5  -4    5.42    5.67
  -2  -5   4    0.99    4.35
   2   5  -3  372.33   22.30
  -2  -5   3  344.56   19.12
  -2  -5   3  357.75   22.48
  -2  -5   2   58.40    9.22
  -2  -5   1  191.74   14.72
  -2  -5   0   66.00    5.33
   2   5   0   84.92    8.43
  -2  -5  -1  122.37    5.28
   2   5   1  142.86   10.14
   2   5   2  173.83    9.97
  -2  -5  -2  148.80    6.26
  -2  -5  -3  279.49   14.62
  -2  -5  -3  277.18   10.62
  -2  -5  -4   54.21    7.22
  -2  -5  -4   50.41    9.69
  -2  -5  -4   55.00    6.25
  -2  -5  -5  111.15   11.98
  -2  -5  -5  107.83   11.08
  -2  -5  -5  103.07   10.31
  -2  -5  -6    5.24    4.13
  -2  -5  -6    6.63    4.42
  -2  -5  -6    2.97    3.78
  -2  -5  -7   77.46   11.64
  -2  -5  -7   84.10    9.62
  -2  -5  -7   81.32   12.32
  -2  -5  -8   25.40    8.48
  -2  -5  -8   23.72    8.15
  -2  -5  -9   19.53    7.89
  -2  -5  -9    5.63    5.95
  -2  -5 -10    1.66    6.38
  -2  -5 -10   -7.26   10.13
  -2  -5 -11  206.51   21.49
  -2  -5 -11  223.52   30.72
  -2  -5 -11  251.92   11.94
  -2  -5 -11  252.27   11.94
  -2  -5 -12   -1.46    3.14
  -2  -5 -12   -2.45    3.19
  -2  -5 -13   12.11    3.56
  -2  -5 -13   13.63    3.90
  -2  -5 -14   -4.59    3.08
  -2  -5 -14    0.34    2.51
  -2  -5 -15   12.76    2.91
  -2  -5 -15   15.12    2.98
   2   5  16    0.51    2.21
  -2  -6  11    3.90    1.38
  -2  -6  10   18.22    2.92
  -2  -6  10   15.75    3.17
  -2  -6   9    8.51    2.75
  -2  -6   9   13.23    3.59
  -2  -6   8    2.97    2.65
  -2  -6   8   -0.57    3.07
  -2  -6   7    3.56    2.77
  -2  -6   7    6.01    3.51
  -2  -6   6  167.77   20.62
  -2  -6   6  159.14    9.97
  -2  -6   6  150.26    9.62
  -2  -6   5   20.48    8.76
  -2  -6   5   22.59    4.65
  -2  -6   4   18.30    7.30
  -2  -6   3   23.79    7.77
  -2  -6   2  410.18   22.92
  -2  -6   2  448.82   25.81
  -2  -6   1  401.80   23.72
  -2  -6   0 1061.72   40.53
   2   6   0 1104.04   32.79
   2   6   1   19.30    5.30
   2   6   2 1475.68   31.70
  -2  -6  -3  661.72   42.96
  -2  -6  -3  659.29   16.96
  -2  -6  -3  601.97   22.71
  -2  -6  -4 1368.33   34.93
  -2  -6  -4 1286.33   28.04
  -2  -6  -5   55.63    8.27
  -2  -6  -5   62.70    8.12
  -2  -6  -5   60.16   11.03
  -2  -6  -6  110.27   12.00
  -2  -6  -6  101.95   11.24
  -2  -6  -6  100.71   11.87
  -2  -6  -7  212.74   17.87
  -2  -6  -7  208.44   16.48
  -2  -6  -7  200.90   17.66
  -2  -6  -8  263.50   21.59
  -2  -6  -8  247.27   22.28
  -2  -6  -9   10.17    6.66
  -2  -6  -9    6.25    5.91
  -2  -6 -10   42.10   13.23
  -2  -6 -10   51.57   10.93
  -2  -6 -10   48.89    6.47
  -2  -6 -10   50.40    6.16
  -2  -6 -11   29.28   12.82
  -2  -6 -11   14.86    4.19
  -2  -6 -11   20.95    4.72
  -2  -6 -12   56.22    5.90
  -2  -6 -12   58.78    6.55
  -2  -6 -13    5.90    2.81
  -2  -6 -13    6.78    3.32
  -2  -6 -14   -6.06    3.54
  -2  -6 -14    0.45    2.17
  -2  -6 -15    4.24    2.58
  -2  -6 -15    2.75    1.94
  -2  -6 -16    7.86    1.87
   2   6  16   10.09    2.82
  -2  -7  10    3.54    1.52
  -2  -7   9    5.89    2.18
  -2  -7   8    0.98    2.11
  -2  -7   8   -0.05    3.10
  -2  -7   7    1.58    2.30
  -2  -7   7    2.33    3.11
  -2  -7   6   27.85    4.67
  -2  -7   6   33.61    5.44
   2   7  -5  145.62   18.87
  -2  -7   5  148.17   19.64
  -2  -7   5  130.83    8.93
  -2  -7   5  130.26    9.02
  -2  -7   4   33.70    9.57
  -2  -7   4   29.83    4.78
  -2  -7   4   51.18    6.04
  -2  -7   3   19.10    7.89
   2   7  -2   84.74   11.98
  -2  -7   2   73.20   10.89
   2   7  -1  395.26   22.95
  -2  -7   1  384.97   24.28
   2   7   0   40.64    7.40
  -2  -7   0   25.81    7.68
  -2  -7  -1   84.51   14.16
   2   7   1   73.97    9.12
   2   7   2   72.06    7.99
  -2  -7  -2   80.69   17.02
  -2  -7  -3  367.65   35.61
  -2  -7  -3  345.03   17.68
  -2  -7  -4   65.45    7.98
  -2  -7  -4   76.73   18.06
  -2  -7  -5    2.50    3.46
  -2  -7  -5    0.82    5.73
  -2  -7  -6   -4.19    5.66
  -2  -7  -6    0.50    2.84
  -2  -7  -7  128.99   14.52
  -2  -7  -7  131.22   13.98
  -2  -7  -8   69.02   10.83
  -2  -7  -8   65.42   11.00
  -2  -7  -9   56.88   11.46
  -2  -7 -10    1.76    4.32
  -2  -7 -10   17.89    5.48
  -2  -7 -10   12.73    4.47
  -2  -7 -11   48.29    6.67
  -2  -7 -11   47.47    6.24
  -2  -7 -12    8.21    3.13
  -2  -7 -12    6.93    3.20
  -2  -7 -12   12.57    3.68
  -2  -7 -13   24.79    4.35
  -2  -7 -13   21.96    4.36
  -2  -7 -14    1.04    2.02
  -2  -7 -15   -2.81    2.69
  -2  -7 -16    1.74    1.64
   2   7  16    7.31    2.68
  -2  -8  10    2.02    1.20
  -2  -8   9   17.61    3.04
  -2  -8   8   19.86    3.07
  -2  -8   7    2.95    2.37
  -2  -8   7   10.37    3.44
  -2  -8   6   -4.71    2.88
  -2  -8   6    0.82    3.17
  -2  -8   5   12.57    3.69
  -2  -8   5   24.61    4.88
   2   8  -4   54.24   11.54
  -2  -8   4   59.14    6.28
  -2  -8   4   65.30    6.86
   2   8  -3    2.17    4.37
  -2  -8   3    0.99    2.78
  -2  -8   3    0.28    3.79
   2   8  -2   64.80   11.37
   2   8  -1  148.73   15.78
  -2  -8   1  125.80   15.19
  -2  -8   0  315.02   24.42
  -2  -8  -1   28.27    8.61
  -2  -8  -2   37.02   12.22
  -2  -8  -3   25.38   13.50
  -2  -8  -4  145.66   23.89
  -2  -8  -5    5.63    7.40
  -2  -8  -6   50.32   12.14
  -2  -8  -7   52.31   11.04
  -2  -8  -8  254.04   21.27
  -2  -8  -9   33.42    6.56
  -2  -8 -10   33.21    6.30
  -2  -8 -11   -8.29    4.68
  -2  -8 -11    0.96    3.28
  -2  -8 -12   41.33    5.14
  -2  -8 -12   37.57    5.54
  -2  -8 -13    7.46    3.05
  -2  -8 -13    4.12    2.58
  -2  -8 -13    4.53    2.89
  -2  -8 -14    1.41    1.95
  -2  -8 -15    1.00    2.32
  -2  -8 -16   11.16    1.99
  -2  -9   9    3.27    1.30
  -2  -9   8   15.97    2.93
  -2  -9   7   15.24    3.51
  -2  -9   6    2.22    2.87
  -2  -9   6    2.05    2.10
  -2  -9   6   -0.81    2.66
  -2  -9   5   19.38    3.82
  -2  -9   5   10.78    3.73
  -2  -9   5   13.38    3.72
  -2  -9   4   63.27    6.13
  -2  -9   4   73.89    6.80
  -2  -9   3   77.93    6.91
  -2  -9   3   82.72    7.90
  -2  -9   3   90.11    7.55
  -2  -9   2    2.57    3.59
  -2  -9   2    4.79    3.16
  -2  -9   2    2.33    4.10
  -2  -9   1   99.52   14.24
  -2  -9   1  103.91    8.04
  -2  -9   1   94.56    7.37
  -2  -9   0  163.45   18.58
  -2  -9  -1  296.00   27.01
  -2  -9  -2   -2.09    7.50
  -2  -9  -3   13.98    9.94
  -2  -9  -5   55.35   17.33
  -2  -9  -6   -4.35    9.75
  -2  -9  -7   19.09    9.50
  -2  -9  -7   18.89    4.20
  -2  -9  -8   21.99    7.88
  -2  -9  -8   23.82    4.92
  -2  -9  -9   12.66    6.61
  -2  -9  -9   -0.35    3.40
  -2  -9 -10    6.52    4.66
  -2  -9 -11  144.79    9.55
  -2  -9 -11  155.94   10.92
  -2  -9 -12   17.72    4.51
  -2  -9 -12    9.72    3.26
  -2  -9 -12   10.77    3.79
  -2  -9 -13   17.08    3.27
  -2  -9 -13   14.70    3.61
  -2  -9 -14    1.22    1.88
  -2  -9 -15   -1.25    2.15
  -2  -9 -16   -2.47    1.53
  -2 -10   8    2.90    1.15
  -2 -10   7   17.17    2.60
  -2 -10   6    0.45    2.01
  -2 -10   5    2.58    2.56
  -2 -10   5    0.09    2.21
  -2 -10   5    8.08    2.88
  -2 -10   4   21.00    4.38
  -2 -10   4   11.03    2.98
  -2 -10   4   22.65    4.13
  -2 -10   3   28.33    4.93
  -2 -10   3   51.09    5.77
  -2 -10   2   33.36    5.10
  -2 -10   2   33.13    4.45
  -2 -10   2   35.03    5.11
  -2 -10   1    2.72    3.05
  -2 -10   1   -1.39    3.09
  -2 -10   1    2.17    3.61
  -2 -10   0   -3.25    4.96
  -2 -10   0   -1.53    3.06
  -2 -10   0    0.82    3.60
  -2 -10  -1    1.62    5.78
  -2 -10  -1    2.79    3.07
  -2 -10  -1    2.24    3.46
  -2 -10  -2    3.00    7.07
  -2 -10  -2    9.92    3.66
   2  10   2    5.67    3.07
  -2 -10  -2    2.50    3.17
  -2 -10  -3   13.61    9.71
  -2 -10  -3    1.94    3.45
  -2 -10  -3    5.50    3.20
  -2 -10  -4   87.62    7.12
  -2 -10  -4   63.03   17.84
  -2 -10  -5  -25.52   19.24
  -2 -10  -5   41.15    5.64
  -2 -10  -6   -1.59   10.57
  -2 -10  -6    1.08    3.37
  -2 -10  -7   -0.40    8.42
  -2 -10  -7   -0.66    3.74
  -2 -10  -8   32.89   10.54
  -2 -10  -8   28.19    5.89
  -2 -10  -9    7.85    4.84
  -2 -10  -9   24.61    5.10
  -2 -10 -10   57.74    8.39
  -2 -10 -10   55.77    6.01
  -2 -10 -11    5.34    3.52
  -2 -10 -11   -2.30    3.83
  -2 -10 -12   33.30    4.79
  -2 -10 -12   40.45    5.69
  -2 -10 -13   16.15    3.25
  -2 -10 -14   24.45    3.08
  -2 -10 -15   -0.71    1.71
  -2 -10 -16    0.04    1.10
   2  11  -7    3.05    1.17
  -2 -11   6    5.61    1.68
  -2 -11   5    0.31    1.75
  -2 -11   5    2.25    1.75
  -2 -11   4   37.40    4.36
  -2 -11   4   37.78    4.05
  -2 -11   3   48.75    5.15
  -2 -11   3   42.84    4.74
  -2 -11   3   48.05    4.79
  -2 -11   2   69.59    6.28
  -2 -11   2   78.30    6.27
  -2 -11   2   80.08    6.32
  -2 -11   1   -0.68    2.39
  -2 -11   1   -0.41    2.78
  -2 -11   1   -2.31    3.04
  -2 -11   0   68.07    6.43
  -2 -11   0   66.39    6.23
   2  11   1  135.76    9.13
  -2 -11  -1  122.66    8.12
  -2 -11  -1  122.79    8.04
   2  11   2   92.42    7.53
  -2 -11  -2   71.26    6.44
  -2 -11  -2   75.80    6.32
   2  11   3   26.32    4.40
  -2 -11  -3   19.23    4.62
  -2 -11  -4   35.28   14.34
  -2 -11  -4   24.49    4.66
  -2 -11  -5  278.88   41.77
  -2 -11  -5  282.14   13.49
  -2 -11  -6   22.93    4.76
  -2 -11  -7   -1.12    3.48
  -2 -11  -7   -0.81    4.73
  -2 -11  -8    0.92    4.66
  -2 -11  -8    8.99    4.28
  -2 -11  -9   70.59   10.10
  -2 -11  -9   65.84    6.92
  -2 -11 -10    4.02    4.42
  -2 -11 -10    3.43    3.02
  -2 -11 -10    1.07    3.20
  -2 -11 -11    1.79    3.51
  -2 -11 -11   -2.78    3.78
  -2 -11 -11    4.79    2.91
  -2 -11 -12   -1.33    2.58
  -2 -11 -13   18.80    3.20
  -2 -11 -14    4.37    1.97
  -2 -11 -14    4.43    1.71
  -2 -11 -15    1.97    1.48
   2  12  -5    0.09    1.26
  -2 -12   4    3.59    1.79
   2  12  -4    3.44    1.86
  -2 -12   3   34.61    3.73
  -2 -12   2   29.00    4.01
  -2 -12   1   -1.02    2.86
   2  12  -1    3.58    2.58
  -2 -12   1    2.10    2.54
   2  12   0   37.68    4.98
  -2 -12   0   28.28    4.29
  -2 -12   0   32.25    4.34
  -2 -12  -1   91.74    7.13
   2  12   1  106.12    7.85
  -2 -12  -2   60.86    6.27
   2  12   2   60.90    6.06
  -2 -12  -3    2.89    3.70
  -2 -12  -4   -4.03    4.11
  -2 -12  -5   49.33    6.24
  -2 -12  -5   57.59   11.42
  -2 -12  -6   10.27    4.29
  -2 -12  -6    9.30    2.79
  -2 -12  -6   12.78    7.20
  -2 -12  -7   -0.53    3.47
  -2 -12  -7   -1.76    2.84
  -2 -12  -7   -2.01    5.05
  -2 -12  -8    1.91    3.43
  -2 -12  -8   -0.06    3.70
  -2 -12  -9   34.22    6.79
  -2 -12  -9   46.26    6.12
  -2 -12 -10   52.30    7.52
  -2 -12 -10   54.42    5.91
  -2 -12 -11    0.91    2.42
  -2 -12 -12    3.46    2.85
  -2 -12 -13    7.80    2.45
  -2 -12 -14   10.25    1.93
  -2 -12 -14   17.00    2.31
   2  13  -4    0.04    1.00
   2  13  -3    1.04    1.46
  -2 -13   2   33.34    3.59
   2  13  -2   31.34    3.55
   2  13  -1    2.85    2.19
  -2 -13   1    3.35    2.56
   2  13   0    8.11    2.64
  -2 -13   0    8.85    3.25
   2  13   1   14.40    3.31
  -2 -13  -1   17.92    4.22
  -2 -13  -2  219.31   11.74
   2  13   2  188.84    9.30
  -2 -13  -2  200.71   10.94
  -2 -13  -3   76.37    7.20
  -2 -13  -3   93.95    9.05
  -2 -13  -4    1.56    3.80
  -2 -13  -4   12.78    6.27
  -2 -13  -5  100.23    8.49
  -2 -13  -5   80.45   11.62
  -2 -13  -6  335.10   14.74
  -2 -13  -6  328.48   19.81
  -2 -13  -7   28.55    5.00
  -2 -13  -7   36.31    4.43
  -2 -13  -7   40.53    7.70
  -2 -13  -8   -5.91    3.30
  -2 -13  -8   -1.27    4.23
  -2 -13  -9    0.16    2.72
  -2 -13  -9    4.60    3.14
  -2 -13 -10   73.05    7.13
  -2 -13 -10   43.85    5.01
  -2 -13 -11   51.78    5.72
  -2 -13 -11   30.19    3.84
  -2 -13 -12    7.67    2.66
  -2 -13 -12    5.70    2.21
  -2 -13 -13   -0.01    1.57
  -2 -13 -14    4.93    1.39
  -2 -14   2   15.57    2.53
  -2 -14   1   17.90    3.11
   2  14  -1   20.49    2.28
  -2 -14   0    0.95    2.53
   2  14   0    1.59    1.35
  -2 -14  -1   27.80    4.30
  -2 -14  -2   21.92    4.24
  -2 -14  -3   52.93    6.12
  -2 -14  -3   48.91    5.15
  -2 -14  -4    1.35    3.67
  -2 -14  -4    0.58    2.88
  -2 -14  -5    4.70    3.72
  -2 -14  -5   12.62    4.44
  -2 -14  -6   79.21    7.44
  -2 -14  -6   87.84    9.12
  -2 -14  -7   38.88    6.78
  -2 -14  -8    9.83    3.73
  -2 -14  -9    8.33    2.59
  -2 -14  -9    9.16    3.39
  -2 -14 -10   36.89    4.22
  -2 -14 -10   37.20    4.43
  -2 -14 -11   19.87    3.07
  -2 -14 -11   20.73    2.98
  -2 -14 -12    5.91    1.91
  -2 -14 -12    4.75    1.70
  -2 -14 -13    2.15    1.33
  -2 -15   0    5.36    1.93
  -2 -15  -1    0.14    1.95
  -2 -15  -2   34.68    4.08
  -2 -15  -3   34.77    4.32
  -2 -15  -4    8.49    3.14
  -2 -15  -5   -1.06    2.95
  -2 -15  -5    3.08    2.29
  -2 -15  -6   14.06    3.37
  -2 -15  -7    1.72    2.75
  -2 -15  -8    5.10    2.80
  -2 -15  -9   -3.40    2.34
  -2 -15 -10    3.54    1.94
  -2 -15 -11    4.99    1.74
  -2 -16  -6    3.33    1.66
  -2 -16  -7   26.18    2.98
  -2 -16  -8    6.86    2.03
  -2 -16  -9    1.96    1.56
   3 -15  -9   23.71    3.24
   3 -15  -8    0.13    2.89
   3 -15  -6    1.68    2.14
   3 -15  -6   24.11    4.49
   3 -15  -5   21.51    3.15
   3 -15  -4    3.64    2.36
   3 -15  -3   -2.50    2.47
   3 -15  -2   -4.49    2.58
   3 -15  -1   45.36    4.00
   3 -15   0   10.83    2.23
   3 -15   1    0.77    1.27
   3 -14 -10   44.39    3.97
   3 -14  -9   -1.95    3.38
   3 -14  -8   95.50    8.72
   3 -14  -7   -2.63    2.85
   3 -14  -7   -1.75    4.54
   3 -14  -6   17.26    3.76
   3 -14  -5    2.81    2.79
   3 -14  -5    4.62    3.94
   3 -14  -4   45.09    5.08
   3 -14  -4   46.54    5.25
   3 -14  -4   54.21    6.32
   3 -14  -3    7.59    3.39
   3 -14  -3    1.30    2.63
   3 -14  -2   17.23    3.96
   3 -14  -2   23.93    3.70
   3 -14  -1    1.68    2.84
   3 -14  -1    7.82    2.48
   3 -14   0   86.29    6.63
   3 -14   1    0.19    2.37
   3 -14   2   -0.32    1.97
   3 -14   2    2.57    2.05
   3 -14   3    4.00    1.72
   3 -13 -11    4.61    1.92
   3 -13 -10   -3.70    2.71
   3 -13  -9   17.04    4.03
   3 -13  -9   65.97    6.67
   3 -13  -8   13.22    4.39
   3 -13  -8   11.20    4.45
   3 -13  -8   16.18    3.96
   3 -13  -7    4.41    3.02
   3 -13  -7   19.47    4.20
   3 -13  -7   11.62    5.41
   3 -13  -6    3.01    2.97
   3 -13  -6    7.22    2.93
   3 -13  -5  105.15    8.32
   3 -13  -5   98.26    7.60
   3 -13  -4   13.04    4.02
   3 -13  -4    4.60    3.39
   3 -13  -4   16.13    4.38
   3 -13  -3   40.77    5.56
   3 -13  -3   40.02    5.25
   3 -13  -3   46.97    5.76
   3 -13  -3   36.70    5.37
   3 -13  -2    0.61    3.68
   3 -13  -2   -2.71    3.46
   3 -13  -2   -3.14    3.26
   3 -13  -1   52.98    6.95
   3 -13  -1   59.75    6.17
   3 -13  -1   54.86    5.54
   3 -13   0    2.16    3.98
   3 -13   0    4.42    2.60
   3 -13   0    0.92    3.13
   3 -13   1   46.16    6.12
   3 -13   1   37.29    4.82
   3 -13   1   43.83    4.47
   3 -13   2   -0.14    1.78
   3 -13   2   -4.02    2.91
   3 -13   3    5.81    2.48
   3 -13   4   -0.96    2.02
   3 -13   5   11.87    2.03
   3 -12 -12   23.93    3.00
   3 -12 -11    1.22    2.02
   3 -12 -11    1.85    2.66
   3 -12 -11    3.89    2.33
   3 -12 -10   -3.59    2.43
   3 -12 -10    1.63    3.76
   3 -12 -10   -2.57    3.17
   3 -12  -9   -1.23    2.12
   3 -12  -9   -4.48    4.00
   3 -12  -9    1.04    3.03
   3 -12  -8   54.65    7.02
   3 -12  -8   70.67    7.62
   3 -12  -8   64.59    6.47
   3 -12  -7    8.28    3.77
   3 -12  -7   -0.34    3.52
   3 -12  -7    1.35    4.03
   3 -12  -6   15.73    4.01
   3 -12  -6   14.08    3.61
   3 -12  -6   23.56    5.07
   3 -12  -6    7.97    4.37
   3 -12  -5    3.25    3.04
   3 -12  -5   -0.03    3.29
   3 -12  -5    7.60    3.80
   3 -12  -5    3.32    2.50
   3 -12  -4   80.68    7.05
   3 -12  -4   85.57    7.78
   3 -12  -4   94.62    7.68
   3 -12  -4  104.32    9.50
   3 -12  -3   19.87    4.29
   3 -12  -3   20.85    4.40
   3 -12  -3   13.86    3.74
   3 -12  -3   24.87    5.47
   3 -12  -2   -1.06    2.98
   3 -12  -2    3.17    3.37
   3 -12  -2    2.99    2.68
   3 -12  -2    4.09    2.92
   3 -12  -1   -1.01    3.67
   3 -12  -1    4.94    3.14
   3 -12  -1   -1.40    3.33
   3 -12   0  241.56   11.49
   3 -12   0  256.26   11.92
   3 -12   1    2.41    2.56
   3 -12   1    4.18    3.47
   3 -12   2    9.83    3.46
   3 -12   2    2.67    2.37
   3 -12   3    0.78    2.74
   3 -12   3   -3.79    2.46
   3 -12   4   24.51    3.08
   3 -12   4   25.74    3.80
   3 -12   5    9.89    2.68
   3 -12   6   18.43    2.63
   3 -11 -13    2.84    1.69
   3 -11 -12   19.74    3.94
   3 -11 -11   42.12    5.03
   3 -11 -11   42.22    4.75
   3 -11 -10   -2.27    3.20
   3 -11 -10   -4.53    3.77
   3 -11  -9    0.63    3.71
   3 -11  -9    3.12    3.51
   3 -11  -8   -1.08    3.47
   3 -11  -8   -1.46    3.34
   3 -11  -7  161.98    8.57
   3 -11  -7  193.80   12.27
   3 -11  -7  177.35   10.43
   3 -11  -7  169.41   11.21
   3 -11  -6   -2.75    2.30
   3 -11  -6   -5.29    3.68
   3 -11  -6    9.73    4.15
   3 -11  -6   -1.92    3.35
   3 -11  -6    7.27    3.95
   3 -11  -5   12.08    4.06
   3 -11  -5    6.25    3.23
   3 -11  -5   12.63    4.22
   3 -11  -5   13.70    3.70
   3 -11  -5   16.70    4.97
   3 -11  -4    5.86    3.44
   3 -11  -4    6.29    3.34
   3 -11  -4    1.96    3.17
   3 -11  -4    4.14    2.53
   3 -11  -4   11.31    4.53
   3 -11  -3   64.26    6.37
   3 -11  -3   74.39    6.76
   3 -11  -3   78.43    7.34
   3 -11  -3   59.79    6.21
   3 -11  -3   63.36    7.08
   3 -11  -2    1.48    3.33
   3 -11  -2    8.65    3.62
   3 -11  -2   10.27    3.69
   3 -11  -2    9.18    3.64
   3 -11  -1    3.63    3.44
   3 -11  -1   -0.43    2.82
   3 -11  -1   -0.04    2.39
   3 -11   0    8.95    3.37
   3 -11   0    7.05    3.49
   3 -11   1  237.64   11.79
   3 -11   1  237.20   11.60
   3 -11   2   18.86    4.01
   3 -11   2   25.23    4.41
   3 -11   3    2.67    2.47
   3 -11   4    2.87    2.35
   3 -11   5   51.22    4.65
   3 -11   6    1.89    1.67
   3 -11   7   -1.62    2.15
   3 -11   8    3.11    1.45
   3 -10 -14    0.21    0.99
   3 -10 -13    0.64    1.88
   3 -10 -13    7.00    2.33
   3 -10 -12   94.35    5.95
   3 -10 -11   -0.25    2.97
   3 -10 -11    2.57    2.70
   3 -10 -11    5.89    3.20
   3 -10 -10   32.27    4.90
   3 -10 -10   36.90    5.12
   3 -10 -10   33.94    5.18
   3 -10  -9    8.15    3.34
   3 -10  -9    5.62    3.31
   3 -10  -9    8.90    3.96
   3 -10  -8   -1.28    3.55
   3 -10  -8    5.72    3.67
   3 -10  -8    2.59    3.22
   3 -10  -7    3.88    3.62
   3 -10  -7    9.13    3.82
   3 -10  -7    8.97    4.34
   3 -10  -7   -1.27    3.85
   3 -10  -6   50.19    6.01
   3 -10  -6   50.07    6.61
   3 -10  -6   49.39    6.31
   3 -10  -6   41.56    5.81
   3 -10  -5    4.73    3.85
   3 -10  -5    0.25    3.10
   3 -10  -5   -3.04    2.69
   3 -10  -5   -6.30    6.00
   3 -10  -5    1.01    3.23
   3 -10  -5    2.63    3.04
   3 -10  -5    2.17    3.44
   3 -10  -4   17.74    4.36
   3 -10  -4   15.35    4.00
   3 -10  -4   12.32    3.92
   3 -10  -4   18.33    4.01
   3 -10  -4   30.08    6.03
   3 -10  -4   20.17    4.74
   3 -10  -3   -0.72    2.83
   3 -10  -3    1.72    3.29
   3 -10  -3    2.89    2.52
   3 -10  -3   12.42    5.54
   3 -10  -3    3.59    3.23
   3 -10  -3    0.76    3.13
   3 -10  -2    3.58    2.85
   3 -10  -2    4.60    3.06
   3 -10  -2    7.55    3.48
   3 -10  -2   15.01    5.38
   3 -10  -2    3.17    3.12
   3 -10  -1   -3.80    3.06
   3 -10  -1   -0.17    3.02
   3 -10  -1   -1.40    2.71
   3 -10   0   34.18    4.86
   3 -10   0   33.76    5.10
   3 -10   1  167.59   10.04
   3 -10   2   47.75    7.15
   3 -10   2   47.73    5.66
   3 -10   3   13.80    5.24
   3 -10   3    8.31    3.00
   3 -10   4   37.03    7.22
   3 -10   4   38.81    5.04
   3 -10   5    3.06    3.68
   3 -10   5    4.91    2.71
   3 -10   6   51.89    5.99
   3 -10   6   41.60    4.54
   3 -10   7   -0.29    2.27
   3 -10   7   -2.07    2.02
   3 -10   8    5.49    2.02
   3 -10   8    6.81    1.71
   3 -10   9    1.58    1.42
   3  -9 -14    1.28    1.30
   3  -9 -13    0.00    1.94
   3  -9 -12   -0.55    2.51
   3  -9 -12    4.18    2.53
   3  -9 -11   35.00    4.69
   3  -9 -11   17.50    3.67
   3  -9 -10    6.23    3.27
   3  -9 -10    1.54    2.71
   3  -9 -10   -0.12    3.66
   3  -9  -9   28.43    4.39
   3  -9  -9   24.74    4.56
   3  -9  -9   29.86    5.51
   3  -9  -8   -4.81    3.25
   3  -9  -8   -0.04    3.83
   3  -9  -8    0.81    2.78
   3  -9  -8   -5.18    3.62
   3  -9  -7   99.31   15.74
   3  -9  -7  106.63    9.07
   3  -9  -7   99.24    7.93
   3  -9  -7  119.50    9.40
   3  -9  -7   92.54    8.29
   3  -9  -6   -6.60    4.68
   3  -9  -6    3.90    5.36
   3  -9  -6    1.36    2.94
   3  -9  -6    9.13    4.38
   3  -9  -6   10.08    4.26
   3  -9  -6    3.40    3.48
   3  -9  -5   22.60    4.50
   3  -9  -5   23.74    8.25
   3  -9  -5   18.59    4.83
   3  -9  -5   17.22    4.22
   3  -9  -5   20.65    3.84
   3  -9  -5   24.43    4.89
   3  -9  -5   31.41    5.32
   3  -9  -4   -2.82    3.70
   3  -9  -4    2.28    5.12
   3  -9  -4   -7.55    3.37
   3  -9  -4    1.02    2.95
   3  -9  -3   45.94   10.02
   3  -9  -2    3.58    4.20
   3  -9  -1   26.65    7.06
   3  -9   0   29.47    5.63
   3  -9   0   20.98    4.14
   3  -9   0   33.13    8.22
   3  -9   1  980.34   23.87
   3  -9   1  999.75   22.68
   3  -9   1  990.29   22.69
   3  -9   1 1042.34   44.63
   3  -9   2   52.77    6.01
   3  -9   2   45.04    7.02
   3  -9   2   57.01    6.32
   3  -9   2   48.17   10.43
   3  -9   3   38.34    5.18
   3  -9   3   28.46    7.62
   3  -9   3   31.18    4.96
   3  -9   3   48.03   10.94
   3  -9   4    0.52    5.13
   3  -9   4    4.47    3.46
   3  -9   4    2.61    2.52
   3  -9   4    1.87    2.66
   3  -9   5   86.25    6.71
   3  -9   5   84.59   10.22
   3  -9   5   87.53    8.04
   3  -9   5   81.41    7.22
   3  -9   6    3.66    2.33
   3  -9   6    1.83    2.81
   3  -9   6    0.67    3.59
   3  -9   6    3.35    2.56
   3  -9   7   36.69    5.51
   3  -9   7   44.69    5.44
   3  -9   7   27.21    4.09
   3  -9   8   -0.32    2.32
   3  -9   8   -2.07    2.64
   3  -9   8    0.64    1.80
   3  -9   9   18.96    3.03
   3  -9   9   14.98    2.30
   3  -9  10    5.06    1.56
   3  -8 -14   15.74    2.15
   3  -8 -13   -0.21    2.25
   3  -8 -12   19.65    3.74
   3  -8 -12   19.76    3.80
   3  -8 -11   51.97    5.37
   3  -8 -11   67.48    6.04
   3  -8 -10   38.18    4.98
   3  -8 -10   30.31    4.74
   3  -8 -10   32.16    5.30
   3  -8  -9    6.13    2.97
   3  -8  -9   10.32    3.39
   3  -8  -9   14.68    4.52
   3  -8  -8   66.18    5.89
   3  -8  -8   67.89   14.54
   3  -8  -8   97.55    7.64
   3  -8  -8  102.26    8.57
   3  -8  -8   87.43    8.43
   3  -8  -7   11.05    4.57
   3  -8  -7    4.41    4.98
   3  -8  -7    7.57    2.93
   3  -8  -7   11.46    4.40
   3  -8  -7    3.26    3.73
   3  -8  -6  648.14   35.97
   3  -8  -6  635.50   18.62
   3  -8  -6  644.44   17.58
   3  -8  -6  704.24   19.61
   3  -8  -6  697.48   19.87
   3  -8  -5    1.23    4.85
   3  -8  -4    4.17    4.75
   3  -8  -3    7.02    5.23
   3  -8  -2  218.42   17.88
   3  -8  -2  207.67   17.91
   3  -8  -1    1.76    3.80
   3  -8   0    1.35    4.58
   3  -8   1   10.16    5.06
   3  -8   2  200.62   19.66
   3  -8   3    1.91    4.76
   3  -8   3    4.12    3.20
   3  -8   3    8.68    3.38
   3  -8   3    3.62    3.06
   3  -8   3    6.18    5.89
   3  -8   4   27.87    4.65
   3  -8   4   18.70    8.16
   3  -8   4   23.40    5.07
   3  -8   4   18.78    4.38
   3  -8   4   22.41    8.48
   3  -8   5   -0.34    3.26
   3  -8   5    4.51    2.85
   3  -8   5    6.88    7.04
   3  -8   6   45.39    5.05
   3  -8   6   57.73    6.89
   3  -8   7   -0.81    2.73
   3  -8   7    3.39    3.95
   3  -8   7   -4.19    2.35
   3  -8   8    0.01    2.80
   3  -8   8   -2.91    3.12
   3  -8   9   -0.25    2.40
   3  -8   9   -1.53    2.31
   3  -8   9    0.69    1.94
   3  -8  10   15.29    3.00
   3  -8  10   14.38    2.69
   3  -8  10    9.76    2.17
   3  -8  11    1.83    1.30
   3  -7 -14   -2.05    1.57
   3  -7 -14   -0.39    1.26
   3  -7 -13    5.23    2.37
   3  -7 -13    2.26    2.63
   3  -7 -12    2.82    3.13
   3  -7 -11  118.75    7.78
   3  -7 -11   86.02    6.54
   3  -7 -10    0.60    3.15
   3  -7 -10   -3.51    3.06
   3  -7  -9   10.51    3.46
   3  -7  -9   15.85    3.95
   3  -7  -9   10.48    4.21
   3  -7  -8   18.35    3.89
   3  -7  -8   14.90    8.82
   3  -7  -8   20.60    4.02
   3  -7  -8   28.76    6.41
   3  -7  -8   15.78    4.43
   3  -7  -7  219.97   22.74
   3  -7  -7  223.60   12.00
   3  -7  -6    4.50    5.49
   3  -7  -5  126.29   14.93
   3  -7  -4    8.06    5.14
   3  -7  -3    1.99    3.56
   3  -7  -3    5.15    3.78
   3  -7  -2    4.65    4.02
   3  -7  -2    4.42    4.63
   3  -7  -1  526.71   25.36
   3  -7   0   12.36    3.94
   3  -7   1   62.25    9.77
   3  -7   2   38.22    8.43
   3  -7   3  271.16   24.07
   3  -7   3  233.05   19.39
   3  -7   4    9.77    7.10
   3  -7   4    0.01    4.96
   3  -7   5   15.17   10.10
   3  -7   5   -1.35    2.78
   3  -7   5   -1.12    3.27
   3  -7   5   -5.53    7.83
   3  -7   5   -1.04    6.33
   3  -7   6   -0.77    2.66
   3  -7   6    0.32    3.24
   3  -7   6   -3.61    7.82
   3  -7   6    4.32    6.05
   3  -7   7  244.40   11.45
   3  -7   7  267.31   13.74
   3  -7   8    6.37    3.33
   3  -7   9   -0.65    2.85
   3  -7   9    1.36    3.00
   3  -7  10    1.47    2.66
   3  -7  10    2.37    2.41
   3  -7  11   22.03    3.11
   3  -7  11   24.97    3.49
   3  -7  11   18.21    2.66
   3  -6 -15    0.36    0.91
   3  -6 -14   12.62    2.13
   3  -6 -14   14.34    2.11
  -3   6  14   20.04    3.85
   3  -6 -13   -0.24    2.13
   3  -6 -13   -0.70    2.68
   3  -6 -12   -2.27    3.46
   3  -6 -11    5.71    3.69
   3  -6 -10   58.16    6.14
   3  -6 -10   52.09    5.42
   3  -6  -9   -2.14    3.39
   3  -6  -9    0.16    2.82
   3  -6  -8   -3.95    3.78
   3  -6  -8    1.51    2.87
   3  -6  -8    0.43    3.41
   3  -6  -7    4.40    6.42
   3  -6  -6  629.02   33.56
   3  -6  -5   30.99    7.55
   3  -6  -4   66.18   10.08
   3  -6  -3   70.05    9.31
   3  -6  -3   70.31    9.73
   3  -6  -2 1000.91   32.33
   3  -6  -2 1060.74   34.83
   3  -6  -1   29.49    5.98
   3  -6  -1   25.16    5.95
   3  -6   0  535.18   24.05
   3  -6   1   41.32    7.35
   3  -6   2  243.78   19.05
   3  -6   2  216.99   15.06
   3  -6   3   33.45    9.10
   3  -6   3   24.55    6.43
   3  -6   4  193.30   23.92
   3  -6   4  160.41   16.27
   3  -6   5    0.79    4.72
   3  -6   5   -4.15    8.74
   3  -6   6   22.36    8.49
   3  -6   6   27.02   13.12
   3  -6   6   29.48    5.56
   3  -6   7   -3.81    6.57
   3  -6   7    1.20    3.58
   3  -6   8  113.64    9.34
   3  -6   9    3.22    3.31
   3  -6  10   -1.73    3.10
   3  -6  11   -5.21    3.13
   3  -6  11    3.94    2.39
   3  -6  12   23.65    3.20
   3  -6  13    0.68    1.04
   3  -5 -15    0.39    0.99
   3  -5 -14    0.78    1.70
  -3   5  14   -1.19    2.63
   3  -5 -13    9.71    3.08
   3  -5 -13   10.31    2.79
   3  -5 -12   -0.78    3.34
   3  -5 -11   96.49    7.27
   3  -5 -10   25.85    4.91
   3  -5  -9   72.49   19.31
   3  -5  -9  106.76    7.83
   3  -5  -8   29.29   11.20
   3  -5  -7   23.04    8.67
   3  -5  -6    0.81    4.17
   3  -5  -5  463.72   26.15
   3  -5  -4   15.31    5.01
   3  -5  -3   24.09    5.97
   3  -5  -2   66.24    8.15
   3  -5  -2   63.93    8.40
   3  -5  -1  569.73   23.10
   3  -5  -1  560.48   23.19
   3  -5   0   -0.70    3.23
   3  -5   0    3.15    3.31
   3  -5   1    0.42    2.26
   3  -5   1    0.93    3.05
   3  -5   2   59.92    9.26
   3  -5   2   49.15    6.68
   3  -5   3  359.68   25.79
   3  -5   4    7.50    6.15
  -3   5  -5    1.23    4.47
   3  -5   5   -7.70    9.80
  -3   5  -6   11.74    6.54
   3  -5   6   15.79   12.69
   3  -5   7  268.99   35.10
   3  -5   7  239.08   12.98
   3  -5   8   14.07   10.93
   3  -5   8   -4.34    3.77
   3  -5   9   11.93    4.25
   3  -5  10    4.18    3.47
   3  -5  11   25.48    4.98
   3  -5  12   -2.40    2.67
   3  -5  12    3.40    2.19
   3  -5  13    1.38    1.61
   3  -4 -14   17.17    2.47
  -3   4  14   15.03    3.36
   3  -4 -13   11.30    2.76
   3  -4 -12   95.27    6.80
   3  -4 -11    4.01    3.56
   3  -4 -10   17.70    4.34
   3  -4  -9   22.14   11.17
   3  -4  -9   34.68    5.14
   3  -4  -8  129.16   20.86
   3  -4  -7   31.22   10.02
   3  -4  -6   66.43   11.86
   3  -4  -5   28.08    7.23
   3  -4  -4  472.34   23.76
   3  -4  -3    6.05    3.62
   3  -4  -2  213.40   13.57
   3  -4  -2  225.40   14.52
   3  -4  -1   18.03    4.44
   3  -4  -1   22.13    4.83
   3  -4   0    5.29    2.93
   3  -4   0    5.10    3.26
  -3   4  -1   13.09    2.13
   3  -4   1   15.90    4.21
   3  -4   1   11.20    3.06
  -3   4  -2   -1.28    2.28
   3  -4   2    2.36    3.43
  -3   4  -3    9.76    4.03
   3  -4   3    8.51    5.53
  -3   4  -4   26.75    5.91
  -3   4  -5   57.20    9.29
  -3   4  -6  106.93   12.90
  -3   4  -7    2.65    5.69
  -3   4  -8  221.54   20.98
   3  -4   8  230.95   12.92
   3  -4   9    1.17    3.57
   3  -4  10   -3.49    3.70
   3  -4  11   -2.74    3.42
   3  -4  12   54.20    6.25
   3  -4  13   -0.12    2.07
   3  -4  14    8.08    1.74
   3  -3 -14    0.19    1.61
  -3   3  14    3.79    2.41
  -3   3  13   43.11    5.59
   3  -3 -13   57.80    4.68
   3  -3 -12    4.26    3.25
   3  -3 -11    1.55    3.06
   3  -3 -10   -1.35    3.50
   3  -3  -9  123.95   20.55
   3  -3  -9  135.78    8.36
   3  -3  -8    3.51    6.25
   3  -3  -8    4.01    4.96
   3  -3  -7   23.60    6.49
   3  -3  -7   30.70    9.88
   3  -3  -6    8.51    5.29
   3  -3  -6    8.08    4.55
   3  -3  -5  279.97   15.76
   3  -3  -5  261.62   13.45
   3  -3  -5  271.04   19.67
   3  -3  -4  107.86    8.41
   3  -3  -4  100.75    7.17
   3  -3  -4  106.46   11.33
   3  -3  -3  201.66    9.11
   3  -3  -3  203.42    8.96
   3  -3  -3  224.78   14.80
   3  -3  -2    1.57    2.60
   3  -3  -2   -0.46    2.37
   3  -3  -2   -0.27    1.49
   3  -3  -1   93.54    8.26
   3  -3  -1  103.69    8.69
   3  -3   0  110.33    8.95
   3  -3   0   96.22    8.42
   3  -3   1   32.47    5.36
  -3   3  -1   20.24    3.48
   3  -3   2   70.98    8.26
  -3   3  -2   54.42    6.52
  -3   3  -3   57.68    7.90
  -3   3  -4   41.37    6.91
  -3   3  -5   15.57    5.20
  -3   3  -6    0.20    4.41
  -3   3  -7   60.42   10.78
  -3   3  -8    1.47    5.60
  -3   3  -9  178.09   20.02
   3  -3   9  169.66   11.72
   3  -3  10    6.05    4.56
   3  -3  11   22.06    5.27
   3  -3  12   -2.73    3.65
   3  -3  13   47.36    5.34
   3  -3  14   -0.97    1.87
   3  -2 -14   -0.68    1.49
  -3   2  14    2.45    1.89
  -3   2  14    2.35    2.47
  -3   2  13    1.09    2.66
   3  -2 -13    3.35    2.13
  -3   2  12   47.02    6.07
   3  -2 -11   -0.09    2.83
   3  -2 -10   -2.66    3.41
   3  -2  -9    2.83    5.86
   3  -2  -9   11.32    6.99
   3  -2  -9   11.97    4.03
   3  -2  -8  153.97   16.39
   3  -2  -8  129.09   18.73
   3  -2  -7    0.87    3.32
   3  -2  -7    7.00    4.90
   3  -2  -7    5.23    5.57
   3  -2  -6  202.61   15.39
   3  -2  -6  231.19   16.53
   3  -2  -6  210.49   19.80
   3  -2  -5   -0.07    2.31
   3  -2  -5    1.16    3.59
   3  -2  -5    3.03    4.36
   3  -2  -4 3284.93   46.26
   3  -2  -4 3367.14   60.46
   3  -2  -4 3472.38   50.50
   3  -2  -3    2.26    2.68
   3  -2  -3    2.70    2.05
   3  -2  -3    1.30    2.92
   3  -2  -2   51.67    4.96
   3  -2  -2   45.00    4.47
   3  -2  -2   52.65    6.76
   3  -2  -1   35.17    4.26
   3  -2  -1   33.51    5.18
   3  -2  -1   35.06    5.01
   3  -2   0   67.13    5.79
   3  -2   0   74.33    7.16
   3  -2   0   76.69    6.95
  -3   2   0   62.64    5.10
   3  -2   1    1.28    3.12
  -3   2  -1    0.58    2.24
   3  -2   1    1.24    2.60
  -3   2  -2   79.99    7.16
   3  -2   2   97.20    8.93
  -3   2  -3   32.67    5.79
  -3   2  -4  188.81   15.00
  -3   2  -5    4.73    5.00
  -3   2  -6    9.55    6.47
  -3   2  -6   12.17    5.74
  -3   2  -7   64.37   10.53
  -3   2  -8  200.84   19.25
  -3   2  -9   28.02    9.58
   3  -2   9   13.18    4.35
  -3   2 -10    1.16    6.30
   3  -2  10   -4.30    4.90
   3  -2  11   12.58    4.92
   3  -2  12   42.72    6.48
   3  -2  13   -0.08    3.25
   3  -2  14   19.99    3.45
   3  -2  15   -0.48    1.33
   3  -1 -14    0.48    1.17
  -3   1  14    1.36    2.12
   3  -1 -13   12.28    2.36
  -3   1  13   11.80    3.08
   3  -1 -12   15.63    3.14
  -3   1  12    9.51    3.72
  -3   1  11   14.68    4.34
   3  -1 -10    1.66    3.18
   3  -1  -9   87.58    6.75
   3  -1  -9  106.57   15.88
   3  -1  -9   69.39   13.73
   3  -1  -8   54.38   10.74
   3  -1  -8   38.26   10.41
   3  -1  -8   46.76    9.57
   3  -1  -7   12.98    6.50
   3  -1  -7   25.56    7.68
   3  -1  -6    6.22    4.78
   3  -1  -6    6.40    5.22
   3  -1  -5   35.91    6.90
   3  -1  -5   33.27    7.80
   3  -1  -4  648.57   23.22
   3  -1  -4  609.36   22.29
   3  -1  -4  639.75   26.64
   3  -1  -3  665.83   20.72
   3  -1  -3  636.02   19.70
   3  -1  -3  670.18   23.80
   3  -1  -2  136.09    8.69
   3  -1  -2  122.22    7.80
   3  -1  -2  124.91    9.09
   3  -1  -1    1.66    2.41
   3  -1  -1    2.17    2.50
   3  -1  -1    1.38    2.21
   3  -1   0   24.12    4.01
   3  -1   0   21.51    3.39
   3  -1   0   20.53    3.61
   3  -1   1  186.50   10.15
   3  -1   1  165.98    9.73
   3  -1   1  185.90    9.56
  -3   1  -1  185.07    9.50
  -3   1  -2   19.65    4.49
   3  -1   2   18.94    4.43
  -3   1  -3  126.52   10.33
  -3   1  -4  174.64   13.63
  -3   1  -5   91.19   11.15
  -3   1  -6   10.85    5.99
  -3   1  -7   17.29    7.41
  -3   1  -8    8.64    6.50
  -3   1  -9  516.34   31.70
   3  -1  10    7.78    5.09
  -3   1 -10    8.39    3.26
  -3   1 -10   -0.48    6.14
   3  -1  11   67.51    8.20
  -3   1 -11   62.87    5.59
   3  -1  12   -7.26    4.64
  -3   1 -12    2.11    2.40
   3  -1  13   15.64    4.71
   3  -1  14    0.34    2.59
   3  -1  15   14.55    2.68
  -3   0  14    8.04    2.09
   3   0 -13    0.11    1.39
  -3   0  13   -0.51    1.91
  -3   0  13    0.47    2.52
   3   0 -12   18.45    2.95
  -3   0  12   18.65    3.97
  -3   0  11    2.27    3.09
   3   0 -11    6.38    2.82
  -3   0  10    5.40    3.41
   3   0  -9   14.25    4.09
   3   0  -9   21.60    9.77
   3   0  -9   11.31    6.69
   3   0  -9   10.68    6.31
   3   0  -8  230.31    9.66
   3   0  -8  258.46   22.63
   3   0  -7   42.28    9.13
   3   0  -7   40.48    9.60
   3   0  -6    5.52    4.90
   3   0  -6    3.72    4.85
   3   0  -5  128.60   12.53
   3   0  -5  128.87   13.73
   3   0  -4 4731.95   66.01
   3   0  -4 4753.84   72.16
   3   0  -3  190.54   12.13
   3   0  -3  204.02   13.13
   3   0  -2  251.90   12.68
   3   0  -2  259.91   12.38
   3   0  -2  255.02   12.65
  -3   0   1   69.86    4.90
   3   0  -1   67.05    5.71
   3   0  -1   70.43    6.42
   3   0   0 4645.64   45.31
   3   0   0 4748.06   42.18
   3   0   0 4654.69   40.48
   3   0   1 1010.49   21.37
   3   0   1  972.85   19.56
   3   0   2 9779.82   73.64
   3   0   2 9704.99   70.82
  -3   0  -3  356.39   16.81
  -3   0  -4  460.67   20.77
  -3   0  -5    1.03    3.62
  -3   0  -6  207.08   17.58
  -3   0  -7    2.89    5.28
  -3   0  -8   53.77   12.33
  -3   0  -9   77.10   13.37
  -3   0 -10  262.33   11.56
  -3   0 -10  317.54   26.71
   3   0  11   10.41    5.15
  -3   0 -11    1.47    3.11
   3   0  12    3.25    4.06
  -3   0 -12    2.36    2.75
   3   0  13    1.83    3.57
  -3   0 -13    3.67    2.36
   3   0  14   26.50    4.68
  -3   0 -14   13.67    2.71
   3   0  15   -1.72    2.16
   3   0  16    2.47    1.28
  -3  -1  13    1.64    1.57
  -3  -1  13   -0.76    2.18
  -3  -1  12    4.21    2.58
   3   1 -12    2.15    1.70
  -3  -1  12    2.77    2.93
   3   1 -11   18.99    3.01
  -3  -1  11   10.77    3.49
   3   1 -10    3.08    2.58
  -3  -1  10    2.53    3.08
  -3  -1   9   81.44    7.77
  -3  -1   8   37.31    5.78
   3   1  -8   60.37   12.29
   3   1  -7  341.55   24.69
   3   1  -7  298.01   24.18
   3   1  -6   28.41    7.42
   3   1  -6   30.03    7.83
   3   1  -5   19.33    5.97
   3   1  -5   20.41    6.28
   3   1  -4  135.62   12.23
   3   1  -4  124.48   12.08
   3   1  -3 2183.57   43.21
   3   1  -3 2213.35   42.92
   3   1  -2  384.43   17.13
   3   1  -2  388.56   16.61
  -3  -1   2  399.02   16.04
   3   1  -2  377.52   14.76
   3   1  -1  103.21    7.80
   3   1  -1   97.75    8.11
  -3  -1   1   99.33    7.28
   3   1  -1   94.76    6.27
   3   1   0   59.95    6.17
   3   1   0   52.19    4.26
   3   1   1 1343.25   17.97
   3   1   1 1524.93   25.90
   3   1   2  283.77   12.53
   3   1   2  286.73   10.38
  -3  -1  -2  308.32   14.39
  -3  -1  -3   43.55    6.61
  -3  -1  -4   52.87    7.66
  -3  -1  -5   95.99   10.90
  -3  -1  -6    3.74    4.80
  -3  -1  -7   56.23   10.62
  -3  -1  -8   -3.56    6.76
  -3  -1  -9  134.60   19.37
  -3  -1 -10   31.94   10.29
  -3  -1 -11   30.06    5.15
  -3  -1 -11   27.29   10.17
   3   1  12   11.75    5.05
  -3  -1 -12    2.90    2.99
   3   1  13    4.53    4.05
  -3  -1 -13    2.26    2.56
   3   1  14   -4.30    3.63
  -3  -1 -14    0.10    2.17
   3   1  15   14.62    3.38
   3   1  16    0.03    1.51
  -3  -2  13    6.99    2.12
  -3  -2  12    0.96    1.80
  -3  -2  12    1.73    2.38
  -3  -2  11    5.98    2.93
  -3  -2  11    7.58    3.49
  -3  -2  10   61.96    6.38
  -3  -2   9   20.60    4.76
  -3  -2   8    2.10    5.95
   3   2  -8   -1.75    6.56
   3   2  -8    9.22    6.80
  -3  -2   8    3.62    3.32
   3   2  -7   20.37    8.07
  -3  -2   7   10.80    6.93
   3   2  -6  110.50   14.04
   3   2  -6   84.94   12.16
   3   2  -5    1.41    3.71
   3   2  -5    2.47    4.57
   3   2  -4  148.00   13.64
   3   2  -4  124.39   12.03
   3   2  -3  410.35   20.26
  -3  -2   3  394.22   19.91
   3   2  -3  401.81   18.18
   3   2  -2  900.86   27.43
  -3  -2   2  883.18   26.30
   3   2  -2  867.57   21.51
   3   2  -1  196.19   12.03
  -3  -2   1  201.85   11.58
   3   2  -1  179.01    7.44
   3   2   0   38.36    5.51
   3   2   0   31.94    2.53
   3   2   1   37.18    4.88
   3   2   2 2729.77   36.58
   3   2   2 2550.39   21.32
   3   2   3 1764.07   34.37
  -3  -2  -3 1749.65   36.75
  -3  -2  -4 3695.40   57.44
  -3  -2  -5  135.07   13.11
  -3  -2  -6  398.25   23.03
  -3  -2  -7    2.83    5.42
  -3  -2  -8    2.97    5.96
  -3  -2  -9   32.38   11.05
  -3  -2 -10  332.82   26.88
  -3  -2 -11   -1.41    6.58
  -3  -2 -11   -8.65    4.68
  -3  -2 -11    5.13    3.29
  -3  -2 -12    4.89    3.36
  -3  -2 -13    4.14    3.01
   3   2  14   35.93    5.50
  -3  -2 -14   46.20    5.25
   3   2  15    3.91    2.87
  -3  -2 -15    2.38    2.05
   3   2  16    3.52    1.95
  -3  -3  12    0.45    2.07
  -3  -3  11   23.07    3.57
  -3  -3  11   17.82    3.69
  -3  -3  10   48.88    5.40
  -3  -3  10   66.85    6.33
  -3  -3   9   78.34    7.09
  -3  -3   9   73.72    7.06
  -3  -3   8   39.67    5.74
   3   3  -7   29.89    9.41
  -3  -3   7   22.03    8.58
  -3  -3   7   10.59    3.63
   3   3  -6  128.54   15.93
  -3  -3   6  101.98   14.66
   3   3  -5  131.47   15.13
  -3  -3   5  101.33   13.74
   3   3  -4   39.71    8.35
  -3  -3   4   30.14    7.46
  -3  -3   3  890.36   31.91
   3   3  -3  824.58   25.03
  -3  -3   2  576.78   23.30
   3   3  -2  552.12   16.42
   3   3  -1  869.72   26.51
  -3  -3   1  843.48   26.43
   3   3   0   49.39    6.39
   3   3   1  364.28   15.35
   3   3   2  413.10   14.91
   3   3   3   16.36    3.91
  -3  -3  -3   10.01    4.04
  -3  -3  -4  570.33   23.26
  -3  -3  -5    3.02    4.51
  -3  -3  -6    1.74    4.27
  -3  -3  -7    3.17    4.99
  -3  -3  -8   80.52   13.93
  -3  -3  -9  287.59   26.51
  -3  -3 -10   75.59   16.37
  -3  -3 -11  101.65   16.66
  -3  -3 -11   91.39   17.62
  -3  -3 -11   95.61    8.00
  -3  -3 -11  113.85    8.44
  -3  -3 -12    5.35    3.76
  -3  -3 -12    2.73    2.98
  -3  -3 -13   -2.35    2.97
  -3  -3 -13    3.47    2.70
   3   3  14    7.24    4.17
  -3  -3 -14   -2.34    2.88
   3   3  15   18.78    4.07
  -3  -3 -15   29.86    3.82
   3   3  16    3.40    2.19
  -3  -4  12    1.94    1.75
  -3  -4  11    1.40    1.75
  -3  -4  11   -2.06    2.39
  -3  -4  10   26.22    3.90
  -3  -4  10   24.84    4.17
  -3  -4   9    5.57    2.79
  -3  -4   9   13.93    3.82
  -3  -4   8   25.17    4.49
  -3  -4   8   22.34    4.42
   3   4  -7    3.39    6.28
   3   4  -7    7.55    6.84
  -3  -4   7    3.28    6.30
  -3  -4   7    3.20    3.07
  -3  -4   7   -2.29    3.70
   3   4  -6  159.25   18.64
  -3  -4   6  145.80   18.14
  -3  -4   6  120.77    8.16
   3   4  -5   98.08   14.03
  -3  -4   5   88.64   13.51
   3   4  -4   94.59   12.54
  -3  -4   4   73.90   11.40
   3   4  -3  125.66   13.19
  -3  -4   3  104.30   12.27
  -3  -4   2  116.36   11.95
   3   4  -1  568.44   23.27
  -3  -4   1  542.11   23.56
   3   4   0  254.02   14.75
   3   4   1  205.50   12.57
   3   4   2   53.49    6.07
   3   4   3   63.42    6.76
  -3  -4  -3   57.28    7.32
  -3  -4  -3   58.28    4.80
  -3  -4  -4   69.78    8.68
   3   4   4   74.64    8.24
  -3  -4  -5   11.95    5.03
  -3  -4  -6   -0.23    4.16
  -3  -4  -7   79.06   12.68
  -3  -4  -7   70.90    8.11
  -3  -4  -8   61.44   12.01
  -3  -4  -9   64.19   13.70
  -3  -4 -10  172.52   22.81
  -3  -4 -10  174.01   24.11
  -3  -4 -11   56.96   13.37
  -3  -4 -11   45.52   14.24
  -3  -4 -11   14.45    4.21
  -3  -4 -11   34.37    5.71
  -3  -4 -12   23.13    4.70
  -3  -4 -12   17.40    4.33
  -3  -4 -13   -0.04    2.70
  -3  -4 -13    0.71    2.67
  -3  -4 -14   15.52    3.21
  -3  -4 -14   28.14    4.38
   3   4  15    7.24    3.43
  -3  -4 -15    4.13    2.51
   3   4  16    6.34    2.42
  -3  -5  11    0.66    1.83
  -3  -5  10    4.39    2.08
  -3  -5  10    5.15    2.79
  -3  -5   9   45.70    4.81
  -3  -5   9   46.22    5.34
  -3  -5   8    3.17    2.58
  -3  -5   8    1.20    3.15
  -3  -5   7    2.83    2.69
  -3  -5   7    0.87    3.32
   3   5  -6   14.54    7.67
  -3  -5   6    7.69    7.62
  -3  -5   6    8.84    3.66
  -3  -5   6   14.14    4.34
  -3  -5   5  160.49   19.22
  -3  -5   5  133.33    8.54
  -3  -5   4   34.80    9.46
  -3  -5   3  118.15   14.19
   3   5  -2  460.56   24.52
  -3  -5   2  451.59   25.04
   3   5  -1  619.78   26.30
   3   5   0  171.55   13.33
   3   5   1  114.40   10.26
   3   5   2  152.50   10.70
   3   5   3  427.94   16.84
  -3  -5  -3  454.91   20.63
   3   5   4    7.30    3.28
  -3  -5  -4    5.40    2.43
  -3  -5  -4    8.79    4.33
  -3  -5  -5    3.82    3.16
  -3  -5  -5    3.23    4.14
  -3  -5  -6  128.80   14.39
  -3  -5  -6  107.90   12.17
  -3  -5  -6   97.67   10.76
  -3  -5  -7  390.92   20.63
  -3  -5  -7  352.27   23.02
  -3  -5  -8   11.42    6.02
  -3  -5  -8   10.87    6.58
  -3  -5  -9    1.94    5.84
  -3  -5  -9    1.92    4.83
  -3  -5 -10   14.61    8.43
  -3  -5 -10    5.34    6.70
  -3  -5 -11  122.99   17.84
  -3  -5 -11  126.10    8.84
  -3  -5 -11  131.41    9.08
  -3  -5 -12   42.95    5.60
  -3  -5 -12   48.80    6.04
  -3  -5 -13   43.72    5.34
  -3  -5 -13   38.74    5.15
  -3  -5 -14    0.74    2.44
  -3  -5 -14   -0.35    2.29
  -3  -5 -15    1.10    2.28
  -3  -5 -15    5.76    2.48
   3   5  16   -1.43    2.34
  -3  -6  11    1.94    1.41
  -3  -6  10    8.75    2.58
  -3  -6   9   12.37    2.73
  -3  -6   9   13.22    3.38
  -3  -6   8    0.92    2.08
  -3  -6   8    2.10    3.05
  -3  -6   7   12.45    3.40
  -3  -6   7   13.29    4.08
  -3  -6   6    1.02    2.68
  -3  -6   6   -2.44    3.65
   3   6  -5  178.65   20.18
  -3  -6   5  189.49   21.56
  -3  -6   5  173.37    9.68
  -3  -6   5  237.11   11.57
   3   6  -4  156.61   17.97
  -3  -6   4  146.24   18.05
   3   6  -3   96.41   13.39
  -3  -6   3   95.80   14.06
   3   6  -2  443.23   25.85
   3   6  -1  825.77   32.78
   3   6   0  386.64   21.72
   3   6   1   59.43    8.45
   3   6   2  461.89   20.23
   3   6   3  815.88   24.53
  -3  -6  -3  688.02   26.24
  -3  -6  -4  924.07   31.45
   3   6   4 1027.91   29.32
  -3  -6  -5  189.91   22.19
  -3  -6  -5  153.66   13.72
  -3  -6  -5  154.72   11.03
  -3  -6  -6    1.95    3.15
  -3  -6  -6   -1.15    4.26
  -3  -6  -6   -2.82    5.14
  -3  -6  -7   97.04   12.69
  -3  -6  -7   90.02   11.51
  -3  -6  -7   83.94   11.11
  -3  -6  -8  139.75   17.06
  -3  -6  -8  115.98   14.71
  -3  -6  -9   -8.59    6.57
  -3  -6  -9    1.78    6.27
  -3  -6 -10    0.04    5.28
  -3  -6 -10   -0.01    6.18
  -3  -6 -10    1.76    3.50
  -3  -6 -10   -3.11    3.60
  -3  -6 -11   71.59   13.08
  -3  -6 -11   55.44   14.20
  -3  -6 -11   46.42    5.98
   3   6  11   37.80    5.84
  -3  -6 -11   49.28    6.32
  -3  -6 -12  131.66    8.71
  -3  -6 -12  126.09    8.87
  -3  -6 -13   -0.23    2.78
  -3  -6 -13    0.64    2.68
  -3  -6 -14    3.85    2.59
  -3  -6 -14    1.22    2.52
  -3  -6 -15   -0.03    2.50
  -3  -6 -15    0.15    1.92
   3   6  16    9.41    2.76
  -3  -6 -16    7.94    1.96
  -3  -7  10    2.86    1.62
  -3  -7   9    3.34    2.40
  -3  -7   8    3.77    2.07
  -3  -7   8    4.70    2.96
  -3  -7   7   10.19    2.73
  -3  -7   7    7.98    3.47
  -3  -7   6    8.44    2.96
  -3  -7   6   11.53    4.11
  -3  -7   5   83.17    6.95
  -3  -7   5   74.01    7.22
   3   7  -4   62.20   12.25
  -3  -7   4   85.26    7.64
   3   7  -3   -1.73    4.39
  -3  -7   3    2.27    3.80
   3   7  -2   97.00   13.52
  -3  -7   2   80.61   11.99
   3   7  -1  180.90   17.28
  -3  -7   1  158.14   16.88
  -3  -7   0  749.69   37.35
   3   7   0  868.14   35.47
   3   7   1  201.60   16.06
   3   7   2  155.70   12.86
  -3  -7  -3   42.92    7.27
  -3  -7  -3   58.25   17.38
  -3  -7  -4   73.11   20.00
  -3  -7  -4  220.26   16.24
  -3  -7  -5   25.15    6.53
  -3  -7  -5   22.72   11.05
  -3  -7  -6   -2.54    7.39
  -3  -7  -6    2.30    4.21
  -3  -7  -7   95.73   12.63
  -3  -7  -7  108.63   13.87
  -3  -7  -8   75.16   11.27
  -3  -7  -9   42.69    9.76
  -3  -7 -10    5.05    4.36
  -3  -7 -10   -6.22    4.81
  -3  -7 -10   -1.99    3.64
  -3  -7 -11   15.01    4.45
  -3  -7 -11   12.47    4.12
  -3  -7 -12   33.23    5.06
  -3  -7 -12   37.69    5.55
  -3  -7 -13   30.73    4.17
  -3  -7 -13   26.46    4.21
  -3  -7 -13   28.73    4.63
  -3  -7 -14    3.06    2.25
  -3  -7 -14   -0.21    2.63
  -3  -7 -15   -2.86    2.65
  -3  -7 -15   -1.07    1.85
  -3  -7 -16    1.24    1.69
   3   7  16    4.62    2.46
  -3  -8   9    1.55    1.44
  -3  -8   8    7.09    2.55
  -3  -8   7   10.17    2.53
  -3  -8   7   19.84    3.89
  -3  -8   6    0.16    2.19
  -3  -8   6   -0.63    3.17
  -3  -8   5   10.65    2.99
  -3  -8   5   15.90    4.39
  -3  -8   4   32.04    4.52
  -3  -8   4   39.05    6.02
   3   8  -3    4.14    4.54
  -3  -8   3    7.25    4.31
   3   8  -2   17.89    6.94
  -3  -8   2   13.22    4.18
   3   8  -1  202.79   19.84
  -3  -8   1  163.70   17.68
  -3  -8   0  144.66   17.26
   3   8   0  151.71   15.96
  -3  -8  -1  270.33   25.73
  -3  -8  -2  122.72   20.30
  -3  -8  -3   43.08    8.04
  -3  -8  -3   40.26   15.61
  -3  -8  -4  260.93   37.54
  -3  -8  -5   16.13   10.93
  -3  -8  -6   -4.13    8.73
  -3  -8  -7   35.90   10.36
  -3  -8  -8  188.24   18.67
  -3  -8  -9   74.10    5.89
  -3  -8  -9   79.32    8.92
  -3  -8 -10  179.28   11.67
  -3  -8 -11    5.16    3.78
  -3  -8 -11    2.66    3.38
  -3  -8 -12   20.18    4.26
  -3  -8 -12   16.84    4.11
  -3  -8 -13   31.02    4.42
  -3  -8 -13   20.58    3.60
  -3  -8 -13   22.67    4.14
  -3  -8 -14    8.94    2.57
  -3  -8 -14    9.18    2.69
  -3  -8 -14    3.74    2.55
  -3  -8 -15   -3.49    2.48
  -3  -8 -15   -0.38    1.53
  -3  -8 -16    3.23    1.78
  -3  -9   8   14.45    2.16
  -3  -9   7   18.90    3.09
  -3  -9   6    2.17    2.44
  -3  -9   6    3.34    2.83
  -3  -9   5    4.94    2.95
  -3  -9   5    4.46    3.11
  -3  -9   4   63.18    6.53
  -3  -9   3   36.42    5.37
  -3  -9   3   46.50    5.98
  -3  -9   2    7.82    3.70
  -3  -9   2   12.29    4.54
  -3  -9   1   16.48    3.49
  -3  -9   1   33.75    5.51
  -3  -9   0  211.63   21.47
  -3  -9   0  201.88    9.19
  -3  -9  -1   75.44   14.39
  -3  -9  -2  109.09   18.36
  -3  -9  -3  -13.31   16.15
  -3  -9  -5   36.16   16.50
  -3  -9  -6   13.14   11.16
  -3  -9  -7   16.26    9.24
  -3  -9  -7    7.60    3.60
  -3  -9  -8   17.77    7.88
  -3  -9  -8   11.15    5.64
  -3  -9  -9    2.96    3.46
  -3  -9  -9   -2.27    5.90
  -3  -9 -10   16.44    5.44
  -3  -9 -11   24.11    5.21
  -3  -9 -12   42.95    5.25
  -3  -9 -12   64.87    6.50
  -3  -9 -12   54.42    6.33
  -3  -9 -13   39.60    4.55
  -3  -9 -13   27.47    4.43
  -3  -9 -14    4.64    2.07
  -3  -9 -14    1.61    2.09
  -3  -9 -15   -1.62    2.15
  -3  -9 -16    5.16    1.70
  -3 -10   7    4.94    1.40
  -3 -10   6    2.42    1.81
  -3 -10   5    0.77    1.95
  -3 -10   5   -0.94    2.60
  -3 -10   4    3.03    2.50
  -3 -10   4    3.23    3.14
  -3 -10   3   50.11    5.70
  -3 -10   3   66.44    5.58
  -3 -10   2   61.28    6.09
  -3 -10   2   54.38    5.30
  -3 -10   2   69.03    6.60
  -3 -10   1   21.82    3.96
  -3 -10   1   20.71    4.66
  -3 -10   0   23.66    7.88
  -3 -10   0   28.97    4.49
  -3 -10   0   29.71    5.13
  -3 -10  -1   19.51    8.15
  -3 -10  -1   32.65    4.91
  -3 -10  -1   28.08    4.84
  -3 -10  -2    4.73    6.43
   3  10   2   -2.21    2.81
  -3 -10  -2   -2.77    3.57
  -3 -10  -2   -1.19    3.48
  -3 -10  -3    7.55    8.80
   3  10   3    8.22    3.32
  -3 -10  -3   10.55    3.85
  -3 -10  -3    3.36    3.36
   3  10   4    2.65    2.43
  -3 -10  -4    8.02   12.27
  -3 -10  -5   18.35    4.57
   3  10   5   18.70    3.69
  -3 -10  -5    3.89   14.14
  -3 -10  -6   -2.94   10.90
  -3 -10  -6    2.14    3.32
  -3 -10  -7   -2.26    8.33
  -3 -10  -7   -0.40    3.38
  -3 -10  -8    1.54    7.11
  -3 -10  -9    5.31    3.71
  -3 -10 -10   11.04    3.75
  -3 -10 -10   20.83    5.97
  -3 -10 -11    3.74    3.55
  -3 -10 -12   13.52    3.60
  -3 -10 -12   13.87    4.07
  -3 -10 -13   20.09    3.52
  -3 -10 -13   26.37    4.03
  -3 -10 -14   23.90    3.20
  -3 -10 -15    2.35    1.80
  -3 -10 -15    3.82    1.45
  -3 -10 -16    0.42    1.17
   3  11  -6    5.75    1.69
  -3 -11   5    1.05    1.33
  -3 -11   4   11.48    2.55
  -3 -11   4   17.37    3.13
  -3 -11   3   23.12    3.49
  -3 -11   3   18.13    3.32
  -3 -11   3   26.16    3.97
  -3 -11   2   26.54    4.00
  -3 -11   2   23.68    4.21
  -3 -11   1   -1.23    2.74
  -3 -11   1    1.57    3.18
  -3 -11   0   65.48    6.02
  -3 -11   0   70.45    6.41
   3  11   1   57.52    6.35
  -3 -11  -1   42.38    5.06
  -3 -11  -1   51.16    5.89
  -3 -11  -2  213.28   10.41
  -3 -11  -2  225.98   10.48
  -3 -11  -3   18.26    4.48
   3  11   3   18.12    3.99
   3  11   4    1.72    3.04
  -3 -11  -5  105.85    8.47
   3  11   5   98.44    7.46
  -3 -11  -6  103.47    8.50
  -3 -11  -7   -2.73    3.64
  -3 -11  -8    8.21    4.10
  -3 -11  -9   22.78    4.97
  -3 -11 -10   49.71    5.87
  -3 -11 -10   44.71    6.42
  -3 -11 -11   12.10    3.74
  -3 -11 -11   15.78    3.47
  -3 -11 -12    3.31    2.81
  -3 -11 -12    2.98    2.80
  -3 -11 -13    6.01    2.48
  -3 -11 -14   14.49    2.45
  -3 -11 -15    0.76    1.49
  -3 -11 -15    2.70    1.28
   3  12  -5    0.72    1.14
   3  12  -4    1.00    1.50
   3  12  -3   54.20    4.86
   3  12  -2    9.65    2.85
  -3 -12   2    8.08    2.64
  -3 -12   2   10.87    2.85
   3  12  -1    7.54    2.97
  -3 -12   1    5.75    2.85
  -3 -12   1    4.10    2.60
   3  12   0   11.42    3.43
  -3 -12   0    9.47    3.21
  -3 -12   0   13.33    3.48
   3  12   1   84.64    7.17
  -3 -12  -1   69.14    6.11
  -3 -12  -1   75.29    6.21
   3  12   2   10.07    3.38
  -3 -12  -2   12.39    4.03
   3  12   3   57.80    6.27
  -3 -12  -4   -3.83    3.92
   3  12   4    0.57    2.47
  -3 -12  -5    7.77    4.06
   3  12   5    3.86    2.63
  -3 -12  -6   40.95    5.93
  -3 -12  -6   38.58    4.66
  -3 -12  -7   18.57    4.50
  -3 -12  -7   21.54    4.29
  -3 -12  -7   24.77    6.28
  -3 -12  -8    6.37    3.69
  -3 -12  -8   -0.19    3.69
  -3 -12  -9   20.59    5.53
  -3 -12  -9    7.77    3.93
  -3 -12 -10   42.54    6.59
  -3 -12 -10   20.29    4.04
  -3 -12 -11    6.20    3.53
  -3 -12 -11    4.77    2.63
  -3 -12 -12   -1.33    2.60
  -3 -12 -13    0.83    1.79
  -3 -12 -14    3.44    1.71
  -3 -12 -14    4.73    1.69
  -3 -13   4   -0.76    1.21
   3  13  -3    1.47    1.46
   3  13  -2   21.23    2.97
   3  13  -1    8.52    2.57
   3  13   0    3.84    2.40
   3  13   1    7.34    2.90
  -3 -13  -2  183.38   10.35
   3  13   2  169.03    9.33
  -3 -13  -2  184.05   10.16
  -3 -13  -3   34.44    5.33
   3  13   3   27.21    4.24
  -3 -13  -3   44.02    6.54
  -3 -13  -4   -0.68    3.66
   3  13   4    2.54    2.42
  -3 -13  -5   54.97    6.28
  -3 -13  -5   62.37    9.92
  -3 -13  -6  100.05    8.08
  -3 -13  -6  111.93   11.45
  -3 -13  -7   19.88    4.57
  -3 -13  -7   26.92    3.83
  -3 -13  -7   34.51    7.21
  -3 -13  -8   -0.81    2.39
  -3 -13  -8    0.50    3.76
  -3 -13  -9   -3.53    2.93
  -3 -13  -9   -7.18    3.47
  -3 -13 -10   31.77    4.72
  -3 -13 -10   30.16    4.24
  -3 -13 -11   42.71    4.98
  -3 -13 -11   32.60    3.95
  -3 -13 -12   13.42    3.16
  -3 -13 -12    4.09    1.97
  -3 -13 -13    0.14    1.51
  -3 -13 -14    5.05    1.48
  -3 -14   2    9.71    1.87
  -3 -14   1   15.19    2.61
   3  14  -1   19.59    2.29
  -3 -14   0   -3.40    2.51
   3  14   0   -0.27    1.42
  -3 -14  -1   32.86    4.19
   3  14   1   23.76    3.08
  -3 -14  -2    9.51    3.40
   3  14   2    4.40    1.97
  -3 -14  -3   91.05    7.10
  -3 -14  -3   88.87    6.58
  -3 -14  -4    0.35    3.38
  -3 -14  -4    6.11    3.17
  -3 -14  -5    2.76    3.53
  -3 -14  -6   20.59    4.70
  -3 -14  -6   22.47    5.37
  -3 -14  -7   98.93    8.73
  -3 -14  -8   -2.06    3.37
  -3 -14  -9   -5.21    3.35
  -3 -14 -10   14.18    2.84
  -3 -14 -10    9.17    2.75
  -3 -14 -11   28.32    3.35
  -3 -14 -11   28.28    3.27
  -3 -14 -12    9.57    2.14
  -3 -14 -12    7.74    1.83
  -3 -14 -13    3.81    1.42
  -3 -15   0    6.71    1.66
  -3 -15  -1   -0.53    1.76
  -3 -15  -2   13.65    2.81
  -3 -15  -3    2.48    2.38
  -3 -15  -4   14.61    3.33
  -3 -15  -5   -1.29    2.80
  -3 -15  -5    4.28    2.52
  -3 -15  -6   12.00    3.17
  -3 -15  -7   24.89    4.00
  -3 -15  -8   18.33    3.43
  -3 -15  -9    4.14    2.39
  -3 -15 -10    4.98    2.04
  -3 -15 -11    3.80    1.70
  -3 -16  -6    4.09    1.58
  -3 -16  -7    5.91    1.80
  -3 -16  -8    2.86    1.70
  -3 -16  -9   -0.56    1.40
   4 -15  -8   -2.98    2.63
   4 -15  -7    0.85    2.78
   4 -15  -6    1.51    2.62
   4 -15  -6    7.02    2.48
   4 -15  -5   47.81    4.11
   4 -15  -4   14.17    2.97
   4 -15  -3   10.16    2.69
   4 -15  -2   -4.22    2.50
   4 -15  -1   38.73    3.75
   4 -15   0    4.66    1.79
   4 -14  -9    5.00    2.85
   4 -14  -8   50.94    6.54
   4 -14  -7  -11.35    5.41
   4 -14  -7    2.98    2.70
   4 -14  -6    2.77    2.52
   4 -14  -5    4.00    2.82
   4 -14  -5    1.19    4.21
   4 -14  -4  101.51    6.97
   4 -14  -4   94.32    6.74
   4 -14  -3   -0.05    3.31
   4 -14  -3    1.98    2.67
   4 -14  -2    5.48    3.43
   4 -14  -2    5.80    2.72
   4 -14  -1   -0.52    3.06
   4 -14  -1    2.35    2.23
   4 -14   0   83.89    5.16
   4 -14   0  104.17    7.65
   4 -14   1    2.92    2.47
   4 -14   1    6.76    1.86
   4 -14   2    3.16    2.08
   4 -14   3    1.13    1.57
   4 -13 -10    2.26    2.27
   4 -13  -9   37.35    4.89
   4 -13  -8   -4.46    4.21
   4 -13  -7   62.10    7.90
   4 -13  -7   50.31    5.28
   4 -13  -6    6.33    3.35
   4 -13  -5  110.72    8.29
   4 -13  -5  100.72    7.39
   4 -13  -4   14.43    3.96
   4 -13  -4   18.46    4.41
   4 -13  -4   16.20    4.70
   4 -13  -3   75.66    6.86
   4 -13  -3   84.28    7.36
   4 -13  -3   77.75    6.98
   4 -13  -2   -0.61    3.64
   4 -13  -2   -6.65    3.41
   4 -13  -1   16.51    4.65
   4 -13  -1   15.34    3.53
   4 -13   0    0.43    4.25
   4 -13   0    6.82    2.73
   4 -13   0    9.14    3.59
   4 -13   1  101.96    6.62
   4 -13   1   89.20    6.73
   4 -13   2   -0.46    2.67
   4 -13   2    4.45    2.31
   4 -13   3   -0.41    2.24
   4 -13   3    4.70    1.88
   4 -13   4    0.57    1.84
   4 -13   5    1.67    1.40
   4 -12 -12   28.47    2.71
   4 -12 -11   -1.51    1.94
   4 -12 -10    3.87    2.82
   4 -12  -9    6.09    2.54
   4 -12  -9    2.25    3.66
   4 -12  -9   -1.40    3.58
   4 -12  -8   70.36    5.59
   4 -12  -8   58.15    7.00
   4 -12  -8   61.84    6.48
   4 -12  -7    0.00    3.55
   4 -12  -7   15.47    4.61
   4 -12  -7    7.94    4.21
   4 -12  -6   29.65    5.35
   4 -12  -6   31.30    4.87
   4 -12  -6   22.97    5.26
   4 -12  -6   26.91    4.80
   4 -12  -5    1.81    3.25
   4 -12  -5   13.35    3.57
   4 -12  -5   13.24    4.30
   4 -12  -5    5.36    3.81
   4 -12  -4   95.52    8.22
   4 -12  -4   90.86    7.63
   4 -12  -4   73.34    7.84
   4 -12  -3   -0.70    3.12
   4 -12  -3   -3.37    3.41
   4 -12  -3   -6.19    3.82
   4 -12  -3   -5.65    3.81
   4 -12  -2   37.79    5.41
   4 -12  -2   37.50    5.09
   4 -12  -2   36.96    5.35
   4 -12  -2   26.14    4.25
   4 -12  -2   34.29    5.27
   4 -12  -1    2.01    3.67
   4 -12  -1    3.11    2.95
   4 -12  -1    2.32    3.00
   4 -12   0   54.37    7.35
   4 -12   0   72.43    6.70
   4 -12   0   73.59    6.79
   4 -12   1   -6.78    4.65
   4 -12   1    0.53    2.54
   4 -12   2   20.14    3.64
   4 -12   2   30.83    4.66
   4 -12   3   -3.16    2.58
   4 -12   3    2.49    2.91
   4 -12   4   12.32    2.51
   4 -12   4   11.70    3.00
   4 -12   5    3.29    2.18
   4 -12   5    0.65    1.47
   4 -12   6   37.55    3.31
   4 -11 -12   -4.25    2.37
   4 -11 -11   18.34    4.12
   4 -11 -11   37.90    4.11
   4 -11 -10    2.32    2.92
   4 -11 -10    3.39    3.10
   4 -11  -9   -0.92    3.00
   4 -11  -9   -6.32    3.90
   4 -11  -8    1.21    2.94
   4 -11  -8   -0.65    3.49
   4 -11  -8   -1.98    3.38
   4 -11  -7   54.23    5.38
   4 -11  -7   65.57    7.13
   4 -11  -7   58.61    7.08
   4 -11  -7   52.94    6.44
   4 -11  -6    1.92    2.08
   4 -11  -6    4.82    3.55
   4 -11  -6    9.17    3.46
   4 -11  -6    8.65    3.90
   4 -11  -6    6.91    3.65
   4 -11  -5   -6.59    4.05
   4 -11  -5    6.79    2.77
   4 -11  -5    1.71    2.79
   4 -11  -5    2.85    3.39
   4 -11  -5   -4.84    4.50
   4 -11  -4    3.69    3.37
   4 -11  -4    0.15    2.86
   4 -11  -4    4.90    2.84
   4 -11  -4   -0.63    3.33
   4 -11  -4   -4.44    4.10
   4 -11  -3  141.67    8.80
   4 -11  -3  163.28   10.21
   4 -11  -3  148.90    9.54
   4 -11  -3  129.82    9.35
   4 -11  -2    3.27    2.99
   4 -11  -2    3.13    3.11
   4 -11  -2    0.63    3.24
   4 -11  -2   -4.61    3.51
   4 -11  -1   10.40    3.36
   4 -11  -1    8.40    3.34
   4 -11  -1    9.18    3.37
   4 -11  -1    6.02    2.68
   4 -11   0    7.75    3.17
   4 -11   0   10.71    3.58
   4 -11   1  308.55   12.91
   4 -11   1  323.24   13.79
   4 -11   2    2.17    2.59
   4 -11   2   -2.54    3.62
   4 -11   3   -4.40    3.95
   4 -11   3   -0.86    2.32
   4 -11   4    2.62    2.20
   4 -11   5   54.71    4.91
   4 -11   6    0.78    1.72
   4 -11   6   -0.19    2.43
   4 -11   7    1.55    1.30
   4 -11   7   -0.73    1.93
   4 -11   8   -0.18    1.32
   4 -10 -13    1.66    1.41
   4 -10 -12   14.91    3.35
   4 -10 -11   -3.31    3.21
   4 -10 -11    5.21    2.95
   4 -10 -10   38.21    5.00
   4 -10 -10   40.94    5.36
   4 -10  -9    0.87    2.88
   4 -10  -9   -5.28    4.04
   4 -10  -8   -0.70    3.24
   4 -10  -8    0.40    3.71
   4 -10  -8    0.57    3.40
   4 -10  -7    4.01    3.65
   4 -10  -7   -1.90    3.35
   4 -10  -7    4.02    3.52
   4 -10  -6   89.66    6.74
   4 -10  -6   82.61    7.35
   4 -10  -6   87.93    8.22
   4 -10  -6   99.41    8.32
   4 -10  -6   92.29    8.31
   4 -10  -5   -0.72    2.30
   4 -10  -5  -10.28    5.16
   4 -10  -5   -2.20    3.36
   4 -10  -5    4.94    3.76
   4 -10  -5   10.81    4.98
   4 -10  -5   -7.36    4.26
   4 -10  -4    9.99    3.37
   4 -10  -4   11.37    2.99
   4 -10  -4    8.81    4.00
   4 -10  -4    6.95    2.90
   4 -10  -4    3.76    3.21
   4 -10  -4   16.97    5.10
   4 -10  -4   14.16    4.06
   4 -10  -3    3.02    2.82
   4 -10  -3    0.47    3.13
   4 -10  -3    4.06    2.93
   4 -10  -3    6.61    3.31
   4 -10  -3    8.72    4.87
   4 -10  -3    3.44    3.38
   4 -10  -3    6.44    3.27
   4 -10  -3   12.63    4.75
   4 -10  -2   92.93    6.96
   4 -10  -2   91.13    6.79
   4 -10  -2  106.39    8.84
   4 -10  -2  102.30    8.03
   4 -10  -2  101.71    8.07
   4 -10  -1   17.93    3.60
   4 -10  -1   31.28    8.55
   4 -10  -1   30.79    4.70
   4 -10  -1   32.60    4.91
   4 -10  -1   33.17    5.28
   4 -10   0    0.81    2.80
   4 -10   0    1.95    2.87
   4 -10   1    3.33    2.88
   4 -10   1   -0.46    3.47
   4 -10   2   12.49    3.51
   4 -10   3    4.50    2.59
   4 -10   4    6.61    4.81
   4 -10   4   13.06    3.38
   4 -10   5   -5.85    4.63
   4 -10   5   -0.74    2.30
   4 -10   6   66.60    6.80
   4 -10   6   60.16    5.44
   4 -10   7   -1.90    2.37
   4 -10   7    1.82    1.77
   4 -10   8    4.11    1.68
   4 -10   9   -1.10    1.53
   4  -9 -13   21.83    2.72
   4  -9 -12   10.69    3.01
   4  -9 -12   10.74    2.77
   4  -9 -11   94.85    6.34
   4  -9 -10    2.27    2.85
   4  -9 -10    1.13    2.56
   4  -9 -10    2.73    3.57
   4  -9  -9   99.86    7.16
   4  -9  -9  126.44    8.58
   4  -9  -9  124.85    9.44
   4  -9  -8    6.32    3.13
   4  -9  -8   -3.10    3.38
   4  -9  -8    2.46    3.50
   4  -9  -8    3.08    4.26
   4  -9  -7    5.18    3.16
   4  -9  -7    7.01    4.41
   4  -9  -7    0.76    3.51
   4  -9  -6   10.64    4.56
   4  -9  -6    9.87    6.90
   4  -9  -6   16.71    5.04
   4  -9  -6   24.80    5.08
   4  -9  -6   16.03    4.42
   4  -9  -6    7.28    3.61
   4  -9  -5   86.67   14.68
   4  -9  -5   67.87    7.05
   4  -9  -5   93.88    7.59
   4  -9  -5   84.34    7.55
   4  -9  -5   66.97    7.01
   4  -9  -5   80.02    7.54
   4  -9  -4    8.17    2.86
   4  -9  -4   12.86    4.48
   4  -9  -4   11.65    6.69
   4  -9  -4    5.38    3.42
   4  -9  -4   18.64    4.25
   4  -9  -4    4.32    3.97
   4  -9  -4   21.64    5.04
   4  -9  -3   67.04   12.49
   4  -9  -3   71.87    7.00
   4  -9  -3   77.33    6.40
   4  -9  -3   84.65    7.41
   4  -9  -3   85.53    7.21
   4  -9  -3   68.93    6.76
   4  -9  -2   -3.62    5.41
   4  -9  -2    0.51    2.89
   4  -9  -2   -1.94    4.37
   4  -9  -2    4.94    3.32
   4  -9  -1   77.36   12.36
   4  -9  -1   63.28    6.20
   4  -9  -1   73.83    5.82
   4  -9  -1   76.52    6.72
   4  -9  -1   89.25    6.79
   4  -9   0   23.57    4.71
   4  -9   0   22.84    4.24
   4  -9   0   23.82    3.92
   4  -9   0   32.65    8.36
   4  -9   1   57.28    6.44
   4  -9   1   69.33    7.13
   4  -9   1   64.94    6.39
   4  -9   2   12.92    5.39
   4  -9   2    7.26    3.72
   4  -9   2    6.04    3.60
   4  -9   2   11.26    5.98
   4  -9   3   53.96    6.02
   4  -9   3   42.47    8.03
   4  -9   3   49.71    6.16
   4  -9   4   -1.89    4.80
   4  -9   4   -1.06    2.70
   4  -9   4    1.77    2.84
   4  -9   5   10.40    3.91
   4  -9   5    8.71    3.01
   4  -9   5   15.06    3.85
   4  -9   6   -1.16    3.01
   4  -9   6    0.76    2.22
   4  -9   6    3.94    2.77
   4  -9   7   60.85    5.17
   4  -9   7   77.08    7.43
   4  -9   7   75.28    6.81
   4  -9   7   57.53    5.67
   4  -9   8    0.34    2.04
   4  -9   8    0.70    2.02
   4  -9   9   14.80    2.53
   4  -9   9   17.25    2.65
   4  -8 -13    0.97    1.51
   4  -8 -12    3.29    2.47
   4  -8 -11    0.95    2.65
   4  -8 -11    5.24    3.02
   4  -8 -10    8.59    3.07
   4  -8 -10   14.29    3.72
   4  -8 -10   12.47    3.49
   4  -8 -10   17.93    4.48
   4  -8  -9   15.43    3.31
   4  -8  -9   30.21    4.53
   4  -8  -9   32.94    4.89
   4  -8  -9   28.23    5.13
   4  -8  -8   67.99    6.66
   4  -8  -8   84.45    8.10
   4  -8  -8   76.41    8.79
   4  -8  -7   -4.67    4.84
   4  -8  -7    2.70    3.01
   4  -8  -7    6.64    5.78
   4  -8  -7    5.96    3.54
   4  -8  -7    1.76    3.63
   4  -8  -6  555.02   35.34
   4  -8  -6  533.99   16.26
   4  -8  -6  518.37   17.73
   4  -8  -6  592.10   19.20
   4  -8  -6  578.22   19.02
   4  -8  -5   -6.15    5.35
   4  -8  -5    1.89    5.38
   4  -8  -5    9.42    3.91
   4  -8  -5   12.45    4.12
   4  -8  -5    0.35    3.80
   4  -8  -4    4.07    5.52
   4  -8  -3   -1.32    4.59
   4  -8  -2  223.71   19.42
   4  -8  -2  204.34   18.96
   4  -8  -1   -4.73    4.87
   4  -8   0   10.02    5.35
   4  -8   1    1.17    4.05
   4  -8   2  916.13   21.92
   4  -8   2  883.41   21.95
   4  -8   2  962.34   43.72
   4  -8   3   10.59    4.58
   4  -8   3    2.95    5.34
   4  -8   3    9.14    4.10
   4  -8   3   -4.03    3.66
   4  -8   3    6.15    6.65
   4  -8   4   97.12    7.99
   4  -8   4   99.72    9.44
   4  -8   4   75.84    7.65
   4  -8   4   85.12   16.09
   4  -8   5    6.61    3.36
   4  -8   5    1.67    3.51
   4  -8   5   -4.85    6.96
   4  -8   5    0.25    3.13
   4  -8   6   46.59    5.39
   4  -8   6   60.87    9.16
   4  -8   6   56.18    7.07
   4  -8   7    0.67    2.93
   4  -8   7   -0.83    2.15
   4  -8   7   -2.23    3.99
   4  -8   8   -0.93    2.19
   4  -8   8   -0.34    2.81
   4  -8   8    1.78    2.61
   4  -8   8    3.35    2.72
   4  -8   9   -0.15    2.04
   4  -8   9    1.36    2.37
   4  -8   9    1.32    2.12
   4  -8  10   18.21    2.77
   4  -8  10   17.36    3.06
   4  -8  10   20.17    2.97
   4  -7 -13    5.93    1.91
   4  -7 -13    8.48    2.07
   4  -7 -12   -0.52    2.14
   4  -7 -12    1.21    2.71
   4  -7 -11   27.10    4.23
   4  -7 -11   27.76    4.34
   4  -7 -10   50.86    5.49
   4  -7 -10   70.09    6.28
   4  -7  -9   13.32    3.75
   4  -7  -9    8.74    3.20
   4  -7  -9    9.57    4.14
   4  -7  -8   16.49    3.91
   4  -7  -8   11.09    7.59
   4  -7  -8   19.50    4.41
   4  -7  -8   14.96    4.65
   4  -7  -7   -5.53    5.03
   4  -7  -7    1.92    2.74
   4  -7  -7   -1.61    4.97
   4  -7  -7    3.23    3.11
   4  -7  -7    1.80    3.95
   4  -7  -6   94.16   14.53
   4  -7  -6  123.05    9.12
   4  -7  -5  366.93   26.28
   4  -7  -4    4.44    5.46
   4  -7  -3   58.77   10.53
   4  -7  -2    6.40    4.65
   4  -7  -2   20.38    7.00
   4  -7  -1  757.43   32.42
   4  -7   0   12.00    4.70
   4  -7   1    5.18    4.39
   4  -7   2    7.36    5.22
   4  -7   3  878.28   44.84
   4  -7   4    2.84    3.21
   4  -7   4   -2.97    7.25
   4  -7   5   12.45    3.69
   4  -7   5   14.89    4.80
   4  -7   5    7.87    7.31
   4  -7   6   -0.28    2.58
   4  -7   6   -3.36    4.23
   4  -7   7  190.99   10.48
   4  -7   7  201.57   12.38
   4  -7   8    3.65    3.66
   4  -7   8    4.71    3.54
   4  -7   8    1.04    2.25
   4  -7   9   14.31    3.67
   4  -7   9    9.52    2.75
   4  -7  10    1.25    2.08
   4  -7  10    4.36    2.75
   4  -7  11    7.67    2.45
   4  -7  11    7.13    2.20
   4  -6 -14    6.63    1.49
   4  -6 -13    1.99    1.87
   4  -6 -13   -0.03    1.53
   4  -6 -12   10.30    2.88
   4  -6 -12   11.32    3.49
   4  -6 -11   -1.43    3.42
   4  -6 -10  167.53    9.41
   4  -6 -10  131.98    8.03
   4  -6  -9    3.18    3.33
   4  -6  -9    9.98    3.49
   4  -6  -8  112.36    7.59
   4  -6  -8  120.19   20.30
   4  -6  -8  129.27    8.42
   4  -6  -8  107.81    8.94
   4  -6  -7    1.50    2.96
   4  -6  -7    2.29    5.15
   4  -6  -7    2.05    3.05
   4  -6  -7    4.54    4.74
   4  -6  -7    4.09    4.00
   4  -6  -6  284.03   24.22
   4  -6  -5    9.32    5.57
   4  -6  -4   50.76    9.50
   4  -6  -3    4.22    3.80
   4  -6  -2  462.69   24.13
   4  -6  -2  497.64   26.12
   4  -6  -1    1.02    3.84
   4  -6  -1    4.92    4.22
   4  -6   0 1527.45   43.84
   4  -6   1    6.98    4.92
   4  -6   2  202.48   17.96
   4  -6   3    7.49    5.86
   4  -6   4  558.29   41.78
   4  -6   5    7.03    5.20
   4  -6   5    1.25    6.80
   4  -6   6   -0.15    3.58
   4  -6   6    3.81    5.38
   4  -6   6   -6.18    9.75
   4  -6   7    1.30    3.54
   4  -6   7    3.98    7.29
   4  -6   8  183.03   11.90
   4  -6   9   -0.43    2.96
   4  -6   9    5.28    3.36
   4  -6   9   -2.34    2.46
   4  -6  10    2.41    2.06
   4  -6  10    0.48    2.74
   4  -6  10    2.46    2.58
   4  -6  11    2.65    2.35
   4  -6  11    1.29    2.07
   4  -6  12   21.58    3.11
   4  -6  13    0.44    1.05
   4  -5 -14    0.26    1.30
   4  -5 -13   14.83    2.63
   4  -5 -13   12.80    2.13
  -4   5  13   17.45    3.80
   4  -5 -12    7.84    3.24
   4  -5 -12    2.39    2.48
   4  -5 -11    5.76    3.58
   4  -5 -10    3.41    3.72
   4  -5  -9   79.93    6.93
   4  -5  -8    5.29    3.67
   4  -5  -8    0.45    2.82
   4  -5  -7   62.38   13.40
   4  -5  -6   12.97    6.43
   4  -5  -5  291.08   22.10
   4  -5  -4   27.23    7.03
   4  -5  -3   31.99    7.12
   4  -5  -2    1.69    3.27
   4  -5  -2   -0.29    2.86
   4  -5  -1    0.55    3.45
   4  -5  -1    2.94    3.44
   4  -5   0  182.31   14.47
   4  -5   0  167.52   13.80
   4  -5   1   27.37    6.15
   4  -5   2    1.80    3.47
   4  -5   2    2.19    2.52
   4  -5   3  667.58   35.00
   4  -5   3  583.32   24.48
   4  -5   4    5.64    7.53
   4  -5   5  169.20   30.02
   4  -5   6    8.49   10.15
   4  -5   7  105.95   25.16
   4  -5   7  108.58    9.92
   4  -5   8    7.75   10.68
   4  -5   8    9.46    4.57
   4  -5   9   52.63    6.82
   4  -5  10    4.63    3.43
   4  -5  11   23.55    3.58
   4  -5  11   27.46    4.15
   4  -5  11   21.31    4.24
   4  -5  12   -3.81    2.70
   4  -5  13   -0.27    1.66
   4  -4 -14    3.21    1.48
  -4   4  14    3.32    2.13
   4  -4 -13    0.77    1.96
  -4   4  13   -0.24    2.56
   4  -4 -12   54.08    4.88
   4  -4 -11    0.52    3.10
   4  -4 -10   13.79    4.03
   4  -4  -9   26.29    4.90
   4  -4  -8  139.65   20.92
   4  -4  -8  148.64    8.58
   4  -4  -7   21.90    8.75
   4  -4  -6   24.99    7.90
   4  -4  -5   17.99    6.65
   4  -4  -4  198.99   16.45
   4  -4  -3   15.02    4.97
   4  -4  -2   41.80    7.18
   4  -4  -2   45.02    7.36
   4  -4  -1   83.29    9.20
   4  -4  -1  105.56   10.55
   4  -4   0 1305.98   35.35
   4  -4   0 1194.71   33.73
   4  -4   1    8.07    3.91
   4  -4   2   21.76    5.79
   4  -4   3   57.92    9.89
  -4   4  -3   45.37    6.13
   4  -4   4  537.60   37.77
  -4   4  -4  374.09   19.30
  -4   4  -5    0.49    4.13
   4  -4   5   -3.84   10.30
  -4   4  -6   17.76    7.17
   4  -4   6   23.76   16.73
  -4   4  -7   24.54    7.85
  -4   4  -8  212.32   20.39
   4  -4   8  198.28   12.51
   4  -4   9    0.96    3.65
   4  -4  10   -0.39    3.48
   4  -4  11    8.97    3.78
   4  -4  12   25.79    4.50
   4  -4  13   -0.49    2.14
   4  -4  14    1.29    1.35
   4  -3 -14    1.24    1.29
  -4   3  14    1.90    2.02
   4  -3 -13   17.81    2.78
  -4   3  13   10.71    2.92
   4  -3 -12   45.25    4.52
  -4   3  12   35.59    5.09
   4  -3 -11   50.73    5.38
   4  -3 -10   -0.82    3.22
   4  -3  -9   16.34    8.76
   4  -3  -9   26.50    4.79
   4  -3  -8   40.96   11.59
   4  -3  -8   48.87    5.78
   4  -3  -7  331.30   27.78
   4  -3  -6    9.21    6.10
   4  -3  -6   10.61    5.13
   4  -3  -5   18.85    4.92
   4  -3  -5   19.36    6.59
   4  -3  -4   37.50    5.49
   4  -3  -4   40.79    5.39
   4  -3  -4   34.31    7.25
   4  -3  -3  180.40   14.20
   4  -3  -3  184.30   10.29
   4  -3  -2   71.10    6.54
   4  -3  -2   69.92    8.75
   4  -3  -2   71.65    8.65
   4  -3  -1  266.37   15.24
   4  -3  -1  259.78   12.12
   4  -3  -1  289.29   15.90
   4  -3   0   63.19    7.90
  -4   3   0   55.44    5.03
   4  -3   0   58.34    7.58
  -4   3  -1   18.20    3.42
   4  -3   1   23.81    4.98
  -4   3  -2   38.72    5.59
   4  -3   2   48.11    7.35
   4  -3   3  173.50   15.30
  -4   3  -3  146.57   12.12
   4  -3   4   57.60   12.01
  -4   3  -4   47.36    8.44
  -4   3  -5 1188.32   42.16
  -4   3  -6    7.69    5.52
  -4   3  -7    2.44    4.85
  -4   3  -8    5.06    5.58
  -4   3  -9  316.78   26.18
   4  -3   9  330.64   15.70
   4  -3  10    3.95    3.92
   4  -3  11   16.49    4.74
   4  -3  12    0.41    3.26
   4  -3  13   51.42    5.43
   4  -3  14    0.14    1.75
   4  -2 -14    0.68    1.14
  -4   2  14    0.52    1.81
   4  -2 -13    0.79    1.72
  -4   2  12   49.07    5.37
   4  -2 -12   66.07    5.03
   4  -2 -11    1.45    2.75
  -4   2  11    4.20    3.27
   4  -2 -10    2.04    3.06
   4  -2  -9    0.47    3.36
   4  -2  -8  163.61   17.44
   4  -2  -8  123.18   17.81
   4  -2  -8  155.37    8.51
   4  -2  -7   32.02    9.37
   4  -2  -7   37.79    8.82
   4  -2  -6   26.32    6.80
   4  -2  -6   20.58    7.17
   4  -2  -6   35.31    7.67
   4  -2  -5   11.02    5.30
   4  -2  -5   10.29    3.90
   4  -2  -5   13.08    4.97
   4  -2  -4  709.99   24.95
   4  -2  -4  650.98   23.10
   4  -2  -4  660.77   28.98
   4  -2  -3  384.03   15.99
   4  -2  -3  373.12   15.46
   4  -2  -3  388.25   20.10
   4  -2  -2  495.25   16.94
   4  -2  -2  490.60   20.34
   4  -2  -1   10.90    3.52
   4  -2  -1   10.65    3.22
   4  -2  -1   10.87    3.45
   4  -2   0  117.88    9.46
  -4   2   0  101.01    7.50
   4  -2   0  103.21    8.81
   4  -2   0  113.39    8.34
   4  -2   1   64.49    7.32
  -4   2  -1   60.07    5.92
   4  -2   1   54.35    6.87
   4  -2   2   36.53    6.18
  -4   2  -2   32.96    5.75
  -4   2  -3    0.28    2.81
   4  -2   3    0.99    3.38
  -4   2  -4  645.21   27.17
  -4   2  -5   27.38    7.30
  -4   2  -6   96.92   13.84
  -4   2  -7   50.22   11.12
  -4   2  -7   51.21    9.36
  -4   2  -8    2.92    5.55
  -4   2  -9   19.79    8.75
   4  -2   9   -0.92    4.59
  -4   2 -10   15.58    8.56
   4  -2  10   12.95    4.76
   4  -2  11    5.42    4.02
   4  -2  12   39.83    6.18
   4  -2  13    2.09    2.96
   4  -2  13    3.51    2.36
   4  -2  14   11.27    2.98
   4  -2  15    0.17    1.37
   4  -1 -13    6.99    1.83
  -4   1  13    7.35    2.84
   4  -1 -12    6.67    2.46
  -4   1  12    9.62    3.13
  -4   1  11   15.45    3.85
   4  -1 -11   23.84    3.78
  -4   1  10    1.94    3.08
   4  -1  -9   19.60    4.31
   4  -1  -8   24.53    4.58
   4  -1  -8   13.22    7.31
   4  -1  -8   21.91    8.33
   4  -1  -7  194.91   19.21
   4  -1  -7  253.63   21.00
   4  -1  -7  204.27   20.84
   4  -1  -6    3.96    4.14
   4  -1  -6    3.23    4.86
   4  -1  -6    5.60    4.62
   4  -1  -5    0.18    3.48
   4  -1  -5    0.55    3.47
   4  -1  -5   -0.35    3.89
   4  -1  -4    0.29    3.35
   4  -1  -4    0.71    2.83
   4  -1  -4    1.79    3.94
   4  -1  -3  992.78   28.33
   4  -1  -3  967.40   27.43
   4  -1  -3  973.72   30.80
   4  -1  -2   10.36    3.41
  -4   1   2    8.71    2.39
   4  -1  -2   11.55    3.51
   4  -1  -1   76.83    6.94
   4  -1  -1   73.06    7.55
   4  -1  -1   76.63    7.23
   4  -1   0   38.70    5.38
   4  -1   0   44.23    5.70
   4  -1   0   39.21    5.53
   4  -1   1   80.08    7.35
   4  -1   1   73.97    7.48
  -4   1  -1   77.90    7.61
   4  -1   1   74.64    7.27
   4  -1   2  151.64   10.74
  -4   1  -2  145.56   10.36
  -4   1  -3  161.28   12.58
   4  -1   3  151.45   12.01
  -4   1  -4  253.14   16.61
  -4   1  -5 1187.30   39.38
  -4   1  -6  103.31   13.50
  -4   1  -7  613.02   34.64
  -4   1  -8   54.62   12.87
  -4   1  -9  411.06   28.95
   4  -1  10   33.46    5.89
  -4   1 -10   19.31    4.22
   4  -1  11  136.12   10.48
  -4   1 -11  143.49    8.57
   4  -1  12    5.01    3.72
  -4   1 -12   -0.68    2.29
   4  -1  13    6.14    3.57
  -4   1 -13    1.79    2.02
   4  -1  14   -1.53    2.75
   4  -1  15   10.78    2.42
   4   0 -13    0.90    1.23
  -4   0  13   -0.07    2.12
   4   0 -12    1.81    1.74
  -4   0  12   -1.65    3.10
   4   0 -11   16.83    3.16
  -4   0  11   15.81    3.63
  -4   0  10    3.09    3.05
   4   0 -10    6.84    2.86
   4   0  -8   73.24    6.28
   4   0  -8   52.78   11.46
   4   0  -8   85.31   14.25
   4   0  -7  119.95   15.24
   4   0  -7  155.42   17.48
   4   0  -7  118.18   15.71
   4   0  -6  110.80   13.86
   4   0  -6  125.37   14.33
   4   0  -6  103.03   13.77
   4   0  -5   57.96    9.60
   4   0  -5   47.39    8.98
   4   0  -5   47.32    9.00
   4   0  -4   46.13    8.00
   4   0  -4   53.17    8.52
   4   0  -4   42.98    7.79
   4   0  -3  488.34   21.74
   4   0  -3  475.64   20.68
  -4   0   3  477.90   18.91
   4   0  -3  459.89   20.58
   4   0  -2  264.22   14.77
  -4   0   2  245.29   11.37
   4   0  -2  235.97   13.02
   4   0  -1    9.66    2.96
   4   0  -1   10.02    3.32
   4   0   0 2726.80   40.79
   4   0   0 2726.92   37.03
   4   0   0 2746.87   38.45
   4   0   1  663.22   18.14
   4   0   1  639.66   19.65
  -4   0  -2 7813.20   75.21
   4   0   2 7723.50   67.43
   4   0   2 7628.42   71.52
  -4   0  -3  181.39   12.85
   4   0   3  185.99   12.10
  -4   0  -4  103.65   11.02
  -4   0  -5  597.49   27.67
  -4   0  -6  749.24   33.86
  -4   0  -7  242.89   21.49
  -4   0  -8   14.73    7.64
  -4   0  -9    6.89    8.47
   4   0  10  260.61   13.43
  -4   0 -10  267.10   12.17
  -4   0 -10  288.44   26.13
   4   0  11    6.96    4.55
  -4   0 -11   -2.74    3.46
   4   0  12    0.41    3.67
  -4   0 -12    0.40    2.59
   4   0  13   -6.27    3.86
  -4   0 -13   -2.98    2.73
   4   0  14   13.26    3.87
  -4   0 -14   11.98    2.71
   4   0  15   -0.34    2.03
   4   0  15    0.44    1.44
   4   0  16    0.41    1.14
  -4  -1  13    0.35    1.81
  -4  -1  12    2.54    2.73
   4   1 -11   12.35    2.59
  -4  -1  11    4.29    3.32
   4   1 -10   10.79    3.00
   4   1  -9    8.32    3.12
   4   1  -8   29.45    4.38
   4   1  -8   16.51    7.17
   4   1  -8   19.29    8.94
   4   1  -7  158.94   18.01
   4   1  -7  216.43   20.92
  -4  -1   7  162.17   18.66
   4   1  -6   56.09   10.72
   4   1  -6   56.29   10.70
  -4  -1   6   49.59   10.20
   4   1  -6   50.30    9.82
   4   1  -5   11.19    5.22
   4   1  -5   12.87    5.58
   4   1  -5    8.51    4.63
  -4  -1   5    9.66    5.21
  -4  -1   4    2.54    4.22
   4   1  -4    0.18    3.18
   4   1  -4    2.78    4.68
   4   1  -4    3.06    3.16
   4   1  -3  665.84   27.34
   4   1  -3  672.91   26.15
  -4  -1   3  636.16   24.15
   4   1  -3  616.08   23.27
   4   1  -2  321.63   17.63
  -4  -1   2  307.90   14.84
   4   1  -2  292.47   13.76
   4   1  -1   94.66    9.26
   4   1  -1   88.70    6.64
   4   1   0   31.17    5.35
   4   1   0   33.59    4.09
   4   1   1  433.83   12.29
   4   1   1  423.36   16.35
   4   1   2  166.56   10.72
   4   1   2  165.98    8.52
  -4  -1  -2  150.46   11.04
   4   1   3  128.17    9.02
  -4  -1  -3  137.48   11.48
   4   1   3  130.59   10.43
  -4  -1  -4  214.54   15.17
  -4  -1  -5  799.98   32.37
  -4  -1  -6   87.28   12.11
  -4  -1  -7  575.63   32.01
  -4  -1  -8   80.71   13.87
  -4  -1  -9   10.96    7.92
  -4  -1 -10   17.45    4.45
  -4  -1 -10   35.99   11.30
  -4  -1 -11  123.07    8.98
  -4  -1 -11  123.13   18.12
   4   1  12    7.61    4.39
  -4  -1 -12    9.12    3.91
   4   1  13    0.71    3.47
  -4  -1 -13    0.60    2.60
   4   1  14    4.74    3.40
  -4  -1 -14    7.92    2.97
   4   1  15   28.80    4.09
  -4  -1 -15   33.91    3.46
   4   1  16   -1.08    1.51
   4   1  16    2.22    1.23
  -4  -2  12   -1.07    2.17
  -4  -2  11   16.06    3.80
  -4  -2  10   66.04    6.47
   4   2  -9    9.42    2.79
   4   2  -8    1.17    2.42
   4   2  -7   11.01    6.55
   4   2  -7    8.32    6.89
  -4  -2   7    8.52    6.72
   4   2  -7   12.21    3.39
   4   2  -6   66.08   11.91
   4   2  -6   49.05   10.40
  -4  -2   6   48.94   10.57
   4   2  -5   79.22   12.14
   4   2  -5   82.02   11.79
  -4  -2   5   66.92   10.77
   4   2  -4  126.75   14.66
   4   2  -4  140.11   14.11
  -4  -2   4  111.85   12.75
   4   2  -4   99.90   10.88
   4   2  -3   12.23    3.71
   4   2  -3   12.31    4.66
   4   2  -3   16.02    5.71
  -4  -2   3    9.95    4.72
   4   2  -2  656.16   26.73
  -4  -2   2  644.69   24.10
   4   2  -1    7.86    2.10
   4   2  -1    9.35    3.70
  -4  -2   1   11.09    3.94
   4   2   0   87.30    8.83
   4   2   0   75.78    5.11
   4   2   1  388.07   16.30
   4   2   2   24.74    4.67
   4   2   2   14.91    2.05
  -4  -2  -3   51.12    7.46
   4   2   3   47.36    4.77
   4   2   3   54.76    7.05
  -4  -2  -4   24.79    6.35
  -4  -2  -5  211.87   16.99
  -4  -2  -6  326.24   22.17
  -4  -2  -7  169.37   17.63
  -4  -2  -8  418.84   29.96
  -4  -2  -9    6.39    7.20
  -4  -2 -10   70.30   16.39
  -4  -2 -11   20.79    4.91
  -4  -2 -11   22.42    4.29
  -4  -2 -12    5.49    3.61
   4   2  13    6.83    4.04
  -4  -2 -13   -1.26    3.06
   4   2  14   13.85    4.05
  -4  -2 -14   22.17    4.10
   4   2  15    1.64    2.71
  -4  -2 -15   -0.03    2.05
   4   2  16    2.22    1.91
  -4  -3  12    0.01    1.79
  -4  -3  11    4.89    2.71
  -4  -3  10   19.70    4.18
  -4  -3   9   32.23    5.15
  -4  -3   8   -2.17    3.44
   4   3  -7   27.40    9.28
   4   3  -7   41.66   10.85
  -4  -3   7   23.62    9.18
   4   3  -6   30.86    9.09
   4   3  -6   35.78    9.94
  -4  -3   6   24.74    8.59
   4   3  -5  279.20   22.18
   4   3  -5  252.90   21.76
  -4  -3   5  235.12   20.93
   4   3  -4   69.93   10.99
   4   3  -4   65.91   11.14
  -4  -3   4   62.86   10.49
   4   3  -3    6.63    4.24
   4   3  -3    5.70    4.79
  -4  -3   3    5.73    4.86
   4   3  -2    8.73    4.34
  -4  -3   2    3.81    4.43
   4   3  -1   60.98    8.32
  -4  -3   1   56.67    7.78
   4   3   0  171.13   12.67
   4   3   1  160.54   11.40
   4   3   2   38.03    5.51
   4   3   3  572.00   21.39
  -4  -3  -3  560.33   22.72
   4   3   4  113.26   10.53
  -4  -3  -4  107.42   11.06
  -4  -3  -5  277.97   18.97
  -4  -3  -6  509.92   28.65
  -4  -3  -7   15.15    7.14
  -4  -3  -8  109.22   15.86
  -4  -3  -9    5.99    7.23
  -4  -3 -10   10.56    8.97
  -4  -3 -11  127.49   22.10
  -4  -3 -11  122.65    9.14
  -4  -3 -11  132.03    9.33
  -4  -3 -12   -1.79    3.51
  -4  -3 -12    5.60    3.24
  -4  -3 -13    1.95    3.09
  -4  -3 -13    0.48    2.32
   4   3  14   15.91    4.47
  -4  -3 -14    7.99    3.16
   4   3  15   20.39    4.06
  -4  -3 -15   40.43    4.38
   4   3  16    5.35    2.30
  -4  -3 -16   -2.52    1.84
  -4  -4  11    1.94    2.12
  -4  -4  10    2.30    2.62
  -4  -4   9   42.62    5.31
  -4  -4   8    1.00    3.16
  -4  -4   7    1.88    3.35
   4   4  -6   19.75    8.21
  -4  -4   6   12.10    7.32
  -4  -4   6   25.22    4.77
   4   4  -5  111.23   15.47
  -4  -4   5  105.08   15.50
   4   4  -4  113.18   14.62
  -4  -4   4  126.14   15.50
   4   4  -3   50.84    9.60
  -4  -4   3   47.17    9.30
   4   4  -2    2.69    3.84
  -4  -4   2    1.50    4.56
   4   4  -1    1.59    3.11
   4   4   0   36.97    6.82
   4   4   1   70.57    8.33
   4   4   2   92.74    8.76
   4   4   3   74.71    7.83
   4   4   4   12.10    4.26
  -4  -4  -4   10.49    4.85
  -4  -4  -5   -0.10    4.02
  -4  -4  -6  654.60   31.78
  -4  -4  -7    7.69    5.83
  -4  -4  -8   93.25   15.07
  -4  -4  -9   -1.32    7.11
  -4  -4 -10   61.85   14.60
  -4  -4 -11   28.96   10.82
  -4  -4 -11   27.86   11.95
  -4  -4 -11   12.47    4.34
  -4  -4 -11   18.49    4.58
  -4  -4 -12   48.53    6.07
  -4  -4 -12   53.08    6.19
  -4  -4 -13    3.95    3.20
  -4  -4 -13    4.47    2.97
  -4  -4 -14   -0.28    2.78
  -4  -4 -14    6.69    2.83
   4   4  15    5.19    3.24
  -4  -4 -15    1.83    2.36
   4   4  16    7.25    2.51
  -4  -4 -16   16.24    2.53
  -4  -5  11    1.58    1.61
  -4  -5  10    7.02    2.57
  -4  -5   9   24.35    4.00
  -4  -5   8    5.04    3.20
  -4  -5   7   18.60    4.46
  -4  -5   6  129.35    8.88
   4   5  -5  337.78   27.27
  -4  -5   5  333.94   27.78
  -4  -5   5  326.17   13.23
   4   5  -4   39.09    9.55
  -4  -5   4   32.79    9.41
   4   5  -3    0.34    3.88
  -4  -5   3    2.84    5.34
   4   5  -2   76.07   11.20
   4   5  -1  298.14   20.45
   4   5   0  160.24   14.19
   4   5   1  107.57   10.97
   4   5   2    4.45    3.34
   4   5   3  344.12   16.91
  -4  -5  -4   91.07   10.43
   4   5   4  104.80   10.11
  -4  -5  -5   20.67    4.26
  -4  -5  -5   24.26    6.81
  -4  -5  -6    4.88    5.30
  -4  -5  -6    0.28    2.80
  -4  -5  -7    1.91    3.75
  -4  -5  -7    4.69    5.99
  -4  -5  -7    7.14    5.48
  -4  -5  -8  457.56   28.55
  -4  -5  -8  621.11   35.91
  -4  -5  -9  183.70   21.92
  -4  -5  -9  144.29   18.25
  -4  -5 -10   -1.06    7.04
  -4  -5 -10    2.75    5.58
  -4  -5 -10    1.95    3.53
  -4  -5 -11   90.76   18.20
  -4  -5 -11   41.73   12.03
  -4  -5 -11   59.45    6.63
   4   5  11   79.71    7.72
  -4  -5 -11   64.97    7.31
  -4  -5 -12   36.13    5.35
  -4  -5 -12   50.11    6.31
  -4  -5 -13   60.10    6.23
  -4  -5 -13   50.02    6.06
  -4  -5 -14   -1.65    2.74
  -4  -5 -14   -2.54    2.68
   4   5  15    1.46    3.03
  -4  -5 -15   -1.74    2.36
  -4  -5 -15    0.64    2.15
   4   5  16    1.76    2.20
  -4  -5 -16    0.75    1.65
  -4  -6  10    0.48    1.74
  -4  -6   9   20.50    3.43
  -4  -6   8    5.51    3.12
  -4  -6   7   -2.79    3.42
  -4  -6   6    0.77    3.31
  -4  -6   5   12.23    4.18
   4   6  -4   34.99   10.07
  -4  -6   4   37.95    5.72
   4   6  -3   46.20   10.44
   4   6  -2   60.56   10.81
   4   6  -1  109.65   13.83
   4   6   0  159.48   15.35
   4   6   1   29.56    6.71
   4   6   2    3.20    3.37
   4   6   3  321.84   17.47
  -4  -6  -4  809.03   31.25
   4   6   4  950.15   30.58
  -4  -6  -5   82.32   11.43
  -4  -6  -6    1.87    4.24
  -4  -6  -7   48.83   10.42
  -4  -6  -7   47.04    9.72
  -4  -6  -8  221.33   21.79
  -4  -6  -8  188.75   16.29
  -4  -6  -8  166.87   16.60
  -4  -6  -9   76.78   14.75
  -4  -6  -9   48.31   10.41
  -4  -6 -10   -0.58    5.36
  -4  -6 -10    6.00    7.33
   4   6  10    4.00    3.17
  -4  -6 -10    6.15    3.87
  -4  -6 -10    3.46    3.54
  -4  -6 -11   -0.79    6.81
  -4  -6 -11    8.45    5.68
  -4  -6 -11   -0.76    3.29
   4   6  11    2.31    3.32
  -4  -6 -11   -1.26    3.58
  -4  -6 -12   73.62    6.71
  -4  -6 -12   70.44    7.20
  -4  -6 -13   19.01    4.11
  -4  -6 -13   22.00    4.56
  -4  -6 -14    0.23    2.36
  -4  -6 -14    0.07    2.45
  -4  -6 -15   -3.22    2.54
  -4  -6 -15    1.00    1.93
  -4  -6 -15   -0.04    2.09
  -4  -6 -16    5.63    1.78
  -4  -6 -16    5.67    1.84
  -4  -7   9    3.65    1.99
  -4  -7   8   14.39    3.37
  -4  -7   7   -1.81    3.19
  -4  -7   6   22.72    4.55
  -4  -7   5    6.55    3.89
  -4  -7   4   99.18    8.17
   4   7  -3   28.87    9.10
  -4  -7   3   32.98    5.54
   4   7  -2   24.32    8.36
   4   7  -1  248.49   21.66
   4   7   0  236.01   19.85
   4   7   1  239.68   18.91
   4   7   2   20.05    5.76
   4   7   3  164.35   13.52
  -4  -7  -3  152.38   14.86
  -4  -7  -4  183.80   15.96
  -4  -7  -5   43.79    8.77
  -4  -7  -6   -1.41    5.05
  -4  -7  -6    3.76    7.34
  -4  -7  -7   27.17    8.71
  -4  -7  -7   28.49    9.24
  -4  -7  -8  203.33   20.77
  -4  -7  -8  197.71   18.34
  -4  -7  -9  101.92   16.16
   4   7  10   20.40    4.51
  -4  -7 -10   12.08    4.24
  -4  -7 -10   11.39    4.43
   4   7  11    0.96    2.94
  -4  -7 -11   -2.69    3.46
  -4  -7 -11   -2.49    3.59
   4   7  12    7.39    3.39
  -4  -7 -12    1.41    2.70
  -4  -7 -12    2.71    2.99
  -4  -7 -13   25.95    4.13
  -4  -7 -13   38.35    4.69
  -4  -7 -13   29.10    4.82
  -4  -7 -14    4.14    2.35
  -4  -7 -14    5.17    2.83
  -4  -7 -15    3.18    1.98
  -4  -7 -15    1.78    2.11
  -4  -7 -16    2.96    1.71
  -4  -7 -16    0.89    1.42
  -4  -8   8    4.15    1.85
  -4  -8   8    3.03    2.02
  -4  -8   7   23.23    3.69
  -4  -8   6    2.40    3.03
  -4  -8   5    6.52    3.68
  -4  -8   4    3.36    3.60
  -4  -8   3   83.58    7.81
   4   8  -2    7.41    5.69
  -4  -8   2   15.32    4.73
   4   8  -1   41.91   10.06
  -4  -8   1   37.62    9.60
  -4  -8   1   38.05    5.53
  -4  -8   0   68.58   13.18
   4   8   0   75.22   12.49
  -4  -8  -1  162.73   20.65
   4   8   1  192.73   18.15
  -4  -8  -2  120.83   20.15
  -4  -8  -3   92.88   21.43
  -4  -8  -3   62.81   10.78
  -4  -8  -4   71.40   22.61
  -4  -8  -4   29.96    7.86
  -4  -8  -5  166.56   29.21
  -4  -8  -5  132.23   14.58
  -4  -8  -6   39.07    9.08
  -4  -8  -6   41.76   13.51
  -4  -8  -7   -4.94    8.72
  -4  -8  -8   89.38   14.01
  -4  -8  -9  183.48    9.02
   4   8   9  179.57   10.15
  -4  -8  -9  197.11   12.82
   4   8  10  124.43    9.19
  -4  -8 -10   90.61    8.81
   4   8  11   24.80    4.92
  -4  -8 -11   16.72    4.43
  -4  -8 -12    8.73    3.36
   4   8  12    9.46    3.36
  -4  -8 -12    3.25    2.91
  -4  -8 -13   12.95    3.30
  -4  -8 -13   13.97    3.42
  -4  -8 -13   17.92    4.00
  -4  -8 -14   18.03    3.02
  -4  -8 -14   22.71    3.56
  -4  -8 -14   16.69    3.52
  -4  -8 -15    0.11    1.65
  -4  -8 -15   -0.21    1.98
  -4  -8 -16    2.16    1.65
   4   9  -8   11.32    1.61
  -4  -9   7    3.44    1.57
  -4  -9   7    4.11    2.09
  -4  -9   6    3.41    2.17
  -4  -9   6    5.35    2.62
  -4  -9   5    3.30    2.50
  -4  -9   5    2.22    2.91
  -4  -9   4   29.15    4.43
  -4  -9   4   40.28    5.41
  -4  -9   3   25.77    5.05
  -4  -9   2   17.14    4.63
  -4  -9   1   27.06    5.40
  -4  -9   0   43.07   10.56
  -4  -9   0   51.09    6.18
  -4  -9  -1   79.93   14.97
  -4  -9  -1  113.41    8.02
   4   9   2   49.90    5.52
  -4  -9  -2   50.31    5.62
  -4  -9  -3   12.79   10.44
  -4  -9  -4    0.47   12.96
  -4  -9  -5   27.85   13.95
  -4  -9  -6   -9.46   13.86
  -4  -9  -7    2.65    3.34
  -4  -9  -7    2.69    9.45
   4   9   7    3.26    2.53
  -4  -9  -8    7.80    3.02
  -4  -9  -8   12.41    7.29
   4   9   8   12.80    3.36
  -4  -9  -9    2.46    2.69
   4   9   9    5.04    2.93
  -4  -9  -9   11.74    5.49
   4   9  10    0.80    2.43
  -4  -9 -10    0.13    3.61
  -4  -9 -11   13.59    4.29
  -4  -9 -12   11.44    3.50
  -4  -9 -13   54.16    5.33
  -4  -9 -13   41.40    5.13
  -4  -9 -14    6.73    2.30
  -4  -9 -14    7.38    2.65
  -4  -9 -16   -0.86    1.47
   4  10  -7   10.40    1.61
  -4 -10   5    0.74    1.65
  -4 -10   5   -0.29    2.30
  -4 -10   4   -2.16    2.97
  -4 -10   3   74.58    6.53
  -4 -10   2   49.23    6.20
  -4 -10   1   57.08    6.48
  -4 -10   0    5.43    4.01
  -4 -10  -1    6.75    7.27
  -4 -10  -1   -2.16    3.26
  -4 -10  -1    5.54    4.09
   4  10   2    0.25    2.70
  -4 -10  -2    4.46    3.42
  -4 -10  -2    0.81    3.80
  -4 -10  -3   -4.03   10.67
   4  10   3    2.68    2.71
  -4 -10  -3    9.15    4.24
  -4 -10  -3    0.82    3.45
   4  10   4    0.20    2.58
  -4 -10  -4    3.06    3.61
  -4 -10  -5   56.42    6.10
   4  10   5   56.13    6.25
  -4 -10  -6   79.44    7.21
   4  10   6   76.49    6.71
  -4 -10  -6   94.28   22.67
  -4 -10  -7   -0.33    3.38
   4  10   7    0.70    2.44
  -4 -10  -7    3.83    9.36
  -4 -10  -8    1.21    2.58
   4  10   8    2.65    2.53
  -4 -10  -9   21.23    3.75
   4  10   9   30.85    4.62
  -4 -10  -9   25.46    5.80
  -4 -10 -10   27.27    4.82
  -4 -10 -10   42.50    6.77
  -4 -10 -11    4.99    3.58
  -4 -10 -12   -1.35    2.90
  -4 -10 -13   15.95    3.32
  -4 -10 -13   20.84    3.76
  -4 -10 -14   34.25    3.68
  -4 -10 -14   27.84    3.68
  -4 -10 -15    5.24    1.61
  -4 -10 -16    1.56    1.26
   4  11  -6   16.26    1.86
   4  11  -5    4.10    1.71
   4  11  -4    0.85    1.82
  -4 -11   4    2.94    2.21
  -4 -11   3    1.92    2.65
  -4 -11   2   69.84    6.05
  -4 -11   1   14.15    3.78
   4  11   0    2.31    2.53
  -4 -11   0    2.88    2.84
  -4 -11   0    3.64    3.40
   4  11   1   40.43    5.29
  -4 -11  -1   34.11    4.70
  -4 -11  -1   39.00    5.37
  -4 -11  -2  152.40    8.90
   4  11   2  178.91   10.23
  -4 -11  -2  172.79    9.56
   4  11   3   59.28    6.13
  -4 -11  -3   48.96    5.63
   4  11   4    2.09    2.89
  -4 -11  -5   18.90    4.56
   4  11   5   22.40    4.29
  -4 -11  -6   80.31    7.78
   4  11   6   66.16    6.38
  -4 -11  -7    0.57    3.32
   4  11   7    4.10    2.49
   4  11   8    0.84    2.24
  -4 -11  -9    6.32    3.63
  -4 -11 -10   29.36    4.93
  -4 -11 -10   45.38    6.18
  -4 -11 -11    5.41    2.77
  -4 -11 -11    7.50    3.46
  -4 -11 -12    2.21    2.67
  -4 -11 -12   -2.10    2.59
  -4 -11 -13   22.67    3.49
  -4 -11 -13   20.57    3.49
  -4 -11 -14   11.20    2.28
  -4 -11 -15   -0.86    1.57
  -4 -11 -15    1.79    1.25
   4  12  -4    3.11    1.50
   4  12  -3   22.32    3.16
   4  12  -2    4.21    2.34
  -4 -12   2    4.43    2.48
   4  12  -1   10.40    3.21
  -4 -12   1    7.21    2.94
   4  12   0    1.41    2.40
  -4 -12   0   -1.47    3.03
   4  12   1   90.16    7.45
  -4 -12  -1   83.27    6.55
   4  12   2    9.41    3.32
  -4 -12  -3  104.56    8.07
   4  12   3  131.93    9.03
  -4 -12  -4   17.64    4.18
   4  12   4   27.86    4.76
  -4 -12  -5    9.25    3.70
   4  12   5    9.22    3.23
  -4 -12  -6   24.51    5.06
   4  12   6   28.17    4.46
  -4 -12  -7   40.66    5.81
   4  12   7   44.83    5.15
  -4 -12  -8    0.81    3.63
  -4 -12  -9   19.72    4.67
  -4 -12 -10   23.50    5.00
  -4 -12 -10    8.54    3.38
  -4 -12 -11   61.06    6.44
  -4 -12 -11   48.42    4.99
  -4 -12 -12    4.65    2.72
  -4 -12 -13   -1.24    1.95
  -4 -12 -14    5.94    1.79
  -4 -12 -15   10.28    1.59
  -4 -13   3   -3.40    1.65
   4  13  -3   -0.14    1.06
   4  13  -2   24.92    3.00
   4  13  -1    2.85    1.91
   4  13   0    0.75    2.03
   4  13   1   24.02    3.95
  -4 -13  -2   72.89    6.50
   4  13   2   73.57    6.36
  -4 -13  -3   15.70    4.00
   4  13   3   14.23    3.37
  -4 -13  -4   26.89    4.82
   4  13   4   37.31    4.83
  -4 -13  -5   -6.06    4.00
   4  13   5   -0.83    2.18
  -4 -13  -6   60.41    6.49
   4  13   6   60.16    5.59
  -4 -13  -7   35.20    5.44
  -4 -13  -7   68.10    8.71
  -4 -13  -8   58.29    5.59
  -4 -13  -8   69.69    7.51
  -4 -13  -9    6.55    2.90
  -4 -13  -9    2.70    3.17
  -4 -13 -10   15.86    3.65
  -4 -13 -10   11.04    3.41
  -4 -13 -11   26.52    4.02
  -4 -13 -11   18.78    3.16
  -4 -13 -12   13.19    2.78
  -4 -13 -13    2.66    1.87
  -4 -13 -14    1.48    1.26
  -4 -14   1   28.63    2.70
   4  14  -1   32.91    2.63
  -4 -14   0   -0.01    1.84
   4  14   0    2.33    1.63
  -4 -14  -1    5.29    2.47
   4  14   1    4.48    1.96
  -4 -14  -2    3.22    2.69
   4  14   2    2.82    1.90
  -4 -14  -3  124.04    7.39
   4  14   3  127.66    7.00
  -4 -14  -4   25.06    4.18
   4  14   4   26.28    3.55
  -4 -14  -4   27.57    4.54
  -4 -14  -5   -5.82    3.51
   4  14   5    0.88    1.77
  -4 -14  -5    3.13    3.32
  -4 -14  -6    4.54    3.13
  -4 -14  -6   12.40    4.34
  -4 -14  -7   64.58    7.03
  -4 -14  -8    1.99    3.30
  -4 -14  -9   -1.65    2.78
  -4 -14 -10    4.60    2.01
  -4 -14 -10   -1.65    2.33
  -4 -14 -11   31.62    3.40
  -4 -14 -11   31.82    3.39
  -4 -14 -12   17.14    2.45
  -4 -14 -13    4.70    1.42
  -4 -15  -1    0.07    1.25
  -4 -15  -2    1.89    1.76
  -4 -15  -3    0.33    1.85
  -4 -15  -4   28.70    3.57
  -4 -15  -5    2.72    2.44
  -4 -15  -5   -0.47    1.99
  -4 -15  -6   -0.14    2.23
  -4 -15  -7   11.12    3.07
  -4 -15  -8   32.07    3.97
  -4 -15  -9   -1.20    2.13
  -4 -15 -10    0.67    1.67
  -4 -15 -11    0.47    1.35
  -4 -16  -6    2.30    1.35
  -4 -16  -7    5.24    1.61
  -4 -16  -8    2.34    1.49
   5 -15  -5   41.68    3.79
   5 -15  -4   -4.04    2.45
   5 -15  -3   10.14    2.84
   5 -15  -2    4.22    2.26
   5 -15  -1   25.92    3.14
   5 -14  -9    1.09    2.13
   5 -14  -8   66.35    6.34
   5 -14  -7   -4.85    4.00
   5 -14  -6    1.09    2.49
   5 -14  -5    3.44    2.88
   5 -14  -5   -1.60    3.19
   5 -14  -4  133.24    7.72
   5 -14  -4  136.75    7.96
   5 -14  -3    1.32    3.00
   5 -14  -3    0.49    2.45
   5 -14  -2    3.11    3.39
   5 -14  -2    9.64    2.89
   5 -14  -1    3.94    3.55
   5 -14  -1    4.71    2.38
   5 -14   0   96.51    5.47
   5 -14   0  117.99    8.29
   5 -14   1    0.76    2.54
   5 -14   1    3.10    1.70
   5 -14   2   15.37    2.81
   5 -14   3    1.17    1.38
   5 -13 -10    3.19    1.95
   5 -13  -9   20.53    3.73
   5 -13  -8   -4.11    3.54
   5 -13  -7   30.13    4.38
   5 -13  -7   25.07    5.17
   5 -13  -6   -5.50    3.44
   5 -13  -5   73.46    6.74
   5 -13  -5   62.59    5.93
   5 -13  -4    3.38    3.39
   5 -13  -4    5.49    3.52
   5 -13  -4   -3.96    3.54
   5 -13  -3  177.02    9.79
   5 -13  -3  172.51   10.15
   5 -13  -2    1.96    3.60
   5 -13  -2   -0.99    3.09
   5 -13  -1    6.06    4.22
   5 -13  -1    4.20    2.69
   5 -13   0   -1.29    4.48
   5 -13   0   -7.06    3.11
   5 -13   1  137.68    8.32
   5 -13   1  143.71    7.77
   5 -13   1  129.34   10.63
   5 -13   2    3.20    3.59
   5 -13   2    5.25    2.35
   5 -13   2    1.29    2.60
   5 -13   3    2.44    1.75
   5 -13   3    2.55    2.11
   5 -13   4   -3.17    1.46
   5 -13   4    0.97    1.65
   5 -12 -11    6.00    1.97
   5 -12 -10   -0.55    2.21
   5 -12 -10   10.88    2.78
   5 -12  -9    2.25    2.92
   5 -12  -8    3.64    2.31
   5 -12  -8   20.42    4.49
   5 -12  -7    0.13    3.07
   5 -12  -7   -5.31    4.48
   5 -12  -6   51.45    6.34
   5 -12  -6   50.59    6.74
   5 -12  -6   51.35    5.76
   5 -12  -5    2.10    3.04
   5 -12  -5    0.39    3.07
   5 -12  -4   81.47    7.59
   5 -12  -4   85.32    8.43
   5 -12  -4   66.84    6.68
   5 -12  -3    5.52    3.77
   5 -12  -3   -2.61    3.38
   5 -12  -3    8.89    3.80
   5 -12  -2   23.85    4.44
   5 -12  -2   36.85    4.93
   5 -12  -2   33.33    5.62
   5 -12  -1   -3.85    4.34
   5 -12  -1    3.36    3.26
   5 -12  -1    7.61    3.50
   5 -12   0   27.75    4.62
   5 -12   0   35.54    5.03
   5 -12   1   -0.32    2.62
   5 -12   1   -1.85    3.17
   5 -12   2  121.60    8.19
   5 -12   2  104.69    7.46
   5 -12   3   -2.85    2.49
   5 -12   3    4.57    3.21
   5 -12   4    1.88    1.80
   5 -12   4    6.04    2.61
   5 -12   5    4.38    1.72
   5 -12   5    8.61    2.29
   5 -12   6    7.50    1.89
   5 -11 -12    9.14    1.95
   5 -11 -11   16.00    3.19
   5 -11 -10   -2.00    2.84
   5 -11  -9   29.35    5.21
   5 -11  -9   10.37    3.63
   5 -11  -8    9.84    3.48
   5 -11  -7   66.57    5.94
   5 -11  -7   72.32    7.82
   5 -11  -7   48.05    6.04
   5 -11  -7   42.49    6.23
   5 -11  -6   13.90    3.20
   5 -11  -6   10.21    4.14
   5 -11  -6   11.13    3.99
   5 -11  -6    6.08    3.95
   5 -11  -6    8.94    4.56
   5 -11  -5    1.34    2.42
   5 -11  -5    5.19    3.48
   5 -11  -5   11.65    4.17
   5 -11  -5   13.19    4.02
   5 -11  -5    8.75    4.15
   5 -11  -4   11.44    2.94
   5 -11  -4   15.98    4.25
   5 -11  -4   17.05    4.60
   5 -11  -4   22.69    5.20
   5 -11  -3  360.49   15.09
   5 -11  -3  339.47   14.53
   5 -11  -3  322.77   14.00
   5 -11  -2    7.08    3.32
   5 -11  -2   13.64    4.18
   5 -11  -2    8.01    3.50
   5 -11  -1   -4.19    4.49
   5 -11  -1    0.32    3.08
   5 -11  -1    0.41    2.57
   5 -11  -1    2.26    2.92
   5 -11   0    5.14    2.87
   5 -11   0   10.20    3.37
   5 -11   1  145.73    9.13
   5 -11   1  148.45    9.80
   5 -11   2    3.65    3.11
   5 -11   2    6.13    3.33
   5 -11   3    4.14    2.78
   5 -11   3   -2.50    3.50
   5 -11   4   -1.43    2.49
   5 -11   4   -4.06    3.26
   5 -11   5   38.07    4.44
   5 -11   5   40.63    4.35
   5 -11   6    0.75    1.61
   5 -11   6   -0.25    2.07
   5 -11   7    2.04    1.43
   5 -11   7    2.57    1.76
   5 -11   8    2.66    1.36
   5 -10 -12    5.22    1.95
   5 -10 -11   -5.78    3.10
   5 -10 -10   23.42    4.43
   5 -10 -10   81.35    6.38
   5 -10  -9    2.03    3.34
   5 -10  -8   -3.10    3.38
   5 -10  -8    5.01    3.25
   5 -10  -8   -4.01    4.42
   5 -10  -8    9.19    5.04
   5 -10  -7    1.51    3.79
   5 -10  -7   -2.70    2.89
   5 -10  -7    3.21    3.32
   5 -10  -7   -4.85    3.68
   5 -10  -6   41.32    4.96
   5 -10  -6   45.60    5.98
   5 -10  -6   44.75    6.35
   5 -10  -6   52.55    6.60
   5 -10  -6   47.47    6.63
   5 -10  -6   53.12    6.72
   5 -10  -5    1.38    2.17
   5 -10  -5   -2.55    3.61
   5 -10  -5    1.10    2.77
   5 -10  -5    5.17    3.81
   5 -10  -5    4.08    4.23
   5 -10  -5   -3.38    2.67
   5 -10  -5    4.02    3.58
   5 -10  -4   23.90    3.95
   5 -10  -4   17.85    4.29
   5 -10  -4   24.53    4.50
   5 -10  -4   22.08    5.21
   5 -10  -4   16.81    3.55
   5 -10  -4   30.60    5.17
   5 -10  -4   16.86    4.44
   5 -10  -3    2.56    2.34
   5 -10  -3    7.56    3.64
   5 -10  -3   11.29    3.95
   5 -10  -3   13.32    3.87
   5 -10  -3    9.17    4.71
   5 -10  -3   10.32    3.61
   5 -10  -3    5.69    3.38
   5 -10  -2  112.40    8.87
   5 -10  -2   91.86    6.68
   5 -10  -2  108.78    8.34
   5 -10  -2  124.79    8.21
   5 -10  -2   86.02    7.86
   5 -10  -2   95.75    7.92
   5 -10  -1    8.76    3.38
   5 -10  -1    4.06    3.10
   5 -10  -1    9.91    4.57
   5 -10  -1    4.79    2.94
   5 -10   0   62.82    6.88
   5 -10   0   53.62    5.46
   5 -10   0   57.23    6.31
   5 -10   1   34.15    5.50
   5 -10   1   21.66    4.12
   5 -10   1   24.19    4.73
   5 -10   2   98.54    8.16
   5 -10   3    9.71    3.37
   5 -10   4   30.87    4.90
   5 -10   5    3.42    2.64
   5 -10   6   42.24    4.86
   5 -10   7    1.03    1.94
   5 -10   8    0.18    1.51
   5 -10   9   -0.59    1.41
   5  -9 -13    9.82    1.55
   5  -9 -12    0.97    1.71
   5  -9 -11    8.01    2.98
   5  -9 -10   11.73    3.36
   5  -9 -10   17.02    4.07
   5  -9  -9   78.16    6.10
   5  -9  -9   67.03    7.09
   5  -9  -9   83.44    7.18
   5  -9  -8   -1.75    2.69
   5  -9  -8    0.26    2.77
   5  -9  -8   -3.50    4.09
   5  -9  -7   -1.05    3.86
   5  -9  -7   -7.40    3.69
   5  -9  -7   -0.34    3.05
   5  -9  -7   -2.57    3.51
   5  -9  -6   16.24    5.09
   5  -9  -6   -0.24    3.01
   5  -9  -6   16.93    4.77
   5  -9  -6   10.73    3.69
   5  -9  -6    8.74    3.82
   5  -9  -6   11.66    2.98
   5  -9  -6   13.68    4.75
   5  -9  -5   94.22    7.11
   5  -9  -5  125.09    9.35
   5  -9  -5   92.91    8.20
   5  -9  -5  114.99    8.63
   5  -9  -5  113.04    7.29
   5  -9  -5  114.44    8.94
   5  -9  -5  102.54    9.10
   5  -9  -4    6.07    3.75
   5  -9  -4    2.91    2.76
   5  -9  -4    1.53    5.92
   5  -9  -4    4.98    3.45
   5  -9  -4   -7.07    4.17
   5  -9  -4   -6.76    4.54
   5  -9  -4   -0.37    3.57
   5  -9  -4    0.74    2.62
   5  -9  -3   99.90    6.87
   5  -9  -3  122.30    9.06
   5  -9  -3   99.39    7.46
   5  -9  -3  122.88    8.83
   5  -9  -3  117.21    7.50
   5  -9  -3  102.65    8.40
   5  -9  -3   89.03    8.01
   5  -9  -3  113.76    7.49
   5  -9  -2   -3.39    3.06
   5  -9  -2    2.75    3.43
   5  -9  -2   -5.66    6.49
   5  -9  -2    6.94    3.27
   5  -9  -2    3.90    3.35
   5  -9  -2   15.74    4.88
   5  -9  -2    2.93    3.44
   5  -9  -2    0.20    3.41
   5  -9  -2    9.38    3.41
   5  -9  -1  153.45    9.86
   5  -9  -1  160.76    9.52
   5  -9  -1  151.99    7.87
   5  -9  -1  159.01    9.56
   5  -9  -1  181.78    9.55
   5  -9   0    3.59    3.07
   5  -9   0    3.56    2.72
   5  -9   0    2.00    4.34
   5  -9   1  123.44    8.97
   5  -9   1  111.38    8.06
   5  -9   1  112.84    8.33
   5  -9   1  122.53   16.75
   5  -9   2    2.27    3.42
   5  -9   2    3.03    4.08
   5  -9   2    0.57    2.94
   5  -9   3  391.60   15.42
   5  -9   3  384.14   16.17
   5  -9   4    7.62    3.23
   5  -9   4    7.84    3.63
   5  -9   5   -1.62    2.67
   5  -9   5   -6.56    5.85
   5  -9   5   -0.02    2.80
   5  -9   6   -0.97    3.79
   5  -9   6    1.61    2.25
   5  -9   6    1.25    2.59
   5  -9   7   62.77    5.47
   5  -9   7   64.60    6.39
   5  -9   7   53.29    5.57
   5  -9   8    0.51    1.95
   5  -9   8    0.14    1.74
   5  -9   8   -1.49    2.14
   5  -9   9   24.16    3.08
   5  -9  10    0.46    1.15
   5  -8 -13    3.92    1.35
   5  -8 -12    9.53    2.35
   5  -8 -11   -0.50    2.41
   5  -8 -10   69.69    5.69
   5  -8 -10   53.02    5.99
   5  -8  -9   17.04    3.80
   5  -8  -9   29.52    4.67
   5  -8  -9   23.99    5.10
   5  -8  -8   -2.85    3.03
   5  -8  -8   -0.03    2.64
   5  -8  -8    0.13    2.00
   5  -8  -8   -0.60    3.81
   5  -8  -7   18.34    3.45
   5  -8  -7   19.00    4.48
   5  -8  -7   20.19    3.68
   5  -8  -7   28.33    6.08
   5  -8  -7   16.13    4.74
   5  -8  -6  326.93   28.48
   5  -8  -6  308.42   12.89
   5  -8  -6  322.82   14.46
   5  -8  -6  323.35   11.96
   5  -8  -6  360.38   15.65
   5  -8  -6  353.84   15.73
   5  -8  -5   -1.36    4.03
   5  -8  -5    2.78    5.99
   5  -8  -5    9.76    4.31
   5  -8  -5   11.84    4.40
   5  -8  -5    5.72    3.56
   5  -8  -5    5.85    4.29
   5  -8  -5    7.65    3.28
   5  -8  -4   47.16    4.93
   5  -8  -4   57.69   12.32
   5  -8  -4   38.66    5.38
   5  -8  -4   42.71    6.00
   5  -8  -4   34.37    5.00
   5  -8  -4   46.26    5.09
   5  -8  -4   39.79    5.75
   5  -8  -4   44.48    6.08
   5  -8  -4   41.11    4.72
   5  -8  -3   37.86    9.88
   5  -8  -3   46.34    5.70
   5  -8  -3   39.59    5.71
   5  -8  -3   42.05    5.94
   5  -8  -2  453.25   29.15
   5  -8  -1    6.54    4.95
   5  -8   0  137.61   16.03
   5  -8   1    1.46    2.89
   5  -8   1    9.05    4.16
   5  -8   1   -0.61    4.02
   5  -8   2  364.81   14.23
   5  -8   2  320.15   12.58
   5  -8   2  372.71   14.66
   5  -8   2  350.32   28.18
   5  -8   3    4.01    3.25
   5  -8   3    3.77    3.61
   5  -8   3    0.68    3.29
   5  -8   3   13.04    8.13
   5  -8   4    5.24    4.46
   5  -8   4    5.95    4.21
   5  -8   4    6.43    3.72
   5  -8   4   -0.97    3.84
   5  -8   4    8.42    6.91
   5  -8   5    4.37    3.16
   5  -8   5    2.22    3.79
   5  -8   5   -8.30    5.54
   5  -8   5   -4.18    4.21
   5  -8   6   15.94    3.83
   5  -8   6   13.07    4.67
   5  -8   6   19.89    4.74
   5  -8   7    1.71    2.97
   5  -8   7   10.44    4.08
   5  -8   7    0.50    2.31
   5  -8   7    4.89    3.22
   5  -8   8   18.21    3.84
   5  -8   8   13.55    3.70
   5  -8   8   15.35    3.30
   5  -8   8   16.04    3.74
   5  -8   9   -0.83    2.18
   5  -8   9    0.16    1.82
   5  -8   9    0.71    1.74
   5  -8   9    1.36    2.25
   5  -8  10   21.09    2.99
   5  -8  11   -0.25    1.10
   5  -7 -13   10.47    1.70
   5  -7 -12    1.30    1.67
   5  -7 -12    5.93    2.18
   5  -7 -11    1.12    2.36
   5  -7 -11    3.32    2.99
   5  -7 -10   14.85    3.41
   5  -7 -10   13.65    3.64
   5  -7  -9  102.54    7.05
   5  -7  -9  125.84    7.72
   5  -7  -9  141.57    8.92
   5  -7  -9  138.24    9.57
   5  -7  -9  103.94    7.22
   5  -7  -8   63.89    5.51
   5  -7  -8   69.15    6.02
   5  -7  -8   87.15    7.18
   5  -7  -8   84.00    8.12
   5  -7  -7    0.77    2.85
   5  -7  -7    1.48    5.39
   5  -7  -7    0.76    3.01
   5  -7  -7  -10.05    4.60
   5  -7  -7   -1.23    4.77
   5  -7  -6   41.16    4.81
   5  -7  -6   34.71   10.08
   5  -7  -6   47.14    6.68
   5  -7  -6   42.05    5.44
   5  -7  -6   39.56    4.72
   5  -7  -6   35.38    6.07
   5  -7  -6   48.50    6.56
   5  -7  -5  402.57   29.38
   5  -7  -5  392.76   15.24
   5  -7  -5  380.14   13.96
   5  -7  -5  409.51   16.00
   5  -7  -5  412.75   15.55
   5  -7  -4    4.32    5.23
   5  -7  -3   -0.25    4.71
   5  -7  -2   79.17   11.92
   5  -7  -2   92.64   13.45
   5  -7  -1  536.77   28.61
   5  -7   0   40.32    8.70
   5  -7   1   35.92    8.64
   5  -7   2   35.32    9.42
   5  -7   3  807.60   44.84
   5  -7   4   78.64    7.18
   5  -7   4  122.02   10.68
   5  -7   4   93.18    9.13
   5  -7   4   71.04    7.58
   5  -7   4  103.35   19.48
   5  -7   5  134.22    9.50
   5  -7   5   91.26   10.33
   5  -7   5  149.13   12.63
   5  -7   5  129.96   24.65
   5  -7   6    3.34    4.42
   5  -7   6   -3.06    3.22
   5  -7   6   -9.53    5.56
   5  -7   7  123.40    8.78
   5  -7   7  125.04   10.94
   5  -7   7  145.68   11.68
   5  -7   8    4.03    3.52
   5  -7   8   -1.67    2.93
   5  -7   8    0.46    2.44
   5  -7   9   16.79    3.48
   5  -7   9   13.28    3.39
   5  -7   9   18.85    4.01
   5  -7  10   -1.31    2.25
   5  -7  10    0.81    1.77
   5  -7  10   -1.18    1.83
   5  -7  10    5.05    2.68
   5  -7  11    9.17    2.36
   5  -7  11   14.48    2.75
   5  -7  12    0.01    1.04
   5  -6 -13    5.63    1.69
   5  -6 -13    5.22    1.36
   5  -6 -12   17.91    2.74
   5  -6 -12   21.09    2.96
   5  -6 -11    2.60    2.44
   5  -6 -11    3.38    3.19
   5  -6 -10   49.16    5.06
   5  -6 -10   63.76    5.99
   5  -6  -9   36.80    4.41
   5  -6  -9   40.22    5.12
   5  -6  -8    0.28    3.13
   5  -6  -8   -0.92    2.95
   5  -6  -8    3.14    3.23
   5  -6  -8    7.96    4.49
   5  -6  -7   79.29    6.00
   5  -6  -7   95.97    7.05
   5  -6  -7   80.46   15.41
   5  -6  -7  104.41    7.55
   5  -6  -7  100.41    8.92
   5  -6  -6    3.98    4.24
   5  -6  -6   13.06    6.89
   5  -6  -6   13.86    3.64
   5  -6  -6   16.68    5.21
   5  -6  -6    1.93    4.02
   5  -6  -5   47.73   10.34
   5  -6  -4  194.19   18.96
   5  -6  -3    8.18    5.22
   5  -6  -2  930.10   37.39
   5  -6  -2  964.94   39.14
   5  -6  -1   48.78    9.11
   5  -6  -1   62.77   10.33
   5  -6   0 2016.50   53.39
   5  -6   1    6.09    5.12
   5  -6   2   65.25   10.76
   5  -6   3   29.96    9.19
   5  -6   4  789.89   50.50
   5  -6   5    7.69    9.88
   5  -6   6   -9.10    5.90
   5  -6   6   -5.51    4.60
   5  -6   6  -20.05   17.14
   5  -6   7   10.49    5.33
   5  -6   7   -4.33    4.93
   5  -6   8  185.95   11.69
   5  -6   8  153.74   11.32
   5  -6   9   -3.07    3.34
   5  -6   9    1.22    2.73
   5  -6  10   -0.11    2.31
   5  -6  10    1.94    2.67
   5  -6  10    2.42    2.29
   5  -6  11    2.59    2.38
   5  -6  11   -1.83    1.89
   5  -6  12   20.40    2.83
   5  -6  12   21.63    3.04
   5  -5 -13    8.80    1.96
   5  -5 -12   17.56    2.65
   5  -5 -12   23.25    3.16
   5  -5 -11    4.00    2.62
   5  -5 -10    0.80    2.69
   5  -5 -10    1.52    3.40
   5  -5  -9  157.66    8.44
   5  -5  -9  179.33    9.71
   5  -5  -8   26.71    4.53
   5  -5  -8   28.77    5.29
   5  -5  -7  204.67    9.69
   5  -5  -7  183.68   22.33
   5  -5  -7  158.46    8.99
   5  -5  -7  176.77   10.81
   5  -5  -6    3.02    4.79
   5  -5  -5  238.17   21.88
   5  -5  -4   44.28    9.13
   5  -5  -3  235.20   19.21
   5  -5  -2  118.73   13.17
   5  -5  -2  124.40   13.75
   5  -5  -1  229.60   17.17
   5  -5  -1  240.24   18.10
   5  -5   0   86.19   10.82
   5  -5   0   84.52   11.12
   5  -5   1  806.73   32.09
   5  -5   2    1.24    3.80
   5  -5   3  307.06   23.79
   5  -5   4   70.08   15.29
   5  -5   5  251.25   35.18
   5  -5   6  -22.80   14.34
   5  -5   7   54.53   20.80
   5  -5   7   58.39    7.79
   5  -5   7   51.95    8.51
   5  -5   7   32.86    4.68
   5  -5   8   14.17    5.17
   5  -5   9   93.06    8.00
   5  -5   9   87.22    8.26
   5  -5  10    4.32    2.70
   5  -5  10    1.90    2.96
   5  -5  11   11.93    3.43
   5  -5  12    5.69    2.02
   5  -5  12    9.51    2.73
   5  -5  13    8.08    1.97
   5  -4 -13   14.25    2.23
   5  -4 -12   84.02    5.35
   5  -4 -11   25.53    3.93
   5  -4 -10    3.22    2.86
   5  -4 -10    1.55    3.27
   5  -4  -9    6.31    3.57
   5  -4  -8   78.01   15.36
   5  -4  -8  103.68    7.45
   5  -4  -7   12.77    3.70
   5  -4  -7    8.88    6.79
   5  -4  -6  163.89   18.96
   5  -4  -5    6.61    5.17
   5  -4  -4  215.12   18.77
   5  -4  -3   26.07    6.79
   5  -4  -2   14.20    5.22
   5  -4  -2    9.77    4.72
   5  -4  -1   31.74    6.97
   5  -4  -1   38.46    7.80
   5  -4   0    2.11    3.40
   5  -4   0    2.00    3.69
   5  -4   1  306.01   18.89
   5  -4   2    3.63    3.72
   5  -4   3   35.43    8.12
   5  -4   4  217.91   22.49
   5  -4   5   29.52   11.09
   5  -4   7   34.18   18.11
   5  -4   8  102.14   25.09
   5  -4   8   73.43    8.70
   5  -4   8  104.90    8.88
   5  -4   9    7.04    3.82
   5  -4   9    6.05    3.40
   5  -4  10   12.01    4.01
   5  -4  10    6.69    2.89
   5  -4  11    2.69    2.39
   5  -4  11    5.21    3.21
   5  -4  11   -0.81    2.04
   5  -4  12   39.48    4.90
   5  -4  13   -2.85    2.32
   5  -4  13   -0.26    1.45
   5  -3 -13    9.01    1.98
  -5   3  13    6.98    2.71
   5  -3 -12    8.06    2.55
   5  -3 -11   46.35    4.81
   5  -3 -10   -0.07    2.75
   5  -3  -9   14.94    4.16
   5  -3  -8   36.10   10.68
   5  -3  -8   41.81    5.47
   5  -3  -7  213.49   22.81
   5  -3  -7  234.06   10.05
   5  -3  -6   46.11   10.41
   5  -3  -5   22.49    7.62
   5  -3  -4   37.34    8.15
   5  -3  -3  411.61   17.84
   5  -3  -3  406.94   23.27
   5  -3  -2    1.83    3.20
   5  -3  -2    0.08    2.16
   5  -3  -1    8.33    4.02
   5  -3  -1    8.53    3.59
   5  -3  -1   11.58    4.40
   5  -3   0  455.08   21.70
  -5   3   0  433.55   15.84
   5  -3   0  428.35   21.27
  -5   3  -1 2006.93   36.84
   5  -3   1 2082.49   45.89
  -5   3  -2    8.29    3.44
   5  -3   2    4.76    3.12
   5  -3   3   97.59   11.62
  -5   3  -3   80.51    9.56
  -5   3  -4  149.01   14.05
   5  -3   4  183.72   18.41
   5  -3   5 1205.09   59.53
  -5   3  -5 1074.95   40.97
  -5   3  -6   16.61    7.64
   5  -3   6    1.10    7.34
   5  -3   7   14.17   15.19
  -5   3  -7    0.10    5.16
  -5   3  -8   27.67    8.86
  -5   3  -9  142.95   18.27
   5  -3   9  156.26   11.20
   5  -3  10    2.47    3.10
   5  -3  11    2.63    3.03
   5  -3  11    9.69    3.28
   5  -3  12   15.82    4.00
   5  -3  12    3.85    2.33
   5  -3  13   48.98    5.08
   5  -3  14   -2.40    1.85
   5  -2 -13    1.68    1.39
  -5   2  13    1.86    2.30
   5  -2 -12    7.75    2.35
   5  -2 -11   72.50    5.49
   5  -2 -10   10.24    3.36
   5  -2  -9   -0.26    2.76
   5  -2  -8   26.32    9.00
   5  -2  -8   51.51    5.93
   5  -2  -7   53.57   11.73
   5  -2  -7   76.53    6.29
   5  -2  -6   32.36    8.93
   5  -2  -5   14.74    6.24
   5  -2  -5   10.74    4.79
   5  -2  -4  233.59   15.61
   5  -2  -4  229.48   18.10
   5  -2  -3  111.42    9.88
   5  -2  -3  111.93   11.69
   5  -2  -2  449.42   18.63
   5  -2  -2  445.04   21.24
   5  -2  -1   32.67    6.44
   5  -2  -1   29.58    5.78
   5  -2  -1   32.67    5.80
   5  -2   0    7.36    3.83
   5  -2   0    7.01    3.89
  -5   2   0    4.19    3.47
   5  -2   0   10.37    4.51
   5  -2   1  212.66   13.73
  -5   2  -1  214.64   12.55
  -5   2  -2  676.83   24.48
   5  -2   2  645.51   24.96
  -5   2  -3    1.36    3.29
   5  -2   3    1.61    3.43
   5  -2   4  429.43   25.36
  -5   2  -4  404.82   22.72
  -5   2  -5  308.63   21.97
   5  -2   5  353.81   28.30
  -5   2  -6  418.63   27.88
  -5   2  -7   14.03    8.09
  -5   2  -8    9.92    6.85
  -5   2  -9   39.09   10.36
   5  -2   9   51.91    7.43
  -5   2 -10   50.64   12.55
   5  -2  10   52.86    6.88
   5  -2  11    1.59    3.20
   5  -2  12   54.66    6.37
   5  -2  13    3.90    2.84
   5  -2  13    6.21    2.65
   5  -2  14   13.82    2.94
   5  -2  14   14.61    2.30
  -5   1  13    1.33    1.97
   5  -1 -12    2.66    1.86
  -5   1  12    2.08    2.78
   5  -1 -11   42.95    4.19
   5  -1 -10   13.17    3.27
   5  -1  -9    1.26    2.59
   5  -1  -8   25.62    4.21
   5  -1  -7  192.22    9.26
   5  -1  -7  202.66   19.60
   5  -1  -7  165.68   19.04
   5  -1  -6  130.49   15.86
   5  -1  -6  158.02   16.47
   5  -1  -6  130.73   16.15
   5  -1  -5   51.20    9.39
   5  -1  -5   63.27   10.04
   5  -1  -5   53.97    9.86
   5  -1  -4   44.82    8.00
   5  -1  -4   43.54    8.24
   5  -1  -3  438.53   20.97
   5  -1  -3  419.85   21.55
   5  -1  -2  397.12   18.46
   5  -1  -2  381.02   18.77
   5  -1  -1   16.17    3.87
   5  -1  -1   19.71    4.45
   5  -1   0  129.47   10.19
   5  -1   0  127.75    9.89
   5  -1   0  124.73   10.05
   5  -1   1  288.95   15.35
   5  -1   1  302.67   15.29
  -5   1  -1  306.15   15.67
   5  -1   1  291.04   15.38
  -5   1  -2  592.44   22.54
   5  -1   2  585.53   22.00
   5  -1   3  315.61   17.54
  -5   1  -3  324.24   18.55
  -5   1  -4   32.77    7.18
   5  -1   4   28.23    6.61
  -5   1  -5  657.04   31.05
  -5   1  -6  146.36   16.53
  -5   1  -7  189.21   20.09
  -5   1  -8    9.71    8.10
  -5   1  -9  115.64   16.47
   5  -1  10   22.53    5.03
  -5   1 -10   16.11    4.23
   5  -1  11  189.28   11.56
  -5   1 -11  221.16   10.83
   5  -1  12    4.75    3.57
  -5   1 -12    2.69    2.64
   5  -1  13   -0.32    2.85
  -5   1 -13    2.94    2.25
   5  -1  14   -0.33    2.60
   5  -1  14    2.39    2.09
   5  -1  15    3.27    1.33
  -5   0  13    1.56    1.71
   5   0 -12    0.29    1.40
  -5   0  12   -1.25    2.40
   5   0 -11   10.28    2.52
  -5   0  11    5.32    3.34
   5   0 -10   18.15    3.46
   5   0  -9    1.55    2.48
   5   0  -8   22.62    3.95
   5   0  -7   58.70    5.27
   5   0  -7   50.21   11.33
   5   0  -7   56.28   11.58
   5   0  -6  232.48   21.54
   5   0  -6  264.52   21.70
   5   0  -6  212.97   19.90
   5   0  -5   15.61    6.03
   5   0  -5   17.53    6.43
   5   0  -5   15.15    6.50
   5   0  -4    4.73    3.29
   5   0  -4    9.29    4.84
   5   0  -3  112.14   11.97
  -5   0   3   98.67    9.06
   5   0  -3  100.56   10.36
   5   0  -2 1537.85   38.76
   5   0  -2 1385.39   33.72
   5   0  -1   43.67    6.62
   5   0  -1   41.94    5.76
   5   0   0  492.00   19.76
   5   0   0  521.41   18.76
   5   0   0  502.97   18.79
   5   0   1 1005.54   28.22
   5   0   1 1079.33   26.06
   5   0   2 5921.67   70.53
   5   0   2 6038.30   63.23
   5   0   3  512.66   20.38
  -5   0  -3  506.42   22.67
   5   0   4  171.17   13.53
  -5   0  -4  190.08   15.46
  -5   0  -5  385.20   23.90
  -5   0  -6 1110.10   43.07
  -5   0  -7  102.22   15.10
  -5   0  -8  106.55   16.78
  -5   0  -9   23.57   11.16
   5   0  10   99.00    8.57
  -5   0 -10  115.44    8.96
  -5   0 -10  115.90   17.34
   5   0  11   38.68    6.11
  -5   0 -11   30.95    5.45
   5   0  12   -1.67    3.51
  -5   0 -12    3.97    3.03
   5   0  13    3.03    3.41
  -5   0 -13    6.06    2.89
   5   0  14   12.70    3.54
  -5   0 -14   16.16    2.97
   5   0  15   -0.19    2.08
   5   0  15    2.09    1.74
  -5  -1  12   -1.88    2.31
   5   1 -11    1.77    1.71
  -5  -1  11    1.00    3.00
   5   1 -10   19.40    3.14
  -5  -1  10   18.42    4.17
   5   1  -9    4.06    2.60
   5   1  -8    9.31    3.01
   5   1  -7  139.54    7.59
   5   1  -7  127.57   17.66
   5   1  -6  150.04   18.01
   5   1  -5   67.89   12.19
  -5  -1   5   62.98   10.26
   5   1  -4   28.64    7.68
   5   1  -4   24.78    5.87
  -5  -1   4   27.74    7.02
   5   1  -3   56.76    9.61
  -5  -1   3   49.09    7.54
   5   1  -3   46.41    7.08
   5   1  -2   63.27    9.14
   5   1  -2   50.42    6.31
   5   1  -1    3.57    3.01
   5   1  -1    3.56    2.29
   5   1   0    5.11    3.01
   5   1   0    5.99    2.82
   5   1   1   26.17    5.05
   5   1   1   22.81    3.72
   5   1   2  330.51   17.15
   5   1   2  355.11   13.38
   5   1   3  535.31   22.12
  -5  -1  -3  541.54   23.62
   5   1   3  540.48   18.43
  -5  -1  -4   74.38    9.89
   5   1   4   68.03    8.01
  -5  -1  -5  267.59   20.14
  -5  -1  -6  856.46   38.12
  -5  -1  -7  237.93   21.96
  -5  -1  -8  118.28   17.46
  -5  -1  -9    0.67    7.26
  -5  -1 -10   56.22    6.92
  -5  -1 -10   67.20   17.04
   5   1  11  156.61   10.75
  -5  -1 -11  192.71   11.71
  -5  -1 -11  214.65   24.06
   5   1  12    0.03    3.54
  -5  -1 -12    0.12    3.10
   5   1  13   -1.16    3.41
  -5  -1 -13    4.83    3.08
   5   1  14   12.43    3.83
  -5  -1 -14    5.04    2.77
   5   1  15   24.39    3.71
  -5  -1 -15   30.53    3.40
   5   1  16   -0.14    1.19
  -5  -2  12    0.50    1.82
  -5  -2  11    5.89    2.81
   5   2 -10   26.18    3.02
  -5  -2  10   22.37    4.27
   5   2  -9   84.88    5.56
  -5  -2   9   94.14    7.70
   5   2  -8   50.74    4.71
   5   2  -7    0.60    2.54
   5   2  -7   -4.46    4.54
   5   2  -6    4.80    2.82
   5   2  -6    2.76    5.20
   5   2  -5  127.71   16.86
  -5  -2   5  105.20   14.19
   5   2  -4   99.62   14.14
  -5  -2   4   82.90   11.48
   5   2  -3   -0.32    3.67
  -5  -2   3    0.30    3.85
   5   2  -2  183.59   16.16
   5   2  -1 1080.45   35.04
   5   2   0  466.66   21.35
   5   2   1   33.77    5.88
   5   2   2   -0.01    1.28
   5   2   2    3.72    3.09
   5   2   3  362.50   18.18
   5   2   3  327.57   11.52
  -5  -2  -3  342.47   18.84
   5   2   4  415.94   16.35
   5   2   4  445.49   21.48
  -5  -2  -4  441.17   22.87
  -5  -2  -5    2.11    4.90
  -5  -2  -6 1292.79   47.48
  -5  -2  -7  300.10   24.69
  -5  -2  -8  623.93   37.41
  -5  -2  -9    3.22    7.01
  -5  -2 -10   45.48   14.33
  -5  -2 -10   41.01    6.06
  -5  -2 -11   21.46    5.20
  -5  -2 -11   28.39    5.19
  -5  -2 -12    9.74    4.09
   5   2  13    3.07    3.83
  -5  -2 -13    1.43    3.24
   5   2  14    2.68    3.04
  -5  -2 -14    1.29    2.56
   5   2  15   16.03    3.52
  -5  -2 -15   12.53    2.99
  -5  -2 -16    4.33    1.53
  -5  -3  11    0.15    2.13
  -5  -3  10   17.31    3.83
  -5  -3   9   26.76    4.74
  -5  -3   8   13.04    3.89
  -5  -3   7   16.09    4.36
   5   3  -6   47.20   11.60
  -5  -3   6   50.67   11.57
  -5  -3   6   58.39    6.36
  -5  -3   5   87.88   13.51
  -5  -3   5   72.28    6.74
   5   3  -4  254.98   22.73
  -5  -3   4  209.62   19.41
   5   3  -3   -1.33    4.66
  -5  -3   3    2.89    4.71
   5   3  -2   35.18    7.97
   5   3  -1  481.67   25.00
   5   3   0   30.98    6.42
   5   3   1   29.21    5.89
   5   3   2   99.76    9.69
   5   3   3  125.38   11.14
  -5  -3  -3  122.25   12.31
   5   3   4    1.34    2.82
  -5  -3  -4   -0.55    3.79
  -5  -3  -5   87.71   11.40
  -5  -3  -6   10.41    6.60
  -5  -3  -7    8.42    6.81
  -5  -3  -8   24.75   10.01
  -5  -3  -9   -0.79    6.91
  -5  -3 -10   25.14   12.09
   5   3  10   11.21    3.66
  -5  -3 -10   15.24    4.40
  -5  -3 -11  103.26   20.73
  -5  -3 -11  114.55    9.10
  -5  -3 -11   97.14    8.33
  -5  -3 -12    7.92    3.88
  -5  -3 -12   11.65    3.95
  -5  -3 -13    3.77    3.15
  -5  -3 -13    3.72    2.82
   5   3  14    6.21    3.65
  -5  -3 -14    5.09    2.97
   5   3  15   16.17    3.63
  -5  -3 -15   39.34    4.44
  -5  -3 -16    0.95    1.53
  -5  -4  11    0.55    1.64
  -5  -4  10    2.33    2.43
  -5  -4   9   18.88    3.98
  -5  -4   8   37.24    5.24
  -5  -4   7    5.73    3.70
  -5  -4   6   30.27    5.14
   5   4  -5   39.61   10.23
  -5  -4   5   34.18    9.92
  -5  -4   5   38.30    5.46
   5   4  -4  400.44   29.36
  -5  -4   4  368.55   27.17
   5   4  -3  173.54   18.80
   5   4  -2   24.29    7.47
   5   4  -1   56.21    9.85
   5   4   0   56.69    8.89
   5   4   1   17.04    5.00
   5   4   2   27.56    5.81
   5   4   3  350.67   18.34
   5   4   4  766.78   28.36
  -5  -4  -4  745.44   29.58
  -5  -4  -5   33.89    7.85
  -5  -4  -6    5.67    6.44
  -5  -4  -7  908.03   43.33
  -5  -4  -8  220.74   23.13
  -5  -4  -9   56.67   14.11
  -5  -4 -10   -3.92    8.09
   5   4  10    1.78    2.57
  -5  -4 -10    0.63    3.63
  -5  -4 -10    0.90    3.32
  -5  -4 -11   60.51   15.73
   5   4  11   48.13    6.25
  -5  -4 -11   46.01    6.26
  -5  -4 -11   45.90    6.64
  -5  -4 -12   53.30    6.47
  -5  -4 -12   56.70    6.75
  -5  -4 -13    8.28    3.69
  -5  -4 -13   12.29    3.76
  -5  -4 -14    1.81    2.85
  -5  -4 -14    3.06    2.60
   5   4  15    6.52    3.18
  -5  -4 -15   10.61    3.01
  -5  -4 -16   25.50    3.03
   5   4  17    4.63    1.40
  -5  -5  10   -1.65    2.03
  -5  -5   9    1.71    2.56
  -5  -5   8   38.92    5.14
  -5  -5   7    0.47    3.41
  -5  -5   6   -5.97    3.81
   5   5  -5   37.23   10.79
  -5  -5   5   48.92    6.08
   5   5  -4  182.60   21.01
  -5  -5   4  216.88   10.76
   5   5  -3   16.91    7.31
   5   5  -2    7.85    5.66
   5   5  -1  195.25   18.26
   5   5   0  280.43   20.27
   5   5   1   27.02    6.60
   5   5   2   24.80    5.78
   5   5   3   45.31    7.42
   5   5   4  544.42   24.32
  -5  -5  -4  514.65   25.89
   5   5   5   61.99    9.12
  -5  -5  -5   67.52   10.49
  -5  -5  -6    1.89    5.00
  -5  -5  -7  379.28   28.43
  -5  -5  -8  117.22   17.36
  -5  -5  -9  135.76   19.81
  -5  -5 -10   -2.61    3.54
  -5  -5 -10    7.52    7.68
  -5  -5 -10    1.07    7.51
   5   5  10    1.99    3.00
  -5  -5 -10   -1.05    3.44
  -5  -5 -10    1.52    3.52
  -5  -5 -11   22.06    9.41
  -5  -5 -11   25.82   12.21
   5   5  11   25.86    5.03
  -5  -5 -11   23.17    4.90
  -5  -5 -11   23.89    5.12
  -5  -5 -12   44.94    5.81
  -5  -5 -12   56.11    6.53
  -5  -5 -13   48.05    5.88
  -5  -5 -13   37.12    5.44
  -5  -5 -14    4.33    2.91
  -5  -5 -14    4.00    2.82
  -5  -5 -15   -2.44    2.17
   5   5  15   -2.30    2.87
  -5  -5 -15   -0.59    2.20
  -5  -5 -15    1.17    1.96
  -5  -5 -16    2.99    1.85
  -5  -6  10    0.90    1.37
  -5  -6   9    6.36    2.34
  -5  -6   8   13.22    3.42
  -5  -6   7   -3.68    3.39
  -5  -6   6   23.88    4.71
  -5  -6   5  121.78    8.46
   5   6  -4  149.10   19.47
  -5  -6   4  102.19    7.86
   5   6  -3  108.92   16.20
  -5  -6   3  120.30    8.19
   5   6  -2    4.77    4.78
   5   6  -1  118.40   15.21
   5   6   0  118.68   14.45
   5   6   1  212.53   17.79
   5   6   2    2.17    3.77
   5   6   3  247.14   17.24
   5   6   4 1541.60   43.17
  -5  -6  -4 1338.43   43.39
  -5  -6  -5  576.36   29.44
   5   6   5  610.12   27.74
  -5  -6  -6  151.14   16.48
  -5  -6  -7   17.54    7.90
  -5  -6  -8   92.98   15.73
  -5  -6  -8   60.90   10.70
  -5  -6  -9  311.61   28.01
  -5  -6 -10   45.76    5.56
  -5  -6 -10   47.04   12.80
  -5  -6 -10   45.86    5.82
  -5  -6 -10   36.69    5.77
  -5  -6 -11   -9.18    8.35
   5   6  11   -2.61    3.20
  -5  -6 -11    2.94    3.52
  -5  -6 -11   -1.64    3.48
   5   6  12   36.91    5.82
  -5  -6 -12   24.95    4.64
  -5  -6 -12   30.36    5.17
  -5  -6 -13   48.95    5.64
  -5  -6 -13   54.96    6.54
  -5  -6 -14    6.99    2.83
  -5  -6 -14    3.23    2.69
  -5  -6 -15   -1.39    2.03
  -5  -6 -15    0.08    2.05
  -5  -6 -16    4.89    1.88
  -5  -7   9    0.85    1.44
  -5  -7   8   19.36    3.05
  -5  -7   7    1.91    2.74
  -5  -7   6   -0.56    3.23
  -5  -7   5    3.45    3.41
  -5  -7   4   69.74    6.94
   5   7  -3  102.39   16.18
  -5  -7   3  121.73    8.81
   5   7  -2   -2.30    5.44
  -5  -7   2    6.67    4.28
   5   7  -1   86.05   14.02
  -5  -7   1   78.46    6.74
   5   7   0  165.67   17.79
   5   7   1   48.46    9.72
   5   7   2   91.78   12.05
   5   7   3   10.39    4.80
  -5  -7  -4  176.32   17.12
   5   7   4  208.56   16.72
  -5  -7  -5   69.45   11.53
  -5  -7  -6   47.60   10.22
  -5  -7  -7    1.84    5.85
  -5  -7  -7   10.18    8.54
  -5  -7  -8  117.35   16.69
  -5  -7  -8   95.91   14.00
  -5  -7  -9   49.27    5.43
  -5  -7  -9   48.52   12.59
   5   7   9   61.85    6.03
  -5  -7  -9   48.58    6.47
  -5  -7 -10  148.69    8.98
  -5  -7 -10  140.52   20.11
   5   7  10  154.57    9.59
  -5  -7 -10  163.66   10.43
  -5  -7 -10  144.89   10.04
   5   7  11   16.98    4.30
  -5  -7 -11   19.08    4.49
  -5  -7 -11   21.40    4.81
  -5  -7 -12    2.38    2.62
   5   7  12    2.08    2.82
  -5  -7 -12    3.60    3.18
  -5  -7 -13   17.69    3.59
  -5  -7 -13    9.98    3.67
  -5  -7 -14    8.43    2.71
  -5  -7 -14   11.76    3.33
  -5  -7 -15    0.98    1.89
  -5  -7 -15   -1.09    1.99
  -5  -7 -16   -0.03    1.56
  -5  -7 -16    0.04    1.44
  -5  -8   8    4.03    1.79
  -5  -8   7   16.07    2.57
  -5  -8   7   20.54    3.11
  -5  -8   6    0.75    2.73
  -5  -8   5    3.77    3.28
  -5  -8   4   -1.39    4.02
  -5  -8   3   33.53    5.42
  -5  -8   2    0.03    3.97
   5   8  -1    4.07    4.96
  -5  -8   1    2.26    4.24
   5   8   0    3.35    4.92
  -5  -8   0   13.55    8.34
  -5  -8   0    5.84    4.20
   5   8   1  304.82   24.25
   5   8   2   87.10   12.61
  -5  -8  -3    1.29    5.63
  -5  -8  -4   94.63   13.59
  -5  -8  -5  282.70   22.70
  -5  -8  -6  119.55   21.93
  -5  -8  -6  104.64   14.74
  -5  -8  -7   -5.25    6.59
  -5  -8  -7   -0.42    7.39
  -5  -8  -8   60.48    5.65
  -5  -8  -8   51.64   11.81
   5   8   8   56.46    5.42
  -5  -8  -8   58.02    7.57
  -5  -8  -9  226.58   10.23
   5   8   9  230.87   10.85
  -5  -8  -9  199.70   12.52
   5   8  10  230.57   11.64
  -5  -8 -10  199.27   12.04
  -5  -8 -11    6.80    3.15
   5   8  11   10.91    3.75
  -5  -8 -11   13.19    4.13
   5   8  12    0.03    2.39
  -5  -8 -12    4.25    2.96
  -5  -8 -12   -2.31    3.19
  -5  -8 -13   13.97    3.29
  -5  -8 -13   11.93    3.70
  -5  -8 -14   10.10    2.68
  -5  -8 -14    6.70    2.49
  -5  -8 -14    4.67    2.76
  -5  -8 -15    4.41    2.03
  -5  -8 -15    0.78    1.97
  -5  -8 -16   -0.82    1.52
  -5  -9   7    2.38    1.65
  -5  -9   6   14.15    2.82
  -5  -9   5    0.38    2.74
  -5  -9   4   19.22    4.13
  -5  -9   3   16.03    4.37
  -5  -9   2   87.23    7.67
  -5  -9   1    3.79    4.11
  -5  -9   0    5.13    6.85
  -5  -9   0   16.85    4.58
  -5  -9   0   12.94    4.66
  -5  -9  -1   35.58   11.35
  -5  -9  -1   44.17    5.55
  -5  -9  -1   49.55    5.94
  -5  -9  -2   79.23    6.53
  -5  -9  -2   80.32   16.02
   5   9   2   86.52    7.11
  -5  -9  -2   98.89    7.45
  -5  -9  -3    7.83    9.90
   5   9   3    3.71    2.80
  -5  -9  -3   -1.07    3.67
  -5  -9  -4   14.46   12.99
   5   9   4    2.28    2.70
  -5  -9  -4    1.28    3.39
  -5  -9  -5   55.80    5.80
   5   9   5   68.66    6.26
  -5  -9  -5   63.75   19.02
  -5  -9  -6   70.48    6.52
  -5  -9  -6   60.82    5.50
   5   9   6   68.74    6.45
  -5  -9  -6   58.58   16.54
  -5  -9  -7    1.28    3.42
  -5  -9  -7    1.72    2.75
  -5  -9  -7   -7.89   10.01
   5   9   7    1.09    2.36
  -5  -9  -8    0.99    2.83
  -5  -9  -8    7.90    7.83
   5   9   8    0.12    2.41
  -5  -9  -8   -7.09    5.47
  -5  -9  -9   -0.20    2.75
   5   9   9   -2.98    3.12
  -5  -9 -10   22.31    4.05
   5   9  10   29.24    4.78
  -5  -9 -10   34.29    6.13
   5   9  11    3.83    2.71
  -5  -9 -11    2.23    3.08
   5   9  12    9.42    3.49
  -5  -9 -12    9.32    3.56
  -5  -9 -13   19.04    3.83
  -5  -9 -14   26.14    3.41
  -5  -9 -14   24.83    3.85
  -5  -9 -15    0.15    1.33
  -5  -9 -15    0.37    1.75
  -5  -9 -16   -0.70    1.48
   5  10  -6    3.19    1.41
  -5 -10   6    2.20    1.48
   5  10  -5    4.82    1.83
  -5 -10   5    6.90    2.26
  -5 -10   4   -0.26    2.58
  -5 -10   3   35.14    4.86
  -5 -10   2    6.52    3.79
  -5 -10   1  114.04    8.15
   5  10   0   17.58    3.77
  -5 -10   0   15.42    4.25
   5  10   1    3.41    2.61
  -5 -10  -1    2.52    3.79
   5  10   2   10.94    3.47
  -5 -10  -2    9.99    4.11
   5  10   3    8.99    3.35
  -5 -10  -3    8.26    4.12
  -5 -10  -4   -5.63    9.96
   5  10   4   -0.41    2.76
  -5 -10  -4    0.57    3.70
  -5 -10  -5   10.95    3.94
  -5 -10  -5   11.67    3.53
   5  10   5   10.51    3.39
  -5 -10  -5    0.15   11.04
  -5 -10  -6   13.50    4.48
  -5 -10  -6   10.73    3.55
   5  10   6   13.95    3.87
  -5 -10  -6    3.98   10.94
  -5 -10  -7   58.05    6.42
  -5 -10  -7   57.02    5.48
   5  10   7   60.28    6.02
  -5 -10  -8    1.71    2.64
   5  10   8    0.48    2.25
  -5 -10  -9   15.01    3.41
   5  10   9    9.70    3.40
  -5 -10  -9   14.92    4.67
  -5 -10 -10   11.09    3.21
   5  10  10   16.41    3.92
  -5 -10 -10   18.16    4.30
  -5 -10 -10   13.48    4.24
   5  10  11   22.74    4.19
  -5 -10 -11   28.02    5.06
   5  10  12    0.59    2.12
  -5 -10 -12    2.84    2.84
  -5 -10 -13    3.51    2.50
  -5 -10 -13    4.06    2.53
  -5 -10 -14   11.22    2.67
  -5 -10 -14    8.79    2.49
  -5 -10 -15   11.14    1.97
  -5 -10 -16    0.93    1.20
   5  11  -5    2.06    1.27
   5  11  -4    2.49    1.66
  -5 -11   4    0.52    1.80
   5  11  -3    0.09    1.85
  -5 -11   3    0.70    2.36
   5  11  -2   64.97    5.74
  -5 -11   2   66.19    5.61
   5  11  -1    6.88    3.03
  -5 -11   1    8.81    3.50
   5  11   0   -0.41    2.36
  -5 -11   0    0.70    3.46
   5  11   1   52.94    5.82
  -5 -11  -1   47.76    5.51
   5  11   2  142.02    9.11
  -5 -11  -2  138.29    8.68
   5  11   3   29.71    4.84
  -5 -11  -3   26.66    4.61
  -5 -11  -4   -1.92    3.68
   5  11   4    9.31    3.27
  -5 -11  -5   13.88    4.18
   5  11   5   10.28    3.58
  -5 -11  -6  183.38   10.59
   5  11   6  184.73   10.53
  -5 -11  -7   69.66    6.73
   5  11   7   87.71    7.28
  -5 -11  -8    1.74    2.38
   5  11   8    6.33    2.84
  -5 -11  -9    5.31    2.66
   5  11   9    5.65    2.68
   5  11  10   47.06    5.47
  -5 -11 -10   49.58    5.92
  -5 -11 -10   62.90    6.61
   5  11  11   15.30    3.38
  -5 -11 -11   17.64    4.15
  -5 -11 -11   12.37    3.25
  -5 -11 -12    4.13    2.67
  -5 -11 -13    1.96    2.26
  -5 -11 -13    0.43    2.06
  -5 -11 -14    8.39    2.27
  -5 -11 -14   11.34    2.45
  -5 -11 -15   -0.56    1.28
   5  12  -4   -0.47    1.09
   5  12  -3    6.08    1.93
  -5 -12   3    6.01    1.83
   5  12  -2    0.09    1.85
  -5 -12   2    0.92    2.07
   5  12  -1   19.16    3.39
  -5 -12   1   15.48    3.21
   5  12   0    0.73    2.31
  -5 -12   0   -2.21    3.16
   5  12   1    5.35    2.67
  -5 -12  -1    7.89    3.34
   5  12   2    6.62    3.15
  -5 -12  -3   69.14    6.36
   5  12   3   87.42    7.43
  -5 -12  -4   -0.04    2.97
   5  12   4    4.70    2.96
  -5 -12  -5    4.28    3.38
   5  12   5    1.00    2.52
  -5 -12  -6    2.89    3.17
   5  12   6    9.81    3.45
  -5 -12  -7   68.41    6.65
   5  12   7   72.12    6.59
   5  12   8    0.82    2.15
   5  12   9    2.79    2.30
  -5 -12  -9   -0.87    3.32
  -5 -12 -10    2.18    3.05
  -5 -12 -11   59.34    6.20
  -5 -12 -11   48.43    5.04
  -5 -12 -12   15.95    3.46
  -5 -12 -13   -0.26    1.94
  -5 -12 -14    4.42    1.68
  -5 -12 -15    8.18    1.50
  -5 -13   2    6.55    1.60
   5  13  -2    8.30    1.79
  -5 -13   1    1.62    1.78
   5  13  -1    0.52    1.66
  -5 -13   0    2.26    2.06
   5  13   0    7.95    2.48
  -5 -13  -1   -2.18    2.62
   5  13   1   -1.50    2.25
  -5 -13  -2   63.20    5.43
   5  13   2   70.66    6.01
  -5 -13  -3    3.84    2.97
   5  13   3    1.04    2.37
  -5 -13  -4   60.45    5.71
   5  13   4   79.93    6.58
   5  13   5    2.76    2.75
  -5 -13  -6   55.51    5.78
   5  13   6   66.40    6.10
   5  13   7   60.41    5.80
   5  13   8  118.84    7.46
  -5 -13  -8  130.90    9.69
  -5 -13  -9    4.14    2.64
  -5 -13  -9    0.14    3.34
  -5 -13 -10   10.15    3.08
  -5 -13 -10    8.55    3.11
  -5 -13 -11    7.40    2.64
  -5 -13 -11    3.97    2.21
  -5 -13 -12   51.83    4.43
  -5 -13 -13    2.95    1.73
  -5 -13 -14    0.67    1.16
  -5 -14   0    0.45    1.35
   5  14   0    1.05    1.30
  -5 -14  -1    0.37    1.71
   5  14   1    0.39    1.50
  -5 -14  -2   14.18    2.80
   5  14   2   15.39    2.72
  -5 -14  -3   49.70    4.51
   5  14   3   55.75    4.73
  -5 -14  -4    3.17    2.49
   5  14   4    3.32    2.21
  -5 -14  -4    8.66    3.11
  -5 -14  -5    4.90    2.57
   5  14   5    8.82    2.59
  -5 -14  -5   11.59    3.58
   5  14   6   -0.59    1.88
  -5 -14  -6    8.44    3.93
   5  14   7   47.81    4.27
  -5 -14  -7   59.43    6.50
  -5 -14  -8    9.45    3.51
  -5 -14  -9   16.14    3.45
  -5 -14 -10   -0.48    2.21
  -5 -14 -11   19.67    2.67
  -5 -14 -11   17.04    2.63
  -5 -14 -12   19.63    2.47
  -5 -14 -13    9.87    1.63
  -5 -15  -3    0.87    1.45
  -5 -15  -5    3.09    1.97
  -5 -15  -6   -1.49    2.22
  -5 -15  -7    4.63    2.43
  -5 -15  -8   51.93    4.52
  -5 -15  -9    3.36    2.08
  -5 -15 -10    0.14    1.54
   6 -14  -7   -6.57    3.35
   6 -14  -5    2.36    2.60
   6 -14  -4   89.27    6.63
   6 -14  -3    4.48    3.41
   6 -14  -3    3.85    2.61
   6 -14  -2    5.94    3.73
   6 -14  -2    0.96    2.16
   6 -14  -1   -6.57    4.14
   6 -14  -1    4.80    2.30
   6 -14   0   78.89    4.91
   6 -14   0   81.80    7.00
   6 -14   1    2.23    1.57
   6 -14   1   12.58    3.39
   6 -14   2   22.75    2.76
   6 -13  -9   10.82    2.81
   6 -13  -8   11.14    3.65
   6 -13  -7   73.85    7.33
   6 -13  -6    3.06    2.83
   6 -13  -5   -3.35    3.25
   6 -13  -5   10.87    4.10
   6 -13  -4    5.08    3.34
   6 -13  -4    1.86    2.78
   6 -13  -4    3.33    3.07
   6 -13  -3  167.94    9.25
   6 -13  -3  168.83    9.98
   6 -13  -2   -7.66    4.88
   6 -13  -2    2.83    2.80
   6 -13  -1    1.23    4.11
   6 -13  -1   -6.26    3.25
   6 -13   0   -3.37    4.68
   6 -13   0   -4.10    3.01
   6 -13   1   99.82    6.62
   6 -13   1   71.03    8.18
   6 -13   2    5.84    3.78
   6 -13   2   -3.54    2.24
   6 -13   3    5.84    2.69
   6 -13   3   -3.42    1.95
   6 -13   4    1.15    1.53
   6 -13   4   -2.56    1.38
   6 -12 -10   -1.38    1.92
   6 -12  -9    0.49    2.48
   6 -12  -8   24.54    3.55
   6 -12  -8   25.41    4.38
   6 -12  -7   12.64    4.02
   6 -12  -7   16.05    4.05
   6 -12  -6   33.90    5.60
   6 -12  -6   28.97    4.50
   6 -12  -5    8.94    3.77
   6 -12  -5    5.79    3.26
   6 -12  -4   31.82    4.97
   6 -12  -4   21.45    4.52
   6 -12  -3   11.79    3.87
   6 -12  -3   15.74    3.93
   6 -12  -3    8.74    3.42
   6 -12  -2   56.96    6.11
   6 -12  -2   89.82    8.36
   6 -12  -1    3.96    4.07
   6 -12  -1   -5.96    3.34
   6 -12   0   11.14    4.56
   6 -12   0   28.59    4.77
   6 -12   1    2.08    2.76
   6 -12   2  118.23    8.02
   6 -12   2  121.92   11.32
   6 -12   3   -1.30    2.44
   6 -12   4   -1.29    2.01
   6 -12   5    2.63    1.62
   6 -12   5   13.47    2.68
   6 -11 -11   16.42    2.64
   6 -11 -10   -5.05    2.66
   6 -11 -10    9.96    2.89
   6 -11  -9   16.57    3.64
   6 -11  -8    1.24    3.03
   6 -11  -7   23.31    3.73
   6 -11  -7   31.73    5.16
   6 -11  -7   37.49    5.71
   6 -11  -6   -4.22    3.92
   6 -11  -6   -2.26    2.74
   6 -11  -6   -2.07    4.05
   6 -11  -5    8.18    2.66
   6 -11  -5    5.10    3.33
   6 -11  -5   -2.26    4.32
   6 -11  -4   19.13    3.41
   6 -11  -4   13.35    4.03
   6 -11  -4   14.40    4.01
   6 -11  -4   34.33    6.55
   6 -11  -4    6.14    3.64
   6 -11  -4   27.86    4.45
   6 -11  -3  197.70    8.74
   6 -11  -3  236.13   12.78
   6 -11  -3  213.41   11.71
   6 -11  -3  216.44   11.75
   6 -11  -3  203.15   11.63
   6 -11  -2    4.68    3.88
   6 -11  -2   -4.65    3.19
   6 -11  -2   -3.72    3.28
   6 -11  -1   58.83    6.98
   6 -11  -1   53.82    6.31
   6 -11  -1   48.67    6.39
   6 -11   0   -2.95    3.27
   6 -11   0   -0.09    2.64
   6 -11   1   78.83    6.99
   6 -11   1   75.20    7.22
   6 -11   2   -4.37    3.52
   6 -11   2    3.96    3.65
   6 -11   3   38.15    5.50
   6 -11   3   45.06    5.72
   6 -11   4    4.27    2.75
   6 -11   4    0.08    2.92
   6 -11   5   24.47    3.69
   6 -11   5   27.81    3.87
   6 -11   6   -1.13    1.71
   6 -11   6    0.11    1.86
   6 -11   7    5.32    1.69
   6 -11   7    5.12    1.74
   6 -10 -11    2.70    2.07
   6 -10 -10   34.68    4.67
   6 -10 -10   66.41    5.37
   6 -10  -9    8.20    3.39
   6 -10  -8   13.67    4.20
   6 -10  -8    1.93    3.75
   6 -10  -7    7.96    3.30
   6 -10  -7    6.51    4.30
   6 -10  -6   33.91    4.66
   6 -10  -6   18.89    4.55
   6 -10  -6   28.77    5.25
   6 -10  -6   28.86    5.45
   6 -10  -6   27.79    4.00
   6 -10  -6   17.02    4.32
   6 -10  -5   20.55    3.81
   6 -10  -5   24.73    4.88
   6 -10  -5   20.08    4.97
   6 -10  -5   17.36    3.57
   6 -10  -5    6.58    3.58
   6 -10  -5   23.21    4.87
   6 -10  -4    1.57    2.41
   6 -10  -4    3.28    3.33
   6 -10  -4    3.33    3.31
   6 -10  -4    2.67    4.08
   6 -10  -4    0.25    2.68
   6 -10  -3   14.77    3.39
   6 -10  -3   19.99    4.45
   6 -10  -3   25.79    5.25
   6 -10  -3   22.77    4.12
   6 -10  -3   24.15    5.01
   6 -10  -3   27.06    5.35
   6 -10  -2  167.32    8.48
   6 -10  -2  152.11    9.92
   6 -10  -2  158.70   10.04
   6 -10  -2  149.13    9.75
   6 -10  -2  148.10   10.16
   6 -10  -2  168.49    9.60
   6 -10  -2  157.14    8.72
   6 -10  -1   -1.50    3.75
   6 -10  -1   -2.17    3.22
   6 -10  -1   -1.32    3.64
   6 -10  -1    8.27    4.11
   6 -10  -1    3.64    2.72
   6 -10   0    0.65    3.18
   6 -10   0    6.30    3.83
   6 -10   1    2.13    2.97
   6 -10   1    0.82    2.72
   6 -10   1    5.51    4.05
   6 -10   2    4.32    3.11
   6 -10   2    0.41    2.96
   6 -10   3    9.48    3.76
   6 -10   3    3.90    3.68
   6 -10   4   46.23    6.13
   6 -10   5    8.75    3.60
   6 -10   6   28.98    4.22
   6 -10   7    2.67    2.12
   6 -10   8   -0.27    1.51
   6 -10   8   -0.14    1.59
   6 -10   9    0.35    1.12
   6  -9 -12    0.42    1.19
   6  -9 -11    6.29    2.28
   6  -9 -10    8.04    2.90
   6  -9 -10   22.36    4.43
   6  -9  -9  115.53    8.53
   6  -9  -9  112.39    8.20
   6  -9  -8   -4.16    3.64
   6  -9  -8    2.24    3.91
   6  -9  -7    4.59    2.95
   6  -9  -7    1.84    2.14
   6  -9  -7    6.60    4.69
   6  -9  -7    1.48    3.50
   6  -9  -6   19.27    4.01
   6  -9  -6   12.19    4.61
   6  -9  -6   19.23    4.31
   6  -9  -6   21.74    3.71
   6  -9  -6   20.27    4.78
   6  -9  -5   71.75    6.40
   6  -9  -5   62.59    6.81
   6  -9  -5   86.12    7.65
   6  -9  -5   86.51    8.06
   6  -9  -5   64.02    7.81
   6  -9  -5   80.62    7.82
   6  -9  -5   73.10    6.12
   6  -9  -4   12.93    3.63
   6  -9  -4    1.69    3.92
   6  -9  -4    6.07    3.56
   6  -9  -4   12.75    4.65
   6  -9  -4   14.17    4.99
   6  -9  -4   11.40    3.50
   6  -9  -3  149.06   10.17
   6  -9  -3  143.97    9.80
   6  -9  -3  136.87   10.09
   6  -9  -3  156.39   10.31
   6  -9  -3  142.33    8.72
   6  -9  -3  142.05    8.73
   6  -9  -2    7.73    2.95
   6  -9  -2    7.13    3.75
   6  -9  -2   23.13    5.77
   6  -9  -2   13.65    4.00
   6  -9  -2    1.80    3.27
   6  -9  -2   19.15    5.24
   6  -9  -2   18.21    4.00
   6  -9  -1  234.86    9.91
   6  -9  -1  242.56   12.20
   6  -9  -1  218.51   11.26
   6  -9  -1  228.15   10.37
   6  -9  -1  245.50   11.42
   6  -9  -1  214.36   12.01
   6  -9  -1  228.24   11.58
   6  -9   0    3.64    2.96
   6  -9   0    5.32    3.93
   6  -9   0   -2.72    2.58
   6  -9   1   30.60    5.02
   6  -9   1   39.38    4.73
   6  -9   1   46.39    5.89
   6  -9   2    4.53    3.32
   6  -9   2    1.43    3.06
   6  -9   2    0.01    3.62
   6  -9   3  512.00   17.84
   6  -9   3  513.15   15.84
   6  -9   3  527.58   19.98
   6  -9   4   -0.38    2.68
   6  -9   4   -3.44    3.82
   6  -9   5    3.00    2.64
   6  -9   5    6.82    3.53
   6  -9   6    0.06    2.31
   6  -9   6   -2.31    3.26
   6  -9   7   36.41    4.37
   6  -9   7   35.05    4.76
   6  -9   8    4.60    2.16
   6  -9   8    2.09    2.04
   6  -9   9    7.52    2.09
   6  -9  10   -0.32    1.08
   6  -8 -12    4.24    1.51
   6  -8 -11    1.36    1.85
   6  -8 -10   45.89    5.01
   6  -8  -9    3.90    2.75
   6  -8  -9    8.65    4.00
   6  -8  -8    9.25    3.10
   6  -8  -8   10.93    2.93
   6  -8  -7    6.64    2.94
   6  -8  -7   -4.06    3.57
   6  -8  -7    6.66    4.84
   6  -8  -7    1.82    3.84
   6  -8  -7    4.93    2.54
   6  -8  -6  239.71   11.54
   6  -8  -6  260.83   12.29
   6  -8  -6  256.84   13.53
   6  -8  -6  274.41   14.12
   6  -8  -6  253.37   13.76
   6  -8  -6  249.37   10.88
   6  -8  -5   87.42    7.90
   6  -8  -5  105.71    8.80
   6  -8  -5   94.24    8.43
   6  -8  -5   98.40    7.21
   6  -8  -5   87.16    8.37
   6  -8  -5   84.50    8.20
   6  -8  -4   85.99    6.81
   6  -8  -4   86.46   14.78
   6  -8  -4   88.51    7.63
   6  -8  -4   71.38    7.29
   6  -8  -4   69.28    7.16
   6  -8  -4   78.33    6.65
   6  -8  -4   86.52    8.52
   6  -8  -4   72.34    7.65
   6  -8  -4   78.61    6.78
   6  -8  -3   11.22    4.43
   6  -8  -3    6.33    3.31
   6  -8  -3    7.15    6.03
   6  -8  -3    0.14    3.80
   6  -8  -3    8.16    3.89
   6  -8  -3   -3.60    3.86
   6  -8  -3   -0.51    3.10
   6  -8  -3    9.25    4.45
   6  -8  -3    4.34    3.03
   6  -8  -2  518.04   16.96
   6  -8  -2  520.30   17.27
   6  -8  -2  513.78   15.28
   6  -8  -2  466.15   16.90
   6  -8  -2  484.25   16.59
   6  -8  -2  522.79   15.78
   6  -8  -1   14.99    4.06
   6  -8  -1   18.05    4.04
   6  -8  -1    5.83    4.87
   6  -8  -1   14.44    3.60
   6  -8  -1   26.40    5.54
   6  -8  -1   34.02    5.11
   6  -8   0  156.41    8.22
   6  -8   0  139.47   16.47
   6  -8   0  151.56    9.33
   6  -8   0  151.37    9.07
   6  -8   0  163.19    8.54
   6  -8   0  152.93    8.73
   6  -8   1   11.71    3.80
   6  -8   1    7.35    6.26
   6  -8   1   -1.89    3.50
   6  -8   1    8.55    3.94
   6  -8   1   15.10    4.71
   6  -8   1    4.22    2.42
   6  -8   2   19.60    4.35
   6  -8   2   21.76    8.05
   6  -8   2   18.85    4.06
   6  -8   2   32.15    5.30
   6  -8   2   21.02    3.72
   6  -8   3  147.05    9.82
   6  -8   3  179.08   11.82
   6  -8   3  127.66    8.52
   6  -8   3  152.22   21.59
   6  -8   4  280.87   13.47
   6  -8   4  289.91   15.99
   6  -8   5    6.67    3.69
   6  -8   5   -1.47    3.63
   6  -8   6    5.60    2.99
   6  -8   6   -0.32    3.73
   6  -8   6    2.69    3.41
   6  -8   7    8.24    3.10
   6  -8   7    9.19    3.21
   6  -8   7   12.68    3.94
   6  -8   8    7.37    2.70
   6  -8   8    2.92    2.26
   6  -8   8    6.05    2.99
   6  -8   9    2.48    1.99
   6  -8   9    2.12    2.20
   6  -8  10   17.12    2.42
   6  -8  10   19.93    2.86
   6  -8  11    2.05    1.23
   6  -7 -12    2.80    1.47
   6  -7 -11    1.85    2.25
   6  -7 -11    1.17    1.80
   6  -7 -10   -3.29    2.71
   6  -7 -10   -3.44    2.89
   6  -7  -9   27.83    3.93
   6  -7  -9   21.34    3.82
   6  -7  -9   15.47    3.40
   6  -7  -9   28.07    5.17
   6  -7  -8   43.14    4.64
   6  -7  -8   43.00    4.88
   6  -7  -8   53.29    5.69
   6  -7  -7    3.89    2.61
   6  -7  -7    3.54    2.90
   6  -7  -7    4.63    4.13
   6  -7  -6    1.22    3.23
   6  -7  -6    7.28    3.19
   6  -7  -6    4.60    4.70
   6  -7  -6   12.82    3.92
   6  -7  -6    2.76    2.64
   6  -7  -6    7.22    4.19
   6  -7  -5  188.65   10.23
   6  -7  -5  198.44   22.28
   6  -7  -5  189.24   10.33
   6  -7  -5  177.48   11.17
   6  -7  -5  166.20   11.23
   6  -7  -5  181.81    9.58
   6  -7  -5  201.20   11.86
   6  -7  -4   43.27    5.12
   6  -7  -4   47.32   11.28
   6  -7  -4   47.17    5.98
   6  -7  -4   55.39    6.45
   6  -7  -4   71.85    6.75
   6  -7  -4   60.82    5.78
   6  -7  -4   63.35    5.90
   6  -7  -4   71.60    7.60
   6  -7  -4   53.92    6.37
   6  -7  -3    7.37    3.83
   6  -7  -3    8.24    3.11
   6  -7  -3    5.00    5.72
   6  -7  -3   18.23    4.38
   6  -7  -3   14.11    4.47
   6  -7  -3   11.31    3.21
   6  -7  -2   23.97    7.27
   6  -7  -2   35.01    9.82
   6  -7  -1  643.14   34.00
   6  -7   0   60.14   10.60
   6  -7   1  122.88   15.56
   6  -7   2    5.79    3.21
   6  -7   2   -0.87    5.92
   6  -7   2    2.07    2.64
   6  -7   2   10.80    4.06
   6  -7   3  563.60   18.34
   6  -7   3  596.67   39.76
   6  -7   3  551.16   15.88
   6  -7   3  595.74   19.83
   6  -7   3  537.47   15.83
   6  -7   4   16.22    4.72
   6  -7   4    8.86    4.03
   6  -7   4   15.55   10.00
   6  -7   4    3.06    4.00
   6  -7   4    2.62    2.75
   6  -7   5   -0.05    3.15
   6  -7   5    3.89    3.51
   6  -7   5   -0.46    2.92
   6  -7   6    1.47    3.57
   6  -7   6   -2.91    3.30
   6  -7   6   -1.47    2.77
   6  -7   7   51.91    6.13
   6  -7   7   55.07    6.67
   6  -7   7   62.08    8.33
   6  -7   8    9.53    3.89
   6  -7   8    6.09    2.94
   6  -7   8    8.21    3.15
   6  -7   9   22.56    3.91
   6  -7   9   20.41    3.46
   6  -7   9   21.84    3.94
   6  -7   9   34.37    5.16
   6  -7  10   -0.53    1.92
   6  -7  10   -1.64    1.98
   6  -7  10    2.12    2.20
   6  -7  11    3.76    1.51
   6  -7  11   10.73    2.40
   6  -7  12    1.24    1.14
   6  -6 -12   26.55    2.76
   6  -6 -12   25.65    2.55
   6  -6 -11    2.20    2.24
   6  -6 -11    0.57    1.76
   6  -6 -10    4.55    2.24
   6  -6 -10    8.90    2.85
   6  -6  -9   60.23    5.32
   6  -6  -9   69.25    6.09
   6  -6  -8  189.14    8.98
   6  -6  -8  207.70    9.78
   6  -6  -8  197.41   11.21
   6  -6  -7   51.05    5.05
   6  -6  -7   59.64    5.73
   6  -6  -7   60.64    7.43
   6  -6  -6    2.70    2.82
   6  -6  -6    0.49    3.02
   6  -6  -6   -0.76    6.24
   6  -6  -6    3.75    3.75
   6  -6  -6    0.22    4.02
   6  -6  -6    2.27    4.78
   6  -6  -5  135.03    9.50
   6  -6  -5  146.68    9.25
   6  -6  -5  125.92    9.33
   6  -6  -5  149.24   10.05
   6  -6  -4  307.72   25.44
   6  -6  -3   14.15    7.29
   6  -6  -2  819.58   38.02
   6  -6  -2  787.20   38.04
   6  -6  -1   71.72   11.30
   6  -6  -1   85.38   13.06
   6  -6   0 1619.50   50.49
   6  -6   1   54.90   10.36
   6  -6   2    9.85    5.76
   6  -6   3  162.66   19.46
   6  -6   4  610.08   43.99
   6  -6   5   46.49   14.65
   6  -6   5   70.31    6.91
   6  -6   5   52.45    7.73
   6  -6   5   81.08    7.16
   6  -6   6    5.26   12.91
   6  -6   6   -4.42    6.13
   6  -6   6   26.38    4.96
   6  -6   6   23.68    4.27
   6  -6   7   -1.47    3.43
   6  -6   7    4.33    2.47
   6  -6   8   25.00    4.45
   6  -6   8   62.49    8.03
   6  -6   9   13.35    3.67
   6  -6   9   10.76    3.12
   6  -6  10    0.90    2.47
   6  -6  10   -1.36    2.53
   6  -6  11   -2.04    2.10
   6  -6  11   -0.88    1.87
   6  -6  12   12.81    1.94
   6  -6  12   22.56    2.99
   6  -5 -13    8.93    1.54
   6  -5 -12   10.42    2.19
   6  -5 -11   22.91    3.33
   6  -5 -11   16.90    2.79
   6  -5 -10   -1.69    2.34
   6  -5  -9   55.90    5.21
   6  -5  -8   64.74    5.57
   6  -5  -8   68.46    6.22
   6  -5  -7    0.08    2.57
   6  -5  -7    1.53    3.26
   6  -5  -7   -3.40    4.73
   6  -5  -6   37.09   10.67
   6  -5  -6   34.59    4.42
   6  -5  -6   34.41    4.85
   6  -5  -6   34.12    6.25
   6  -5  -5  109.42   15.82
   6  -5  -4   83.70   13.18
   6  -5  -3   16.49    6.77
   6  -5  -2    0.47    3.92
   6  -5  -2    1.77    5.14
   6  -5  -1  665.97   31.93
   6  -5  -1  638.46   31.43
   6  -5   0  266.05   19.90
   6  -5   1  887.08   36.63
   6  -5   2  111.51   13.57
   6  -5   3  148.88   16.94
   6  -5   4   28.62    9.43
   6  -5   5  230.68   30.82
   6  -5   6   -6.94    4.56
   6  -5   7  -11.23   15.24
   6  -5   7    4.15    2.92
   6  -5   7   -3.09    5.57
   6  -5   7   -2.39    4.03
   6  -5   8   23.84    4.48
   6  -5   8   28.94    6.28
   6  -5   8   24.30    4.22
   6  -5   9   43.96    5.17
   6  -5   9   48.84    6.56
   6  -5   9   51.90    5.39
   6  -5  10   -3.50    2.95
   6  -5  10    3.74    2.42
   6  -5  11   37.38    4.51
   6  -5  12    2.59    2.03
   6  -5  13    9.01    2.11
   6  -4 -13    3.89    1.39
   6  -4 -12   59.74    4.06
  -6   4  12   36.12    3.81
   6  -4 -11   57.32    4.68
   6  -4 -10   39.14    4.45
   6  -4 -10   38.16    4.19
   6  -4  -9    4.87    2.77
   6  -4  -8   97.70    6.74
   6  -4  -8  112.10    7.73
   6  -4  -7   56.62    5.40
   6  -4  -7   61.82    5.98
   6  -4  -6   93.76   15.68
   6  -4  -6   91.21    6.50
   6  -4  -6  101.59    6.88
   6  -4  -6   70.24    7.27
   6  -4  -5   33.09    9.19
   6  -4  -4  153.87   16.86
   6  -4  -3  125.28   14.50
   6  -4  -2    3.18    4.39
   6  -4  -1   67.98   10.05
   6  -4  -1   69.21   10.19
   6  -4   0 1084.00   37.85
   6  -4   0 1046.04   37.74
   6  -4   1   52.33    8.69
   6  -4   2  367.02   22.57
   6  -4   3   12.01    5.47
   6  -4   4  153.54   18.31
   6  -4   5   55.67   14.74
   6  -4   6    5.66    7.11
   6  -4   7    1.01    7.50
   6  -4   7    4.69    3.67
   6  -4   8   76.39   21.45
   6  -4   8  118.22   11.73
   6  -4   8   82.07    8.38
   6  -4   9   19.97    5.26
   6  -4   9    8.73    3.59
   6  -4  10    8.32    3.58
   6  -4  10    2.97    2.45
   6  -4  11    0.93    2.57
   6  -4  11   -2.52    2.21
   6  -4  12   26.22    3.79
   6  -4  12   32.21    3.51
   6  -4  13    9.12    2.17
   6  -4  14    6.47    1.63
   6  -3 -12   24.63    2.89
  -6   3  12   25.13    3.69
   6  -3 -11  121.64    6.51
   6  -3 -10   33.66    4.33
   6  -3  -9   -0.95    2.59
   6  -3  -8   25.88    3.96
   6  -3  -7  153.95    8.48
   6  -3  -7  158.25    8.73
   6  -3  -6   31.06    9.06
   6  -3  -6   40.64    4.74
   6  -3  -6   38.71    4.98
   6  -3  -6   52.49    7.02
   6  -3  -5  106.16   15.12
   6  -3  -4  122.62   15.02
   6  -3  -3  353.36   23.11
   6  -3  -2   47.69    7.40
   6  -3  -2   46.21    8.56
   6  -3  -1  236.31   15.84
   6  -3  -1  269.40   18.88
   6  -3  -1  240.11   17.56
   6  -3   0  108.47   11.50
   6  -3   0  102.24   11.55
   6  -3   1 1216.39   38.53
   6  -3   2  112.72   12.10
   6  -3   3   33.70    7.45
  -6   3  -3   25.23    6.27
   6  -3   4  138.97   15.62
  -6   3  -4  119.41   13.29
   6  -3   5  645.72   38.84
  -6   3  -5  579.65   31.49
  -6   3  -6   28.12    9.13
   6  -3   6   21.56    9.88
  -6   3  -7   16.62    7.35
   6  -3   7   19.23   10.77
   6  -3   8   23.91   13.19
   6  -3   9   56.06   16.79
   6  -3   9   37.92    6.26
   6  -3  10   -5.08    3.43
   6  -3  10    4.21    3.12
   6  -3  11   12.56    3.77
   6  -3  11    4.31    2.63
   6  -3  12   10.50    3.25
   6  -3  12    3.72    2.35
   6  -3  13   58.54    4.35
   6  -3  14    2.42    1.40
   6  -2 -12   19.98    2.50
  -6   2  12   11.36    2.90
   6  -2 -11   47.52    4.35
   6  -2 -10  109.08    6.81
   6  -2  -9    1.59    2.60
   6  -2  -8    8.02    3.07
   6  -2  -7   55.15   11.78
   6  -2  -7   79.97    6.27
   6  -2  -6   92.40   14.45
   6  -2  -6  101.66    6.74
   6  -2  -6   97.88    6.71
   6  -2  -5    3.16    4.65
   6  -2  -4  214.45   16.37
   6  -2  -4  220.68   19.36
   6  -2  -3  242.36   15.98
   6  -2  -3  241.69   18.35
   6  -2  -2  691.39   26.28
   6  -2  -2  675.76   28.68
   6  -2  -1    1.53    3.28
   6  -2  -1    5.96    4.38
   6  -2  -1    6.29    4.36
   6  -2   0 1000.27   32.27
  -6   2   0  903.60   28.92
   6  -2   0  990.79   31.87
   6  -2   0  945.37   32.03
   6  -2   1  989.00   32.59
  -6   2  -1  976.57   29.88
   6  -2   2 1703.70   42.78
  -6   2  -2 1721.89   42.57
   6  -2   3  326.70   20.11
  -6   2  -3  349.05   21.31
   6  -2   4   73.12   10.88
  -6   2  -4   63.54   10.14
   6  -2   5  318.88   24.39
  -6   2  -5  342.70   23.87
   6  -2   6  300.31   27.82
  -6   2  -6  301.73   24.70
  -6   2  -7   36.67   10.93
   6  -2   7   36.33   11.88
  -6   2  -8    6.47    8.01
   6  -2   8   14.75   10.47
   6  -2   9   36.86   14.47
  -6   2  -9   36.21   10.81
   6  -2   9   38.97    6.68
   6  -2  10    3.92    3.62
   6  -2  11    0.25    2.77
   6  -2  12   63.42    6.20
   6  -2  12   80.20    6.66
   6  -2  13   16.11    3.48
   6  -2  13    8.58    2.76
   6  -2  14   22.11    2.75
   6  -1 -12    3.18    1.52
  -6   1  12    1.18    2.18
   6  -1 -11   29.29    3.40
  -6   1  11   15.65    3.75
   6  -1 -10   72.01    5.52
   6  -1  -9   -1.53    2.62
   6  -1  -8    0.33    2.65
   6  -1  -7   30.49    4.31
   6  -1  -6  124.46    7.15
   6  -1  -6  105.35   14.79
   6  -1  -5   10.02    5.40
   6  -1  -5    2.25    3.86
   6  -1  -4    3.28    3.88
   6  -1  -4    4.19    3.59
   6  -1  -3  122.54   12.55
   6  -1  -3  114.60   12.46
   6  -1  -2  255.42   16.47
   6  -1  -2  254.69   16.79
   6  -1  -1   13.43    4.50
   6  -1  -1   15.07    4.94
   6  -1   0  594.51   25.13
   6  -1   0  570.27   23.45
   6  -1   0  542.01   22.91
   6  -1   1 1479.91   39.24
   6  -1   1 1470.94   36.26
  -6   1  -1 1502.94   39.57
   6  -1   2 1775.83   40.35
  -6   1  -2 1793.82   42.98
   6  -1   2 1717.34   42.28
   6  -1   3 1605.38   41.29
  -6   1  -3 1571.59   42.90
  -6   1  -4    8.24    5.59
   6  -1   4    8.15    4.23
   6  -1   5  445.90   26.18
  -6   1  -5  478.97   27.86
  -6   1  -6  399.78   27.84
   6  -1   6  364.14   26.95
  -6   1  -7  235.28   23.42
   6  -1   7  215.33   23.38
  -6   1  -8    9.27    8.56
  -6   1  -9   39.97    5.67
  -6   1  -9   37.57   12.21
   6  -1  10   63.88    7.56
  -6   1 -10   39.49    5.83
  -6   1 -10   51.75   13.09
   6  -1  11  146.96    9.84
  -6   1 -11  161.24    9.74
   6  -1  12    0.68    3.07
  -6   1 -12    1.28    2.77
   6  -1  13    0.01    2.51
  -6   1 -13    4.52    2.38
   6  -1  14    7.99    2.52
   6  -1  15    6.96    1.64
  -6   0  12    0.77    1.93
   6   0 -11   15.85    2.49
  -6   0  11   17.98    3.73
   6   0 -10   65.37    4.93
  -6   0  10   37.80    5.13
   6   0  -9   40.04    4.48
   6   0  -8    4.49    2.80
   6   0  -7   60.96    5.40
   6   0  -6  191.21    8.69
   6   0  -6  189.69   20.61
   6   0  -5  105.50   14.75
   6   0  -4    6.94    4.19
   6   0  -4    8.86    5.30
   6   0  -3  119.34   13.28
   6   0  -3  110.28   11.75
   6   0  -2  868.06   32.43
   6   0  -2  776.47   27.80
   6   0  -1  214.73   15.22
   6   0  -1  205.65   13.91
   6   0   0 1395.00   37.22
   6   0   0 1411.03   35.16
   6   0   1 1897.83   44.95
   6   0   1 1851.58   36.91
   6   0   2 6453.97   81.59
   6   0   2 6583.22   71.34
  -6   0  -2 6616.40   84.47
   6   0   3 2209.70   48.63
   6   0   3 2275.19   44.14
  -6   0  -3 2241.65   50.63
   6   0   4  689.28   27.04
  -6   0  -4  701.09   31.10
  -6   0  -5    4.16    5.02
   6   0   5    4.47    3.93
   6   0   6  746.96   34.68
  -6   0  -6  844.64   39.05
  -6   0  -7  177.59   20.04
  -6   0  -8   56.60   13.31
  -6   0  -9   -2.28    8.05
  -6   0 -10   74.87    7.89
  -6   0 -10   68.36   17.80
   6   0  11   10.40    3.82
  -6   0 -11   17.17    4.57
   6   0  12    9.89    3.79
  -6   0 -12    0.78    3.01
   6   0  13    8.60    3.39
  -6   0 -13    4.75    3.11
  -6   0 -14   28.59    3.59
   6   0  15    4.26    1.99
   6   1 -12    0.48    0.96
  -6  -1  12    0.97    1.64
  -6  -1  11    0.75    2.46
   6   1 -10   36.31    3.57
  -6  -1  10   43.99    5.28
   6   1  -9    6.36    2.77
  -6  -1   9    0.12    3.69
   6   1  -8    4.12    2.66
   6   1  -7   31.59    4.19
   6   1  -6   80.43   14.23
   6   1  -6   97.88    6.38
   6   1  -5  125.55   16.80
   6   1  -4   41.22    9.88
   6   1  -3    7.18    4.99
   6   1  -2  721.79   31.83
   6   1  -2  614.53   23.15
   6   1  -1 1051.74   35.50
   6   1  -1  968.67   27.87
   6   1   0   22.38    5.67
   6   1   0   22.09    4.48
   6   1   1   75.86    9.13
   6   1   2 1765.56   43.28
   6   1   2 1728.85   31.84
  -6  -1  -2 1723.75   45.47
   6   1   3  730.94   28.34
   6   1   3  747.10   22.13
  -6  -1  -3  746.01   29.82
   6   1   4  366.49   17.95
  -6  -1  -4  358.64   21.99
   6   1   5   23.07    6.09
  -6  -1  -5   38.95    9.41
  -6  -1  -6  423.04   28.35
   6   1   6  334.81   22.08
  -6  -1  -7  180.50   20.21
  -6  -1  -8   89.14   16.16
  -6  -1  -9   16.75   10.27
  -6  -1 -10    7.30    9.97
  -6  -1 -10    2.85    3.89
   6   1  11   10.90    4.33
  -6  -1 -11   21.67    5.04
   6   1  12    2.72    3.11
  -6  -1 -12    3.57    3.82
   6   1  13    6.69    3.41
  -6  -1 -13   19.05    4.18
  -6  -1 -14    8.23    3.04
  -6  -1 -15   23.76    3.06
   6   1  16    2.47    1.37
  -6  -2  11    2.45    2.16
  -6  -2  10   11.66    3.56
   6   2  -9  138.32    6.44
  -6  -2   9  164.78    9.50
   6   2  -8   86.94    5.81
  -6  -2   8   64.09    6.82
   6   2  -7   14.31    3.31
  -6  -2   7   17.27    4.59
   6   2  -6   -6.29    7.40
   6   2  -6   -2.06    2.89
  -6  -2   6   -0.87    4.12
   6   2  -5   84.55   14.33
   6   2  -5   89.02    5.95
   6   2  -4   22.27    7.86
   6   2  -3   39.10    9.48
   6   2  -2  114.20   13.89
   6   2  -1   78.16   10.91
   6   2   0    6.99    4.09
   6   2   1  124.12   11.94
   6   2   2  509.70   23.89
   6   2   3 2041.61   46.92
   6   2   3 1963.66   29.66
  -6  -2  -3 1984.60   49.63
   6   2   4 1170.62   36.88
   6   2   4 1089.71   25.37
  -6  -2  -4 1203.41   39.85
  -6  -2  -5   39.88    8.85
   6   2   5   29.90    5.65
  -6  -2  -6  572.04   32.98
   6   2   6  475.05   23.94
  -6  -2  -7  644.63   36.80
  -6  -2  -8  163.48   20.71
  -6  -2  -9   19.07   10.86
  -6  -2 -10    7.15    9.96
   6   2  10   12.45    3.60
  -6  -2 -10    9.37    4.41
  -6  -2 -10   10.48    4.38
  -6  -2 -11   70.57   18.42
  -6  -2 -11   55.93    7.32
  -6  -2 -11   54.39    6.55
   6   2  12   39.75    5.79
  -6  -2 -12   66.13    7.40
   6   2  13    8.12    3.57
  -6  -2 -13    2.09    3.30
   6   2  14   14.68    3.78
  -6  -2 -14   24.75    4.19
  -6  -2 -15   30.65    3.84
  -6  -2 -16   10.44    1.87
   6   2  16   10.62    2.17
  -6  -3  11    1.49    1.71
  -6  -3  10   15.99    3.24
  -6  -3   9   15.08    3.92
  -6  -3   8  123.29    8.48
   6   3  -7    2.04    2.25
  -6  -3   7    0.30    3.42
   6   3  -6    3.74    2.70
  -6  -3   6    2.18    3.72
   6   3  -5   18.14    7.90
   6   3  -5   22.92    3.77
  -6  -3   5   15.66    4.60
   6   3  -4  135.89   18.14
   6   3  -3   29.85    8.79
   6   3  -2   64.74   11.46
   6   3  -1  356.29   23.49
   6   3   0  469.13   24.92
   6   3   1    1.27    3.35
   6   3   2  143.49   12.75
   6   3   3   91.73   11.14
  -6  -3  -3   15.59    9.54
   6   3   4 1341.79   39.94
  -6  -3  -4 1401.09   43.23
  -6  -3  -5  121.82   14.10
  -6  -3  -6   11.97    6.88
  -6  -3  -7  178.10   20.56
  -6  -3  -8  168.02   20.88
  -6  -3  -9   30.95   11.80
  -6  -3 -10   -0.03    7.93
   6   3  10    2.10    2.76
  -6  -3 -10    0.93    3.78
  -6  -3 -10    7.70    4.22
  -6  -3 -11   38.49   14.46
  -6  -3 -11   41.13    6.42
  -6  -3 -11   42.64    6.47
  -6  -3 -12   17.27    4.83
  -6  -3 -12   20.91    4.62
   6   3  13    5.61    3.83
  -6  -3 -13   -0.29    3.06
  -6  -3 -13    1.22    2.62
  -6  -3 -14    9.16    3.52
  -6  -3 -15   19.21    3.50
  -6  -3 -16   10.32    2.14
   6   4 -10    0.24    1.05
  -6  -4  10    1.22    1.95
  -6  -4   9   30.29    4.22
  -6  -4   8   15.82    4.23
  -6  -4   7   62.21    6.49
  -6  -4   6    2.13    3.35
  -6  -4   5   92.32    7.75
   6   4  -4   60.07   12.66
  -6  -4   4   47.39    5.97
   6   4  -3  381.82   29.30
   6   4  -2   28.01    8.31
   6   4  -1   61.04   11.02
   6   4   0   27.47    7.47
   6   4   1  108.92   12.40
   6   4   2    2.36    3.08
   6   4   3  681.86   29.94
   6   4   4  527.54   25.67
  -6  -4  -4  501.38   26.60
   6   4   5  241.24   18.01
  -6  -4  -5  231.82   19.26
  -6  -4  -6  123.32   15.31
  -6  -4  -7   15.86    8.14
  -6  -4  -8   45.06   12.38
  -6  -4  -9   30.27   11.60
  -6  -4 -10    1.21    3.28
  -6  -4 -10    7.41    8.65
   6   4  10    3.77    2.94
  -6  -4 -10    4.10    3.75
  -6  -4 -10    5.26    3.94
  -6  -4 -11   30.42   13.29
  -6  -4 -11   17.93    4.91
   6   4  11   16.86    4.23
  -6  -4 -11   22.82    5.19
  -6  -4 -12   45.52    6.11
  -6  -4 -12   38.49    6.12
  -6  -4 -13    1.74    3.13
  -6  -4 -13    0.11    2.76
  -6  -4 -14   14.59    3.90
  -6  -4 -14   13.52    3.33
  -6  -4 -15   13.33    3.17
  -6  -4 -15   16.93    2.81
  -6  -4 -16   16.51    2.59
   6   4  17    5.15    1.35
  -6  -5  10    1.33    1.49
  -6  -5   9    1.35    2.23
  -6  -5   8   72.15    5.91
  -6  -5   7   15.72    4.10
  -6  -5   6   -2.86    3.63
  -6  -5   5   12.86    3.93
   6   5  -4   55.00   12.51
  -6  -5   4   48.34    5.74
   6   5  -3  170.60   20.39
  -6  -5   3  127.33    8.43
   6   5  -2   15.57    7.22
   6   5  -1  140.95   16.72
   6   5   0  268.89   21.48
   6   5   1   83.66   11.40
   6   5   2   40.06    7.86
   6   5   3   77.51   10.92
   6   5   4 1777.31   48.41
  -6  -5  -4 1646.71   50.20
   6   5   5  334.15   21.56
  -6  -5  -5  344.04   23.55
  -6  -5  -6  203.35   19.59
  -6  -5  -7   10.64    7.13
  -6  -5  -8  420.11   32.27
  -6  -5  -9   48.20   13.11
  -6  -5 -10   31.07    4.89
  -6  -5 -10   35.34   12.30
  -6  -5 -10   18.74    4.65
   6   5  10   25.62    4.68
  -6  -5 -10   30.02    5.57
  -6  -5 -11    5.70    8.90
   6   5  11    4.88    3.23
  -6  -5 -11    3.47    3.47
  -6  -5 -11    7.13    4.07
   6   5  12   34.84    5.57
  -6  -5 -12   38.20    5.58
  -6  -5 -12   41.18    5.95
  -6  -5 -13   39.64    5.46
  -6  -5 -13   38.96    5.60
  -6  -5 -14    9.22    3.59
  -6  -5 -14    5.35    3.06
  -6  -5 -15    0.32    2.34
  -6  -5 -15    0.41    1.90
  -6  -5 -16   12.13    2.36
  -6  -5 -17    6.28    1.33
   6   5  17    5.29    1.49
  -6  -6   9    6.40    1.96
  -6  -6   8    0.14    2.31
  -6  -6   7   36.70    4.81
  -6  -6   6   17.10    4.26
  -6  -6   5    3.87    3.64
  -6  -6   4    0.27    3.61
   6   6  -3   29.01    9.05
  -6  -6   3   34.65    5.74
   6   6  -2    0.55    4.74
  -6  -6   2    1.97    3.52
   6   6  -1  130.08   16.95
   6   6   0  125.00   16.14
   6   6   1  330.60   23.99
   6   6   2   -0.34    3.96
   6   6   3  255.20   19.65
   6   6   4  403.40   24.67
  -6  -6  -4  327.86   23.97
  -6  -6  -5 1777.68   54.63
   6   6   5 1883.01   52.40
  -6  -6  -6   54.27   11.03
  -6  -6  -7   10.58    7.29
  -6  -6  -8   95.29   16.35
  -6  -6  -9  355.92   12.86
   6   6   9  333.11   13.04
  -6  -6  -9  308.93   13.81
  -6  -6 -10  120.09    8.20
  -6  -6 -10  112.96   19.50
  -6  -6 -10  104.93    8.45
   6   6  10  140.65    9.28
  -6  -6 -10  118.84    9.39
  -6  -6 -11    3.09    3.14
   6   6  11    1.30    2.89
  -6  -6 -11   -0.04    3.80
   6   6  12   13.74    3.98
  -6  -6 -12   12.06    3.68
  -6  -6 -12   12.24    4.04
  -6  -6 -13   26.85    4.51
  -6  -6 -13   32.91    5.29
  -6  -6 -14    6.24    3.10
  -6  -6 -14    2.74    2.84
  -6  -6 -15   -1.72    2.13
  -6  -6 -15   -0.40    2.07
  -6  -6 -16    2.42    1.73
  -6  -6 -17    6.08    1.30
   6   6  17    9.64    1.68
  -6  -7   8    9.65    2.20
  -6  -7   7    0.32    2.48
  -6  -7   6   11.17    3.51
  -6  -7   5   18.14    4.28
  -6  -7   4   52.67    6.00
  -6  -7   3    7.00    4.03
   6   7  -2  203.83   22.59
  -6  -7   2  256.08   12.01
   6   7  -1    5.10    5.90
  -6  -7   1   -8.09    4.59
   6   7   0  190.57   20.26
  -6  -7   0  178.25    9.23
   6   7   1   25.03    8.12
   6   7   2  153.85   16.72
   6   7   3    2.77    4.98
  -6  -7  -3   -6.05    7.60
   6   7   4  298.32   22.35
  -6  -7  -4  278.48   23.31
   6   7   5   98.21   13.07
  -6  -7  -5   96.88   14.15
  -6  -7  -6  424.61   28.79
  -6  -7  -7   12.70    7.86
  -6  -7  -8   32.00    4.64
  -6  -7  -8   31.69   10.92
  -6  -7  -8   37.38    9.97
   6   7   8   24.08    3.99
  -6  -7  -9   48.83    5.40
  -6  -7  -9   48.45   12.35
  -6  -7  -9   56.55    6.30
   6   7   9   67.81    6.43
  -6  -7  -9   50.43    6.86
  -6  -7 -10  105.71    7.58
  -6  -7 -10  101.35   18.04
   6   7  10   75.48    6.84
  -6  -7 -10   63.22    6.64
  -6  -7 -10   76.80    7.85
   6   7  11    3.06    3.03
  -6  -7 -11    6.72    3.45
  -6  -7 -11    4.27    3.70
  -6  -7 -12    0.70    2.62
   6   7  12   -0.81    2.91
  -6  -7 -12    2.36    2.98
  -6  -7 -13    6.24    2.89
  -6  -7 -13    2.45    2.89
  -6  -7 -14   13.30    3.23
  -6  -7 -14   14.79    3.61
  -6  -7 -15    0.00    1.88
  -6  -7 -15   -0.82    2.14
  -6  -7 -16    2.85    1.52
  -6  -7 -16    4.00    1.65
  -6  -8   7   47.54    3.69
   6   8  -6    0.39    1.49
  -6  -8   6    0.16    2.42
  -6  -8   5   17.42    3.83
  -6  -8   4   -3.02    3.63
  -6  -8   3   22.97    4.77
  -6  -8   2   76.11    7.00
  -6  -8   1   -0.10    3.81
   6   8   0   74.60   13.47
  -6  -8   0   68.77    6.66
  -6  -8  -1  141.70    8.86
   6   8   1  138.05   17.32
   6   8   1  133.70    8.48
  -6  -8  -1  134.13    8.37
  -6  -8  -2   15.82    4.12
   6   8   2   20.12    6.89
   6   8   2   17.71    3.77
  -6  -8  -2   17.48    4.29
   6   8   3   29.39    8.70
  -6  -8  -3   18.09    8.89
   6   8   3   26.92    4.21
  -6  -8  -3   24.94    4.34
  -6  -8  -4    7.28    7.44
  -6  -8  -5  337.74   26.62
   6   8   6   57.61    5.67
  -6  -8  -6   27.08    8.91
  -6  -8  -7   50.67    5.30
  -6  -8  -7   55.29   14.14
  -6  -8  -7   46.67   11.60
   6   8   7   68.54    5.98
  -6  -8  -8   25.60    4.31
  -6  -8  -8   24.49    9.52
  -6  -8  -8   26.78    9.57
   6   8   8   17.59    3.76
  -6  -8  -8   23.19    5.80
  -6  -8  -9  201.56    9.78
   6   8   9  169.06    9.84
  -6  -8  -9  180.84   11.48
  -6  -8 -10  120.81    7.93
   6   8  10  132.78    9.04
  -6  -8 -10  114.38    9.20
  -6  -8 -11   66.91    6.26
   6   8  11   79.82    7.36
  -6  -8 -11   80.96    6.98
  -6  -8 -11   83.96    8.06
   6   8  12   15.96    3.95
  -6  -8 -12    9.20    3.08
  -6  -8 -12   12.06    3.88
   6   8  13   11.44    3.47
  -6  -8 -13    7.66    2.87
  -6  -8 -13   11.71    3.67
  -6  -8 -14   12.06    2.83
  -6  -8 -14   12.40    3.36
  -6  -8 -15    2.31    1.74
  -6  -8 -15   -0.14    2.02
  -6  -8 -16   -0.56    1.39
  -6  -9   6   34.68    3.21
   6   9  -5    0.36    1.66
  -6  -9   5    0.24    2.29
  -6  -9   4   -0.48    2.92
  -6  -9   3    4.99    3.61
  -6  -9   2  112.20    7.99
  -6  -9   1    5.20    3.40
  -6  -9   1    3.52    3.62
  -6  -9   0    3.33    3.55
   6   9   0   -2.38    2.74
  -6  -9   0   -0.39    3.74
  -6  -9  -1    9.74    3.86
   6   9   1    9.66    3.15
  -6  -9  -1   12.95    4.31
  -6  -9  -2  210.09   10.44
  -6  -9  -2  166.69   23.17
  -6  -9  -2  199.12   22.49
   6   9   2  215.15   10.89
  -6  -9  -2  216.28   10.48
  -6  -9  -3   25.34    4.86
  -6  -9  -3   22.78    9.65
  -6  -9  -3   27.84   12.62
   6   9   3   19.95    4.19
  -6  -9  -3   17.52    4.24
  -6  -9  -4    2.96    3.32
  -6  -9  -4    0.50    6.39
   6   9   4    2.47    2.64
  -6  -9  -4    0.38    3.43
   6   9   5    9.75    3.61
  -6  -9  -5   26.53   13.75
  -6  -9  -6  358.31   12.95
  -6  -9  -6  337.45   34.59
   6   9   6  368.44   13.91
  -6  -9  -7    0.27    3.05
  -6  -9  -7    4.58    8.00
   6   9   7    0.77    2.61
  -6  -9  -7    8.61    4.62
  -6  -9  -8    2.04    2.93
   6   9   8    3.85    2.95
  -6  -9  -8   -1.52    3.70
  -6  -9  -9    2.58    2.79
   6   9   9    3.44    2.50
  -6  -9  -9   -2.50    4.36
  -6  -9 -10   29.46    4.53
   6   9  10   26.26    4.39
  -6  -9 -10   38.71    6.14
   6   9  11    2.89    2.78
  -6  -9 -11    1.26    2.77
   6   9  12    4.88    2.89
  -6  -9 -12    5.03    3.04
   6   9  13   11.94    3.29
  -6  -9 -13   11.04    3.27
  -6  -9 -14   21.80    3.23
  -6  -9 -14   27.59    4.01
  -6  -9 -15    2.22    1.50
  -6  -9 -15   -0.26    1.71
  -6  -9 -16   -0.77    1.32
   6  10  -5   19.74    2.40
  -6 -10   5   13.04    2.22
   6  10  -4    0.79    1.69
  -6 -10   4    0.85    2.12
   6  10  -3    6.59    2.45
  -6 -10   3    4.62    2.91
   6  10  -2    6.48    2.71
  -6 -10   2    4.36    3.25
   6  10  -1  112.41    7.88
  -6 -10   1  113.34    7.81
  -6 -10   0    5.31    3.03
   6  10   0    4.19    2.61
  -6 -10   0    4.55    3.47
  -6 -10  -1   37.97    5.21
   6  10   1   43.45    5.36
  -6 -10  -1   38.96    5.29
  -6 -10  -2   34.06    4.94
   6  10   2   26.01    4.55
  -6 -10  -2   27.49    4.82
  -6 -10  -3   14.50    3.86
   6  10   3   16.67    3.91
  -6 -10  -3   19.47    4.27
  -6 -10  -4    1.54    3.14
   6  10   4    0.24    2.64
  -6 -10  -4    0.36    3.50
  -6 -10  -5   42.93    5.27
   6  10   5   39.13    5.56
  -6 -10  -6   19.45    4.21
   6  10   6   22.75    4.33
  -6 -10  -7   75.66    6.28
   6  10   7  100.05    7.57
  -6 -10  -8    3.50    2.95
   6  10   8    2.68    2.71
  -6 -10  -9    5.66    2.93
   6  10   9    4.12    2.63
  -6 -10 -10    9.85    3.23
   6  10  10   15.47    3.62
  -6 -10 -10   14.68    4.26
   6  10  11   47.29    5.74
  -6 -10 -11   48.96    6.01
   6  10  12   12.75    3.45
  -6 -10 -12   13.31    3.72
   6  10  13    4.06    2.39
  -6 -10 -13    8.06    2.89
  -6 -10 -14    9.01    2.44
  -6 -10 -14    8.70    2.60
  -6 -10 -15   10.40    1.90
  -6 -10 -15   14.11    2.45
  -6 -10 -16    0.86    1.19
   6  11  -4    3.65    1.48
  -6 -11   4    0.82    1.48
   6  11  -3    3.59    1.90
  -6 -11   3    4.35    2.10
   6  11  -2   62.30    5.22
  -6 -11   2   67.05    5.22
   6  11  -1    6.92    2.74
  -6 -11   1    7.64    3.25
   6  11   0   15.41    3.63
  -6 -11   0   11.33    3.65
   6  11   1    4.43    2.86
  -6 -11  -1   -0.40    3.78
   6  11   2  174.07    9.81
  -6 -11  -2  175.53    9.40
  -6 -11  -3   15.81    3.76
   6  11   3   24.24    4.43
  -6 -11  -3   17.66    4.24
  -6 -11  -4   12.09    3.38
  -6 -11  -4   17.44    3.70
  -6 -11  -5   -2.88    3.07
   6  11   5    1.55    2.85
  -6 -11  -6  127.34    8.37
  -6 -11  -6  139.84    8.15
   6  11   6  142.25    9.37
  -6 -11  -7    5.43    3.37
  -6 -11  -7   13.21    3.51
   6  11   7   13.40    3.67
  -6 -11  -8   42.72    4.72
   6  11   8   64.70    6.41
  -6 -11  -9   11.94    3.21
   6  11   9   10.65    3.35
  -6 -11 -10   49.79    4.86
   6  11  10   52.27    5.75
  -6 -11 -10   50.91    5.66
  -6 -11 -10   54.27    6.05
   6  11  11   10.56    3.19
  -6 -11 -11   15.98    3.58
   6  11  12   19.99    3.53
  -6 -11 -12   24.30    3.91
  -6 -11 -13    2.64    2.23
  -6 -11 -13   -0.80    2.03
  -6 -11 -14    3.69    1.86
  -6 -11 -14    6.70    2.04
  -6 -11 -15    1.88    1.28
   6  12  -3    0.63    1.17
   6  12  -2    2.14    1.68
  -6 -12   2    0.61    1.71
   6  12  -1   45.90    4.50
  -6 -12   1   41.43    3.90
   6  12   0    0.77    2.19
  -6 -12   0   -1.51    2.81
  -6 -12  -1   -4.77    2.92
   6  12   1   -2.04    2.59
  -6 -12  -1    0.04    2.98
  -6 -12  -2   -0.89    2.64
   6  12   2   -1.14    2.37
  -6 -12  -3   98.89    6.79
   6  12   3  117.00    8.08
  -6 -12  -4   -1.85    2.61
   6  12   4    0.88    2.52
   6  12   5    3.49    2.88
  -6 -12  -6   -0.37    2.97
   6  12   6    2.52    2.89
   6  12   7  135.13    8.76
   6  12   8    1.61    2.48
   6  12   9    7.07    2.87
   6  12  10    4.84    2.66
  -6 -12 -10    2.35    2.98
   6  12  11   52.96    5.13
  -6 -12 -11   50.46    4.87
  -6 -12 -12   16.96    3.48
  -6 -12 -13    7.20    2.30
  -6 -12 -14    0.30    1.43
   6  13  -1    0.31    1.33
  -6 -13   0   11.99    2.23
   6  13   0   24.62    3.10
  -6 -13  -1   -0.90    1.87
   6  13   1    0.00    1.98
  -6 -13  -2   17.53    3.04
   6  13   2   13.06    2.89
  -6 -13  -3    5.07    2.71
   6  13   3    2.63    2.20
  -6 -13  -4   52.23    4.91
   6  13   4   63.43    5.65
  -6 -13  -5   -3.43    2.91
   6  13   5    2.33    2.50
  -6 -13  -6   35.49    4.53
   6  13   6   33.33    4.52
   6  13   7   17.33    3.74
   6  13   8  168.20    8.89
  -6 -13  -8  174.69   10.53
  -6 -13  -9    4.72    2.44
   6  13   9   -0.40    2.00
  -6 -13  -9    1.04    3.01
  -6 -13 -10    8.12    2.70
   6  13  10    5.36    2.21
  -6 -13 -10    4.72    2.76
  -6 -13 -11    4.01    2.40
  -6 -13 -11   -2.79    2.32
  -6 -13 -12   61.91    4.60
  -6 -13 -13    7.15    1.97
  -6 -13 -14    0.97    1.16
   6  14   1    8.03    1.78
   6  14   2   -0.96    1.51
  -6 -14  -3   25.32    2.80
   6  14   3   31.72    3.49
  -6 -14  -4    1.24    1.98
   6  14   4    4.14    2.13
   6  14   5   29.35    3.59
  -6 -14  -5   35.81    4.62
   6  14   6    0.72    1.90
  -6 -14  -6    9.61    3.53
   6  14   7   42.49    4.22
  -6 -14  -7   54.89    5.69
   6  14   8    2.08    1.81
  -6 -14  -8    9.02    3.25
  -6 -14  -9   43.26    4.70
  -6 -14 -10    1.20    2.09
  -6 -14 -11   17.85    2.52
  -6 -14 -12    5.07    1.52
  -6 -15  -5   -1.19    1.69
  -6 -15  -6    0.18    1.85
  -6 -15  -7   -0.88    1.95
  -6 -15  -8   38.19    3.66
  -6 -15  -9    2.94    1.86
  -6 -15 -10    3.80    1.57
   7 -14  -4   50.28    5.38
   7 -14  -3   -1.47    3.37
   7 -14  -2   -0.51    3.51
   7 -14  -2   13.53    3.00
   7 -14  -1   -0.34    1.94
   7 -14   0    9.28    2.92
   7 -14   0   11.15    2.29
   7 -13  -7   43.84    5.49
   7 -13  -6    6.08    3.39
   7 -13  -5    3.83    2.89
   7 -13  -4   -4.00    3.35
   7 -13  -4    5.90    3.16
   7 -13  -3  102.07    7.22
   7 -13  -3  128.04    8.67
   7 -13  -2   -1.39    3.59
   7 -13  -2    9.82    3.57
   7 -13  -1   -9.98    5.08
   7 -13  -1   -0.27    2.43
   7 -13   0   -3.83    2.75
   7 -13   1   86.78    6.14
   7 -13   1  133.39    9.56
   7 -13   2   19.55    3.39
   7 -13   2   -3.24    2.23
   7 -13   3   -0.65    1.58
   7 -12  -8    9.45    3.16
   7 -12  -7   15.63    3.75
   7 -12  -6   78.59    7.00
   7 -12  -6   67.07    6.01
   7 -12  -5   -5.00    3.41
   7 -12  -5   19.77    4.67
   7 -12  -4    3.14    2.83
   7 -12  -4   13.40    4.06
   7 -12  -4   10.03    3.73
   7 -12  -3   12.93    3.89
   7 -12  -3   22.99    4.46
   7 -12  -3   19.04    3.98
   7 -12  -2   32.07    4.83
   7 -12  -2   35.16    5.38
   7 -12  -1   -7.29    4.00
   7 -12   0   -0.51    3.06
   7 -12   1   -8.48    4.42
   7 -12   1    2.33    2.85
   7 -12   2   19.66    4.75
   7 -12   2   74.93    6.69
   7 -12   3   13.95    3.87
   7 -12   3    1.28    2.29
   7 -12   4   -2.70    2.00
   7 -12   5    1.27    1.48
   7 -11  -8   -0.32    2.40
   7 -11  -8   -3.10    2.95
   7 -11  -7   40.24    4.72
   7 -11  -7   26.49    4.79
   7 -11  -6   11.45    2.99
   7 -11  -6   23.75    4.74
   7 -11  -6   18.74    4.40
   7 -11  -5   41.09    4.34
   7 -11  -5   41.56    5.51
   7 -11  -5   39.44    5.56
   7 -11  -5   28.60    4.76
   7 -11  -4    8.57    2.82
   7 -11  -4    5.90    3.64
   7 -11  -4    7.65    3.36
   7 -11  -4   11.41    5.04
   7 -11  -4    9.77    3.39
   7 -11  -4    2.65    3.28
   7 -11  -3   71.09    5.36
   7 -11  -3   84.03    7.28
   7 -11  -3   71.52    6.97
   7 -11  -3   67.24    7.03
   7 -11  -2   17.54    4.15
   7 -11  -2   17.30    3.89
   7 -11  -2   26.86    4.64
   7 -11  -1   43.05    6.28
   7 -11  -1   42.48    5.54
   7 -11  -1   49.94    6.85
   7 -11   0    0.82    3.63
   7 -11   0    4.71    3.41
   7 -11   1   20.62    4.74
   7 -11   1   36.37    5.61
   7 -11   2   -3.43    3.90
   7 -11   3   25.78    4.77
   7 -11   3   35.66    5.67
   7 -11   4   -2.23    3.06
   7 -11   5   38.36    4.45
   7 -11   6    0.44    1.66
   7 -11   7    6.04    1.64
   7 -10 -11    0.03    1.16
   7 -10 -10   38.04    4.10
   7 -10  -9   16.67    3.78
   7 -10  -8   -2.53    3.53
   7 -10  -8    9.16    3.57
   7 -10  -7    5.47    3.69
   7 -10  -6   43.31    4.96
   7 -10  -6   48.56    6.36
   7 -10  -6   43.56    6.14
   7 -10  -6   42.64    4.47
   7 -10  -5   -3.25    2.89
   7 -10  -5    3.66    3.36
   7 -10  -5    1.49    3.48
   7 -10  -5   -0.96    3.24
   7 -10  -5   -5.33    2.89
   7 -10  -4    6.60    3.79
   7 -10  -4    1.41    2.44
   7 -10  -4    6.15    3.74
   7 -10  -4   -0.03    3.69
   7 -10  -4   -5.26    3.19
   7 -10  -4   -2.89    3.89
   7 -10  -3    4.54    2.90
   7 -10  -3    0.08    3.36
   7 -10  -3   -0.82    2.97
   7 -10  -3   -0.89    4.21
   7 -10  -3    0.91    2.77
   7 -10  -3    0.17    3.67
   7 -10  -2  113.70    7.17
   7 -10  -2  119.96    8.91
   7 -10  -2  120.46    8.93
   7 -10  -2  132.98    8.89
   7 -10  -2  105.57    8.59
   7 -10  -2  123.35    9.08
   7 -10  -2  125.65    7.98
   7 -10  -1    7.04    3.83
   7 -10  -1    7.43    3.02
   7 -10  -1    9.78    3.80
   7 -10  -1   -1.60    4.39
   7 -10  -1    1.19    3.03
   7 -10  -1    5.15    2.72
   7 -10   0    5.14    3.47
   7 -10   0    7.80    3.27
   7 -10   0    9.03    4.08
   7 -10   0    8.68    2.74
   7 -10   1   -1.13    4.10
   7 -10   1   -4.47    4.15
   7 -10   1    3.56    3.85
   7 -10   2    6.66    3.56
   7 -10   2    5.00    3.52
   7 -10   3   12.09    4.48
   7 -10   4    6.18    3.51
   7 -10   4    2.00    3.80
   7 -10   5   -1.91    2.87
   7 -10   6   34.22    4.60
   7 -10   7   -1.16    1.96
   7 -10   8    7.66    1.90
   7  -9 -11    0.05    1.32
   7  -9 -10   15.96    2.99
   7  -9  -9   80.28    6.37
   7  -9  -9   93.28    7.23
   7  -9  -8    7.92    3.36
   7  -9  -8   -1.11    3.42
   7  -9  -7    8.23    3.52
   7  -9  -7   -2.97    2.50
   7  -9  -7    8.11    4.10
   7  -9  -6   26.25    4.61
   7  -9  -6   14.90    4.11
   7  -9  -6   15.19    3.27
   7  -9  -6   23.40    5.34
   7  -9  -6   17.77    5.16
   7  -9  -5   86.28    6.84
   7  -9  -5   79.00    7.26
   7  -9  -5   94.59    8.19
   7  -9  -5   90.50    8.49
   7  -9  -5   69.36    7.45
   7  -9  -5   84.01    6.65
   7  -9  -4   16.64    4.67
   7  -9  -4    6.11    2.71
   7  -9  -4   17.53    4.56
   7  -9  -4    9.85    4.32
   7  -9  -4   14.12    3.56
   7  -9  -4    5.69    3.60
   7  -9  -3   10.51    3.30
   7  -9  -3   13.41    4.65
   7  -9  -3   14.55    4.40
   7  -9  -3   13.26    4.21
   7  -9  -3   13.87    3.96
   7  -9  -2   66.12    6.01
   7  -9  -2   85.88    8.20
   7  -9  -2   89.10    7.59
   7  -9  -2   75.47    6.82
   7  -9  -2   66.81    7.23
   7  -9  -2   84.21    6.68
   7  -9  -2   75.33    7.30
   7  -9  -1   97.76    6.95
   7  -9  -1  101.53    8.55
   7  -9  -1   90.39    7.54
   7  -9  -1   96.34    7.70
   7  -9  -1   95.01    6.96
   7  -9  -1   83.98    7.88
   7  -9  -1   97.79    8.10
   7  -9   0    2.55    3.29
   7  -9   0   10.03    3.46
   7  -9   0   -0.79    3.48
   7  -9   0   13.02    4.61
   7  -9   0    2.74    2.43
   7  -9   0   12.44    4.41
   7  -9   1   18.92    4.47
   7  -9   1    9.26    3.97
   7  -9   1   14.80    3.29
   7  -9   2    5.42    3.53
   7  -9   2   -1.51    3.98
   7  -9   2    5.64    2.53
   7  -9   3  286.67   13.79
   7  -9   3  271.31   12.18
   7  -9   3  294.32   15.80
   7  -9   4    4.28    3.18
   7  -9   4   -8.06    5.10
   7  -9   5    1.79    2.74
   7  -9   5    0.70    3.51
   7  -9   6   11.95    3.28
   7  -9   6   16.87    4.61
   7  -9   7   39.60    4.56
   7  -9   7   53.51    5.93
   7  -9   8    1.48    1.88
   7  -9   8    1.30    2.14
   7  -9   9   -0.98    1.56
   7  -8 -11   -3.07    1.67
   7  -8 -10   10.70    2.59
   7  -8  -9   32.84    4.28
   7  -8  -8    9.22    3.29
   7  -8  -8   14.96    3.48
   7  -8  -8   10.43    4.16
   7  -8  -7   11.60    3.67
   7  -8  -7   20.60    4.00
   7  -8  -7   12.59    4.65
   7  -8  -6  117.07    8.28
   7  -8  -6  108.29    9.52
   7  -8  -6  109.48    9.37
   7  -8  -6  110.00    7.67
   7  -8  -5   43.13    5.39
   7  -8  -5   67.79    7.02
   7  -8  -5   71.85    7.46
   7  -8  -5   69.71    7.69
   7  -8  -5   41.21    6.17
   7  -8  -5   63.77    6.08
   7  -8  -4  240.02   11.06
   7  -8  -4  191.38   11.29
   7  -8  -4  208.95   11.65
   7  -8  -4  218.46   10.77
   7  -8  -4  214.35   12.29
   7  -8  -4  209.00   10.31
   7  -8  -4  226.21   12.20
   7  -8  -3   -3.35    3.63
   7  -8  -3   -3.34    4.12
   7  -8  -3    0.53    4.24
   7  -8  -3   -4.37    4.08
   7  -8  -3   -0.93    3.04
   7  -8  -3   -3.05    4.35
   7  -8  -3    5.01    3.24
   7  -8  -2  111.72    7.49
   7  -8  -2  107.49    8.64
   7  -8  -2  114.34    8.41
   7  -8  -2  124.41    8.46
   7  -8  -2  110.34    7.42
   7  -8  -2   95.62    8.63
   7  -8  -2  122.27    8.96
   7  -8  -1   83.41    6.73
   7  -8  -1   67.00   12.56
   7  -8  -1   98.61    8.25
   7  -8  -1  101.30    7.72
   7  -8  -1  111.23    8.16
   7  -8  -1   83.93    7.61
   7  -8  -1   94.66    6.96
   7  -8  -1   86.15    8.15
   7  -8   0  110.89    7.39
   7  -8   0  117.86   16.15
   7  -8   0  111.69    8.62
   7  -8   0  105.44    8.04
   7  -8   0  100.19    7.80
   7  -8   0  123.83    7.90
   7  -8   0  114.20    8.36
   7  -8   1    3.13    3.30
   7  -8   1    7.34    3.65
   7  -8   1   -4.20    5.30
   7  -8   1    2.43    3.71
   7  -8   1    0.05    2.75
   7  -8   1    5.49    3.96
   7  -8   1   -1.06    2.53
   7  -8   2   99.66    8.07
   7  -8   2  102.98    8.07
   7  -8   2  100.45    8.37
   7  -8   2   86.48    6.69
   7  -8   3   18.95    4.35
   7  -8   3   15.32    4.17
   7  -8   3   24.21    4.50
   7  -8   3   11.42    3.10
   7  -8   4  150.83   10.36
   7  -8   4  147.86    8.53
   7  -8   4  158.64   12.72
   7  -8   4  145.32    8.60
   7  -8   5    9.95    3.77
   7  -8   5    8.49    4.71
   7  -8   6   18.57    4.09
   7  -8   6   17.45    4.91
   7  -8   7    1.27    2.41
   7  -8   7   -0.08    3.19
   7  -8   8   31.06    4.30
   7  -8   8   19.71    4.06
   7  -8   9    2.37    1.99
   7  -8   9   -1.92    2.14
   7  -8  10    3.43    1.70
   7  -8  10    7.87    2.06
   7  -7 -11    1.54    1.42
   7  -7 -10   15.09    2.94
   7  -7  -9   92.35    6.02
   7  -7  -9   86.70    7.13
   7  -7  -8    8.64    3.12
   7  -7  -8   12.40    2.77
   7  -7  -8   23.26    4.39
   7  -7  -8   31.25    5.73
   7  -7  -7    3.29    2.22
   7  -7  -7    0.26    2.48
   7  -7  -7    0.69    3.81
   7  -7  -7    0.37    2.57
   7  -7  -6   28.88    4.74
   7  -7  -6   29.74    6.30
   7  -7  -6   42.89    6.85
   7  -7  -6   30.58    4.56
   7  -7  -5   80.83    7.53
   7  -7  -5   98.55    8.72
   7  -7  -5  103.91    9.29
   7  -7  -5   99.71    8.85
   7  -7  -5   95.15    7.39
   7  -7  -4  184.61    9.88
   7  -7  -4  148.02   19.35
   7  -7  -4  200.71   11.09
   7  -7  -4  239.16   12.46
   7  -7  -4  235.17   11.10
   7  -7  -4  220.73   12.46
   7  -7  -4  195.71    9.69
   7  -7  -4  213.83   11.91
   7  -7  -3   73.53    6.89
   7  -7  -3   69.63   13.54
   7  -7  -3   81.26    7.80
   7  -7  -3   61.82    6.63
   7  -7  -3   67.95    7.42
   7  -7  -3   79.10    7.00
   7  -7  -3   66.56    6.19
   7  -7  -3   70.36    7.76
   7  -7  -2   64.49    5.94
   7  -7  -2   89.59    8.03
   7  -7  -2   94.66    7.64
   7  -7  -2   76.69    6.17
   7  -7  -2   86.37    7.53
   7  -7  -2   81.60    7.64
   7  -7  -2   96.19    7.27
   7  -7  -1  313.78   11.77
   7  -7  -1  307.34   25.25
   7  -7  -1  342.59   13.55
   7  -7  -1  326.31   13.30
   7  -7  -1  283.40   13.25
   7  -7  -1  343.07   12.26
   7  -7  -1  332.20   13.83
   7  -7  -1  324.39   12.74
   7  -7   0  115.46    7.91
   7  -7   0  129.45    9.15
   7  -7   0  126.02    8.31
   7  -7   0  142.88    8.69
   7  -7   0  114.40    7.37
   7  -7   0  107.26    7.97
   7  -7   1  128.94    8.22
   7  -7   1  130.68    7.71
   7  -7   1  154.73   18.27
   7  -7   1  129.78    8.81
   7  -7   1  123.23    8.21
   7  -7   1  122.41    7.98
   7  -7   1  134.50    7.93
   7  -7   2   -1.98    3.31
   7  -7   2    5.80    6.35
   7  -7   2   -4.81    4.03
   7  -7   2    8.91    4.14
   7  -7   2    5.02    3.21
   7  -7   3   68.23    7.45
   7  -7   3   62.18   13.84
   7  -7   3   65.80    6.42
   7  -7   3   80.01    8.04
   7  -7   3   61.89    6.16
   7  -7   4  147.21   10.75
   7  -7   4  136.50    8.37
   7  -7   4  144.36   12.04
   7  -7   4  118.93    8.45
   7  -7   5   86.54   10.71
   7  -7   5  115.66    8.34
   7  -7   6   -1.34    2.76
   7  -7   6   -5.40    5.18
   7  -7   6   -3.59    2.74
   7  -7   7   19.94    4.39
   7  -7   7   19.53    3.43
   7  -7   8   -3.64    3.52
   7  -7   8    0.31    2.51
   7  -7   9   88.08    6.74
   7  -7   9   97.98    7.64
   7  -7  10   -1.44    2.01
   7  -7  10    0.99    1.99
   7  -7  11   -0.98    1.47
   7  -7  11    2.63    1.75
   7  -6 -11   10.34    2.22
   7  -6 -11    7.60    1.85
   7  -6 -10   -0.51    2.03
   7  -6 -10    1.33    1.85
   7  -6 -10    0.91    2.11
   7  -6  -9   11.63    2.87
   7  -6  -9   12.37    2.99
   7  -6  -9   13.54    3.80
   7  -6  -8   51.32    4.80
   7  -6  -8   56.90    5.58
   7  -6  -7   16.03    3.18
   7  -6  -7   16.26    3.74
   7  -6  -7   21.50    5.32
   7  -6  -6   13.57    2.90
   7  -6  -6   13.34    3.61
   7  -6  -6   21.52    5.25
   7  -6  -5   -1.73    3.11
   7  -6  -5   -0.16    4.26
   7  -6  -5   -2.20    4.96
   7  -6  -5    7.91    4.59
   7  -6  -5    4.11    4.73
   7  -6  -4  467.23   15.55
   7  -6  -4  441.41   32.29
   7  -6  -4  407.34   14.59
   7  -6  -4  426.36   16.11
   7  -6  -4  430.86   14.59
   7  -6  -4  431.50   16.89
   7  -6  -4  423.39   16.26
   7  -6  -4  403.13   13.25
   7  -6  -3   30.33    4.72
   7  -6  -3   31.78    9.66
   7  -6  -3   34.61    5.15
   7  -6  -3   36.93    5.28
   7  -6  -3   38.98    4.97
   7  -6  -3   32.36    4.46
   7  -6  -3   30.94    5.52
   7  -6  -3   33.09    5.26
   7  -6  -2   40.28   10.55
   7  -6  -2   43.40    5.06
   7  -6  -2   36.99    4.24
   7  -6  -1  169.60   18.07
   7  -6   0  533.56   30.69
   7  -6   1  130.90   16.03
   7  -6   2   36.31    9.39
   7  -6   3    9.32    3.58
   7  -6   3   14.99    7.33
   7  -6   3   18.90    4.23
   7  -6   3   19.19    4.20
   7  -6   3   18.69    4.55
   7  -6   3    3.92    3.03
   7  -6   4  315.17   15.29
   7  -6   4  355.89   33.39
   7  -6   4  336.10   12.21
   7  -6   4  349.28   16.55
   7  -6   4  328.33   14.19
   7  -6   5   11.21   10.31
   7  -6   5   -2.94    4.79
   7  -6   5   18.81    4.91
   7  -6   6    2.41    2.27
   7  -6   6    0.03    2.64
   7  -6   7   16.72    4.18
   7  -6   7   18.33    3.64
   7  -6   7   19.35    3.96
   7  -6   8   83.21    7.90
   7  -6   8   89.76    8.72
   7  -6   9   20.94    4.30
   7  -6   9   19.85    4.04
   7  -6   9   10.38    2.54
   7  -6  10   10.47    2.98
   7  -6  11   -2.55    2.01
   7  -6  11    3.24    2.18
   7  -6  12    8.11    1.82
   7  -6  12   12.71    2.24
   7  -5 -11    1.55    1.83
   7  -5 -10    2.93    2.41
   7  -5 -10    3.65    2.09
   7  -5  -9   39.96    4.37
   7  -5  -9   40.19    4.53
   7  -5  -8   90.85    6.31
   7  -5  -8   87.23    6.59
   7  -5  -7   68.80    5.68
   7  -5  -7   67.30    6.26
   7  -5  -7   61.20    7.25
   7  -5  -6    2.21    2.68
   7  -5  -6   -2.94    3.20
   7  -5  -6   -0.79    4.34
   7  -5  -5   49.37   11.98
   7  -5  -5   47.36    4.43
   7  -5  -5   54.38    5.05
   7  -5  -5   61.65    6.21
   7  -5  -5   71.89    8.20
   7  -5  -4  271.94   25.12
   7  -5  -4  311.07   12.51
   7  -5  -4  291.77   13.10
   7  -5  -4  306.67   11.38
   7  -5  -3  245.01   22.89
   7  -5  -2    6.33    6.33
   7  -5  -1   48.39    9.96
   7  -5  -1   50.38   10.75
   7  -5   0  155.57   16.31
   7  -5   1  152.54   16.25
   7  -5   2   23.31    6.60
   7  -5   3   30.62    8.88
   7  -5   4  172.00   21.06
   7  -5   5  206.99   27.11
   7  -5   5  204.29   12.73
   7  -5   6  -12.20   11.72
   7  -5   6   -6.97    4.77
   7  -5   7   42.57    6.48
   7  -5   8   44.29    7.05
   7  -5   8   10.26    4.01
   7  -5   9   73.41    7.37
   7  -5   9   67.47    6.38
   7  -5  10    6.81    2.88
   7  -5  10    1.75    2.13
   7  -5  11   -2.00    2.72
   7  -5  11    1.12    1.66
   7  -5  12    1.72    1.88
   7  -5  13    7.68    1.54
   7  -5  13    8.96    1.87
   7  -4 -11   45.84    3.73
   7  -4 -10   36.14    4.04
   7  -4  -9    3.11    2.52
   7  -4  -9    0.16    2.00
   7  -4  -8   50.40    5.07
   7  -4  -8   42.44    4.65
   7  -4  -7   91.85    6.48
   7  -4  -7   89.92    6.87
   7  -4  -6    6.14    5.82
   7  -4  -6   11.35    3.53
   7  -4  -6    3.76    2.91
   7  -4  -6   12.38    5.41
   7  -4  -5   -2.57    7.49
   7  -4  -5    4.93    2.83
   7  -4  -5    2.44    2.72
   7  -4  -5    2.87    4.33
   7  -4  -4  311.09   25.83
   7  -4  -3  135.43   16.73
   7  -4  -2   82.92   13.04
   7  -4  -1   33.03    8.36
   7  -4  -1   32.62    8.03
   7  -4   0   44.77    8.88
   7  -4   1  319.01   22.22
   7  -4   2  206.34   18.24
   7  -4   3   20.39    6.94
   7  -4   4   71.56   12.42
   7  -4   5   69.52   14.37
   7  -4   6   10.81    8.03
   7  -4   6    0.18    5.17
   7  -4   7  -10.84   12.94
   7  -4   8   12.96    4.37
   7  -4   9   54.16    6.35
   7  -4  10   62.06    6.26
   7  -4  10   57.57    5.83
   7  -4  11    5.31    2.49
   7  -4  12    5.37    2.04
   7  -4  13    9.69    2.29
   7  -4  14    5.35    1.38
   7  -3 -12    8.68    1.51
   7  -3 -11   23.20    2.86
   7  -3 -11   23.49    2.98
  -7   3  11   15.01    3.04
   7  -3 -10   62.14    4.98
   7  -3  -9    1.37    2.55
   7  -3  -8   26.71    4.07
   7  -3  -7   89.33    6.56
   7  -3  -7   77.01    6.10
   7  -3  -6   85.24   14.53
   7  -3  -6   96.30    6.79
   7  -3  -6   88.09    6.71
   7  -3  -5   28.56    9.10
   7  -3  -5   31.11    4.32
   7  -3  -5   24.01    3.94
   7  -3  -5   38.82    6.40
   7  -3  -4   -7.95    6.81
   7  -3  -3  164.99   17.51
   7  -3  -2  295.72   22.11
   7  -3  -1   39.95    7.71
   7  -3  -1   32.98    8.14
   7  -3   0   24.26    6.60
   7  -3   0   20.70    6.71
   7  -3   1    7.07    4.00
   7  -3   2  226.64   18.02
   7  -3   3   70.73   10.80
   7  -3   4   36.84    8.47
   7  -3   5  238.50   22.58
   7  -3   6   42.42   12.15
   7  -3   7    9.44    6.34
   7  -3   7   10.43    5.43
   7  -3   8    9.06    7.77
   7  -3   8   25.05    7.39
   7  -3   9   77.82    8.68
   7  -3  10   12.45    3.98
   7  -3  11   12.53    3.32
   7  -3  11   10.69    3.18
   7  -3  12   -1.84    2.38
   7  -3  13   24.63    3.09
   7  -3  14    5.78    1.76
   7  -2 -12    1.84    1.10
   7  -2 -11   22.65    2.88
  -7   2  11   12.24    2.81
   7  -2 -10   17.71    3.14
  -7   2  10    6.92    3.52
   7  -2  -9   18.58    3.56
   7  -2  -8   31.16    4.30
   7  -2  -7   76.23    6.08
   7  -2  -6   77.39    6.26
   7  -2  -5    7.38    5.99
   7  -2  -5    7.50    3.28
   7  -2  -4   72.04   12.10
   7  -2  -3  345.33   21.63
   7  -2  -3  341.99   23.78
   7  -2  -2  580.45   27.89
   7  -2  -2  559.83   28.79
   7  -2  -1   77.73   10.51
   7  -2  -1   79.78   10.82
   7  -2   0   57.24    9.04
  -7   2   0   38.62    7.01
   7  -2   0   48.39    8.29
   7  -2   0   46.92    8.32
  -7   2  -1  244.17   16.27
   7  -2   1  271.49   17.98
   7  -2   2  385.40   22.27
  -7   2  -2  355.74   21.03
  -7   2  -3    3.61    4.30
   7  -2   3    8.56    4.64
   7  -2   4  250.89   19.35
  -7   2  -4  253.49   20.54
   7  -2   5  162.25   17.19
  -7   2  -5  168.24   18.13
   7  -2   6  178.66   19.99
  -7   2  -6  181.54   20.50
  -7   2  -7   17.69    8.92
   7  -2   7   15.58    7.64
  -7   2  -8    8.62    8.06
   7  -2   8    5.13    7.37
  -7   2  -9   43.88   11.50
   7  -2   9   25.41   11.44
   7  -2   9   60.78    8.89
   7  -2  10   27.27    5.30
   7  -2  11    8.17    3.42
   7  -2  12    5.96    2.84
   7  -2  13   -1.04    2.10
   7  -2  14   15.07    2.39
   7  -1 -12    0.81    0.95
   7  -1 -11    9.61    2.11
  -7   1  11    2.88    2.32
   7  -1 -10   65.19    4.80
  -7   1  10   60.87    5.88
   7  -1  -9   18.03    3.49
  -7   1   9   10.77    4.00
   7  -1  -8   40.64    4.63
   7  -1  -7   38.83    4.71
   7  -1  -6  158.15    8.20
   7  -1  -5   48.57    4.96
   7  -1  -4    7.08    4.75
   7  -1  -4    7.33    4.40
   7  -1  -3   69.03   10.45
   7  -1  -3   62.96    9.94
   7  -1  -2  505.15   25.35
   7  -1  -2  510.78   26.21
   7  -1  -1  268.84   18.75
   7  -1  -1  280.54   18.78
   7  -1   0   15.11    5.63
   7  -1   0   10.87    4.79
   7  -1   1   19.11    5.07
   7  -1   1   21.06    5.90
  -7   1  -1   15.36    5.03
   7  -1   2  984.95   35.50
   7  -1   2 1061.84   34.01
  -7   1  -2 1016.05   35.65
   7  -1   3  234.03   16.42
  -7   1  -3  231.74   17.99
   7  -1   4  232.93   17.50
  -7   1  -4  228.25   19.46
  -7   1  -5   11.79    6.69
   7  -1   5   15.00    5.95
   7  -1   6  355.69   25.37
  -7   1  -6  384.45   28.38
   7  -1   7  168.05   19.55
  -7   1  -7  186.42   21.61
  -7   1  -8   12.21    8.86
   7  -1   8   15.39    8.28
  -7   1  -9   10.93    9.38
   7  -1   9   11.45    8.72
  -7   1  -9   13.16    4.53
  -7   1 -10   52.57    6.62
  -7   1 -11  173.82   10.22
  -7   1 -12    8.39    3.40
  -7   1 -13    2.59    2.29
   7  -1  13    3.75    2.72
   7  -1  14    1.34    1.94
   7  -1  15    5.91    1.53
   7   0 -11    2.96    1.62
  -7   0  11    2.31    2.22
   7   0 -10    5.19    2.25
  -7   0  10    4.15    3.02
   7   0  -9   19.90    3.38
  -7   0   9   22.12    4.58
   7   0  -8   27.76    3.86
  -7   0   8   18.53    4.53
   7   0  -7   59.71    5.31
   7   0  -6   85.93    6.32
   7   0  -5  123.86   17.01
   7   0  -5  135.34    7.41
   7   0  -4    3.65    3.93
   7   0  -3  197.59   18.20
   7   0  -2  375.54   23.27
   7   0  -2  354.27   20.78
   7   0  -1  225.61   17.28
   7   0  -1  241.04   16.54
   7   0   0   70.20    9.46
   7   0   0   71.84    9.17
   7   0   1  968.86   35.23
   7   0   1  979.06   29.81
   7   0   2 2067.07   51.87
   7   0   2 2106.13   42.83
  -7   0  -2 2144.06   53.32
   7   0   3  749.45   31.10
   7   0   3  729.03   26.00
  -7   0  -3  725.14   31.49
   7   0   4  486.39   23.10
  -7   0  -4  488.66   27.21
  -7   0  -5    3.06    5.84
   7   0   5    4.03    4.19
   7   0   6  242.70   19.91
  -7   0  -6  259.15   23.16
   7   0   7  273.57   22.88
  -7   0  -7  319.79   27.52
  -7   0  -8   19.02    9.59
   7   0   8    8.32    6.33
  -7   0  -9    5.29    8.66
   7   0   9    3.95    6.30
  -7   0  -9    1.97    3.82
  -7   0 -10   21.76   11.32
   7   0  10   18.36    9.24
  -7   0 -10   21.82    5.25
  -7   0 -11   67.55    7.26
  -7   0 -12   19.41    4.28
  -7   0 -13    7.10    3.05
  -7   0 -14    5.64    2.30
   7   0  14    8.21    2.75
   7   0  15    2.83    1.77
   7   1 -11   -0.11    1.14
  -7  -1  11    0.17    1.89
  -7  -1  10   16.57    3.41
   7   1  -9    3.17    2.31
  -7  -1   9    6.21    3.51
   7   1  -8    4.35    2.59
  -7  -1   8    1.69    3.63
   7   1  -7   52.73    4.90
  -7  -1   7   33.89    5.52
   7   1  -6  113.62    6.91
  -7  -1   6  100.24    8.08
   7   1  -5   83.30   14.37
   7   1  -5   96.34    6.46
   7   1  -4   46.47   10.60
   7   1  -4   49.80    4.69
   7   1  -3   77.29   12.66
   7   1  -2  213.76   19.25
   7   1  -1  246.81   19.12
   7   1   0  221.07   17.38
   7   1   1  119.88   13.13
   7   1   2  338.78   21.10
  -7  -1  -2  357.59   23.05
   7   1   2  339.54   15.66
   7   1   3    4.22    2.63
   7   1   3    2.01    3.56
  -7  -1  -3    1.34    4.65
   7   1   4  157.31   11.74
  -7  -1  -4  159.81   15.83
  -7  -1  -5    5.89    5.61
   7   1   5    5.07    3.54
   7   1   6  167.13   15.57
  -7  -1  -6  200.75   21.08
   7   1   7  266.19   21.45
  -7  -1  -7  328.65   27.95
   7   1   8   39.30    9.68
  -7  -1  -8   46.19   12.56
  -7  -1  -9   10.16    9.23
   7   1   9    6.71    6.21
   7   1   9    8.80    3.29
  -7  -1  -9    5.98    3.78
  -7  -1 -10   11.02    9.94
   7   1  10    1.64    5.75
  -7  -1 -10    9.86    4.57
  -7  -1 -11   54.16    6.84
  -7  -1 -12   25.49    5.36
  -7  -1 -13   -1.00    3.03
  -7  -1 -14   -1.77    2.36
  -7  -1 -15    6.07    2.00
   7   1  15    7.50    2.37
   7   1  16    2.97    1.37
   7   2 -10    1.29    1.41
  -7  -2  10    2.96    2.55
  -7  -2   9  120.71    7.72
   7   2  -8   32.20    3.64
  -7  -2   8   30.70    5.11
   7   2  -7    3.02    2.51
  -7  -2   7    8.43    4.02
   7   2  -6    2.45    2.75
  -7  -2   6    2.67    3.42
   7   2  -5  182.23   21.77
   7   2  -5  193.17    8.67
  -7  -2   5  185.21   10.17
   7   2  -4   61.60   12.83
   7   2  -4   62.27    5.16
  -7  -2   4   41.94    5.37
   7   2  -3    7.84    6.09
   7   2  -2   -0.60    4.05
   7   2  -1  789.96   35.98
   7   2   0  446.41   25.32
   7   2   1   22.12    6.41
   7   2   2  104.78   12.72
   7   2   3   99.23   11.94
  -7  -2  -3   89.95   12.00
   7   2   4  185.09   16.10
  -7  -2  -4  207.88   18.29
  -7  -2  -5    5.41    5.95
  -7  -2  -6  157.24   18.27
  -7  -2  -7  375.77   29.75
  -7  -2  -8   96.85   17.43
  -7  -2  -9   11.64    8.87
  -7  -2 -10    3.79    8.27
   7   2  10    0.77    2.56
  -7  -2 -10    3.66    4.13
  -7  -2 -10    9.25    4.45
  -7  -2 -11   15.63    4.54
  -7  -2 -11   11.16    4.79
  -7  -2 -12   31.55    5.85
  -7  -2 -12   18.39    4.18
  -7  -2 -13   -1.07    3.10
  -7  -2 -14   18.83    3.82
  -7  -2 -15    2.43    2.05
  -7  -2 -16    4.54    1.47
   7   2  16    5.29    1.79
   7   3 -10    3.17    1.20
  -7  -3  10    2.69    2.05
  -7  -3   9   10.77    3.21
  -7  -3   8   81.03    6.83
  -7  -3   7   -3.46    3.89
   7   3  -6   32.93    4.00
  -7  -3   6   31.85    5.14
   7   3  -5   45.88    4.82
  -7  -3   5   34.81    5.62
   7   3  -4  193.26   22.61
   7   3  -4  192.37    8.62
  -7  -3   4  200.09   10.39
   7   3  -3    4.47    5.05
   7   3  -2   -1.68    5.48
   7   3  -1  152.50   17.12
   7   3   0  277.06   21.13
   7   3   1   31.66    7.53
   7   3   2  266.95   19.52
   7   3   3   27.27    7.02
  -7  -3  -3   10.96    5.69
   7   3   4  395.40   23.98
  -7  -3  -4  412.15   25.68
  -7  -3  -5  161.99   17.18
  -7  -3  -6   62.85   11.76
  -7  -3  -7  104.77   16.74
  -7  -3  -8  120.49   18.75
  -7  -3  -9   20.67   10.53
  -7  -3 -10    4.05    3.29
  -7  -3 -10    2.97    7.71
   7   3  10    3.05    2.51
  -7  -3 -10   11.28    4.59
  -7  -3 -10    8.24    4.33
  -7  -3 -11   39.27    6.31
   7   3  11   34.83    5.32
  -7  -3 -11   33.72    5.96
  -7  -3 -12   47.25    6.77
  -7  -3 -12   53.49    6.30
  -7  -3 -13   10.54    4.10
  -7  -3 -13    2.20    2.75
  -7  -3 -14   -1.92    2.62
  -7  -3 -14   -0.17    2.14
  -7  -3 -15    2.37    2.09
  -7  -3 -16   11.38    2.08
   7   3  16   14.99    2.54
   7   4  -9   16.80    2.00
  -7  -4   9   25.69    3.48
   7   4  -8    3.29    1.83
  -7  -4   8    0.78    2.90
  -7  -4   7   50.90    5.70
  -7  -4   6   -5.65    4.16
  -7  -4   5   86.55    7.42
  -7  -4   4    3.56    3.86
   7   4  -3  137.08   18.76
  -7  -4   3  124.32    8.24
   7   4  -2   42.61   10.31
   7   4  -1  157.28   18.12
   7   4   0   42.02    9.66
   7   4   1   59.04   10.25
   7   4   2  113.97   13.35
   7   4   3   14.15    5.66
  -7  -4  -3   11.45    6.31
   7   4   4   10.43    5.09
  -7  -4  -4   12.08    6.49
   7   4   5  115.44   13.62
  -7  -4  -5  129.73   15.72
  -7  -4  -6   -3.94    5.88
  -7  -4  -7  148.32   18.95
  -7  -4  -8   80.83   15.50
  -7  -4  -9   97.03    7.14
  -7  -4  -9   96.97   17.67
   7   4   9   97.47    7.37
  -7  -4  -9   86.75    7.57
  -7  -4 -10   16.47    4.05
  -7  -4 -10   18.71   10.43
   7   4  10   13.90    3.85
  -7  -4 -10   16.95    4.65
  -7  -4 -10   25.51    5.57
   7   4  11    4.48    3.13
  -7  -4 -11    5.65    3.84
  -7  -4 -11    4.49    4.05
  -7  -4 -12   26.15    5.34
  -7  -4 -12   23.45    5.14
  -7  -4 -13   16.09    4.39
  -7  -4 -13   17.18    4.16
  -7  -4 -14   -2.02    2.90
  -7  -4 -14    4.33    2.56
  -7  -4 -15   -0.63    2.19
  -7  -4 -15    2.18    1.76
  -7  -4 -16   11.20    2.19
  -7  -5   9   -0.78    1.74
  -7  -5   8   42.54    4.39
  -7  -5   7    4.35    3.20
  -7  -5   6   -2.67    3.70
  -7  -5   5   17.89    4.39
  -7  -5   4  227.15   11.33
   7   5  -3    7.79    5.49
  -7  -5   3    3.27    3.66
   7   5  -2   67.47   13.33
  -7  -5   2   70.83    6.55
   7   5  -1   76.05   13.69
   7   5   0  578.97   33.81
   7   5   1   96.25   13.31
   7   5   2    3.28    4.20
   7   5   3    9.08    5.46
  -7  -5  -3  -12.61    9.34
   7   5   4  858.65   37.51
  -7  -5  -4  842.92   39.85
   7   5   5  471.15   27.70
  -7  -5  -5  522.51   31.02
  -7  -5  -6    2.47    5.64
  -7  -5  -7   25.19    9.84
  -7  -5  -8  221.47   24.88
  -7  -5  -9   39.54    5.05
  -7  -5  -9   49.53   13.20
  -7  -5  -9   32.12    5.10
   7   5   9   41.30    5.20
  -7  -5 -10   20.46    4.45
  -7  -5 -10   26.31   11.59
   7   5  10   19.81    4.23
  -7  -5 -10   20.13    5.62
  -7  -5 -10   20.27    4.91
   7   5  11    0.22    2.69
  -7  -5 -11   -0.30    3.38
  -7  -5 -11   -0.13    3.28
   7   5  12   22.57    4.54
  -7  -5 -12   28.63    5.09
  -7  -5 -12   32.63    5.29
  -7  -5 -13   42.58    5.67
  -7  -5 -13   38.66    5.55
  -7  -5 -14    9.44    3.44
  -7  -5 -14   15.85    3.66
  -7  -5 -15   -0.43    2.18
  -7  -5 -15   -1.45    1.84
  -7  -5 -16    2.67    1.64
  -7  -5 -17    3.37    1.08
  -7  -6   8    0.34    1.90
  -7  -6   7   64.15    5.27
  -7  -6   6    1.15    3.33
  -7  -6   5   31.38    4.95
  -7  -6   4   12.37    4.32
  -7  -6   3  288.67   12.58
   7   6  -2   82.12   14.84
  -7  -6   2   84.36    7.32
   7   6  -1    1.93    4.97
  -7  -6   1   -2.58    3.85
   7   6   0   44.09   11.01
  -7  -6   0   16.85    3.79
   7   6   1  359.07   26.53
   7   6   2    5.58    4.88
   7   6   3  111.16   14.87
  -7  -6  -3  104.66   15.64
   7   6   4   94.56   13.74
  -7  -6  -4   92.21   14.72
   7   6   5 1147.84   44.91
  -7  -6  -5 1145.12   47.51
  -7  -6  -6  264.10   23.76
  -7  -6  -7   -3.91    6.41
  -7  -6  -8    9.87    3.55
   7   6   8   12.56    3.21
  -7  -6  -8    5.60    7.80
  -7  -6  -9  168.94    9.10
  -7  -6  -9  180.13   22.96
  -7  -6  -9  122.38    8.58
   7   6   9  133.60    8.49
  -7  -6 -10   -0.78    3.32
  -7  -6 -10    2.44    8.91
   7   6  10    7.65    3.34
  -7  -6 -10    5.46    4.20
  -7  -6 -10    4.21    3.78
  -7  -6 -11   12.59    3.83
  -7  -6 -11   10.31    3.98
   7   6  11   10.28    3.57
  -7  -6 -11   11.66    4.33
   7   6  12    9.45    3.51
  -7  -6 -12   13.38    4.03
  -7  -6 -12    9.22    4.06
  -7  -6 -13   11.72    3.63
  -7  -6 -13   16.52    4.16
  -7  -6 -14    7.99    2.98
  -7  -6 -14    7.26    3.15
  -7  -6 -15    3.29    2.04
  -7  -6 -15    1.53    1.96
  -7  -6 -16    3.80    1.73
  -7  -6 -16    3.91    1.46
  -7  -7   8    2.84    1.28
  -7  -7   7   -0.67    1.92
  -7  -7   6   12.86    3.21
   7   7  -5   15.37    2.77
  -7  -7   5   14.04    3.76
  -7  -7   4   55.76    5.92
  -7  -7   3   -1.53    3.50
  -7  -7   2   11.16    4.12
  -7  -7   1    7.14    3.78
   7   7   0  156.07    9.05
  -7  -7   0  171.87    9.29
   7   7   1   30.51    9.32
   7   7   1   25.51    4.32
  -7  -7  -1   28.07    4.95
  -7  -7  -2  171.86    9.35
   7   7   2  165.85   18.78
   7   7   2  196.19    9.49
  -7  -7  -2  179.89    8.89
   7   7   3    8.19    6.67
  -7  -7  -3   -1.06    6.69
   7   7   4  191.03   19.53
  -7  -7  -4  179.26   20.56
   7   7   5   56.53   11.08
  -7  -7  -5   54.65   12.11
  -7  -7  -6  213.61   21.98
  -7  -7  -7    1.05    3.05
   7   7   7    0.41    2.25
  -7  -7  -7    1.44    6.36
  -7  -7  -8   90.75    6.90
  -7  -7  -8   88.96   16.27
   7   7   8   74.21    6.47
  -7  -7  -9    3.83    3.29
  -7  -7  -9    8.09    7.56
   7   7   9    6.65    3.05
  -7  -7  -9    8.61    4.24
  -7  -7  -9    7.89    3.73
  -7  -7 -10  305.75   12.35
  -7  -7 -10  292.08   12.98
  -7  -7 -10  285.46   14.33
  -7  -7 -11   36.39    4.97
   7   7  11   53.03    6.17
  -7  -7 -11   52.07    6.08
  -7  -7 -11   37.82    5.92
   7   7  12   -0.24    2.47
  -7  -7 -12    0.07    2.79
  -7  -7 -12    0.35    3.08
  -7  -7 -13    3.90    2.65
   7   7  13    7.15    3.35
  -7  -7 -13    3.11    3.07
  -7  -7 -14   19.55    3.65
  -7  -7 -14   18.36    3.79
  -7  -7 -15   -0.69    1.90
  -7  -7 -15    1.84    2.12
  -7  -7 -16    0.35    1.19
  -7  -7 -16   -0.15    1.37
  -7  -7 -16   -0.62    1.38
  -7  -8   7   26.87    2.32
  -7  -8   6    3.13    2.20
  -7  -8   5   10.13    3.02
   7   8  -4    4.47    2.12
  -7  -8   4    3.96    3.09
   7   8  -3   71.65    5.85
  -7  -8   3   76.52    6.54
   7   8  -2   10.90    3.26
  -7  -8   2    9.18    3.77
   7   8  -1  159.14    8.98
  -7  -8   1  152.21    9.02
   7   8   0    2.20    2.57
  -7  -8   0   -0.02    3.48
  -7  -8  -1  200.82   10.33
   7   8   1  185.90   20.90
   7   8   1  179.64    9.77
  -7  -8  -1  199.22    9.79
  -7  -8  -2    1.72    3.68
   7   8   2    3.91    2.91
  -7  -8  -2    4.47    3.68
  -7  -8  -3   77.60    6.76
   7   8   3   76.84   13.52
  -7  -8  -3   65.40   14.24
   7   8   3  101.99    7.49
  -7  -8  -3   91.64    6.76
  -7  -8  -4    2.87    3.47
  -7  -8  -4    6.28    7.32
   7   8   4    8.13    3.16
  -7  -8  -4   10.60    4.04
  -7  -8  -5  268.62   11.48
   7   8   5  239.06   11.02
  -7  -8  -5  258.15   25.22
  -7  -8  -6  103.21    7.42
   7   8   6  110.51    7.64
  -7  -8  -6   90.20   15.51
  -7  -8  -7   82.61    6.78
  -7  -8  -7   85.82   15.64
   7   8   7   92.41    7.18
  -7  -8  -8    0.93    3.05
  -7  -8  -8   -2.55    6.44
  -7  -8  -8    4.37    7.23
   7   8   8    1.42    2.62
  -7  -8  -8    5.78    4.38
  -7  -8  -9  114.94    7.77
   7   8   9  112.25    7.84
  -7  -8  -9  112.83    9.27
  -7  -8 -10   35.87    5.00
  -7  -8 -10   51.08    5.81
  -7  -8 -10   38.78    6.12
  -7  -8 -11   83.76    6.63
   7   8  11   77.10    7.12
  -7  -8 -11   78.95    6.88
  -7  -8 -11   91.97    8.67
   7   8  12    1.84    2.58
  -7  -8 -12    2.38    2.46
  -7  -8 -12    2.92    3.18
   7   8  13    2.78    2.51
  -7  -8 -13   -0.93    2.29
  -7  -8 -13   -0.95    3.10
  -7  -8 -14    6.68    2.52
  -7  -8 -14    8.02    2.99
  -7  -8 -15    5.06    1.96
  -7  -8 -15    4.63    2.23
  -7  -8 -16   -0.95    1.36
  -7  -9   6   36.34    2.58
  -7  -9   5    1.92    2.02
   7   9  -4    2.13    1.72
  -7  -9   4   -2.14    2.64
  -7  -9   3   -0.38    2.48
   7   9  -3   -0.96    1.91
  -7  -9   3    1.99    2.98
  -7  -9   2  114.98    7.54
   7   9  -2  116.33    7.30
  -7  -9   2  123.28    7.87
  -7  -9   1    4.47    3.41
   7   9  -1    0.49    2.18
  -7  -9   1   -1.17    3.30
  -7  -9   0    5.70    3.51
   7   9   0   11.08    3.19
  -7  -9   0   10.02    3.80
  -7  -9  -1   17.91    4.18
   7   9   1   14.69    3.59
  -7  -9  -1   19.43    4.43
  -7  -9  -2  136.54    8.68
   7   9   2  128.45    8.50
  -7  -9  -2  125.81    8.01
  -7  -9  -3   10.82    4.09
   7   9   3    6.03    3.16
  -7  -9  -3    2.03    3.44
  -7  -9  -4    0.53    3.35
  -7  -9  -4   -1.43    6.27
   7   9   4   -0.24    2.68
  -7  -9  -4    1.49    3.64
  -7  -9  -5    5.02    3.70
   7   9   5    5.12    3.22
  -7  -9  -5   -4.81    9.38
  -7  -9  -6  148.77    9.06
   7   9   6  127.56    8.68
  -7  -9  -7    7.60    3.43
   7   9   7   14.38    3.67
  -7  -9  -7   16.72    4.99
  -7  -9  -8   -0.82    2.91
   7   9   8    1.13    2.34
  -7  -9  -8    2.34    3.79
  -7  -9  -9    0.32    2.77
   7   9   9   -1.37    2.75
  -7  -9  -9    0.35    3.35
  -7  -9 -10   43.78    5.19
   7   9  10   49.18    5.78
  -7  -9 -10   47.96    6.49
  -7  -9 -11    4.29    2.99
   7   9  11    3.04    2.65
  -7  -9 -11    5.19    3.35
   7   9  12    0.93    2.19
  -7  -9 -12    2.53    2.95
   7   9  13   17.13    3.57
  -7  -9 -13   16.30    3.87
  -7  -9 -14   14.37    3.22
  -7  -9 -15    2.58    1.48
  -7  -9 -15    0.54    1.75
  -7 -10   5   13.57    1.72
   7  10  -4   -0.45    1.29
  -7 -10   4    0.27    1.71
   7  10  -3    1.79    1.67
  -7 -10   3    1.03    2.33
   7  10  -2    3.30    2.27
  -7 -10   2    0.38    2.86
  -7 -10   1  145.61    7.75
   7  10  -1  156.60    8.47
  -7 -10   1  150.75    8.30
  -7 -10   0    6.54    3.29
   7  10   0    3.68    2.51
  -7 -10   0    7.91    3.71
  -7 -10  -1    4.60    3.19
   7  10   1    7.21    2.88
  -7 -10  -1    4.12    3.27
  -7 -10  -2    5.63    3.34
   7  10   2   -1.35    2.64
  -7 -10  -2    0.52    3.20
  -7 -10  -3   14.39    3.93
   7  10   3   16.14    3.90
  -7 -10  -3   14.91    3.95
  -7 -10  -4    0.92    3.08
   7  10   4    0.73    2.55
  -7 -10  -4    1.92    3.27
  -7 -10  -5   22.86    4.29
   7  10   5   18.39    4.04
  -7 -10  -6    8.10    3.67
   7  10   6    6.62    3.42
  -7 -10  -7  192.37    9.92
   7  10   7  213.07   10.96
  -7 -10  -8   10.35    3.42
   7  10   8   10.83    3.31
  -7 -10  -8    4.86    3.10
  -7 -10  -9    4.28    2.95
   7  10   9    1.04    2.42
  -7 -10  -9    6.18    3.50
  -7 -10 -10    3.37    2.86
   7  10  10    0.45    2.27
  -7 -10 -10    2.57    3.17
  -7 -10 -11   61.67    5.72
   7  10  11   70.42    6.62
  -7 -10 -11   66.65    6.68
   7  10  12    5.46    2.80
  -7 -10 -12    4.17    2.83
   7  10  13    1.08    1.98
  -7 -10 -13   -1.73    2.35
  -7 -10 -14    1.17    1.76
  -7 -10 -14    0.16    1.84
  -7 -10 -15   15.17    2.04
  -7 -10 -15   22.02    2.79
   7  11  -3    0.42    1.39
  -7 -11   3   -1.54    1.65
   7  11  -2   26.91    3.28
  -7 -11   2   29.82    3.32
   7  11  -1    7.76    2.51
  -7 -11   1    6.43    2.94
   7  11   0   46.07    4.92
  -7 -11   0   42.29    4.66
   7  11   1    6.40    2.72
  -7 -11  -1    1.92    3.31
  -7 -11  -2   42.44    4.71
   7  11   2   38.23    4.95
  -7 -11  -2   40.94    4.90
  -7 -11  -3    3.56    2.94
   7  11   3    3.41    2.69
  -7 -11  -3    2.75    3.29
  -7 -11  -4   69.45    6.10
   7  11   4   86.11    7.56
  -7 -11  -5    2.67    2.99
   7  11   5    5.70    3.01
  -7 -11  -6  117.79    7.61
   7  11   6  109.04    8.16
  -7 -11  -7   14.60    3.93
   7  11   7   21.65    4.45
  -7 -11  -8   75.97    6.14
   7  11   8   88.96    7.36
  -7 -11  -9    0.60    2.52
   7  11   9    1.20    2.47
  -7 -11 -10   40.34    4.62
   7  11  10   39.31    5.07
   7  11  11   -0.29    2.18
  -7 -11 -11    0.29    2.43
   7  11  12   31.51    4.24
  -7 -11 -12   35.38    4.37
   7  11  13    1.94    1.87
  -7 -11 -13   -0.10    1.81
  -7 -11 -14    5.19    1.96
  -7 -11 -14    3.39    1.77
  -7 -11 -15    1.10    1.13
   7  12  -2    0.02    1.17
   7  12  -1   42.76    3.72
   7  12   0    3.83    2.08
  -7 -12   0    1.69    2.15
   7  12   1   -3.01    2.56
   7  12   2    2.23    2.10
   7  12   3   85.64    6.65
   7  12   4    1.43    2.34
   7  12   5    2.85    2.45
   7  12   6    1.75    2.36
   7  12   7   90.90    7.34
   7  12   8    2.85    2.51
   7  12   9   10.06    3.32
   7  12  10    1.26    2.20
  -7 -12 -10   -0.64    2.70
   7  12  11   59.66    5.38
  -7 -12 -11   48.18    4.55
   7  12  12    1.35    1.99
  -7 -12 -13   20.18    2.95
  -7 -12 -14   -1.07    1.38
   7  13   0   28.30    2.80
   7  13   1    1.42    1.64
   7  13   2    5.20    2.26
   7  13   3    4.35    2.34
   7  13   4  130.97    7.42
   7  13   5    1.36    2.21
   7  13   6    8.22    2.70
   7  13   7    4.77    2.81
   7  13   8  181.81    9.14
   7  13   9    2.58    2.23
  -7 -13  -9    6.11    3.37
  -7 -13 -10    8.01    2.41
   7  13  10    2.79    2.11
  -7 -13 -10    2.83    2.52
  -7 -13 -11    1.22    1.79
   7  13  11    0.85    1.75
  -7 -13 -11   -1.18    2.00
  -7 -13 -12   49.78    3.93
  -7 -13 -13    1.91    1.44
   7  14   2    1.35    1.27
   7  14   3   17.75    2.45
   7  14   4    1.09    1.59
  -7 -14  -4    5.06    2.33
   7  14   5   30.46    3.35
  -7 -14  -5   36.21    4.14
   7  14   6    0.87    1.72
  -7 -14  -6   11.59    3.24
   7  14   7   24.68    3.25
  -7 -14  -7   31.86    4.44
   7  14   8    2.16    1.91
  -7 -14  -8    9.63    3.06
   7  14   9   47.15    3.85
  -7 -14  -9   45.61    4.45
  -7 -14 -10   -0.88    1.84
  -7 -15  -6    4.09    1.65
  -7 -15  -7   -0.69    1.61
  -7 -15  -8   25.29    2.75
  -7 -15  -9    2.64    1.51
   8 -13  -4   17.04    3.96
   8 -13  -3   51.45    5.44
   8 -13  -3   32.96    4.71
   8 -13  -2   -7.31    3.76
   8 -13  -2   20.49    3.93
   8 -13  -1   11.13    3.31
   8 -13   0    6.47    3.08
   8 -13   1    2.94    2.39
   8 -13   2    9.92    2.29
   8 -12  -6   85.69    6.82
   8 -12  -5   10.30    3.58
   8 -12  -4    8.83    3.22
   8 -12  -4    7.74    3.14
   8 -12  -3   15.04    3.89
   8 -12  -3   11.21    3.40
   8 -12  -2   53.86    5.95
   8 -12  -2   52.81    6.13
   8 -12  -1   13.95    4.07
   8 -12  -1   15.92    3.92
   8 -12   0   -7.24    3.90
   8 -12   1   -8.07    4.40
   8 -12   2   43.99    5.44
   8 -12   3    2.72    2.38
   8 -12   4   -2.74    2.14
   8 -12   5    0.62    1.22
   8 -11  -9    1.82    1.61
   8 -11  -7   38.98    4.37
   8 -11  -7   16.45    3.86
   8 -11  -6   28.11    3.79
   8 -11  -6   17.56    3.89
   8 -11  -5   24.58    3.50
   8 -11  -5   30.39    4.77
   8 -11  -4    3.32    2.24
   8 -11  -4   -1.19    3.35
   8 -11  -4    7.26    3.32
   8 -11  -4   -3.02    3.10
   8 -11  -3   10.25    3.89
   8 -11  -3   10.22    3.70
   8 -11  -3    1.68    3.11
   8 -11  -2   14.04    4.05
   8 -11  -2   15.64    3.91
   8 -11  -2   26.10    5.14
   8 -11  -1   17.25    4.07
   8 -11  -1   16.04    3.88
   8 -11   0   13.68    3.92
   8 -11   0   16.72    4.45
   8 -11   0   11.88    2.67
   8 -11   1   17.40    4.85
   8 -11   1   18.36    4.93
   8 -11   2    0.83    2.68
   8 -11   2   -1.44    3.35
   8 -11   3   16.65    3.54
   8 -11   3   15.26    4.46
   8 -11   4    1.73    2.85
   8 -11   5   25.30    3.77
   8 -11   6    6.38    1.98
   8 -10  -9    1.32    1.87
   8 -10  -8   12.02    3.12
   8 -10  -7    2.82    2.53
   8 -10  -7    0.12    2.85
   8 -10  -6   32.93    5.18
   8 -10  -6   25.47    3.57
   8 -10  -5   38.48    4.60
   8 -10  -5   38.00    5.25
   8 -10  -5   32.54    5.15
   8 -10  -5   38.48    5.37
   8 -10  -5   26.08    3.78
   8 -10  -4   39.73    4.64
   8 -10  -4   22.57    4.32
   8 -10  -4   23.28    4.40
   8 -10  -4   22.05    4.83
   8 -10  -4   40.75    5.96
   8 -10  -4   23.53    3.92
   8 -10  -3   -1.13    2.34
   8 -10  -3    5.51    3.66
   8 -10  -3    6.59    3.48
   8 -10  -3   -6.94    4.45
   8 -10  -3    0.26    2.73
   8 -10  -3    8.65    3.81
   8 -10  -2   11.25    3.16
   8 -10  -2    5.83    3.33
   8 -10  -2    6.17    3.27
   8 -10  -2    2.67    3.61
   8 -10  -2   16.62    3.57
   8 -10  -2   18.43    4.49
   8 -10  -2   14.10    4.17
   8 -10  -1   56.20    6.38
   8 -10  -1   67.58    6.81
   8 -10  -1   58.62    6.13
   8 -10  -1   75.44    6.62
   8 -10  -1   77.08    6.14
   8 -10   0   11.43    4.16
   8 -10   0    4.02    3.61
   8 -10   0   -1.00    3.72
   8 -10   0    2.30    2.43
   8 -10   1   11.79    3.94
   8 -10   1    4.98    3.56
   8 -10   1    3.53    3.84
   8 -10   1    6.34    2.48
   8 -10   2    3.79    2.82
   8 -10   2    0.72    1.78
   8 -10   3    6.42    2.63
   8 -10   3   -6.54    4.92
   8 -10   4   -8.76    5.12
   8 -10   5   -7.00    4.05
   8 -10   6   35.97    4.54
   8 -10   7    2.93    1.84
   8 -10   8    7.03    1.65
   8  -9 -10    2.21    1.48
   8  -9  -9   44.94    4.21
   8  -9  -8   -2.46    2.71
   8  -9  -7   -2.05    3.04
   8  -9  -7    3.96    3.60
   8  -9  -7    1.93    2.17
   8  -9  -6   13.16    3.29
   8  -9  -6   28.40    5.06
   8  -9  -6   26.57    4.02
   8  -9  -5   69.96    6.17
   8  -9  -5   57.90    6.01
   8  -9  -5   66.87    5.98
   8  -9  -5   76.31    7.39
   8  -9  -5   75.64    7.62
   8  -9  -4   14.76    3.55
   8  -9  -4   12.04    3.89
   8  -9  -4   35.68    5.72
   8  -9  -4   22.83    4.81
   8  -9  -4   30.44    4.70
   8  -9  -4   34.75    5.80
   8  -9  -3   14.14    3.62
   8  -9  -3   14.64    4.20
   8  -9  -3   17.74    4.01
   8  -9  -3   15.79    5.16
   8  -9  -3   22.52    4.90
   8  -9  -2   10.35    3.25
   8  -9  -2    3.78    3.42
   8  -9  -2   10.27    4.33
   8  -9  -2    3.51    2.98
   8  -9  -2    0.69    3.54
   8  -9  -2   10.89    4.21
   8  -9  -2   12.64    3.41
   8  -9  -1   96.09    6.90
   8  -9  -1  102.75    8.45
   8  -9  -1  121.55    8.71
   8  -9  -1  101.95    8.12
   8  -9  -1   94.36    7.08
   8  -9  -1  103.04    8.36
   8  -9  -1   86.22    7.56
   8  -9   0   18.38    4.24
   8  -9   0   19.29    4.65
   8  -9   0    7.48    3.24
   8  -9   0   19.52    4.94
   8  -9   0    8.12    2.90
   8  -9   1    5.95    3.13
   8  -9   1    5.97    3.16
   8  -9   1   14.19    4.54
   8  -9   1    4.54    2.54
   8  -9   2   -1.74    3.13
   8  -9   2    9.83    3.86
   8  -9   2   -5.41    3.87
   8  -9   2    4.11    2.51
   8  -9   3   78.79    6.94
   8  -9   3   91.37    9.81
   8  -9   3   65.01    5.61
   8  -9   3   53.28    5.72
   8  -9   4   10.08    3.91
   8  -9   4    2.31    3.33
   8  -9   4    7.23    3.35
   8  -9   4    4.10    2.15
   8  -9   5    5.80    3.16
   8  -9   5    0.86    3.49
   8  -9   6    1.15    2.41
   8  -9   6    8.95    4.15
   8  -9   7   15.37    3.07
   8  -9   7   29.48    4.62
   8  -9   8   -0.55    1.77
   8  -9   9    6.34    1.72
   8  -8 -10   11.35    2.08
   8  -8  -9    3.23    2.11
   8  -8  -8    3.79    2.23
   8  -8  -8   -3.07    3.25
   8  -8  -7   -4.69    3.32
   8  -8  -7   -2.95    3.57
   8  -8  -6  181.47   10.01
   8  -8  -6  197.62   11.81
   8  -8  -6  167.36    9.61
   8  -8  -5   57.44    6.22
   8  -8  -5   50.92    5.41
   8  -8  -5   50.29    6.73
   8  -8  -5   53.91    6.88
   8  -8  -4  265.88   11.86
   8  -8  -4  238.08   12.16
   8  -8  -4  245.30   12.52
   8  -8  -4  264.98   11.82
   8  -8  -4  280.96   13.70
   8  -8  -4  257.48   13.10
   8  -8  -3   33.55    4.85
   8  -8  -3   33.45    5.70
   8  -8  -3   36.00    5.46
   8  -8  -3   37.54    5.04
   8  -8  -3   44.95    5.35
   8  -8  -3   44.81    6.66
   8  -8  -3   42.76    6.26
   8  -8  -2    6.83    3.31
   8  -8  -2    5.33    3.45
   8  -8  -2    2.94    3.91
   8  -8  -2    3.63    2.81
   8  -8  -2    7.08    3.51
   8  -8  -2    9.51    4.55
   8  -8  -2   11.63    3.37
   8  -8  -1   39.16    4.99
   8  -8  -1   29.43    5.16
   8  -8  -1   38.42    5.33
   8  -8  -1   43.85    5.58
   8  -8  -1   27.61    4.10
   8  -8  -1   37.96    5.84
   8  -8  -1   25.59    4.80
   8  -8   0   13.13    4.22
   8  -8   0   13.22    3.95
   8  -8   0    6.68    3.72
   8  -8   0    9.05    3.27
   8  -8   0   16.79    4.93
   8  -8   0   17.53    3.67
   8  -8   0    9.69    3.55
   8  -8   1   20.18    4.15
   8  -8   1   17.90    4.38
   8  -8   1   16.59    4.02
   8  -8   1   22.92    4.73
   8  -8   1   24.02    4.21
   8  -8   2   45.29    6.17
   8  -8   2   48.84    6.33
   8  -8   2   45.64    6.19
   8  -8   2   35.87    4.83
   8  -8   2   32.75    4.67
   8  -8   3   17.90    4.69
   8  -8   3   21.17    5.06
   8  -8   3   26.15    4.79
   8  -8   3   12.63    3.28
   8  -8   4  120.81    9.90
   8  -8   4  118.53    7.86
   8  -8   4   89.21    9.64
   8  -8   4  111.74    7.91
   8  -8   5   -5.02    4.32
   8  -8   5   -5.75    2.98
   8  -8   6   16.28    3.89
   8  -8   6   19.33    5.35
   8  -8   6   12.88    2.68
   8  -8   7   27.05    4.37
   8  -8   8    5.74    2.50
   8  -8   8   13.56    3.59
   8  -8   9   12.20    2.58
   8  -8   9   14.93    2.94
   8  -8  10    0.45    1.36
   8  -8  10    0.64    1.34
   8  -7 -10   -1.06    1.67
   8  -7  -9   24.43    3.31
   8  -7  -9   23.90    3.97
   8  -7  -8   32.12    4.11
   8  -7  -8   53.79    6.46
   8  -7  -7   24.53    4.13
   8  -7  -7   25.99    5.03
   8  -7  -6   73.36    6.54
   8  -7  -6   74.16    7.05
   8  -7  -6   80.80    8.28
   8  -7  -5   31.86    5.08
   8  -7  -5   15.86    3.97
   8  -7  -5   28.37    4.72
   8  -7  -5   15.27    4.71
   8  -7  -5   22.19    5.27
   8  -7  -4  104.63    7.78
   8  -7  -4  107.04    8.21
   8  -7  -4  118.46    8.93
   8  -7  -4  112.92    7.70
   8  -7  -4   96.08    8.43
   8  -7  -4  119.53    8.37
   8  -7  -3  102.72    7.91
   8  -7  -3  105.33    8.93
   8  -7  -3   92.54    8.09
   8  -7  -3   97.45    7.74
   8  -7  -3  100.93    9.03
   8  -7  -3  115.02    9.34
   8  -7  -3  100.66    7.46
   8  -7  -2   -0.77    3.02
   8  -7  -2    2.40    3.62
   8  -7  -2   -6.22    3.98
   8  -7  -2   11.74    4.37
   8  -7  -2    9.26    4.52
   8  -7  -2   -2.28    3.23
   8  -7  -2    1.87    2.57
   8  -7  -1   70.81    6.39
   8  -7  -1   77.22    7.68
   8  -7  -1   68.99    6.65
   8  -7  -1   62.90    6.68
   8  -7  -1   70.98    7.63
   8  -7  -1   68.80    5.92
   8  -7  -1   66.39    6.55
   8  -7   0  163.55    9.10
   8  -7   0  151.29   18.56
   8  -7   0  187.12   10.55
   8  -7   0  161.46    9.58
   8  -7   0  167.53    8.99
   8  -7   0  185.88    9.92
   8  -7   0  157.57   10.00
   8  -7   0  176.29   10.24
   8  -7   1   38.67    5.21
   8  -7   1   31.58    5.30
   8  -7   1   19.36    7.01
   8  -7   1   35.04    5.24
   8  -7   1   25.83    4.17
   8  -7   1   26.31    4.71
   8  -7   1   20.94    4.23
   8  -7   2    6.96    2.98
   8  -7   2   12.38    3.90
   8  -7   2   -0.01    3.95
   8  -7   2    9.00    3.41
   8  -7   2   13.87    4.30
   8  -7   2    3.60    3.06
   8  -7   3   57.72    6.68
   8  -7   3   65.82    6.54
   8  -7   3   60.59    6.85
   8  -7   3   77.22    7.28
   8  -7   4   78.90    8.70
   8  -7   4   61.74    6.14
   8  -7   4   63.52    7.95
   8  -7   4   58.86    6.58
   8  -7   5   54.35    8.53
   8  -7   5   77.40    7.44
   8  -7   6    0.71    2.93
   8  -7   6   -5.03    5.13
   8  -7   6    0.99    2.33
   8  -7   7   39.18    5.65
   8  -7   7   37.24    7.17
   8  -7   7   39.31    4.69
   8  -7   8   11.18    3.26
   8  -7   8   13.21    4.49
   8  -7   8   11.69    2.65
   8  -7   9   65.84    5.65
   8  -7   9   67.61    6.11
   8  -7  10    2.09    1.86
   8  -7  10    1.01    1.85
   8  -7  11   -0.32    1.32
   8  -7  11    0.50    1.33
   8  -6 -10   -1.42    1.61
   8  -6  -9   20.81    3.18
   8  -6  -9   18.85    3.05
   8  -6  -9   23.36    4.47
   8  -6  -8  122.44    7.34
   8  -6  -8  108.80    6.51
   8  -6  -7   22.66    3.57
   8  -6  -7   27.52    4.33
   8  -6  -6   10.47    2.91
   8  -6  -6   12.92    3.84
   8  -6  -6    7.29    4.43
   8  -6  -5   63.48    5.10
   8  -6  -5   84.65    7.22
   8  -6  -5   76.80    6.83
   8  -6  -5   92.10    8.74
   8  -6  -4  110.54    8.37
   8  -6  -4  111.25    8.73
   8  -6  -4  114.24    7.99
   8  -6  -4  136.89    8.36
   8  -6  -4  129.49    9.89
   8  -6  -4  130.63    9.70
   8  -6  -3  298.71   12.66
   8  -6  -3  318.56   13.32
   8  -6  -3  329.64   14.02
   8  -6  -3  307.47   11.93
   8  -6  -3  341.43   14.97
   8  -6  -3  328.18   13.02
   8  -6  -3  302.43   13.78
   8  -6  -2    0.75    3.28
   8  -6  -2    7.29    4.39
   8  -6  -2    3.91    3.60
   8  -6  -2    4.29    4.24
   8  -6  -2   10.39    4.94
   8  -6  -2    1.21    2.78
   8  -6  -2    5.05    3.48
   8  -6  -1   54.23    5.72
   8  -6  -1   66.12    6.39
   8  -6  -1   64.62    6.30
   8  -6  -1   72.74    6.34
   8  -6  -1   60.29    6.31
   8  -6  -1   74.15    7.54
   8  -6  -1   73.99    6.11
   8  -6   0  513.35   15.43
   8  -6   0  489.35   31.86
   8  -6   0  524.05   16.56
   8  -6   0  519.33   16.52
   8  -6   0  453.42   16.02
   8  -6   0  510.74   15.07
   8  -6   0  495.79   15.67
   8  -6   0  520.07   16.80
   8  -6   1   79.60    6.93
   8  -6   1   76.01    7.26
   8  -6   1   61.53   11.16
   8  -6   1  103.91    7.86
   8  -6   1   94.60    7.23
   8  -6   1   83.92    6.54
   8  -6   2    5.14    2.90
   8  -6   2   14.19    7.16
   8  -6   2    8.23    3.81
   8  -6   2    2.00    2.66
   8  -6   2   -0.03    3.37
   8  -6   2   12.07    3.79
   8  -6   3   15.00    4.56
   8  -6   3    3.00    4.97
   8  -6   3    7.13    3.93
   8  -6   3    8.67    3.90
   8  -6   3    3.63    3.03
   8  -6   4  169.89   11.93
   8  -6   4  148.94   21.55
   8  -6   4  162.21    9.38
   8  -6   4  174.48   11.77
   8  -6   4  155.80   10.81
   8  -6   5   12.23    4.81
   8  -6   5   12.05    4.84
   8  -6   6   -4.48    4.47
   8  -6   7    1.43    3.06
   8  -6   7   -4.34    3.62
   8  -6   8   16.69    4.42
   8  -6   8   16.44    3.57
   8  -6   9   13.10    3.60
   8  -6   9   15.78    4.47
   8  -6   9   18.08    3.30
   8  -6  10    8.01    2.80
   8  -6  10   18.00    3.68
   8  -6  10   15.69    2.69
   8  -6  11   -0.13    1.82
   8  -6  11   -1.46    1.76
   8  -6  12    1.44    1.30
   8  -6  12    0.70    1.25
   8  -5 -10   18.25    3.25
   8  -5  -9   15.43    2.90
   8  -5  -9   13.28    2.73
   8  -5  -8   30.33    4.31
   8  -5  -8   40.58    4.30
   8  -5  -8   41.91    4.47
   8  -5  -7  174.18    9.46
   8  -5  -7  163.51    8.07
   8  -5  -7  175.80    9.22
   8  -5  -6   23.70    3.75
   8  -5  -6   19.89    3.49
   8  -5  -6   26.49    4.38
   8  -5  -6   30.68    6.33
   8  -5  -5   88.34    6.22
   8  -5  -5   90.23    6.22
   8  -5  -5  102.02    7.82
   8  -5  -5   98.34    8.75
   8  -5  -4   12.30    3.26
   8  -5  -4   20.72    4.46
   8  -5  -4   10.51    2.76
   8  -5  -4   20.83    8.79
   8  -5  -4    6.35    3.18
   8  -5  -4   20.11    5.17
   8  -5  -4    7.53    4.39
   8  -5  -4   13.76    3.56
   8  -5  -4   11.24    4.93
   8  -5  -3  574.76   14.11
   8  -5  -3  618.07   17.78
   8  -5  -3  536.92   14.50
   8  -5  -3  598.30   37.37
   8  -5  -3  476.42   16.49
   8  -5  -3  549.49   17.21
   8  -5  -3  561.64   15.90
   8  -5  -3  548.78   18.38
   8  -5  -3  580.53   16.77
   8  -5  -3  542.02   17.64
   8  -5  -2   56.74    5.92
   8  -5  -2   68.11    5.70
   8  -5  -2   52.80   11.76
   8  -5  -2   76.48    7.23
   8  -5  -2   76.98    6.52
   8  -5  -2   91.62    8.24
   8  -5  -2   73.58    6.02
   8  -5  -2   86.58    7.44
   8  -5  -1    5.83    3.22
   8  -5  -1   16.24    3.69
   8  -5  -1   14.06    3.72
   8  -5   0   92.81   13.96
   8  -5   1   34.38    9.03
   8  -5   2   38.77    9.56
   8  -5   2   34.40    4.51
   8  -5   3   26.77    4.64
   8  -5   3   36.79    9.81
   8  -5   3   28.27    4.44
   8  -5   3   25.33    4.07
   8  -5   3   29.23    4.46
   8  -5   4   23.73    5.04
   8  -5   4   33.16   10.09
   8  -5   4   23.72    4.32
   8  -5   4   28.62    4.81
   8  -5   4   39.09    5.79
   8  -5   5  199.71   25.20
   8  -5   5  191.89   12.47
   8  -5   5  237.68   14.86
   8  -5   6    4.88    4.23
   8  -5   7   -2.53    3.60
   8  -5   8   95.35    8.64
   8  -5   9   55.20    5.84
   8  -5  10   11.51    2.86
   8  -5  11   -2.05    2.47
   8  -5  11    4.56    2.58
   8  -5  11    0.77    1.61
   8  -5  12   -2.73    1.94
   8  -5  12    0.45    1.58
   8  -5  13    1.82    1.14
   8  -5  13    1.28    1.15
   8  -4 -10   18.12    2.69
   8  -4 -10   27.57    3.14
   8  -4  -9    1.19    2.13
   8  -4  -9    0.05    2.25
   8  -4  -8   27.29    3.95
   8  -4  -8   28.05    3.87
   8  -4  -8   26.59    3.69
   8  -4  -7   95.54    6.88
   8  -4  -7  113.99    7.05
   8  -4  -7  120.55    7.40
   8  -4  -6   43.99    4.80
   8  -4  -6   50.37    5.06
   8  -4  -6   51.59    5.51
   8  -4  -5   15.49    3.27
   8  -4  -5   16.94    3.59
   8  -4  -5   24.01    4.47
   8  -4  -4  128.00    7.60
   8  -4  -4  132.05    7.54
   8  -4  -4  150.94    9.14
   8  -4  -4  123.82   17.76
   8  -4  -4  122.13    7.09
   8  -4  -4  139.10    8.31
   8  -4  -4  138.32    8.34
   8  -4  -4  162.69   11.24
   8  -4  -3  398.37   11.93
   8  -4  -3  415.59   12.66
   8  -4  -3  442.96   14.64
   8  -4  -3  417.85   30.50
   8  -4  -3  397.50   11.92
   8  -4  -3  406.38   14.35
   8  -4  -3  432.91   13.66
   8  -4  -3  406.55   15.01
   8  -4  -3  418.99   15.90
   8  -4  -2  122.84   16.24
   8  -4  -2  129.81    8.09
   8  -4  -1   20.80    7.88
   8  -4   0   70.56   11.85
   8  -4   1   32.29    8.17
   8  -4   2   16.32    6.86
   8  -4   3    2.79    4.67
   8  -4   4   83.51   13.79
   8  -4   5   81.09    7.41
   8  -4   5   89.19    9.10
   8  -4   6    4.95    5.31
   8  -4   6  -11.93    6.68
   8  -4   7   -0.73    7.30
   8  -4   7   -7.31    5.20
   8  -4   8  189.08   13.76
   8  -4   9   38.85    6.19
   8  -4  10   28.28    4.53
   8  -4  11    2.49    2.13
   8  -4  12    2.27    1.65
   8  -4  13    4.57    1.86
   8  -4  13    4.19    1.77
   8  -4  13    4.77    1.36
   8  -3 -11    8.14    1.61
   8  -3 -11    8.00    1.63
   8  -3 -10   30.09    3.18
   8  -3 -10   45.19    3.82
   8  -3  -9   11.97    2.78
   8  -3  -9    8.91    2.69
   8  -3  -8   21.85    3.60
   8  -3  -7  107.69    7.05
   8  -3  -7  106.90    6.75
   8  -3  -6   45.09    5.04
   8  -3  -6   50.83    5.07
   8  -3  -5   17.87    3.61
   8  -3  -5   24.10    4.24
   8  -3  -4   93.42   15.15
   8  -3  -4   87.10    6.18
   8  -3  -4   90.26    6.36
   8  -3  -4   99.45    7.42
   8  -3  -3  313.96   25.71
   8  -3  -3  299.58   10.72
   8  -3  -3  304.47   11.84
   8  -3  -3  288.50   10.41
   8  -3  -3  212.55   12.12
   8  -3  -3  226.27    9.88
   8  -3  -2  466.17   29.49
   8  -3  -1  103.19   14.00
   8  -3   0   39.54    8.92
   8  -3   1  129.10   14.55
   8  -3   2  110.15   13.54
   8  -3   3    8.28    5.54
   8  -3   4   21.68    7.62
   8  -3   5  428.92   29.76
   8  -3   6   64.47   13.14
   8  -3   6   26.34    5.30
   8  -3   7   44.35   12.05
   8  -3   8    9.87    8.22
   8  -3   8   -1.13    5.75
   8  -3   9   44.07    6.60
   8  -3  10   23.62    4.57
   8  -3  11   13.88    3.47
   8  -3  12    3.27    2.18
   8  -3  13   10.55    2.17
   8  -3  14    8.92    1.92
   8  -3  14    8.05    1.78
   8  -2 -11   13.92    1.88
   8  -2 -10   17.38    2.55
   8  -2  -9   12.17    2.86
   8  -2  -8    5.11    2.88
   8  -2  -7  105.35    6.88
   8  -2  -6   89.39    6.65
   8  -2  -5   42.66    4.92
   8  -2  -4    0.43    2.82
   8  -2  -4    2.74    2.61
   8  -2  -3  302.90   23.90
   8  -2  -3  296.96   10.75
   8  -2  -3  324.94   10.94
   8  -2  -2  710.92   33.27
   8  -2  -2  720.86   34.89
   8  -2  -1  231.32   19.15
   8  -2  -1  215.80   18.62
   8  -2   0    9.11    5.61
   8  -2   1   48.25    8.52
   8  -2   2   31.70    7.20
   8  -2   3  206.33   17.99
   8  -2   4    4.83    5.01
  -8   2  -4   -0.56    4.92
   8  -2   5  131.50   15.47
  -8   2  -5  134.15   17.13
   8  -2   6   89.94   13.97
  -8   2  -6  103.05   16.48
   8  -2   7   62.67   13.10
  -8   2  -7   60.38   13.98
   8  -2   7   30.57    5.88
  -8   2  -8    7.38    7.58
   8  -2   8   -3.07    6.34
  -8   2  -8    7.27    4.16
   8  -2   8   15.92    6.36
   8  -2   9   21.01    5.94
  -8   2  -9   10.81    3.97
   8  -2  10   10.52    3.96
   8  -2  11   30.47    4.85
   8  -2  12   -0.48    2.34
   8  -2  13   -0.13    1.91
   8  -2  14    7.04    1.84
   8  -1 -11    4.63    1.34
   8  -1 -10   10.85    2.22
  -8   1  10   10.43    2.53
   8  -1  -9    2.43    2.27
  -8   1   9    2.69    2.85
   8  -1  -8   -0.48    2.61
  -8   1   8    1.62    3.03
   8  -1  -7   33.75    4.42
   8  -1  -6  115.95    7.15
   8  -1  -5   86.66    6.41
   8  -1  -4    1.95    2.82
   8  -1  -3    6.84    5.08
   8  -1  -3   10.61    3.21
   8  -1  -2  491.61   28.61
   8  -1  -2  490.65   27.34
   8  -1  -1  138.02   15.29
   8  -1  -1  133.20   14.06
   8  -1   0   98.77   13.08
  -8   1   0   82.30   11.77
   8  -1   1   75.98   11.19
  -8   1  -1   70.44   10.57
   8  -1   1   68.66    9.39
  -8   1  -2  751.12   33.27
   8  -1   2  792.15   30.54
   8  -1   3  305.68   19.94
  -8   1  -3  288.93   21.60
   8  -1   4   18.42    5.86
  -8   1  -4   14.31    7.04
   8  -1   5   96.66   12.72
  -8   1  -5  102.78   15.12
   8  -1   6  297.98   23.33
  -8   1  -6  326.92   27.79
   8  -1   7  152.88   18.18
  -8   1  -7  161.31   21.17
  -8   1  -8    2.88    7.03
   8  -1   8    3.55    4.88
  -8   1  -8    9.16    4.25
  -8   1  -9   13.48    8.95
   8  -1   9   12.14    7.42
  -8   1  -9   19.65    5.10
  -8   1 -10   67.69    7.33
   8  -1  10   98.31    8.92
  -8   1 -11  162.95    9.86
   8  -1  11  139.14    9.58
  -8   1 -12   10.12    3.41
   8  -1  12    7.96    3.11
  -8   1 -13   13.26    2.82
   8  -1  13    6.52    2.54
   8  -1  14   -1.04    1.93
   8  -1  15    1.32    1.21
   8   0 -10   -1.06    1.56
  -8   0  10    0.51    2.27
  -8   0   9   37.31    4.65
   8   0  -8    4.73    2.47
  -8   0   8    5.77    3.33
   8   0  -7   48.39    4.70
  -8   0   7   36.65    5.20
   8   0  -6   11.23    3.22
  -8   0   6    6.34    3.66
   8   0  -5  205.19    9.27
   8   0  -4   50.10    5.06
   8   0  -4   36.77    9.41
   8   0  -3   56.76    5.01
   8   0  -3   56.46   10.83
   8   0  -2  106.02   14.00
   8   0  -1  611.62   31.31
   8   0   0   86.37   12.28
   8   0   1   99.04   12.78
  -8   0  -1   93.19   12.74
   8   0   2  936.26   38.67
  -8   0  -2  959.15   40.10
   8   0   2  960.97   31.22
   8   0   3 1301.93   36.68
  -8   0  -3 1200.13   44.18
   8   0   4  623.79   26.79
  -8   0  -4  626.87   33.03
  -8   0  -5    2.42    6.00
   8   0   5    4.82    4.36
   8   0   6  143.41   15.41
  -8   0  -6  153.12   19.12
   8   0   7  308.15   23.80
  -8   0  -7  333.47   29.26
  -8   0  -8   21.52   10.43
   8   0   8   21.38    7.34
  -8   0  -8   40.52    6.03
  -8   0  -9   -4.50    8.25
   8   0   9    4.19    4.96
  -8   0  -9   -1.51    3.81
  -8   0 -10   20.80    4.91
  -8   0 -11   74.36    7.50
  -8   0 -12   18.53    4.31
   8   0  12   19.23    4.42
  -8   0 -13   -1.08    2.71
   8   0  13   -2.64    2.87
  -8   0 -14   12.69    2.55
   8   0  14   10.33    2.67
   8   0  15    1.49    1.48
   8   1 -10    5.24    1.65
  -8  -1  10    7.79    2.33
   8   1  -9    0.34    1.86
  -8  -1   9   -1.86    2.95
  -8  -1   8   14.53    3.79
   8   1  -7   29.47    3.93
  -8  -1   7   22.06    4.75
   8   1  -6  113.60    6.95
  -8  -1   6  101.12    7.87
   8   1  -5   79.27    6.10
  -8  -1   5   52.43    5.91
   8   1  -4   74.07   13.65
   8   1  -4   93.02    6.39
   8   1  -3    3.86    5.02
   8   1  -3    4.91    2.98
   8   1  -2  216.56   20.63
   8   1  -1  115.70   14.43
   8   1   0  454.14   27.51
   8   1   1   14.89    6.24
   8   1   2  270.10   20.97
  -8  -1  -2  270.27   22.33
   8   1   3    4.25    4.53
  -8  -1  -3   -1.54    7.24
  -8  -1  -4  358.24   25.65
  -8  -1  -5   -1.02    5.91
  -8  -1  -6   29.76    9.91
  -8  -1  -7   25.67   10.26
  -8  -1  -8  296.52   28.82
  -8  -1  -9   -0.23    7.66
   8   1   9    0.74    2.69
  -8  -1  -9    0.81    3.72
  -8  -1 -10    1.94    3.72
  -8  -1 -11   19.12    4.69
  -8  -1 -12   55.32    6.54
  -8  -1 -13    9.89    3.75
  -8  -1 -14    1.41    2.25
   8   1  14    0.92    2.32
  -8  -1 -15    2.90    1.61
   8   1  15    4.24    2.00
   8   1  16    6.87    1.42
   8   2 -10    2.03    1.14
   8   2  -9   30.65    3.01
  -8  -2   9   38.21    4.26
   8   2  -8   28.54    3.45
  -8  -2   8   14.99    3.84
  -8  -2   7   50.93    5.90
  -8  -2   6    0.97    3.27
   8   2  -5   42.37    4.64
  -8  -2   5   36.88    5.28
   8   2  -4   20.46    8.37
   8   2  -4   13.78    3.45
  -8  -2   4    5.60    3.51
   8   2  -3   52.03   11.96
   8   2  -2    4.54    4.81
   8   2  -1  375.54   26.90
   8   2   0  259.00   21.38
   8   2   1  274.69   22.25
   8   2   2   75.49   11.84
  -8  -2  -2   74.56   12.51
   8   2   3  288.63   22.27
  -8  -2  -3  262.91   22.40
   8   2   4  125.70   14.83
  -8  -2  -4  121.36   15.43
  -8  -2  -5   51.45   10.94
  -8  -2  -6   33.99   10.19
  -8  -2  -7  313.40   28.75
  -8  -2  -8  194.11   23.67
  -8  -2  -9   19.75    3.95
  -8  -2  -9   23.46   10.45
   8   2   9   22.82    4.40
  -8  -2  -9   22.24    4.95
  -8  -2 -10    4.64    7.87
   8   2  10    0.30    2.60
  -8  -2 -10    2.59    3.84
  -8  -2 -10   -1.24    3.98
  -8  -2 -11   28.62    5.61
  -8  -2 -11   26.35    5.07
  -8  -2 -12   32.58    5.57
  -8  -2 -12   31.47    4.87
  -8  -2 -13   20.40    4.43
  -8  -2 -14   -2.46    2.68
  -8  -2 -15    5.85    2.08
   8   2  15    8.90    2.52
  -8  -2 -16    1.50    1.17
   8   2  16    0.13    1.31
   8   3  -9    0.35    1.21
  -8  -3   9   -1.19    2.15
   8   3  -8   69.32    4.44
  -8  -3   8   83.69    6.19
   8   3  -7    5.12    2.36
  -8  -3   7    4.14    3.33
  -8  -3   6    0.54    3.37
  -8  -3   5    8.59    3.60
  -8  -3   4  165.75    9.57
   8   3  -3   13.09    7.31
  -8  -3   3   -0.20    3.70
   8   3  -2   11.58    2.83
   8   3  -2   18.30    8.25
   8   3  -1   28.10    9.00
   8   3   0  385.64   26.93
   8   3   1   26.39    7.88
   8   3   2  108.65   14.65
   8   3   3   19.78    6.96
  -8  -3  -3   18.18    8.09
   8   3   4  119.48   14.68
  -8  -3  -4  121.37   15.96
  -8  -3  -5   21.20    8.42
  -8  -3  -6    1.10    5.80
  -8  -3  -7    4.46    7.51
  -8  -3  -8  178.54   23.04
  -8  -3  -9   12.83    3.64
  -8  -3  -9   16.87   10.39
   8   3   9   11.85    3.58
  -8  -3  -9    7.99    4.04
  -8  -3 -10    6.50    3.45
  -8  -3 -10    4.94    8.07
   8   3  10    2.35    2.49
  -8  -3 -10   -0.77    3.84
   8   3  11    9.85    3.37
  -8  -3 -11   12.84    4.27
  -8  -3 -11   13.97    4.30
  -8  -3 -12   58.57    6.68
  -8  -3 -12   66.21    6.89
  -8  -3 -13   24.86    5.02
  -8  -3 -13   19.28    4.01
  -8  -3 -14    2.85    2.68
  -8  -3 -15    6.94    2.39
   8   3  15    9.79    2.79
  -8  -3 -16   15.76    2.10
   8   3  16   12.54    2.15
  -8  -4   9    2.85    1.68
   8   4  -8    5.53    1.58
  -8  -4   8    0.70    2.39
   8   4  -7   32.49    3.29
  -8  -4   7   40.50    4.60
   8   4  -6   -1.11    1.98
  -8  -4   6   -0.81    3.39
   8   4  -5   27.17    3.62
  -8  -4   5   18.78    4.31
   8   4  -4   10.92    2.93
  -8  -4   4    0.92    3.34
   8   4  -3  156.87    8.22
  -8  -4   3  164.82    9.48
   8   4  -2   37.86   10.20
   8   4  -2   32.28    4.03
  -8  -4   2   25.69    4.80
   8   4  -1    3.18    2.57
   8   4  -1    0.04    5.02
  -8  -4   1    4.61    3.83
   8   4   0   31.63    8.75
   8   4   1  285.88   23.21
   8   4   2   72.77   12.36
   8   4   3  165.03   17.87
  -8  -4  -3  168.28   19.87
   8   4   4   -2.51    4.99
  -8  -4  -4    0.54    5.90
   8   4   5  429.65   27.85
  -8  -4  -5  452.50   30.55
  -8  -4  -6   14.53    7.99
  -8  -4  -7   22.44    9.30
  -8  -4  -8   33.74    4.61
   8   4   8   31.07    4.58
  -8  -4  -8   32.30    5.33
  -8  -4  -8   34.69   11.74
  -8  -4  -9   80.31    6.59
  -8  -4  -9   83.67   16.61
   8   4   9   86.44    7.09
  -8  -4  -9   71.03    7.40
  -8  -4 -10    4.75    3.40
  -8  -4 -10    7.96    9.06
   8   4  10    5.17    2.93
  -8  -4 -10    2.58    3.41
   8   4  11   11.65    3.49
  -8  -4 -11   12.34    4.30
  -8  -4 -11   13.07    4.34
  -8  -4 -12   13.81    4.12
  -8  -4 -12   14.32    4.34
  -8  -4 -13   79.27    7.14
  -8  -4 -13   72.00    6.67
  -8  -4 -14    2.62    2.73
  -8  -4 -14    3.37    2.41
  -8  -4 -15    1.91    2.05
  -8  -4 -15   -0.71    1.48
  -8  -4 -16    0.74    1.37
   8   4  16    1.34    1.63
  -8  -5   8   13.36    2.50
  -8  -5   7    3.92    2.85
   8   5  -6    2.31    1.64
  -8  -5   6    4.41    3.28
   8   5  -5    7.44    2.15
  -8  -5   5   11.85    4.16
   8   5  -4   89.91    5.83
  -8  -5   4  101.33    8.06
  -8  -5   3    3.19    3.84
  -8  -5   2   14.75    4.13
   8   5  -1    1.94    2.09
  -8  -5   1   -8.15    4.26
   8   5   0  324.11   27.06
   8   5   0  301.53   11.67
  -8  -5   0  328.11   11.91
   8   5   1   41.33    9.94
   8   5   2   96.91   14.40
   8   5   3   59.82   11.74
  -8  -5  -3   56.00   12.60
   8   5   4  112.40   15.37
  -8  -5  -4  108.55   16.31
   8   5   5    4.30    4.80
  -8  -5  -5    6.97    7.02
  -8  -5  -6  241.98   23.74
  -8  -5  -7    6.75    8.40
  -8  -5  -8   56.39    5.64
  -8  -5  -8   60.01   14.75
  -8  -5  -8   41.23    5.70
   8   5   8   45.45    5.15
  -8  -5  -9    0.52    3.04
  -8  -5  -9    2.42    7.01
   8   5   9    2.51    2.70
  -8  -5  -9    2.92    3.58
  -8  -5 -10   81.24    6.90
  -8  -5 -10   79.01    7.81
   8   5  10   86.33    7.42
  -8  -5 -11    1.16    2.78
   8   5  11    1.02    2.46
  -8  -5 -11    3.04    3.22
  -8  -5 -11   -0.02    3.37
   8   5  12   11.16    3.53
  -8  -5 -12   13.49    4.09
  -8  -5 -12   13.88    4.14
  -8  -5 -13   29.62    5.10
  -8  -5 -13   25.70    4.61
  -8  -5 -14   34.55    4.67
  -8  -5 -14   40.03    4.62
  -8  -5 -15    5.54    2.30
  -8  -5 -15    0.82    1.69
  -8  -5 -16   -0.44    1.32
   8   5  16    1.36    1.61
  -8  -6   7   23.68    3.10
  -8  -6   6    0.31    2.70
  -8  -6   5    9.36    3.43
  -8  -6   4   15.77    4.24
   8   6  -3   95.36    6.44
  -8  -6   3   93.58    7.56
   8   6  -2    0.88    1.85
  -8  -6   2   -1.40    3.70
   8   6  -1   -1.10    2.16
  -8  -6   1   -3.07    3.84
   8   6   0   83.80    6.60
  -8  -6   0   90.30    6.94
   8   6   1  462.41   32.18
   8   6   1  467.42   14.45
  -8  -6  -1  476.41   14.38
  -8  -6  -2   24.20    4.76
   8   6   2   25.60    8.51
   8   6   2   16.65    3.41
  -8  -6  -2   24.67    4.36
  -8  -6  -3    2.16    3.36
   8   6   3    9.56    6.65
  -8  -6  -3    8.39    8.48
   8   6   4   71.49   12.84
  -8  -6  -4   63.44   14.32
   8   6   5  606.42   35.37
  -8  -6  -5  657.72   39.29
  -8  -6  -6  137.42    7.82
   8   6   6  174.14    8.86
  -8  -6  -6  155.36   19.71
  -8  -6  -7   50.29    5.39
  -8  -6  -7   68.49   14.32
   8   6   7   54.23    5.58
  -8  -6  -8    4.58    3.33
  -8  -6  -8    2.45    7.01
   8   6   8    2.43    2.48
  -8  -6  -8    3.86    3.54
  -8  -6  -9  140.45    8.52
  -8  -6  -9  127.60    8.93
   8   6   9  140.52    9.04
  -8  -6 -10    1.42    3.08
   8   6  10    9.61    3.41
  -8  -6 -10    6.71    4.33
  -8  -6 -10    6.30    3.53
  -8  -6 -11    7.26    3.29
   8   6  11   11.63    3.57
  -8  -6 -11    7.83    4.13
  -8  -6 -11   10.43    3.81
  -8  -6 -12    1.41    2.89
   8   6  12   -0.59    2.38
  -8  -6 -12    1.84    3.45
  -8  -6 -13   49.24    5.70
  -8  -6 -13   51.66    6.15
  -8  -6 -14   11.31    3.31
  -8  -6 -14    6.10    2.93
  -8  -6 -15   10.73    2.62
  -8  -6 -15    7.13    2.23
  -8  -6 -16   -0.31    1.43
  -8  -6 -16   -0.19    1.10
  -8  -7   7   -0.03    1.38
  -8  -7   6   24.99    3.19
  -8  -7   5    0.59    2.64
  -8  -7   4   16.14    3.80
   8   7  -3    6.32    2.35
  -8  -7   3    4.37    3.63
   8   7  -2  123.20    7.53
  -8  -7   2  121.60    8.15
   8   7  -1   21.73    3.78
  -8  -7   1   24.14    4.50
   8   7   0   15.97    3.42
  -8  -7   0   23.13    4.44
   8   7   1   37.37   10.73
   8   7   1   30.36    4.51
  -8  -7  -1   35.47    5.35
  -8  -7  -2  271.24   11.89
   8   7   2  287.20   26.22
   8   7   2  300.21   12.10
  -8  -7  -2  299.40   11.84
  -8  -7  -3    2.71    3.61
   8   7   3    2.58    5.27
  -8  -7  -3    4.06    8.25
   8   7   3    2.71    2.66
  -8  -7  -3    2.39    3.39
  -8  -7  -4    5.72    3.69
   8   7   4    4.22    5.33
  -8  -7  -4   11.92    8.92
   8   7   4    2.47    2.47
  -8  -7  -4    1.94    3.39
  -8  -7  -5   14.05    4.15
   8   7   5   15.33    3.74
   8   7   5   13.19    6.30
  -8  -7  -5    2.16    8.41
  -8  -7  -6  297.54   11.87
   8   7   6  306.88   12.12
  -8  -7  -6  328.95   29.00
  -8  -7  -7    1.96    3.21
  -8  -7  -7    5.53    7.25
   8   7   7    0.31    2.52
  -8  -7  -8    6.70    3.38
  -8  -7  -8    8.05    7.61
   8   7   8   -0.06    2.80
  -8  -7  -8    4.42    3.55
  -8  -7  -9   -2.65    3.41
   8   7   9    6.77    2.80
  -8  -7  -9    4.07    3.12
  -8  -7 -10   70.38    6.29
  -8  -7 -10   65.50    6.71
   8   7  10   67.04    6.44
  -8  -7 -10   69.74    7.83
  -8  -7 -11    5.64    3.02
   8   7  11    4.82    3.10
  -8  -7 -11    1.49    2.86
  -8  -7 -11    3.90    3.80
   8   7  12   -1.59    2.64
  -8  -7 -12    4.07    3.15
  -8  -7 -12    3.94    3.48
   8   7  13    4.98    2.81
  -8  -7 -13    2.91    2.83
  -8  -7 -13    6.84    3.53
  -8  -7 -14   22.22    3.65
  -8  -7 -14   19.57    3.90
  -8  -7 -15    2.94    1.92
  -8  -7 -15    2.34    1.98
  -8  -7 -16    1.54    1.30
  -8  -7 -16    1.99    1.29
  -8  -8   6    2.27    1.52
  -8  -8   5   11.38    2.45
  -8  -8   5   22.25    3.07
  -8  -8   4   -2.07    2.59
  -8  -8   4   -0.60    2.57
   8   8  -3   12.78    2.67
  -8  -8   3   14.24    3.61
   8   8  -2    0.31    1.95
  -8  -8   2    0.66    3.15
   8   8  -1    5.88    2.55
  -8  -8   1    2.41    3.35
  -8  -8   0    2.43    3.26
   8   8   0   -0.21    2.21
  -8  -8   0   -4.96    3.86
  -8  -8  -1  226.66   10.88
   8   8   1  226.86   10.70
  -8  -8  -1  217.69   10.00
  -8  -8  -2   10.21    4.03
   8   8   2    4.53    2.82
  -8  -8  -2    8.31    3.84
  -8  -8  -3  157.15    9.27
   8   8   3  179.11   10.02
  -8  -8  -3  159.16    8.55
  -8  -8  -4    2.16    3.53
  -8  -8  -4    9.02    7.54
   8   8   4    1.79    2.66
  -8  -8  -4    0.29    3.33
  -8  -8  -5   51.81    5.81
   8   8   5   39.79    5.20
  -8  -8  -5   50.12   13.04
  -8  -8  -6   27.23    4.80
   8   8   6   26.26    4.65
  -8  -8  -6   22.76   10.54
  -8  -8  -7   70.88    6.51
   8   8   7   73.33    6.42
  -8  -8  -7   79.21   15.67
  -8  -8  -8    8.27    3.64
   8   8   8    4.80    2.71
  -8  -8  -9   60.54    5.90
   8   8   9   50.01    5.64
  -8  -8  -9   60.02    7.45
  -8  -8 -10   10.14    3.40
  -8  -8 -10   15.05    3.77
   8   8  10   12.59    3.62
  -8  -8 -10   12.40    4.41
  -8  -8 -11  107.43    7.40
   8   8  11  114.10    8.55
  -8  -8 -11  129.86    8.39
  -8  -8 -11  109.72    8.96
   8   8  12    7.09    3.02
  -8  -8 -12    9.29    3.25
  -8  -8 -12    7.23    3.69
  -8  -8 -13    0.34    2.40
   8   8  13    2.27    2.36
  -8  -8 -13    2.99    2.90
  -8  -8 -14    6.40    2.46
  -8  -8 -14    2.49    2.50
  -8  -8 -15   14.34    1.98
  -8  -8 -15   17.68    2.86
  -8  -8 -16    0.88    1.20
  -8  -9   5   -0.35    1.35
  -8  -9   4   -0.97    2.07
  -8  -9   3   -0.23    2.06
   8   9  -3    0.44    1.49
  -8  -9   3   -3.64    2.70
  -8  -9   2   71.87    5.76
   8   9  -2   73.03    5.42
  -8  -9   2   66.85    5.40
  -8  -9   1    1.64    2.91
   8   9  -1    0.86    1.99
  -8  -9   1   -3.20    3.46
  -8  -9   0    0.33    3.03
   8   9   0    5.82    2.66
  -8  -9   0    0.42    3.36
  -8  -9  -1   79.33    6.65
   8   9   1   77.79    6.62
  -8  -9  -1   70.98    6.08
  -8  -9  -2   92.66    7.29
   8   9   2   93.77    7.40
  -8  -9  -2   83.72    6.52
  -8  -9  -3    4.52    3.62
   8   9   3    4.28    2.92
  -8  -9  -3   -1.81    3.43
  -8  -9  -4   16.19    4.05
   8   9   4   22.51    4.26
  -8  -9  -4   12.61    3.64
  -8  -9  -5   -1.71    3.31
   8   9   5    0.98    2.63
  -8  -9  -6  100.12    7.57
   8   9   6   84.40    7.33
  -8  -9  -7    3.60    3.29
   8   9   7    6.61    3.23
  -8  -9  -7   12.62    4.21
  -8  -9  -8   11.10    3.69
   8   9   8   18.57    3.94
  -8  -9  -8   12.47    4.17
  -8  -9  -9   -2.76    3.23
   8   9   9   -1.16    2.84
  -8  -9  -9    2.54    3.28
  -8  -9 -10    3.35    2.83
   8   9  10    4.17    2.94
  -8  -9 -10    5.28    3.46
  -8  -9 -11    7.36    3.25
   8   9  11   10.13    3.46
  -8  -9 -11   12.81    4.15
   8   9  12    3.89    2.63
  -8  -9 -12    5.53    3.36
   8   9  13    8.77    2.97
  -8  -9 -13    9.33    3.19
  -8  -9 -14   51.36    4.86
  -8  -9 -15    2.79    1.43
  -8  -9 -15    3.07    1.95
  -8  -9 -16    3.46    1.22
  -8 -10   4    0.43    1.28
  -8 -10   3   -0.93    1.83
   8  10  -2    0.57    1.59
  -8 -10   2    2.88    2.42
  -8 -10   1  116.04    6.45
   8  10  -1  121.44    6.93
  -8 -10   1  126.94    6.86
  -8 -10   0   10.96    3.19
   8  10   0    4.18    2.39
  -8 -10   0    2.61    3.00
  -8 -10  -1   23.33    4.11
   8  10   1   35.86    4.60
  -8 -10  -1   29.09    4.36
  -8 -10  -2   25.47    4.29
   8  10   2   28.69    4.31
  -8 -10  -2   24.50    4.19
  -8 -10  -3   91.10    6.90
   8  10   3   95.82    7.55
  -8 -10  -3   86.76    6.38
  -8 -10  -4   -1.26    3.16
   8  10   4    1.86    2.50
  -8 -10  -5    7.33    3.47
   8  10   5    5.14    3.08
  -8 -10  -6   -2.64    3.18
   8  10   6    0.33    2.32
  -8 -10  -7   75.62    6.56
   8  10   7   69.71    6.58
  -8 -10  -8   -0.59    2.92
   8  10   8    1.61    2.69
  -8 -10  -8    1.96    2.72
  -8 -10  -9   -1.76    2.82
   8  10   9    0.66    2.50
  -8 -10  -9   -3.79    3.09
  -8 -10 -10   -0.07    2.68
   8  10  10    0.00    2.53
  -8 -10 -10    3.94    3.33
  -8 -10 -11   29.94    4.24
   8  10  11   30.14    4.65
  -8 -10 -11   31.30    4.97
   8  10  12    5.63    2.79
  -8 -10 -12    2.26    2.48
   8  10  13    2.69    2.18
  -8 -10 -13    3.34    2.41
  -8 -10 -14    2.38    1.94
  -8 -10 -15   12.12    1.82
  -8 -10 -15   19.29    2.42
   8  11  -2    8.70    1.83
  -8 -11   2   10.65    2.03
   8  11  -1    0.63    1.60
  -8 -11   1    0.99    2.07
   8  11   0   34.77    3.88
  -8 -11   0   30.39    3.65
   8  11   1   -4.47    2.47
  -8 -11  -1   -3.76    2.94
  -8 -11  -2   78.73    5.80
   8  11   2   77.26    6.16
  -8 -11  -2   73.75    5.57
  -8 -11  -3   15.39    3.60
   8  11   3   15.37    3.56
  -8 -11  -4  125.86    7.72
   8  11   4  143.62    8.73
  -8 -11  -5    1.38    2.96
   8  11   5   -0.97    2.55
  -8 -11  -6   18.74    3.81
   8  11   6   14.65    3.76
  -8 -11  -7    3.17    3.01
   8  11   7    2.83    2.89
  -8 -11  -8   70.05    5.91
   8  11   8   78.51    7.14
  -8 -11  -9   -0.12    2.51
   8  11   9    0.31    2.51
  -8 -11 -10   11.87    3.08
   8  11  10   12.06    3.43
   8  11  11   -0.26    2.16
   8  11  12   26.28    3.92
  -8 -11 -12   26.89    3.71
   8  11  13    0.10    1.86
  -8 -11 -13    1.69    1.94
  -8 -11 -14    4.51    1.81
  -8 -11 -14    5.40    1.83
   8  12  -1   24.91    2.38
   8  12   0    3.04    1.69
   8  12   1    2.56    1.83
   8  12   2    1.30    1.99
   8  12   3  102.55    6.68
   8  12   4    2.30    2.57
   8  12   5   35.83    4.58
   8  12   6    1.83    2.54
   8  12   7   30.06    4.36
  -8 -12  -8   -0.56    2.24
   8  12   8    0.13    2.33
  -8 -12  -9   15.56    3.07
   8  12   9   23.26    4.01
   8  12  10   -0.78    2.20
  -8 -12 -10   -1.12    2.74
   8  12  11   34.12    4.16
  -8 -12 -11   30.86    3.48
   8  12  12    0.98    1.87
  -8 -12 -13   11.07    2.22
  -8 -12 -14    1.32    1.24
   8  13   1   -0.21    1.24
   8  13   2   -2.49    1.81
   8  13   3    0.05    1.73
   8  13   4  104.54    6.03
   8  13   5    5.00    2.30
   8  13   6    2.04    2.17
   8  13   7   -0.14    1.97
   8  13   8  124.13    7.10
   8  13   9    7.27    2.42
  -8 -13  -9    6.11    3.00
   8  13  10    3.24    2.03
  -8 -13 -10   -0.66    2.11
  -8 -13 -11   -1.68    1.60
   8  13  11    0.29    1.74
  -8 -13 -11   -3.52    1.78
  -8 -13 -12   33.65    2.95
  -8 -13 -13    0.53    1.12
   8  14   3   13.16    1.82
   8  14   4    1.80    1.35
   8  14   5   65.14    4.13
  -8 -14  -5   66.14    4.55
   8  14   6    2.25    1.75
  -8 -14  -6    7.00    2.59
   8  14   7    1.94    1.63
  -8 -14  -7    6.25    2.53
   8  14   8    1.55    1.53
  -8 -14  -8    4.49    2.38
   8  14   9   36.02    3.19
  -8 -14  -9   36.59    3.51
  -8 -14 -10   -1.21    1.50
   9 -13  -1   18.50    3.82
   9 -13   0    1.32    2.33
   9 -12  -3   18.83    3.84
   9 -12  -2   11.15    3.20
   9 -12  -2   18.11    3.86
   9 -12  -1   30.36    4.80
   9 -12   0    5.94    3.35
   9 -12   1    1.02    2.97
   9 -12   2    4.85    2.82
   9 -12   3   13.52    3.03
   9 -12   4    5.06    1.76
   9 -11  -7   30.55    3.74
   9 -11  -6   25.66    3.63
   9 -11  -5   69.15    5.01
   9 -11  -4   16.98    3.88
   9 -11  -4   14.02    3.67
   9 -11  -3    2.34    2.75
   9 -11  -3    8.10    3.28
   9 -11  -2   25.97    4.87
   9 -11  -2   17.81    4.16
   9 -11  -1  104.83    7.41
   9 -11  -1  102.67    8.02
   9 -11  -1  100.61    7.21
   9 -11   0    1.46    2.51
   9 -11   2    1.82    3.18
   9 -11   3    1.37    3.40
   9 -11   4   -0.81    2.80
   9 -11   5   -0.37    2.02
   9 -11   6    2.98    1.41
   9 -10  -8   -0.80    1.77
   9 -10  -7   -1.37    2.19
   9 -10  -6    2.78    2.61
   9 -10  -5   21.75    3.52
   9 -10  -5   26.23    3.81
   9 -10  -4    4.34    2.53
   9 -10  -4    2.93    3.31
   9 -10  -4    6.76    2.79
   9 -10  -4    9.45    3.66
   9 -10  -4   11.65    3.93
   9 -10  -3    6.88    2.82
   9 -10  -3   -0.51    2.98
   9 -10  -3    1.76    2.69
   9 -10  -3   -1.60    3.32
   9 -10  -3    6.76    3.11
   9 -10  -3    7.37    3.66
   9 -10  -2   11.23    3.73
   9 -10  -2    6.26    3.28
   9 -10  -2    9.94    3.61
   9 -10  -2    2.77    3.22
   9 -10  -1   17.72    3.86
   9 -10  -1   20.26    4.18
   9 -10  -1   15.61    4.28
   9 -10  -1   25.13    4.02
   9 -10   0   48.55    5.80
   9 -10   0   42.03    5.81
   9 -10   0   44.34    5.19
   9 -10   0   55.07    5.35
   9 -10   1    0.59    3.17
   9 -10   1    9.33    3.82
   9 -10   1   11.12    2.99
   9 -10   2   28.47    4.92
   9 -10   2   26.73    5.80
   9 -10   2   17.42    2.98
   9 -10   3   -2.89    4.69
   9 -10   3   18.93    2.68
   9 -10   4    3.84    3.70
   9 -10   6   38.18    4.50
   9 -10   7   14.74    2.34
   9  -9  -9   11.66    2.03
   9  -9  -8   31.93    3.56
   9  -9  -7   11.50    3.03
   9  -9  -6   14.56    3.51
   9  -9  -6   18.80    3.77
   9  -9  -5   38.15    4.83
   9  -9  -5   28.76    4.37
   9  -9  -5   34.46    5.58
   9  -9  -4   55.00    5.63
   9  -9  -4   40.43    5.39
   9  -9  -4   64.07    6.38
   9  -9  -4   64.39    5.93
   9  -9  -4   59.89    6.47
   9  -9  -4   52.10    6.40
   9  -9  -3    9.56    3.27
   9  -9  -3    7.81    3.65
   9  -9  -3   14.14    3.93
   9  -9  -3   14.97    4.73
   9  -9  -3    0.53    2.76
   9  -9  -3    9.38    3.95
   9  -9  -2    0.60    2.55
   9  -9  -2   10.55    3.87
   9  -9  -2   16.08    4.51
   9  -9  -2    3.56    3.07
   9  -9  -2   -2.42    3.24
   9  -9  -2    2.66    3.40
   9  -9  -2    7.50    3.11
   9  -9  -1   39.27    4.91
   9  -9  -1   17.84    3.89
   9  -9  -1   32.17    5.57
   9  -9  -1   25.21    4.52
   9  -9  -1   30.81    4.53
   9  -9  -1   21.28    4.75
   9  -9  -1   23.81    4.38
   9  -9   0   15.89    3.74
   9  -9   0   33.53    5.67
   9  -9   0   30.78    5.13
   9  -9   0   21.68    3.97
   9  -9   0   34.85    5.59
   9  -9   1    2.99    2.79
   9  -9   1    6.48    3.44
   9  -9   1    2.79    2.49
   9  -9   2    5.50    3.39
   9  -9   2    9.02    3.63
   9  -9   2    6.55    2.87
   9  -9   3   14.14    4.07
   9  -9   3   17.22    3.35
   9  -9   4   43.37    5.07
   9  -9   4   31.00    3.89
   9  -9   5   12.22    4.09
   9  -9   5   32.28    3.40
   9  -9   6   -5.06    3.72
   9  -9   7   19.86    3.54
   9  -9   8    1.63    1.68
   9  -9   9    7.57    1.48
   9  -8  -9   20.93    2.50
   9  -8  -8    2.79    1.92
   9  -8  -7    6.70    2.55
   9  -8  -7   -2.27    3.30
   9  -8  -6   79.88    6.40
   9  -8  -6   77.22    6.93
   9  -8  -5   39.21    5.07
   9  -8  -5   59.14    5.95
   9  -8  -5   50.02    5.53
   9  -8  -5   58.77    7.34
   9  -8  -4  136.13    8.60
   9  -8  -4  103.41    8.07
   9  -8  -4  119.39    8.62
   9  -8  -4  129.29    9.46
   9  -8  -4  116.30    9.04
   9  -8  -4  110.12    7.80
   9  -8  -3   59.10    5.99
   9  -8  -3   53.78    6.40
   9  -8  -3   64.33    6.55
   9  -8  -3   60.75    5.90
   9  -8  -3   58.26    6.84
   9  -8  -3   58.09    5.79
   9  -8  -3   49.67    6.35
   9  -8  -2   18.41    4.24
   9  -8  -2   25.33    5.55
   9  -8  -2   16.81    4.48
   9  -8  -2   15.99    4.16
   9  -8  -2   13.73    4.23
   9  -8  -1   59.29    5.97
   9  -8  -1   63.22    6.87
   9  -8  -1   68.33    6.59
   9  -8  -1   63.51    5.93
   9  -8  -1   59.27    6.99
   9  -8  -1   66.62    6.45
   9  -8  -1   56.22    6.05
   9  -8   0  165.73    9.41
   9  -8   0  148.91    9.69
   9  -8   0  151.87    9.56
   9  -8   0  156.08    9.53
   9  -8   0  141.34    9.04
   9  -8   0  145.83    9.35
   9  -8   0  149.66    8.77
   9  -8   1    8.92    3.31
   9  -8   1    8.13    3.78
   9  -8   1    2.32    2.90
   9  -8   1   11.74    4.18
   9  -8   1   17.20    3.79
   9  -8   2   22.05    4.24
   9  -8   2   35.07    5.39
   9  -8   2   33.89    5.03
   9  -8   2   30.09    4.46
   9  -8   3   49.85    7.44
   9  -8   3   36.76    5.58
   9  -8   3   51.82    6.97
   9  -8   4   -4.25    3.36
   9  -8   4   -4.97    3.32
   9  -8   5   49.04    6.98
   9  -8   5   45.75    5.02
   9  -8   6   -0.89    2.94
   9  -8   6   -2.47    2.17
   9  -8   7    4.57    2.84
   9  -8   7    4.87    1.82
   9  -8   8    2.26    2.11
   9  -8   8   12.76    3.16
   9  -8   9    1.58    1.68
   9  -8   9    2.30    1.72
   9  -8  10    3.76    1.31
   9  -7  -9    3.29    1.65
   9  -7  -8   39.11    3.95
   9  -7  -8   25.90    4.43
   9  -7  -7   -0.98    2.30
   9  -7  -6   -1.56    2.89
   9  -7  -6   18.11    4.75
   9  -7  -5   49.47    5.49
   9  -7  -5   38.30    4.92
   9  -7  -5   59.18    6.33
   9  -7  -5   61.82    7.74
   9  -7  -4   90.21    7.30
   9  -7  -4   79.64    7.15
   9  -7  -4   97.01    7.53
   9  -7  -4  102.13    8.87
   9  -7  -4  104.95    8.84
   9  -7  -3  113.59    8.22
   9  -7  -3   88.97    8.21
   9  -7  -3   95.78    8.11
   9  -7  -3  100.18    7.53
   9  -7  -3  108.59    7.60
   9  -7  -3   93.42    8.42
   9  -7  -3  102.25    8.63
   9  -7  -2   41.68    5.48
   9  -7  -2   61.79    6.80
   9  -7  -2   45.07    5.91
   9  -7  -2   42.00    5.38
   9  -7  -2   46.01    5.31
   9  -7  -2   32.47    5.97
   9  -7  -2   53.00    6.48
   9  -7  -1    8.58    3.42
   9  -7  -1    8.77    3.92
   9  -7  -1    2.17    2.87
   9  -7  -1    9.31    3.62
   9  -7  -1    6.41    3.92
   9  -7  -1    5.87    2.50
   9  -7   0   70.12    6.41
   9  -7   0   80.04    7.48
   9  -7   0   76.34    6.83
   9  -7   0   60.56    7.39
   9  -7   0   81.38    6.56
   9  -7   0   88.17    7.28
   9  -7   0   64.28    6.32
   9  -7   1   68.55    7.18
   9  -7   1   47.86    5.47
   9  -7   1   54.40    5.88
   9  -7   1   65.46    6.22
   9  -7   1   55.86    5.93
   9  -7   2    5.21    3.41
   9  -7   2   -3.61    4.39
   9  -7   2    3.37    2.68
   9  -7   2    6.90    3.56
   9  -7   2   -1.86    3.11
   9  -7   3   10.04    4.05
   9  -7   3    8.59    3.43
   9  -7   3    9.64    3.69
   9  -7   3    1.41    3.50
   9  -7   4   51.30    7.29
   9  -7   4   66.60    6.52
   9  -7   4   49.30    6.49
   9  -7   5   14.55    4.76
   9  -7   5   -3.80    5.47
   9  -7   6   -6.36    4.76
   9  -7   6    0.53    2.52
   9  -7   7    4.24    3.29
   9  -7   7   10.01    2.88
   9  -7   8   14.95    3.66
   9  -7   8   13.10    2.70
   9  -7   9   31.27    3.94
   9  -7   9   32.16    4.05
   9  -7   9   20.32    2.62
   9  -7  10    9.53    2.27
   9  -7  10    7.84    2.04
   9  -7  11    0.97    1.22
   9  -7  11    2.30    1.18
   9  -6  -9   11.49    2.16
   9  -6  -9    1.52    2.27
   9  -6  -8    8.26    2.40
   9  -6  -8   -3.55    3.41
   9  -6  -7   48.49    4.81
   9  -6  -7   44.77    6.97
   9  -6  -6   19.35    3.73
   9  -6  -6   33.13    5.72
   9  -6  -5   12.33    3.47
   9  -6  -5   21.08    4.47
   9  -6  -4   22.14    4.40
   9  -6  -4   21.97    4.44
   9  -6  -4   19.11    4.02
   9  -6  -4   25.21    5.87
   9  -6  -3   62.97    6.42
   9  -6  -3   61.60    6.74
   9  -6  -3   60.65    6.47
   9  -6  -3   65.54    6.35
   9  -6  -3   67.57    7.49
   9  -6  -3   67.54    7.33
   9  -6  -3   64.32    6.02
   9  -6  -2   12.76    4.30
   9  -6  -2    5.87    3.93
   9  -6  -2   13.54    4.29
   9  -6  -2    6.19    4.78
   9  -6  -2   14.67    3.95
   9  -6  -2   11.54    3.92
   9  -6  -2   12.94    5.06
   9  -6  -1   17.02    4.27
   9  -6  -1   18.95    4.66
   9  -6  -1   11.77    3.51
   9  -6  -1   15.98    4.20
   9  -6  -1   15.23    3.61
   9  -6  -1   15.29    4.85
   9  -6  -1   10.23    2.84
   9  -6   0  175.06    9.62
   9  -6   0  169.37   10.16
   9  -6   0  185.62   10.28
   9  -6   0  177.16    9.72
   9  -6   0  160.81   10.36
   9  -6   0  200.27    9.96
   9  -6   1  155.08    9.28
   9  -6   1  152.88    9.84
   9  -6   1  136.49    8.65
   9  -6   1  149.69    8.99
   9  -6   1  149.23    8.70
   9  -6   2  141.23    8.95
   9  -6   2  142.54    9.36
   9  -6   2  131.76    8.72
   9  -6   2  120.88    8.10
   9  -6   2  137.99    8.87
   9  -6   3    0.52    3.26
   9  -6   3   10.30    4.08
   9  -6   3    1.75    2.64
   9  -6   3    7.26    3.79
   9  -6   3   14.26    4.52
   9  -6   4   20.48    4.40
   9  -6   4   25.62    4.45
   9  -6   4   35.61    6.42
   9  -6   5  192.28   14.78
   9  -6   5  193.26    9.69
   9  -6   5  166.35   11.56
   9  -6   5  162.08   12.73
   9  -6   6    7.26    2.97
   9  -6   6   12.02    3.75
   9  -6   7   -0.77    3.40
   9  -6   7   -7.70    3.96
   9  -6   7    2.52    3.23
   9  -6   8   15.68    4.38
   9  -6   8   14.92    4.33
   9  -6   9   28.76    4.39
   9  -6   9   34.50    4.92
   9  -6   9   36.36    4.23
   9  -6  10   38.33    4.34
   9  -6  10   39.85    4.19
   9  -6  10   35.50    3.41
   9  -6  11    2.09    1.76
   9  -6  11    1.67    1.56
   9  -6  12    0.72    1.07
   9  -5  -9    8.78    3.09
   9  -5  -8   23.31    3.19
   9  -5  -8   -9.20    5.26
   9  -5  -7    5.56    2.66
   9  -5  -7   -2.62    2.55
   9  -5  -6   76.30    6.37
   9  -5  -6   83.28    6.51
   9  -5  -6   72.70    8.13
   9  -5  -5   39.44    4.50
   9  -5  -5   38.21    4.96
   9  -5  -5   31.49    5.33
   9  -5  -4   69.39    6.84
   9  -5  -4   69.56    5.38
   9  -5  -4   76.58    6.72
   9  -5  -4   83.83    7.16
   9  -5  -3   56.81    4.88
   9  -5  -3   59.95    6.34
   9  -5  -3   49.87    5.18
   9  -5  -3   54.50    5.70
   9  -5  -3   57.28    7.19
   9  -5  -3   41.99    5.06
   9  -5  -2  320.71   12.00
   9  -5  -2  336.90   13.52
   9  -5  -2  306.14   10.54
   9  -5  -2  341.34   14.00
   9  -5  -2  349.93   13.23
   9  -5  -2  332.17   12.35
   9  -5  -2  333.07   14.69
   9  -5  -2  315.26   13.59
   9  -5  -1    4.22    3.24
   9  -5  -1    5.77    3.76
   9  -5  -1   15.33    4.25
   9  -5  -1    9.17    4.57
   9  -5  -1    6.87    3.67
   9  -5  -1    6.25    3.04
   9  -5   0   51.67    5.83
   9  -5   0   60.54   12.28
   9  -5   0   50.80    5.84
   9  -5   0   44.39    5.14
   9  -5   0   45.85    6.61
   9  -5   0   51.17    5.24
   9  -5   1   20.91    4.70
   9  -5   1   15.02    7.19
   9  -5   1    9.30    3.15
   9  -5   1   19.47    4.78
   9  -5   1   11.23    3.67
   9  -5   1   15.91    5.18
   9  -5   1   12.67    3.50
   9  -5   2   86.61    6.50
   9  -5   2   81.28   13.63
   9  -5   2   92.51    7.48
   9  -5   2   91.50    6.94
   9  -5   2  100.81    7.46
   9  -5   2  111.24    7.85
   9  -5   3   73.39    6.97
   9  -5   3   65.99   12.75
   9  -5   3   49.56    5.86
   9  -5   3   43.29    5.15
   9  -5   3   44.27    5.25
   9  -5   3   59.53    6.42
   9  -5   4    6.33    4.52
   9  -5   4    7.58    5.64
   9  -5   4   -1.63    2.70
   9  -5   4    3.04    3.42
   9  -5   4   -2.75    4.07
   9  -5   5   -3.20    5.46
   9  -5   5    2.70    2.75
   9  -5   6   -0.04    2.91
   9  -5   7   38.73    7.39
   9  -5   7   43.62    6.59
   9  -5   8   15.89    5.60
   9  -5   8   14.80    5.03
   9  -5   9   16.02    4.54
   9  -5   9   23.46    4.89
   9  -5  10   12.73    3.49
   9  -5  10   10.53    3.17
   9  -5  10   15.32    3.22
   9  -5  11    7.92    2.61
   9  -5  11    9.58    2.52
   9  -5  11   10.97    2.25
   9  -5  12    0.10    1.54
   9  -5  12   -0.94    1.39
   9  -5  12   -1.30    1.09
   9  -4 -10    7.76    1.88
   9  -4  -9   51.61    5.65
   9  -4  -8   -0.36    2.00
   9  -4  -7   55.51    4.88
   9  -4  -7   53.45    4.81
   9  -4  -7   57.37    5.42
   9  -4  -6    8.14    2.95
   9  -4  -6    5.02    2.74
   9  -4  -6   11.00    3.03
   9  -4  -5   27.55    4.06
   9  -4  -5   18.71    3.67
   9  -4  -5   26.18    3.92
   9  -4  -4  140.41    8.81
   9  -4  -4  152.91    8.15
   9  -4  -4  150.39    8.99
   9  -4  -3   55.04    6.01
   9  -4  -3   53.11    5.14
   9  -4  -3   68.62    6.11
   9  -4  -3   74.95    7.20
   9  -4  -3   84.06    6.84
   9  -4  -2  347.98   12.36
   9  -4  -2  330.67   11.32
   9  -4  -2  353.12   13.71
   9  -4  -2  346.62   13.77
   9  -4  -2  343.87   12.86
   9  -4  -2  338.78   15.20
   9  -4  -2  352.06   12.75
   9  -4  -1  111.30    7.50
   9  -4  -1  104.66    7.69
   9  -4  -1   98.87    6.39
   9  -4  -1  130.97    9.26
   9  -4  -1  136.34    8.26
   9  -4  -1  129.58    9.90
   9  -4  -1  132.65    7.90
   9  -4   0    1.56    2.80
   9  -4   0    6.63    3.59
   9  -4   0    3.00    3.21
   9  -4   0    2.94    2.88
   9  -4   0   10.65    4.94
   9  -4   0    4.20    2.79
   9  -4   1   16.28    3.92
   9  -4   1   12.43    3.85
   9  -4   1   18.06    7.47
   9  -4   1   17.51    3.98
   9  -4   1    9.41    2.86
   9  -4   1   12.99    3.08
   9  -4   2   15.50    4.66
   9  -4   2   10.83    6.58
   9  -4   2    8.37    3.52
   9  -4   2    4.91    3.20
   9  -4   2    8.69    3.16
   9  -4   3   12.38    6.46
   9  -4   3   13.89    4.17
   9  -4   3    8.34    3.05
   9  -4   3   11.05    3.27
   9  -4   4   38.57    5.68
   9  -4   4   52.71   11.33
   9  -4   4   53.73    5.86
   9  -4   4   50.85    5.31
   9  -4   4   48.28    5.29
   9  -4   4   45.83    5.82
   9  -4   5   11.73    7.34
   9  -4   5    7.38    3.18
   9  -4   5   11.19    3.40
   9  -4   6    2.74    2.63
   9  -4   6    7.94    4.98
   9  -4   7    0.11    2.86
   9  -4   7   -0.37    3.62
   9  -4   8   26.77    6.52
   9  -4   9   65.44    7.33
   9  -4  10   13.11    3.55
[truncated: 308,715 more chars]
