# Supplementary material for: Shape-Memory Effect Triggered by π–π Interactions in a Flexible Terpyridine Metal–Organic Framework
Source: ACS Mater Lett. 2023 Mar 23;5(4):1256–60. doi: 10.1021/acsmaterialslett.3c00068 (PMC10074452; doi:10.1021/acsmaterialslett.3c00068)
Supplement: Supplementary file 6 — tz3c00068_si_006.cif [file tz3c00068_si_006.cif]

 
data_Zn-terp-zeta

_publ_section_title  
;
Shape-memory effect in the flexible terpyridine
metal-organic framework, triggered 
by pi-pi interactions.
;

loop_
_audit_author_name
_audit_author_address
'Kornel Roztocki'
;
Faculty of Chemistry, 
Adam Mickiewicz University, 
Uniwersytetu Poznanskiego 8, 
61 614 Poznan, Poland
;

loop_
_publ_author_name
_publ_author_address
'Wiktoria Gromelska'
;
Faculty of Chemistry, 
Adam Mickiewicz University, 
Uniwersytetu Poznanskiego 8, 
61 614 Poznan, Poland
;
'Filip Formalik'
;
Department of Micro, Nano, and Bioprocess Engineering, 
Faculty of Chemistry, Wroclaw University of Science 
and Technology, 
50 370 Wroclaw, Poland
;

'Alessia Giordana'
;
Dipartimento di Chimica, 
Università degli Studi di Torino, 
Via Pietro Giuria 7, 
10125, Torino, Italy
;

'Luca Andreo'
;
Dipartimento di Chimica, 
Università degli Studi di Torino, 
Via Pietro Giuria 7, 
10125, Torino, Italy
;

'Ghodrat Mahmoudi'
;
Department of Chemistry, 
Faculty of Science, 
University of Maragheh, 
P.O. Box 55136-83111, Maragheh, Iran
;

'Volodymyr Bon'
;
Chair of Inorganic Chemistry, 
Technische Universität Dresden, 
Bergstrasse 66, 01062 Dresden, Germany
;

'Stefan Kaskel'
;
Chair of Inorganic Chemistry, 
Technische Universität Dresden, 
Bergstrasse 66, 01062 Dresden, Germany
;

'Leonard J. Barbour'
;
Department of Chemistry and Polymer Science, 
University of Stellenbosch, 
Private Bag X1, Matirland 7602, South Africa
;

'Agnieszka Janiak'
;
Faculty of Chemistry, 
Adam Mickiewicz University, 
Uniwersytetu Poznanskiego 8, 
61 614 Poznan, Poland
;

'Emanuele Priola'
;
Dipartimento di Chimica, 
Università degli Studi di Torino, 
Via Pietro Giuria 7, 
10125, Torino, Italy
;

_publ_contact_author_name
'Kornel Roztocki'

_publ_contact_author_address
;kornelroztocki@gmail.com
;
 
_audit_creation_method            'SHELXL-2018/3'
_shelx_SHELXL_version_number      '2018/3'
_chemical_name_systematic         ?
_chemical_name_common             ?
_chemical_melting_point           ?
_chemical_formula_moiety     'C44 H26 N4 O8 Zn2, C O2'
_chemical_formula_sum
 'C45 H26 N4 O10 Zn2' 
_chemical_formula_weight          913.44

loop_
 _atom_type_symbol
 _atom_type_description
 _atom_type_scat_dispersion_real
 _atom_type_scat_dispersion_imag
 _atom_type_scat_source
 'C'  'C'   0.0181   0.0091
 'International Tables Vol C Tables 4.2.6.8 and 6.1.1.4'
 'H'  'H'   0.0000   0.0000
 'International Tables Vol C Tables 4.2.6.8 and 6.1.1.4'
 'N'  'N'   0.0311   0.0180
 'International Tables Vol C Tables 4.2.6.8 and 6.1.1.4'
 'O'  'O'   0.0492   0.0322
 'International Tables Vol C Tables 4.2.6.8 and 6.1.1.4'
 'Zn'  'Zn'  -1.5491   0.6778
 'International Tables Vol C Tables 4.2.6.8 and 6.1.1.4'
 
_space_group_crystal_system       triclinic
_space_group_IT_number            2
_space_group_name_H-M_alt         'P -1'
_space_group_name_Hall            '-P 1'
 
_shelx_space_group_comment
;
The symmetry employed for this shelxl refinement is uniquely defined
by the following loop, which should always be used as a source of
symmetry information in preference to the above space-group names.
They are only intended as comments.
;
 
loop_
 _space_group_symop_operation_xyz
 'x, y, z'
 '-x, -y, -z'
 
_cell_length_a                    12.9725(8)
_cell_length_b                    13.1154(7)
_cell_length_c                    13.8810(9)
_cell_angle_alpha                 70.601(5)
_cell_angle_beta                  71.022(6)
_cell_angle_gamma                 86.280(5)
_cell_volume                      2104.1(2)
_cell_formula_units_Z             2
_cell_measurement_temperature     296(2)
_cell_measurement_reflns_used     6495
_cell_measurement_theta_min       3.5540
_cell_measurement_theta_max       74.7690
 
_exptl_crystal_description        block
_exptl_crystal_colour             colourless
_exptl_crystal_density_meas       ?
_exptl_crystal_density_method     ?
_exptl_crystal_density_diffrn     1.442          
_exptl_crystal_F_000              928
_exptl_transmission_factor_min    ?
_exptl_transmission_factor_max    ?
_exptl_crystal_size_max           0.272
_exptl_crystal_size_mid           0.262
_exptl_crystal_size_min           0.110
_exptl_absorpt_coefficient_mu     1.937
_shelx_estimated_absorpt_T_min    0.621
_shelx_estimated_absorpt_T_max    0.815
_exptl_absorpt_correction_type    multi-scan
_exptl_absorpt_correction_T_min   0.30928
_exptl_absorpt_correction_T_max   1.00000
_exptl_absorpt_process_details
;
CrysAlisPro 1.171.41.123a (Rigaku Oxford Diffraction, 2022)
Empirical absorption correction using spherical harmonics,
implemented in SCALE3 ABSPACK scaling algorithm.
;
_diffrn_ambient_temperature       296(2)
_diffrn_radiation_wavelength      1.54184
_diffrn_radiation_type            CuK\a
_diffrn_source                    'micro-focus sealed X-ray tube'
_diffrn_measurement_device_type   'SuperNova, Single source at offset/far, Atlas'
_diffrn_measurement_method        '\w scans'
_diffrn_detector_area_resol_mean  10.5384
_diffrn_reflns_number             17521
_diffrn_reflns_av_unetI/netI      0.0605
_diffrn_reflns_av_R_equivalents   0.0535
_diffrn_reflns_limit_h_min        -15
_diffrn_reflns_limit_h_max        16
_diffrn_reflns_limit_k_min        -16
_diffrn_reflns_limit_k_max        16
_diffrn_reflns_limit_l_min        -17
_diffrn_reflns_limit_l_max        17
_diffrn_reflns_theta_min          3.566
_diffrn_reflns_theta_max          76.292
_diffrn_reflns_theta_full         67.684
_diffrn_measured_fraction_theta_max   0.970
_diffrn_measured_fraction_theta_full  0.997
_diffrn_reflns_Laue_measured_fraction_max    0.970
_diffrn_reflns_Laue_measured_fraction_full   0.997
_diffrn_reflns_point_group_measured_fraction_max   0.970
_diffrn_reflns_point_group_measured_fraction_full  0.997
_reflns_number_total              8585
_reflns_number_gt                 5796
_reflns_threshold_expression      'I > 2\s(I)'
_reflns_Friedel_coverage          0.000
_reflns_Friedel_fraction_max      .
_reflns_Friedel_fraction_full     .
 
_reflns_special_details
;
 Reflections were merged by SHELXL according to the crystal
 class for the calculation of statistics and refinement.
 
 _reflns_Friedel_fraction is defined as the number of unique
 Friedel pairs measured divided by the number that would be
 possible theoretically, ignoring centric projections and
 systematic absences.
;
 
_computing_data_collection        ?
_computing_cell_refinement        ?
_computing_data_reduction         ?
_computing_structure_solution     'SHELXT 2018/2 (Sheldrick, 2018)'
_computing_structure_refinement 'SHELXL-2018/3 (Sheldrick, 2018)'
_computing_molecular_graphics     ?
_computing_publication_material   ?
_refine_special_details           ?
_refine_ls_structure_factor_coef  Fsqd
_refine_ls_matrix_type            full
_refine_ls_weighting_scheme       calc
_refine_ls_weighting_details
'w=1/[\s^2^(Fo^2^)+(0.1414P)^2^+2.9986P] where P=(Fo^2^+2Fc^2^)/3'
_atom_sites_solution_primary      ?
_atom_sites_solution_secondary    ?
_atom_sites_solution_hydrogens    geom
_refine_ls_hydrogen_treatment     constr
_refine_ls_extinction_method      none
_refine_ls_extinction_coef        .
_refine_ls_number_reflns          8585
_refine_ls_number_parameters      584
_refine_ls_number_restraints      14
_refine_ls_R_factor_all           0.1095
_refine_ls_R_factor_gt            0.0794
_refine_ls_wR_factor_ref          0.2507
_refine_ls_wR_factor_gt           0.2223
_refine_ls_goodness_of_fit_ref    1.032
_refine_ls_restrained_S_all       1.032
_refine_ls_shift/su_max           0.001
_refine_ls_shift/su_mean          0.000
 
loop_
 _atom_site_label
 _atom_site_type_symbol
 _atom_site_fract_x
 _atom_site_fract_y
 _atom_site_fract_z
 _atom_site_U_iso_or_equiv
 _atom_site_adp_type
 _atom_site_occupancy
 _atom_site_site_symmetry_order  
 _atom_site_calc_flag
 _atom_site_refinement_flags_posn
 _atom_site_refinement_flags_adp
 _atom_site_refinement_flags_occupancy
 _atom_site_disorder_assembly
 _atom_site_disorder_group
Zn1 Zn 0.52433(5) 0.28892(5) 0.63502(6) 0.0393(2) Uani 1 1 d . . . . .
Zn2 Zn 0.43230(5) 1.19016(5) 0.87275(6) 0.0395(2) Uani 1 1 d . . . . .
O1 O 0.5146(4) 0.4318(3) 0.6623(4) 0.0542(10) Uani 1 1 d . . . . .
O2 O 0.4532(3) 0.3526(3) 0.8412(4) 0.0524(10) Uani 1 1 d . . . . .
O3 O 0.4413(4) 1.0489(3) 0.8433(4) 0.0569(11) Uani 1 1 d . . . . .
O4 O 0.5095(4) 1.1258(3) 0.6637(4) 0.0580(11) Uani 1 1 d . . . . .
O5 O 0.3715(3) 0.2962(4) 0.6247(4) 0.0588(11) Uani 1 1 d . . . . .
O6 O 0.3066(3) 0.2245(4) 0.8039(4) 0.0598(11) Uani 1 1 d . . . . .
O7 O -0.4144(3) 0.1678(4) 0.8868(4) 0.0584(11) Uani 1 1 d . . . . .
O8 O -0.3548(3) 0.2509(4) 0.7098(4) 0.0612(12) Uani 1 1 d . . . . .
N1 N 0.6432(4) 0.3286(4) 0.4893(4) 0.0476(11) Uani 1 1 d . . . . .
N2 N 0.9679(5) 0.5005(5) 0.1631(5) 0.0636(15) Uani 1 1 d . . . . .
N3 N 1.3330(4) 0.1735(4) 0.0253(4) 0.0459(11) Uani 1 1 d . . . . .
N4 N 1.1001(6) 0.8480(6) -0.1447(7) 0.085(2) Uani 1 1 d . . . . .
C1 C 0.7049(6) 0.2498(6) 0.4629(7) 0.072(2) Uani 1 1 d . . . . .
H1 H 0.680284 0.178178 0.501308 0.086 Uiso 1 1 calc R U . . .
C2 C 0.8035(6) 0.2712(6) 0.3810(7) 0.080(3) Uani 1 1 d . . . . .
H2 H 0.844504 0.214297 0.365921 0.096 Uiso 1 1 calc R U . . .
C3 C 0.8414(5) 0.3755(5) 0.3217(6) 0.0593(16) Uani 1 1 d . . . . .
C4 C 0.7755(5) 0.4561(5) 0.3449(6) 0.0638(19) Uani 1 1 d . . . . .
H4 H 0.796216 0.528150 0.304057 0.077 Uiso 1 1 calc R U . . .
C5 C 0.6788(5) 0.4300(5) 0.4286(6) 0.0602(17) Uani 1 1 d . . . . .
H5 H 0.636033 0.485996 0.443800 0.072 Uiso 1 1 calc R U . . .
C6 C 0.9496(5) 0.4014(5) 0.2351(6) 0.0564(16) Uani 1 1 d . . . . .
C7 C 1.0649(5) 0.5266(6) 0.0834(6) 0.0581(16) Uani 1 1 d . . . . .
C8 C 1.1453(5) 0.4507(6) 0.0751(6) 0.0581(16) Uani 1 1 d . . . . .
H8 H 1.211593 0.469953 0.019646 0.070 Uiso 1 1 calc R U . . .
C9 C 1.1268(5) 0.3473(6) 0.1487(6) 0.0568(15) Uani 1 1 d . . . . .
C10 C 1.0277(5) 0.3216(6) 0.2317(6) 0.0608(17) Uani 1 1 d . . . . .
H10 H 1.013194 0.253317 0.283932 0.073 Uiso 1 1 calc R U . . .
C11 C 1.2036(5) 0.2586(5) 0.1394(6) 0.0558(15) Uani 1 1 d . . . . .
C12 C 1.2673(5) 0.2556(5) 0.0400(6) 0.0522(14) Uani 1 1 d . . . . .
H12 H 1.265342 0.312862 -0.020613 0.063 Uiso 1 1 calc R U . . .
C13 C 1.3344(5) 0.0906(5) 0.1118(5) 0.0514(14) Uani 1 1 d . . . . .
H13 H 1.377710 0.033015 0.102507 0.062 Uiso 1 1 calc R U . . .
C14 C 1.2734(6) 0.0873(7) 0.2149(6) 0.073(2) Uani 1 1 d . . . . .
H14 H 1.276409 0.028929 0.274325 0.088 Uiso 1 1 calc R U . . .
C15 C 1.2077(6) 0.1724(7) 0.2287(6) 0.071(2) Uani 1 1 d . . . . .
H15 H 1.166306 0.171545 0.297643 0.085 Uiso 1 1 calc R U . . .
C16 C 1.0797(5) 0.6375(6) 0.0044(6) 0.0609(17) Uani 1 1 d . . . . .
C17 C 1.1769(6) 0.6804(7) -0.0774(8) 0.081(3) Uani 1 1 d . . . . .
H17 H 1.238002 0.638721 -0.084590 0.097 Uiso 1 1 calc R U . . .
C18 C 1.1830(7) 0.7829(7) -0.1470(9) 0.089(3) Uani 1 1 d . . . . .
H18 H 1.249862 0.809262 -0.199715 0.107 Uiso 1 1 calc R U . . .
C19 C 1.0066(7) 0.8082(7) -0.0683(8) 0.077(2) Uani 1 1 d . . . . .
H19 H 0.946703 0.851521 -0.065236 0.092 Uiso 1 1 calc R U . . .
C20 C 0.9930(6) 0.7067(6) 0.0067(7) 0.0685(19) Uani 1 1 d . . . . .
H20 H 0.925495 0.683602 0.059500 0.082 Uiso 1 1 calc R U . . .
C21 C 0.4853(4) 0.4338(4) 0.7564(5) 0.0441(12) Uani 1 1 d . . . . .
C22 C 0.4852(5) 0.5419(4) 0.7724(5) 0.0467(12) Uani 1 1 d . . . . .
C23 C 0.5126(5) 0.6342(5) 0.6855(5) 0.0521(14) Uani 1 1 d . . . . .
H23 H 0.535180 0.629951 0.616226 0.062 Uiso 1 1 calc R U . . .
C24 C 0.5071(6) 0.7360(5) 0.6998(5) 0.0532(14) Uani 1 1 d . . . . .
C25 C 0.5319(7) 0.8347(5) 0.6112(6) 0.0670(19) Uani 1 1 d . . . . .
H25 H 0.555156 0.832920 0.540966 0.080 Uiso 1 1 calc R U . . .
C26 C 0.5219(7) 0.9309(5) 0.6286(6) 0.0632(17) Uani 1 1 d . . . . .
H26 H 0.538823 0.994506 0.569848 0.076 Uiso 1 1 calc R U . . .
C27 C 0.4865(5) 0.9370(5) 0.7338(5) 0.0497(13) Uani 1 1 d . . . . .
C28 C 0.4637(5) 0.8438(5) 0.8216(5) 0.0505(13) Uani 1 1 d . . . . .
H28 H 0.440646 0.847901 0.890993 0.061 Uiso 1 1 calc R U . . .
C29 C 0.4752(5) 0.7415(5) 0.8066(5) 0.0496(13) Uani 1 1 d . . . . .
C30 C 0.4529(5) 0.6442(5) 0.8953(5) 0.0522(14) Uani 1 1 d . . . . .
H30 H 0.435069 0.646500 0.965061 0.063 Uiso 1 1 calc R U . . .
C31 C 0.4575(5) 0.5461(5) 0.8786(5) 0.0503(13) Uani 1 1 d . . . . .
H31 H 0.442415 0.482286 0.937152 0.060 Uiso 1 1 calc R U . . .
C32 C 0.4777(5) 1.0465(5) 0.7489(6) 0.0487(13) Uani 1 1 d . . . . .
C33 C 0.2964(4) 0.2551(5) 0.7123(6) 0.0532(15) Uani 1 1 d . . . . .
C34 C 0.1827(4) 0.2453(5) 0.7077(6) 0.0524(14) Uani 1 1 d . . . . .
C35 C 0.1015(5) 0.1837(5) 0.7968(6) 0.0538(15) Uani 1 1 d . . . . .
H35 H 0.118538 0.142987 0.858198 0.065 Uiso 1 1 calc R U . . .
C36 C -0.0068(5) 0.1811(6) 0.7968(6) 0.0561(15) Uani 1 1 d . . . . .
C37 C -0.0935(5) 0.1233(6) 0.8897(6) 0.0618(17) Uani 1 1 d . . . . .
H37 H -0.078026 0.079685 0.951019 0.074 Uiso 1 1 calc R U . . .
C38 C -0.1987(5) 0.1307(6) 0.8903(6) 0.0587(16) Uani 1 1 d . . . . .
H38 H -0.254546 0.094246 0.952625 0.070 Uiso 1 1 calc R U . . .
C39 C -0.2235(5) 0.1929(5) 0.7974(6) 0.0524(14) Uani 1 1 d . . . . .
C40 C -0.1412(5) 0.2458(6) 0.7047(6) 0.0623(18) Uani 1 1 d . . . . .
H40 H -0.158038 0.284793 0.642703 0.075 Uiso 1 1 calc R U . . .
C41 C -0.0318(5) 0.2417(6) 0.7024(6) 0.0604(17) Uani 1 1 d . . . . .
C42 C 0.0544(6) 0.3014(7) 0.6093(6) 0.076(2) Uani 1 1 d . . . . .
H42 H 0.039523 0.339989 0.546198 0.091 Uiso 1 1 calc R U . . .
C43 C 0.1590(5) 0.3024(7) 0.6120(6) 0.069(2) Uani 1 1 d . . . . .
H43 H 0.214624 0.340912 0.550522 0.083 Uiso 1 1 calc R U . . .
C44 C -0.3403(4) 0.2059(5) 0.7975(6) 0.0497(14) Uani 1 1 d . . . . .
O1S O -0.2854(10) 0.4401(10) 0.8210(10) 0.093(3) Uiso 0.55 1 d D . P A .
O2S O -0.210(3) 0.511(3) 0.6417(14) 0.085(10) Uiso 0.18 1 d D . P A 1
C1S C -0.2364(14) 0.4877(14) 0.7350(11) 0.086(4) Uiso 0.55 1 d D . P . .
O12S O -0.211(3) 0.5722(18) 0.670(3) 0.092(10) Uiso 0.18 1 d D . P A 2
O22S O -0.162(2) 0.524(3) 0.658(2) 0.085(9) Uiso 0.19 1 d D . P A 3
C4S C 1.000000 0.000000 0.500000 0.10(4) Uiso 0.1 2 d DS . P B 6
O8S O 0.788(6) -0.045(10) 0.458(9) 0.10(3) Uiso 0.07 1 d D . P C 5
C3S C 0.876(3) -0.008(6) 0.372(6) 0.081(16) Uiso 0.15 1 d D . P D 4
O6S O 0.969(3) 0.013(4) 0.330(4) 0.095(14) Uiso 0.15 1 d D . P D 4
O7S O 1.010(5) -0.0903(18) 0.504(5) 0.086(17) Uiso 0.1 1 d D . P B 6
O4S O 0.915(3) 0.010(5) 0.355(5) 0.108(13) Uiso 0.18 1 d D . P E 6
C2S C 0.825(3) -0.011(5) 0.367(5) 0.077(12) Uiso 0.18 1 d D . P E 6
O3S O 0.737(2) -0.025(3) 0.368(3) 0.078(8) Uiso 0.18 1 d D . P E 6
O9S O 0.975(6) -0.019(11) 0.422(11) 0.12(4) Uiso 0.07 1 d D . P C 5
C5S C 0.883(6) -0.031(10) 0.430(7) 0.07(3) Uiso 0.07 1 d D . P C 5
O5S O 0.781(3) -0.016(5) 0.401(5) 0.102(16) Uiso 0.15 1 d D . P D 4
 
loop_
 _atom_site_aniso_label
 _atom_site_aniso_U_11
 _atom_site_aniso_U_22
 _atom_site_aniso_U_33
 _atom_site_aniso_U_23
 _atom_site_aniso_U_13
 _atom_site_aniso_U_12
Zn1 0.0273(3) 0.0351(4) 0.0524(4) -0.0139(3) -0.0093(3) 0.0012(2)
Zn2 0.0281(3) 0.0350(4) 0.0538(4) -0.0154(3) -0.0103(3) 0.0027(2)
O1 0.063(3) 0.036(2) 0.065(3) -0.0203(19) -0.018(2) 0.0035(17)
O2 0.049(2) 0.0348(19) 0.067(3) -0.0182(19) -0.0092(19) -0.0002(16)
O3 0.076(3) 0.034(2) 0.069(3) -0.0217(19) -0.029(2) 0.0054(18)
O4 0.060(3) 0.034(2) 0.077(3) -0.021(2) -0.015(2) 0.0003(17)
O5 0.0295(19) 0.063(3) 0.077(3) -0.015(2) -0.0157(19) -0.0007(17)
O6 0.035(2) 0.076(3) 0.075(3) -0.028(3) -0.025(2) 0.0060(19)
O7 0.0307(19) 0.055(2) 0.080(3) -0.011(2) -0.017(2) 0.0045(17)
O8 0.034(2) 0.089(3) 0.071(3) -0.032(3) -0.026(2) 0.010(2)
N1 0.036(2) 0.044(2) 0.055(3) -0.015(2) -0.007(2) 0.0080(18)
N2 0.053(3) 0.055(3) 0.067(4) -0.022(3) 0.002(3) 0.006(2)
N3 0.035(2) 0.043(2) 0.055(3) -0.017(2) -0.0088(19) 0.0062(18)
N4 0.074(4) 0.073(4) 0.098(5) -0.011(4) -0.028(4) -0.008(3)
C1 0.058(4) 0.044(3) 0.089(5) -0.023(3) 0.009(4) 0.002(3)
C2 0.057(4) 0.055(4) 0.093(6) -0.019(4) 0.016(4) 0.009(3)
C3 0.042(3) 0.055(4) 0.065(4) -0.016(3) -0.001(3) 0.000(3)
C4 0.051(3) 0.044(3) 0.072(4) -0.011(3) 0.002(3) 0.008(3)
C5 0.038(3) 0.054(3) 0.068(4) -0.010(3) -0.002(3) 0.008(2)
C6 0.039(3) 0.050(3) 0.067(4) -0.022(3) 0.001(3) 0.010(2)
C7 0.043(3) 0.059(4) 0.065(4) -0.023(3) -0.006(3) 0.003(3)
C8 0.037(3) 0.061(4) 0.066(4) -0.023(3) -0.001(3) 0.002(3)
C9 0.038(3) 0.064(4) 0.058(4) -0.019(3) -0.004(3) 0.009(3)
C10 0.049(3) 0.060(4) 0.057(4) -0.016(3) 0.000(3) 0.008(3)
C11 0.040(3) 0.058(4) 0.059(4) -0.017(3) -0.004(3) 0.007(3)
C12 0.039(3) 0.044(3) 0.064(4) -0.013(3) -0.011(3) 0.012(2)
C13 0.041(3) 0.048(3) 0.060(3) -0.013(3) -0.016(3) 0.010(2)
C14 0.055(4) 0.080(5) 0.059(4) 0.003(4) -0.013(3) 0.015(3)
C15 0.053(4) 0.084(5) 0.058(4) -0.014(4) -0.006(3) 0.016(3)
C16 0.043(3) 0.058(4) 0.074(4) -0.021(3) -0.010(3) 0.002(3)
C17 0.045(4) 0.069(5) 0.099(6) -0.006(4) -0.007(4) 0.004(3)
C18 0.066(5) 0.072(5) 0.107(7) -0.008(5) -0.018(5) -0.006(4)
C19 0.063(4) 0.060(4) 0.108(7) -0.026(4) -0.030(4) 0.008(3)
C20 0.051(4) 0.063(4) 0.089(5) -0.027(4) -0.019(4) 0.008(3)
C21 0.032(2) 0.038(3) 0.062(3) -0.018(2) -0.014(2) 0.0061(19)
C22 0.042(3) 0.037(3) 0.061(3) -0.017(2) -0.018(2) 0.004(2)
C23 0.065(4) 0.040(3) 0.055(3) -0.019(3) -0.022(3) 0.006(3)
C24 0.062(4) 0.038(3) 0.057(4) -0.011(3) -0.021(3) 0.004(2)
C25 0.102(6) 0.041(3) 0.059(4) -0.015(3) -0.027(4) 0.003(3)
C26 0.091(5) 0.035(3) 0.062(4) -0.012(3) -0.026(4) 0.001(3)
C27 0.053(3) 0.036(3) 0.066(4) -0.020(3) -0.024(3) 0.005(2)
C28 0.055(3) 0.039(3) 0.059(3) -0.018(3) -0.019(3) 0.004(2)
C29 0.055(3) 0.037(3) 0.059(3) -0.013(2) -0.023(3) 0.000(2)
C30 0.063(4) 0.042(3) 0.051(3) -0.016(3) -0.017(3) 0.000(3)
C31 0.052(3) 0.037(3) 0.058(3) -0.011(2) -0.017(3) 0.003(2)
C32 0.041(3) 0.038(3) 0.070(4) -0.019(3) -0.021(3) 0.003(2)
C33 0.030(3) 0.048(3) 0.086(5) -0.026(3) -0.019(3) 0.008(2)
C34 0.031(3) 0.058(3) 0.069(4) -0.021(3) -0.017(3) -0.001(2)
C35 0.034(3) 0.059(4) 0.065(4) -0.011(3) -0.021(3) 0.001(2)
C36 0.030(3) 0.064(4) 0.069(4) -0.012(3) -0.018(3) 0.001(2)
C37 0.039(3) 0.070(4) 0.067(4) -0.003(3) -0.024(3) -0.005(3)
C38 0.034(3) 0.069(4) 0.069(4) -0.017(3) -0.015(3) -0.006(3)
C39 0.031(3) 0.058(3) 0.067(4) -0.017(3) -0.018(2) 0.001(2)
C40 0.031(3) 0.078(4) 0.069(4) -0.009(3) -0.022(3) 0.003(3)
C41 0.033(3) 0.077(4) 0.067(4) -0.015(3) -0.018(3) -0.002(3)
C42 0.041(3) 0.106(6) 0.062(4) 0.002(4) -0.019(3) -0.009(3)
C43 0.037(3) 0.092(5) 0.067(4) -0.011(4) -0.015(3) -0.004(3)
C44 0.030(3) 0.047(3) 0.075(4) -0.022(3) -0.019(3) 0.003(2)
 
_geom_special_details
;
 All esds (except the esd in the dihedral angle between two l.s. planes)
 are estimated using the full covariance matrix.  The cell esds are taken
 into account individually in the estimation of esds in distances, angles
 and torsion angles; correlations between esds in cell parameters are only
 used when they are defined by crystal symmetry.  An approximate (isotropic)
 treatment of cell esds is used for estimating esds involving l.s. planes.
;
 
loop_
 _geom_bond_atom_site_label_1
 _geom_bond_atom_site_label_2
 _geom_bond_distance
 _geom_bond_site_symmetry_2
 _geom_bond_publ_flag
Zn1 O1 2.020(4) . ?
Zn1 O5 2.027(4) . ?
Zn1 N1 2.029(5) . ?
Zn1 O4 2.052(4) 1_545 ?
Zn1 O8 2.097(4) 1_655 ?
Zn1 Zn2 2.9650(11) 1_545 ?
Zn2 O3 2.015(4) . ?
Zn2 N3 2.036(5) 1_466 ?
Zn2 O2 2.045(4) 1_565 ?
Zn2 O7 2.053(4) 1_665 ?
Zn2 O6 2.099(4) 1_565 ?
O1 C21 1.245(8) . ?
O2 C21 1.264(7) . ?
O3 C32 1.251(8) . ?
O4 C32 1.253(8) . ?
O5 C33 1.258(8) . ?
O6 C33 1.249(9) . ?
O7 C44 1.260(8) . ?
O8 C44 1.234(8) . ?
N1 C5 1.333(8) . ?
N1 C1 1.339(8) . ?
N2 C6 1.329(9) . ?
N2 C7 1.351(8) . ?
N3 C13 1.331(8) . ?
N3 C12 1.357(7) . ?
N4 C19 1.321(11) . ?
N4 C18 1.328(11) . ?
C1 C2 1.377(9) . ?
C2 C3 1.366(10) . ?
C3 C4 1.372(9) . ?
C3 C6 1.491(8) . ?
C4 C5 1.372(9) . ?
C6 C10 1.410(9) . ?
C7 C8 1.398(9) . ?
C7 C16 1.481(10) . ?
C8 C9 1.379(10) . ?
C9 C10 1.389(8) . ?
C9 C11 1.493(8) . ?
C11 C12 1.371(9) . ?
C11 C15 1.386(10) . ?
C13 C14 1.380(10) . ?
C14 C15 1.386(10) . ?
C16 C17 1.390(10) . ?
C16 C20 1.398(10) . ?
C17 C18 1.360(12) . ?
C19 C20 1.371(12) . ?
C21 C22 1.505(8) . ?
C22 C23 1.362(9) . ?
C22 C31 1.419(9) . ?
C23 C24 1.407(9) . ?
C24 C25 1.425(9) . ?
C24 C29 1.430(10) . ?
C25 C26 1.353(9) . ?
C26 C27 1.409(10) . ?
C27 C28 1.375(9) . ?
C27 C32 1.510(8) . ?
C28 C29 1.416(8) . ?
C29 C30 1.415(9) . ?
C30 C31 1.375(8) . ?
C33 C34 1.512(8) . ?
C34 C35 1.375(9) . ?
C34 C43 1.412(10) . ?
C35 C36 1.408(8) . ?
C36 C41 1.416(10) . ?
C36 C37 1.421(9) . ?
C37 C38 1.359(8) . ?
C38 C39 1.403(10) . ?
C39 C40 1.373(9) . ?
C39 C44 1.514(7) . ?
C40 C41 1.408(8) . ?
C41 C42 1.426(10) . ?
C42 C43 1.370(9) . ?
O1S C1S 1.132(9) . ?
O2S C1S 1.162(10) . ?
C1S O12S 1.158(10) . ?
C1S O22S 1.159(10) . ?
C4S O7S 1.168(10) . ?
C4S O7S 1.168(10) 2_756 ?
O8S C5S 1.170(10) . ?
C3S O5S 1.169(9) . ?
C3S O6S 1.169(9) . ?
O4S C2S 1.167(9) . ?
C2S O3S 1.166(9) . ?
O9S C5S 1.171(10) . ?
 
loop_
 _geom_angle_atom_site_label_1
 _geom_angle_atom_site_label_2
 _geom_angle_atom_site_label_3
 _geom_angle
 _geom_angle_site_symmetry_1
 _geom_angle_site_symmetry_3
 _geom_angle_publ_flag
O1 Zn1 O5 92.57(19) . . ?
O1 Zn1 N1 100.20(19) . . ?
O5 Zn1 N1 113.3(2) . . ?
O1 Zn1 O4 160.2(2) . 1_545 ?
O5 Zn1 O4 86.38(19) . 1_545 ?
N1 Zn1 O4 98.32(19) . 1_545 ?
O1 Zn1 O8 87.5(2) . 1_655 ?
O5 Zn1 O8 157.1(2) . 1_655 ?
N1 Zn1 O8 89.1(2) . 1_655 ?
O4 Zn1 O8 86.0(2) 1_545 1_655 ?
O1 Zn1 Zn2 85.70(14) . 1_545 ?
O5 Zn1 Zn2 89.78(15) . 1_545 ?
N1 Zn1 Zn2 155.63(14) . 1_545 ?
O4 Zn1 Zn2 74.56(15) 1_545 1_545 ?
O8 Zn1 Zn2 67.38(14) 1_655 1_545 ?
O3 Zn2 N3 111.1(2) . 1_466 ?
O3 Zn2 O2 158.2(2) . 1_565 ?
N3 Zn2 O2 90.33(19) 1_466 1_565 ?
O3 Zn2 O7 88.4(2) . 1_665 ?
N3 Zn2 O7 104.1(2) 1_466 1_665 ?
O2 Zn2 O7 89.81(18) 1_565 1_665 ?
O3 Zn2 O6 86.29(19) . 1_565 ?
N3 Zn2 O6 95.01(19) 1_466 1_565 ?
O2 Zn2 O6 88.34(19) 1_565 1_565 ?
O7 Zn2 O6 160.8(2) 1_665 1_565 ?
O3 Zn2 Zn1 84.96(14) . 1_565 ?
N3 Zn2 Zn1 157.52(14) 1_466 1_565 ?
O2 Zn2 Zn1 73.39(13) 1_565 1_565 ?
O7 Zn2 Zn1 91.48(14) 1_665 1_565 ?
O6 Zn2 Zn1 69.66(14) 1_565 1_565 ?
C21 O1 Zn1 120.1(4) . . ?
C21 O2 Zn2 134.8(4) . 1_545 ?
C32 O3 Zn2 120.8(4) . . ?
C32 O4 Zn1 132.6(5) . 1_565 ?
C33 O5 Zn1 115.5(4) . . ?
C33 O6 Zn2 138.5(4) . 1_545 ?
C44 O7 Zn2 112.3(4) . 1_445 ?
C44 O8 Zn1 143.0(4) . 1_455 ?
C5 N1 C1 116.8(5) . . ?
C5 N1 Zn1 123.4(4) . . ?
C1 N1 Zn1 118.1(5) . . ?
C6 N2 C7 119.2(6) . . ?
C13 N3 C12 118.3(5) . . ?
C13 N3 Zn2 123.8(4) . 1_644 ?
C12 N3 Zn2 117.8(4) . 1_644 ?
C19 N4 C18 116.2(8) . . ?
N1 C1 C2 122.3(7) . . ?
C3 C2 C1 120.5(6) . . ?
C2 C3 C4 117.1(6) . . ?
C2 C3 C6 121.8(6) . . ?
C4 C3 C6 121.1(6) . . ?
C3 C4 C5 119.8(6) . . ?
N1 C5 C4 123.3(6) . . ?
N2 C6 C10 122.6(6) . . ?
N2 C6 C3 117.6(5) . . ?
C10 C6 C3 119.8(6) . . ?
N2 C7 C8 120.9(6) . . ?
N2 C7 C16 116.7(6) . . ?
C8 C7 C16 122.4(6) . . ?
C9 C8 C7 120.4(6) . . ?
C8 C9 C10 118.4(6) . . ?
C8 C9 C11 123.7(6) . . ?
C10 C9 C11 117.7(6) . . ?
C9 C10 C6 118.5(6) . . ?
C12 C11 C15 117.2(6) . . ?
C12 C11 C9 120.4(6) . . ?
C15 C11 C9 122.2(6) . . ?
N3 C12 C11 123.6(6) . . ?
N3 C13 C14 122.0(6) . . ?
C13 C14 C15 119.0(7) . . ?
C11 C15 C14 119.9(7) . . ?
C17 C16 C20 114.9(7) . . ?
C17 C16 C7 124.2(6) . . ?
C20 C16 C7 120.9(6) . . ?
C18 C17 C16 120.3(7) . . ?
N4 C18 C17 124.4(8) . . ?
N4 C19 C20 123.6(8) . . ?
C19 C20 C16 120.5(7) . . ?
O1 C21 O2 125.7(5) . . ?
O1 C21 C22 118.1(5) . . ?
O2 C21 C22 116.2(6) . . ?
C23 C22 C31 120.6(6) . . ?
C23 C22 C21 120.1(6) . . ?
C31 C22 C21 119.3(5) . . ?
C22 C23 C24 120.5(6) . . ?
C23 C24 C25 122.3(6) . . ?
C23 C24 C29 119.3(6) . . ?
C25 C24 C29 118.4(6) . . ?
C26 C25 C24 120.4(7) . . ?
C25 C26 C27 121.5(6) . . ?
C28 C27 C26 120.0(6) . . ?
C28 C27 C32 120.5(6) . . ?
C26 C27 C32 119.5(6) . . ?
C27 C28 C29 120.1(6) . . ?
C30 C29 C28 121.4(6) . . ?
C30 C29 C24 119.0(6) . . ?
C28 C29 C24 119.5(6) . . ?
C31 C30 C29 120.1(6) . . ?
C30 C31 C22 120.2(6) . . ?
O3 C32 O4 127.1(6) . . ?
O3 C32 C27 117.6(6) . . ?
O4 C32 C27 115.3(6) . . ?
O6 C33 O5 125.5(6) . . ?
O6 C33 C34 116.6(6) . . ?
O5 C33 C34 117.8(6) . . ?
C35 C34 C43 119.8(6) . . ?
C35 C34 C33 120.5(6) . . ?
C43 C34 C33 119.7(6) . . ?
C34 C35 C36 121.2(6) . . ?
C35 C36 C41 119.1(6) . . ?
C35 C36 C37 122.5(6) . . ?
C41 C36 C37 118.4(5) . . ?
C38 C37 C36 121.0(6) . . ?
C37 C38 C39 120.4(6) . . ?
C40 C39 C38 120.1(5) . . ?
C40 C39 C44 118.6(6) . . ?
C38 C39 C44 121.3(6) . . ?
C39 C40 C41 120.8(7) . . ?
C40 C41 C36 119.2(6) . . ?
C40 C41 C42 121.9(7) . . ?
C36 C41 C42 118.8(6) . . ?
C43 C42 C41 120.7(7) . . ?
C42 C43 C34 120.3(7) . . ?
O8 C44 O7 125.6(5) . . ?
O8 C44 C39 117.3(6) . . ?
O7 C44 C39 117.2(6) . . ?
O1S C1S O12S 147(3) . . ?
O1S C1S O22S 161(3) . . ?
O1S C1S O2S 155(3) . . ?
O7S C4S O7S 180(6) . 2_756 ?
O5S C3S O6S 169(6) . . ?
O3S C2S O4S 173(6) . . ?
O8S C5S O9S 167(7) . . ?
 
_refine_diff_density_max    1.389
_refine_diff_density_min   -0.644
_refine_diff_density_rms    0.131

_shelx_res_file
;
TITL 10bCO2_295K_a.res in P-1
    D:\Kornel\AJ_KR_10bCO2_295K\struct\tmp_opc2\AJ_KR_10bCO2_295K_a.res
    created by SHELXL-2018/3 at 19:07:50 on 22-Jul-2022
CELL 1.54184 12.9725 13.1154 13.8810 70.601 71.022 86.280
ZERR 2.0000 0.0008 0.0007 0.0009 0.005 0.006 0.005
LATT 1
SFAC C H N O ZN
UNIT 90 52 8 20 4
DFIX 1.166 0.01 C1S O1S C1S O2S C1S O12S C1S O22S
DFIX 1.166 0.01 C2S O3S C2S O4S C3S O5S C3S O6S
DFIX 1.166 0.01 C5S O8S C5S O9S C4S O7S
DFIX 2.330 0.01 O3S O4S O5S O6S O8S O9S
ACTA
FMAP 2 1 53
PLAN 20 0 0
LIST 6 1
SIZE 0.272 0.262 0.110
TEMP 23
L.S. 12
WGHT    0.141400    2.998600
FVAR       0.40624
ZN1   5    0.524330    0.288919    0.635019    11.00000    0.02729    0.03510 =
         0.05237   -0.01385   -0.00930    0.00116
ZN2   5    0.432302    1.190164    0.872751    11.00000    0.02807    0.03496 =
         0.05376   -0.01538   -0.01033    0.00272
O1    4    0.514578    0.431781    0.662336    11.00000    0.06291    0.03577 =
         0.06458   -0.02026   -0.01780    0.00348
O2    4    0.453228    0.352614    0.841165    11.00000    0.04902    0.03477 =
         0.06733   -0.01818   -0.00922   -0.00025
O3    4    0.441259    1.048862    0.843318    11.00000    0.07579    0.03357 =
         0.06944   -0.02167   -0.02950    0.00536
O4    4    0.509453    1.125762    0.663728    11.00000    0.05951    0.03363 =
         0.07738   -0.02053   -0.01499    0.00028
O5    4    0.371546    0.296166    0.624664    11.00000    0.02951    0.06309 =
         0.07707   -0.01540   -0.01566   -0.00068
O6    4    0.306623    0.224495    0.803876    11.00000    0.03521    0.07577 =
         0.07544   -0.02782   -0.02455    0.00604
O7    4   -0.414418    0.167827    0.886792    11.00000    0.03066    0.05527 =
         0.07957   -0.01123   -0.01710    0.00454
O8    4   -0.354760    0.250859    0.709762    11.00000    0.03394    0.08874 =
         0.07127   -0.03232   -0.02551    0.01037
N1    3    0.643172    0.328551    0.489254    11.00000    0.03581    0.04396 =
         0.05519   -0.01498   -0.00693    0.00803
N2    3    0.967882    0.500461    0.163100    11.00000    0.05348    0.05516 =
         0.06666   -0.02234    0.00246    0.00573
N3    3    1.333041    0.173539    0.025257    11.00000    0.03496    0.04349 =
         0.05451   -0.01657   -0.00878    0.00622
N4    3    1.100077    0.847971   -0.144729    11.00000    0.07444    0.07300 =
         0.09754   -0.01128   -0.02822   -0.00751
C1    1    0.704888    0.249844    0.462913    11.00000    0.05827    0.04436 =
         0.08860   -0.02297    0.00871    0.00240
AFIX  43
H1    2    0.680284    0.178178    0.501308    11.00000   -1.20000
AFIX   0
C2    1    0.803468    0.271244    0.381012    11.00000    0.05747    0.05459 =
         0.09259   -0.01866    0.01622    0.00859
AFIX  43
H2    2    0.844504    0.214297    0.365921    11.00000   -1.20000
AFIX   0
C3    1    0.841449    0.375543    0.321742    11.00000    0.04229    0.05481 =
         0.06550   -0.01636   -0.00090    0.00033
C4    1    0.775492    0.456092    0.344929    11.00000    0.05073    0.04418 =
         0.07169   -0.01051    0.00244    0.00829
AFIX  43
H4    2    0.796216    0.528150    0.304057    11.00000   -1.20000
AFIX   0
C5    1    0.678816    0.430032    0.428629    11.00000    0.03824    0.05360 =
         0.06850   -0.00988   -0.00237    0.00760
AFIX  43
H5    2    0.636033    0.485996    0.443800    11.00000   -1.20000
AFIX   0
C6    1    0.949552    0.401400    0.235082    11.00000    0.03913    0.05006 =
         0.06664   -0.02171    0.00134    0.00954
C7    1    1.064944    0.526596    0.083377    11.00000    0.04297    0.05915 =
         0.06526   -0.02307   -0.00607    0.00266
C8    1    1.145282    0.450655    0.075116    11.00000    0.03727    0.06126 =
         0.06556   -0.02326   -0.00082    0.00245
AFIX  43
H8    2    1.211593    0.469953    0.019646    11.00000   -1.20000
AFIX   0
C9    1    1.126782    0.347331    0.148713    11.00000    0.03780    0.06386 =
         0.05827   -0.01948   -0.00390    0.00857
C10   1    1.027692    0.321615    0.231728    11.00000    0.04895    0.05982 =
         0.05706   -0.01597    0.00012    0.00765
AFIX  43
H10   2    1.013194    0.253317    0.283932    11.00000   -1.20000
AFIX   0
C11   1    1.203607    0.258621    0.139441    11.00000    0.03983    0.05788 =
         0.05869   -0.01727   -0.00437    0.00682
C12   1    1.267305    0.255572    0.040016    11.00000    0.03865    0.04381 =
         0.06429   -0.01310   -0.01063    0.01206
AFIX  43
H12   2    1.265342    0.312862   -0.020613    11.00000   -1.20000
AFIX   0
C13   1    1.334373    0.090565    0.111807    11.00000    0.04088    0.04842 =
         0.05965   -0.01271   -0.01634    0.01044
AFIX  43
H13   2    1.377710    0.033015    0.102507    11.00000   -1.20000
AFIX   0
C14   1    1.273413    0.087304    0.214941    11.00000    0.05471    0.07984 =
         0.05900    0.00273   -0.01277    0.01532
AFIX  43
H14   2    1.276409    0.028929    0.274325    11.00000   -1.20000
AFIX   0
C15   1    1.207664    0.172355    0.228651    11.00000    0.05340    0.08392 =
         0.05773   -0.01420   -0.00639    0.01596
AFIX  43
H15   2    1.166306    0.171545    0.297643    11.00000   -1.20000
AFIX   0
C16   1    1.079712    0.637501    0.004422    11.00000    0.04350    0.05758 =
         0.07414   -0.02107   -0.00987    0.00246
C17   1    1.176908    0.680360   -0.077402    11.00000    0.04461    0.06938 =
         0.09866   -0.00552   -0.00678    0.00426
AFIX  43
H17   2    1.238002    0.638721   -0.084590    11.00000   -1.20000
AFIX   0
C18   1    1.183042    0.782897   -0.146975    11.00000    0.06582    0.07156 =
         0.10740   -0.00844   -0.01802   -0.00626
AFIX  43
H18   2    1.249862    0.809262   -0.199715    11.00000   -1.20000
AFIX   0
C19   1    1.006573    0.808217   -0.068306    11.00000    0.06260    0.06007 =
         0.10812   -0.02615   -0.03035    0.00846
AFIX  43
H19   2    0.946703    0.851521   -0.065236    11.00000   -1.20000
AFIX   0
C20   1    0.992976    0.706667    0.006687    11.00000    0.05107    0.06307 =
         0.08932   -0.02698   -0.01905    0.00799
AFIX  43
H20   2    0.925495    0.683602    0.059500    11.00000   -1.20000
AFIX   0
C21   1    0.485294    0.433814    0.756416    11.00000    0.03153    0.03830 =
         0.06222   -0.01793   -0.01412    0.00607
C22   1    0.485158    0.541872    0.772418    11.00000    0.04228    0.03740 =
         0.06107   -0.01677   -0.01754    0.00410
C23   1    0.512597    0.634193    0.685546    11.00000    0.06545    0.03950 =
         0.05548   -0.01918   -0.02211    0.00611
AFIX  43
H23   2    0.535180    0.629951    0.616226    11.00000   -1.20000
AFIX   0
C24   1    0.507064    0.735970    0.699800    11.00000    0.06241    0.03769 =
         0.05730   -0.01103   -0.02149    0.00393
C25   1    0.531918    0.834681    0.611205    11.00000    0.10174    0.04083 =
         0.05890   -0.01518   -0.02749    0.00268
AFIX  43
H25   2    0.555156    0.832920    0.540966    11.00000   -1.20000
AFIX   0
C26   1    0.521922    0.930911    0.628637    11.00000    0.09123    0.03497 =
         0.06209   -0.01241   -0.02643    0.00135
AFIX  43
H26   2    0.538823    0.994506    0.569848    11.00000   -1.20000
AFIX   0
C27   1    0.486493    0.937048    0.733812    11.00000    0.05281    0.03596 =
         0.06610   -0.02027   -0.02352    0.00473
C28   1    0.463686    0.843774    0.821620    11.00000    0.05527    0.03925 =
         0.05911   -0.01800   -0.01950    0.00371
AFIX  43
H28   2    0.440646    0.847901    0.890993    11.00000   -1.20000
AFIX   0
C29   1    0.475208    0.741479    0.806629    11.00000    0.05495    0.03656 =
         0.05916   -0.01304   -0.02297   -0.00029
C30   1    0.452890    0.644154    0.895318    11.00000    0.06320    0.04216 =
         0.05115   -0.01618   -0.01710    0.00022
AFIX  43
H30   2    0.435069    0.646500    0.965061    11.00000   -1.20000
AFIX   0
C31   1    0.457494    0.546085    0.878612    11.00000    0.05223    0.03699 =
         0.05763   -0.01094   -0.01743    0.00341
AFIX  43
H31   2    0.442415    0.482286    0.937152    11.00000   -1.20000
AFIX   0
C32   1    0.477710    1.046466    0.748892    11.00000    0.04107    0.03849 =
         0.07014   -0.01921   -0.02129    0.00298
C33   1    0.296366    0.255103    0.712259    11.00000    0.02961    0.04754 =
         0.08571   -0.02638   -0.01937    0.00784
C34   1    0.182660    0.245350    0.707715    11.00000    0.03075    0.05843 =
         0.06928   -0.02145   -0.01667   -0.00143
C35   1    0.101530    0.183720    0.796804    11.00000    0.03369    0.05906 =
         0.06515   -0.01105   -0.02095    0.00079
AFIX  43
H35   2    0.118538    0.142987    0.858198    11.00000   -1.20000
AFIX   0
C36   1   -0.006818    0.181106    0.796848    11.00000    0.02972    0.06380 =
         0.06899   -0.01202   -0.01817    0.00145
C37   1   -0.093509    0.123281    0.889693    11.00000    0.03874    0.07022 =
         0.06714   -0.00322   -0.02356   -0.00453
AFIX  43
H37   2   -0.078026    0.079685    0.951019    11.00000   -1.20000
AFIX   0
C38   1   -0.198669    0.130679    0.890282    11.00000    0.03436    0.06919 =
         0.06857   -0.01741   -0.01508   -0.00649
AFIX  43
H38   2   -0.254546    0.094246    0.952625    11.00000   -1.20000
AFIX   0
C39   1   -0.223458    0.192944    0.797416    11.00000    0.03074    0.05778 =
         0.06747   -0.01712   -0.01759    0.00054
C40   1   -0.141226    0.245815    0.704702    11.00000    0.03137    0.07824 =
         0.06947   -0.00908   -0.02171    0.00342
AFIX  43
H40   2   -0.158038    0.284793    0.642703    11.00000   -1.20000
AFIX   0
C41   1   -0.031777    0.241716    0.702388    11.00000    0.03281    0.07669 =
         0.06662   -0.01485   -0.01755   -0.00159
C42   1    0.054437    0.301385    0.609345    11.00000    0.04051    0.10635 =
         0.06210    0.00181   -0.01893   -0.00885
AFIX  43
H42   2    0.039523    0.339989    0.546198    11.00000   -1.20000
AFIX   0
C43   1    0.158974    0.302428    0.612022    11.00000    0.03680    0.09168 =
         0.06721   -0.01147   -0.01504   -0.00363
AFIX  43
H43   2    0.214624    0.340912    0.550522    11.00000   -1.20000
AFIX   0
C44   1   -0.340268    0.205892    0.797474    11.00000    0.03036    0.04704 =
         0.07481   -0.02240   -0.01885    0.00349
O1S   4   -0.285436    0.440122    0.820983    10.55000    0.09332
PART 1
O2S   4   -0.210334    0.511376    0.641707    10.18000    0.08528
PART 0
C1S   1   -0.236364    0.487667    0.735026    10.55000    0.08604
PART 2
O12S  4   -0.210970    0.572192    0.670139    10.18000    0.09231
PART 3
O22S  4   -0.162358    0.523733    0.657988    10.19000    0.08452
PART 6
C4S   1    1.000000    0.000000    0.500000    10.05000    0.10251
PART 5
O8S   4    0.788442   -0.044567    0.457570    10.07000    0.10488
PART 4
C3S   1    0.875814   -0.008286    0.372429    10.15000    0.08110
O6S   4    0.969416    0.012797    0.330204    10.15000    0.09488
PART 6
O7S   4    1.010478   -0.090253    0.503875    10.10000    0.08588
O4S   4    0.915482    0.010384    0.354695    10.18000    0.10820
C2S   1    0.825126   -0.010803    0.366779    10.18000    0.07676
O3S   4    0.736725   -0.024892    0.368250    10.18000    0.07830
PART 5
O9S   4    0.974543   -0.018544    0.422075    10.07000    0.12487
C5S   1    0.883290   -0.031005    0.429799    10.07000    0.06741
PART 4
O5S   4    0.780544   -0.016237    0.400525    10.15000    0.10209
HKLF 4


REM  10bCO2_295K_a.res in P-1
REM wR2 = 0.2507, GooF = S = 1.032, Restrained GooF = 1.032 for all data
REM R1 = 0.0794 for 5796 Fo > 4sig(Fo) and 0.1095 for all 8585 data
REM 584 parameters refined using 14 restraints

END

WGHT      0.1415      2.9942

REM Highest difference peak  1.389,  deepest hole -0.644,  1-sigma level  0.131
Q1    1   0.5192  0.2279  0.6279  11.00000  0.05    1.39
Q2    1   0.4324  1.1264  0.8592  11.00000  0.05    1.28
Q3    1   0.5274  0.3564  0.6451  11.00000  0.05    1.23
Q4    1   0.4424  1.2565  0.8808  11.00000  0.05    1.19
Q5    1   0.5208  0.2617  0.7039  11.00000  0.05    1.15
Q6    1   0.4398  1.2180  0.8005  11.00000  0.05    1.06
Q7    1   0.4918  1.2026  0.8645  11.00000  0.05    0.94
Q8    1   0.5383  0.3158  0.5597  11.00000  0.05    0.83
Q9    1  -0.2565  0.4660  0.7686  11.00000  0.05    0.80
Q10   1   0.4268  1.1642  0.9468  11.00000  0.05    0.79
Q11   1   0.4589  0.2908  0.6324  11.00000  0.05    0.66
Q12   1   1.0597 -0.0411  0.4711  11.00000  0.05    0.61
Q13   1   1.0115 -0.1239  0.4950  11.00000  0.05    0.61
Q14   1   0.9980 -0.0778  0.5528  11.00000  0.05    0.54
Q15   1   0.8384 -0.0369  0.4229  11.00000  0.05    0.54
Q16   1   0.9993 -0.0660  0.4616  11.00000  0.05    0.52
Q17   1   0.5198  0.4724  0.6594  11.00000  0.05    0.51
Q18   1   0.6198  0.3879  0.4016  11.00000  0.05    0.51
Q19   1  -0.2104  0.5005  0.6819  11.00000  0.05    0.51
Q20   1   0.4903  1.0891  0.6587  11.00000  0.05    0.50
;
_shelx_res_checksum   17032

_shelx_hkl_file
;
   0   0  -1  548.67    9.41
   0   0  -2 4029.87   36.84
   0   0  -3   15.40    4.45
   0   0  -4 3379.07   48.25
   0   0  -5   15.04    5.09
   0   0  -6  446.38   22.86
   0   0  -7   32.68    8.30
   0   0  -8  555.60   29.96
   0   0  -9   22.74    8.78
   0   0 -10   -3.73    6.89
   0   0 -10    4.57    3.22
   0   0  10    8.23    4.48
   0   0 -11    3.62    3.24
   0   0  11    5.04    4.56
   0   0 -12  116.51    7.14
   0   0  12  116.28    8.64
   0   0  13   -3.71    4.29
   0   0 -13    0.40    2.52
   0   0  14    5.28    3.45
   0   0 -15    2.86    1.37
   0   0  15    4.29    2.33
   0   1 -15    1.61    1.01
   0  -1  15    1.91    1.77
   0  -1  14    0.74    2.84
   0   1 -13   14.27    3.17
   0  -1  13   18.79    4.67
   0   1 -12  108.42    6.37
   0   1 -12  130.77    7.44
   0  -1  12  125.22    8.73
   0   1 -11   63.20    5.75
   0   1 -11   49.67    5.22
   0  -1  11   67.30    7.43
   0   1 -10   16.35    8.69
   0   1 -10   26.35    4.53
   0  -1  10   11.73    5.06
   0   1 -10   17.87    3.85
   0   1  -9   26.89    9.87
   0   1  -9   18.86    3.81
   0  -1   9   24.82    5.42
   0   1  -8   35.56    9.07
   0   1  -7  395.68   24.47
   0   1  -6    5.51    5.53
   0   1  -5 1119.06   34.09
   0   1  -4   54.28    7.66
   0   1  -3  712.55   21.90
   0   1  -2  433.10   14.35
   0   1  -1 1391.31   19.29
   0   1   0   75.67    2.87
   0  -1   0   76.76    2.76
   0  -1  -1 2606.65   18.47
   0  -1  -1 2544.65   17.04
   0  -1  -2  287.95    8.97
   0   1   2  270.44    6.57
   0  -1  -3  514.16   15.04
   0  -1  -4    1.42    3.23
   0  -1  -5 1648.87   35.60
   0  -1  -6   17.46    5.87
   0  -1  -7   15.98    6.40
   0  -1  -8    9.49    6.45
   0  -1  -9   51.36   11.06
   0  -1 -10   -0.32    6.46
   0  -1 -10    0.32    2.84
   0  -1 -10   -0.60    3.00
   0  -1 -11   33.57    4.72
   0   1  12   -2.03    4.39
   0  -1 -12    3.47    2.95
   0  -1 -13  154.97    7.61
   0   1  13  162.63    9.67
   0   1  14    6.93    4.04
   0   1  15   -1.50    2.74
   0  -2  14    1.81    2.33
   0  -2  13   -1.88    3.51
   0   2 -12  218.28    9.16
   0   2 -12  187.55    8.30
   0  -2  12  219.22   10.76
   0  -2  11   13.51    5.09
   0   2 -11   14.39    3.42
   0   2 -11    9.69    3.27
   0   2 -10  307.87   11.43
   0   2 -10  283.25   11.53
   0   2  -9   72.63   13.97
   0   2  -9   61.76    5.81
   0   2  -9   53.32    5.75
   0  -2   9   45.03    6.41
   0   2  -8    5.47    7.20
   0   2  -7   -1.63    5.70
   0   2  -6  170.21   16.00
   0   2  -5    4.01    4.86
   0   2  -4  136.23   12.07
   0   2  -3   43.29    6.68
   0   2  -2  747.95   20.48
   0   2  -1  723.42   16.55
   0   2   0 6338.22   38.09
   0  -2  -1  156.63    4.96
   0  -2  -1  153.78    5.07
   0  -2  -2 1882.91   23.01
   0  -2  -3    6.82    3.38
   0   2   3    7.89    2.54
   0  -2  -4  482.97   15.80
   0  -2  -5   25.09    5.28
   0  -2  -6 1912.32   41.42
   0  -2  -7   30.73    7.65
   0  -2  -8  447.21   25.35
   0  -2  -9    0.09    6.26
   0  -2 -10   26.63    4.20
   0  -2 -10   35.63    4.62
   0  -2 -11    4.71    6.80
   0  -2 -11    6.75    3.44
   0  -2 -12  181.58    8.70
   0   2  13   -3.36    4.81
   0  -2 -13    3.22    2.65
   0  -2 -14   71.99    4.93
   0   2  14   78.48    6.80
   0   2  15    0.19    3.03
   0  -2 -16    2.05    1.04
   0   2  16    6.51    2.10
   0  -3  14    0.76    1.72
   0  -3  13    0.32    2.70
   0   3 -12   23.49    3.49
   0   3 -12   19.72    3.34
   0  -3  12   31.71    5.27
   0   3 -11  151.24    7.77
   0   3 -11  154.69    8.29
   0  -3  11  157.46    9.45
   0   3 -10   13.59    3.57
   0   3 -10   14.98    3.63
   0  -3  10   12.18    4.81
   0   3  -9   78.44   14.46
   0   3  -9   66.70    6.10
   0   3  -9   64.51    6.44
   0  -3   9   65.72    7.42
   0   3  -8   -0.28    2.94
   0   3  -8   -0.88    2.96
   0  -3   8    0.02    4.20
   0   3  -8   -4.15    6.41
   0   3  -7  320.41   24.14
   0   3  -6   41.08    9.35
   0   3  -5    6.51    5.54
   0   3  -4  190.86   14.83
   0   3  -3 1269.40   33.04
   0   3  -2   58.66    6.87
   0   3  -1  102.85    7.53
   0  -3   0  624.80   13.88
   0   3   0  623.42   15.32
   0  -3  -1 8820.44   47.38
   0  -3  -1 8816.54   45.10
   0  -3  -2 2096.13   24.00
   0  -3  -2 2008.48   27.85
   0  -3  -2 2024.36   25.63
   0  -3  -2 2021.59   25.15
   0  -3  -3 2359.11   32.38
   0  -3  -3 2322.37   32.18
   0  -3  -4    5.88    3.57
   0   3   4    9.86    2.76
   0  -3  -5  463.61   17.17
   0  -3  -6    1.44    3.69
   0  -3  -7   36.70    7.48
   0  -3  -8   85.50   11.49
   0  -3  -9  229.60   19.76
   0  -3 -10    5.14    6.44
   0  -3 -10    5.18    2.98
   0  -3 -11    4.15    3.11
   0  -3 -11    6.84    6.42
   0  -3 -11   -0.67    3.14
   0  -3 -12    2.05    2.63
   0  -3 -13  206.13    8.78
   0  -3 -13  162.98    7.65
   0   3  14   -8.22    4.78
   0  -3 -14    4.00    2.30
   0  -3 -15   23.83    3.00
   0   3  15   30.73    4.65
   0  -3 -16    1.00    1.11
   0   3  16   -0.14    2.12
   0  -4  13    1.26    2.11
   0   4 -12   22.55    3.10
   0  -4  12   29.67    4.35
   0   4 -11   72.83    5.30
   0   4 -11   68.88    5.75
   0  -4  11   79.42    7.04
   0   4 -10   47.04    4.79
   0   4 -10   58.16    5.81
   0  -4  10   54.81    6.60
   0   4  -9  131.86    8.79
   0   4  -9  137.62    7.69
   0  -4   9  140.43    9.55
   0   4  -8   11.60    8.35
   0   4  -8   18.64    3.87
   0   4  -8   13.95    4.02
   0  -4   8   17.45    5.07
   0   4  -7    3.73    6.59
   0   4  -6  371.28   25.66
   0   4  -5   34.07    8.50
   0   4  -4   13.74    6.42
   0   4  -3    2.18    4.36
   0   4  -2  698.56   23.60
   0   4  -1  140.90    9.71
   0  -4   0  882.76   18.74
   0   4   0  909.98   21.20
   0  -4  -1  940.42   17.22
   0  -4  -1  974.13   18.89
   0   4   2 4579.44   19.98
   0  -4  -2 4524.31   39.06
   0  -4  -3 1752.11   26.84
   0  -4  -3 1661.76   28.94
   0  -4  -3 1697.61   27.74
   0  -4  -4   18.91    4.46
   0  -4  -4   19.22    4.32
   0  -4  -5   19.23    5.30
   0   4   5   17.78    3.41
   0  -4  -5   15.20    4.89
   0  -4  -6  668.52   22.99
   0  -4  -7    2.54    3.81
   0  -4  -8   32.94    7.76
   0  -4  -9   22.37    7.38
   0  -4 -10  160.22    8.10
   0  -4 -10  200.29   19.01
   0  -4 -11    9.25    3.80
   0  -4 -11   -0.88    3.10
   0  -4 -11   14.14   11.14
   0  -4 -12   37.50    4.57
   0  -4 -13    6.70    2.82
   0  -4 -13    3.02    2.37
   0  -4 -14  132.73    6.39
   0   4  14  195.17   10.27
   0   4  15   -5.54    3.83
   0  -4 -15    2.80    2.00
   0  -4 -16    0.49    1.12
   0   4  16    1.55    2.44
   0  -5  13    7.42    1.78
   0   5 -12    1.10    1.55
   0  -5  12    1.73    2.45
   0   5 -11   33.34    3.94
   0  -5  11   34.34    4.76
   0   5 -10   31.92    4.49
   0   5 -10   31.43    3.83
   0  -5  10   35.27    5.38
   0   5  -9   64.61    6.42
   0   5  -9   55.99    5.02
   0  -5   9   63.49    6.72
   0   5  -8   41.68    5.74
   0   5  -8   44.27    4.79
   0  -5   8   43.82    6.33
   0   5  -7   85.04   14.77
   0   5  -7   76.29    5.92
   0   5  -7   86.03    7.17
   0  -5   7   92.83    7.98
   0   5  -6   12.65    7.92
   0   5  -5   75.05   12.48
   0   5  -4    0.30    5.18
   0   5  -3  140.54   13.55
   0   5  -2   15.97    5.30
   0   5  -1  202.58   12.92
   0  -5   0    3.99    2.62
   0   5   0    4.29    3.50
   0  -5  -1 1536.27   24.83
   0  -5  -1 1357.34   26.77
   0   5   2  792.78   10.85
   0  -5  -2  842.29   18.16
   0  -5  -2  821.71   21.91
   0  -5  -3 2480.93   37.79
   0  -5  -3 2553.28   35.37
   0  -5  -3 2541.96   42.05
   0  -5  -3 2630.54   34.39
   0  -5  -4  357.07   14.97
   0  -5  -4  336.22   15.27
   0  -5  -5   20.42    5.17
   0   5   5   21.49    3.62
   0  -5  -5   21.60    4.94
   0  -5  -6    8.20    4.89
   0  -5  -6   11.98    5.84
   0  -5  -6    5.44    3.57
   0  -5  -7  549.34   22.89
   0  -5  -7  528.69   25.24
   0  -5  -8    3.10    5.66
   0  -5  -8    9.99    5.18
   0  -5  -9   59.23   13.08
   0  -5 -10   14.54    3.71
   0  -5 -10    7.82    8.62
   0  -5 -11  168.08    8.80
   0   5  11  142.44   11.58
   0   5  12    7.19    4.42
   0  -5 -13    0.42    2.43
   0  -5 -14   19.14    3.77
   0  -5 -14    2.98    2.19
   0  -5 -15   50.36    4.02
   0  -5 -15   43.60    3.37
   0  -5 -16   -0.73    1.22
   0   5  16    2.41    2.73
   0   6 -12    6.85    1.60
   0  -6  12    7.68    2.08
   0   6 -11    7.62    2.32
   0  -6  11    0.84    2.79
   0   6 -10   28.39    3.94
   0  -6  10   29.72    4.79
   0   6  -9   19.81    4.00
   0  -6   9   14.90    4.40
   0   6  -8    6.91    3.52
   0   6  -8    3.55    2.42
   0  -6   8    0.84    3.88
   0   6  -7    4.99    3.46
   0  -6   7    4.11    4.16
   0   6  -6  177.34   20.59
   0   6  -6  178.23    9.67
   0  -6   6  179.01   10.09
   0   6  -5   11.56    7.89
   0   6  -4   20.12    8.15
   0   6  -3   91.23   12.13
   0   6  -2  549.24   25.34
   0   6  -1  392.35   19.24
   0  -6   1  399.23   17.15
   0  -6   0  126.26    8.74
   0   6   0  136.58   10.61
   0  -6  -1  351.60   15.27
   0  -6  -1  473.72   15.45
   0  -6  -2 3695.09   51.49
   0  -6  -2 3762.53   45.10
   0  -6  -3 1401.64   30.76
   0  -6  -3 1353.85   34.83
   0  -6  -3 1350.22   26.51
   0  -6  -4 2029.53   36.47
   0  -6  -4 1922.99   38.62
   0  -6  -5  114.79   10.82
   0  -6  -5  120.42   10.23
   0  -6  -6  154.94   13.94
   0  -6  -6  158.62   12.46
   0  -6  -7   14.15    5.82
   0  -6  -8  283.44   20.75
   0  -6  -9    4.16    6.19
   0  -6 -10   87.54    6.69
   0  -6 -10   80.37    6.50
   0  -6 -10   70.60   14.24
   0  -6 -11    2.41    3.10
   0   6  12   10.07    4.94
   0   6  13    0.48    3.89
   0  -6 -13    2.83    2.93
   0  -6 -14   48.89    4.85
   0  -6 -14   39.12    4.28
   0   6  15    0.77    3.67
   0  -6 -15    0.33    1.69
   0  -6 -15    3.37    1.88
   0   6  16    8.64    2.89
   0  -6 -16    5.90    1.26
   0   7 -11    1.15    1.48
   0  -7  11    3.03    2.06
   0   7 -10   22.65    3.32
   0  -7  10   11.29    3.22
   0   7  -9   15.35    3.41
   0  -7   9   12.30    3.93
   0   7  -8   16.68    3.95
   0  -7   8   15.71    4.48
   0   7  -7   34.36    4.96
   0  -7   7   29.71    5.21
   0   7  -6    2.64    3.31
   0  -7   6    3.35    4.33
   0   7  -5  187.91   20.44
   0   7  -5  191.08   10.16
   0  -7   5  195.62   10.09
   0   7  -4    3.48    6.54
   0  -7   3  135.60   13.52
   0   7  -3  152.37   15.77
   0  -7   2   69.39    8.83
   0   7  -2   73.69   10.34
   0  -7   1  866.68   26.39
   0  -7   1  870.58   32.03
   0   7  -1  940.37   32.08
   0  -7   0   45.32    7.21
   0  -7   0   50.96    5.99
   0  -7  -1  118.79   10.26
   0  -7  -1  165.82    9.93
   0  -7  -2  475.54   16.52
   0  -7  -2  424.86   19.62
   0  -7  -3 1858.16   35.83
   0  -7  -3 1874.60   33.62
   0  -7  -3 1964.94   46.17
   0  -7  -4  945.87   26.66
   0  -7  -4  857.77   27.50
   0  -7  -5   11.26    5.22
   0  -7  -5    6.56    3.72
   0  -7  -6   17.44    5.54
   0  -7  -6    4.53    4.99
   0  -7  -7  462.07   22.77
   0  -7  -8   23.84    7.05
   0  -7  -9   33.64    5.05
   0  -7  -9   26.97    7.76
   0  -7 -10   -5.56    3.23
   0  -7 -10   -0.25    3.34
   0  -7 -10   -5.19    6.55
   0  -7 -11   73.05    6.57
   0  -7 -11   80.36    6.60
   0   7  12    7.97    5.12
   0  -7 -12    5.92    2.92
   0  -7 -12    0.90    3.63
   0  -7 -13    9.95    3.04
   0   7  13    8.91    4.59
   0  -7 -13    6.47    3.22
   0  -7 -14    0.58    2.08
   0  -7 -14    3.12    2.34
   0  -7 -15   43.39    3.73
   0   7  16   -0.27    2.48
   0  -7 -16    5.58    1.35
   0   8 -11    0.55    0.93
   0   8 -10   11.17    2.16
   0   8  -9   46.24    4.46
   0  -8   9   42.76    4.47
   0   8  -8    9.47    2.98
   0  -8   8   10.94    3.72
   0   8  -7   65.97    6.46
   0  -8   7   64.45    6.18
   0   8  -6    0.70    2.84
   0  -8   6   -1.42    3.95
   0   8  -5    2.88    3.35
   0  -8   5   -1.26    4.10
   0   8  -4   12.80    7.14
   0   8  -4   17.06    4.33
   0  -8   4   16.42    4.62
   0   8  -3    2.76    5.06
   0  -8   3    0.15    3.56
   0   8  -2   68.55   10.69
   0  -8   2   70.51   11.21
   0  -8   1  150.40   14.85
   0  -8   0  326.67   19.75
   0  -8  -1   -1.48    5.05
   0  -8  -2  201.76   14.45
   0  -8  -3  580.89   24.13
   0  -8  -3  508.93   25.01
   0  -8  -4  571.72   22.87
   0  -8  -4  594.90   25.76
   0  -8  -5  445.01   22.93
   0  -8  -5  475.21   21.00
   0  -8  -6  135.21   12.51
   0  -8  -6  132.26   14.08
   0  -8  -7    4.50    6.23
   0  -8  -7    2.79    3.98
   0  -8  -8  599.90   28.50
   0  -8  -9   25.27    5.01
   0  -8  -9   17.73    6.71
   0  -8 -10    3.13    3.52
   0  -8 -10   -4.13    5.14
   0  -8 -11    2.31    1.88
   0  -8 -11    3.03    3.12
   0  -8 -11    3.55    4.04
   0  -8 -12   24.09    3.49
   0  -8 -12   31.61    4.53
   0  -8 -12   34.45    6.15
   0  -8 -13   -3.22    2.08
   0   8  13    3.14    4.62
   0  -8 -13   -1.10    3.28
   0   8  14    2.92    3.82
   0  -8 -14    2.05    2.67
   0  -8 -15    3.43    1.97
   0  -8 -16   22.31    1.99
   0   8  16   20.06    2.79
   0   9 -10    5.92    1.28
   0  -9   9   26.68    2.69
   0   9  -9   42.79    3.37
   0   9  -8   35.47    3.94
   0   9  -7    2.54    2.55
   0  -9   7   -0.64    3.10
   0   9  -6   -0.34    2.59
   0  -9   6    3.69    3.65
   0   9  -5  216.19   10.38
   0  -9   5  223.24   10.52
   0  -9   4   20.34    4.48
   0   9  -4    4.84    3.11
   0  -9   4   14.81    4.53
   0  -9   3    6.78    6.19
   0   9  -3    6.64    3.42
   0  -9   3   11.30    4.20
   0  -9   3   11.94    4.51
   0  -9   2   12.93    4.22
   0  -9   2   16.97    7.16
   0  -9   1  138.93    8.77
   0  -9   1  139.71   15.44
   0  -9   0  138.93   14.95
   0  -9  -1   87.19   11.90
   0  -9  -3  386.45   24.42
   0  -9  -3  420.88   23.26
   0  -9  -4  307.15   20.45
   0  -9  -5   60.01    8.44
   0  -9  -5   59.45   10.01
   0  -9  -6   30.04    8.22
   0  -9  -6   32.93    6.98
   0  -9  -7    9.19    4.36
   0  -9  -7    4.65    6.15
   0  -9  -7   -1.55    5.12
   0  -9  -8   14.06    3.79
   0  -9  -8   17.94    5.09
   0  -9  -8   17.13    6.64
   0  -9  -9   12.04    3.66
   0  -9  -9   14.57    4.46
   0  -9  -9    6.47    5.11
   0  -9 -10    2.48    3.44
   0  -9 -10    0.88    3.45
   0  -9 -11  100.13    7.65
   0  -9 -11   26.84    5.57
   0  -9 -12   15.27    3.61
   0  -9 -12    4.67    3.85
   0   9  13   18.38    5.45
   0  -9 -13    9.19    3.00
   0  -9 -13    6.75    3.89
   0   9  14    8.82    4.00
   0  -9 -14   18.52    3.75
   0  -9 -15   21.48    2.87
   0  -9 -16    7.30    1.33
   0 -10   8   10.52    2.16
   0  10  -8   15.47    2.30
   0 -10   7   26.19    3.60
   0  10  -7   34.52    3.68
   0  10  -6    2.42    2.48
   0  10  -5    3.62    2.64
   0  10  -4  111.60    7.37
   0  10  -3   38.31    4.65
   0 -10   2   47.17    6.36
   0 -10   1   11.56    7.20
   0 -10   1   17.36    4.82
   0 -10   0    0.75    5.24
   0 -10   0   -1.08    3.53
   0 -10   0    1.55    4.12
   0 -10   0    9.19    5.33
   0 -10  -1    1.00    4.63
   0 -10  -1    0.03    3.16
   0 -10  -1   -0.24    3.93
   0 -10  -1    1.09    4.18
   0 -10  -2    4.00    4.09
   0 -10  -2    9.85    4.83
   0 -10  -2    6.89    3.56
   0 -10  -2   -4.25    6.32
   0 -10  -3   43.71    6.11
   0 -10  -3   33.52    9.50
   0 -10  -3   38.21    5.04
   0 -10  -4  114.79   11.24
   0 -10  -4   80.83    7.13
   0 -10  -5  120.63   14.71
   0 -10  -5  107.26    9.65
   0 -10  -6    4.98    5.85
   0 -10  -6   -2.35    4.65
   0 -10  -6    9.89    3.93
   0 -10  -6    0.41    3.21
   0 -10  -7    8.07    7.07
   0 -10  -7    2.80    4.51
   0 -10  -7    6.37    3.72
   0 -10  -7   13.02    4.80
   0 -10  -8  115.80    7.57
   0 -10  -8  117.68    9.91
   0 -10  -8  101.68    7.33
   0 -10  -9    5.47    3.46
   0 -10  -9   -0.36    3.88
   0 -10 -10   -1.62    3.02
   0 -10 -10    0.04    3.59
   0 -10 -11    2.39    3.34
   0 -10 -12   42.49    5.02
   0 -10 -12   55.06    6.78
   0  10  13    5.56    4.49
   0 -10 -13    7.89    2.79
   0  10  14   10.95    4.06
   0 -10 -14   10.55    3.03
   0 -10 -14    8.27    2.15
   0 -10 -15   -1.14    1.66
   0  11  -7    5.30    1.52
   0 -11   7    3.44    1.69
   0  11  -6    4.28    1.83
   0 -11   6    3.94    2.33
   0  11  -5   13.40    2.66
   0 -11   5    9.85    3.06
   0  11  -4   13.95    2.89
   0 -11   4   14.54    3.74
   0 -11   3   70.83    6.74
   0 -11   2    0.77    3.42
   0 -11   1   22.80    4.67
   0 -11   0  207.09   10.78
   0 -11  -1  283.82   12.74
   0 -11  -1  288.74   12.49
   0 -11  -2   -6.99    4.45
   0 -11  -2    0.95    6.05
   0 -11  -2    0.49    4.18
   0 -11  -3  225.93   11.24
   0 -11  -4  271.27   12.47
   0 -11  -4  226.52   13.38
   0 -11  -5  130.90   11.72
   0 -11  -5  170.50   10.01
   0 -11  -6   54.59    8.30
   0 -11  -6   64.37    6.54
   0 -11  -6   79.88    6.81
   0 -11  -7   10.02    5.79
   0 -11  -7   14.65    4.03
   0 -11  -8   12.80    5.46
   0 -11  -8    9.13    3.58
   0 -11  -9  221.10   13.21
   0 -11  -9  168.67    8.89
   0 -11 -10   -5.51    3.11
   0 -11 -10    3.01    3.88
   0 -11 -11    5.21    2.87
   0 -11 -11    9.67    3.95
   0 -11 -12    5.56    3.14
   0 -11 -12   19.67    4.30
   0  11  13   24.95    5.61
   0 -11 -13   31.03    4.33
   0 -11 -13   30.31    3.77
   0  11  14    1.68    2.94
   0 -11 -14    2.52    1.75
   0 -11 -14   -0.46    1.96
   0 -11 -15    2.85    1.38
   0 -12   6   -3.65    1.70
   0 -12   5    6.92    2.35
   0 -12   4   76.66    5.86
   0 -12   3   24.16    4.22
   0 -12   2    7.09    3.60
   0 -12   1   16.25    4.41
   0 -12   0   25.01    4.81
   0 -12  -1   71.09    6.83
   0 -12  -2   32.25    5.04
   0 -12  -3   44.03    5.72
   0 -12  -4   63.21    7.13
   0 -12  -4   45.33    6.39
   0 -12  -5   86.55    9.09
   0 -12  -5  124.07    9.23
   0 -12  -6   25.23    4.81
   0 -12  -7   -5.55    5.88
   0 -12  -7   10.25    3.71
   0 -12  -8   66.67    9.33
   0 -12  -8   59.64    5.79
   0 -12  -9   15.87    5.87
   0 -12  -9   14.25    3.61
   0 -12 -10   47.61    6.82
   0 -12 -11    5.60    3.85
   0 -12 -12   -0.45    2.93
   0 -12 -12   -5.48    2.66
   0  12  13    3.80    3.57
   0 -12 -13    8.73    2.57
   0  12  14   20.92    3.49
   0 -13   4    1.31    1.88
   0  13  -4    3.70    1.92
   0 -13   3   32.72    3.85
   0 -13   2    2.11    3.02
   0 -13   1   -5.33    3.97
   0 -13   0   45.26    5.64
   0 -13  -1   98.34    7.78
   0 -13  -2   36.96    5.47
   0 -13  -3   19.30    4.89
   0 -13  -4   75.82    8.61
   0 -13  -5   85.86    8.49
   0 -13  -5   86.65    8.14
   0 -13  -6  195.49   13.33
   0 -13  -6  235.03   11.76
   0 -13  -7   47.58    7.48
   0 -13  -7   44.57    5.44
   0 -13  -8   -2.23    5.24
   0 -13  -8    2.59    3.24
   0 -13  -9  118.10   10.86
   0 -13  -9   96.18    6.35
   0 -13 -10   25.66    6.05
   0 -13 -11   15.30    4.23
   0 -13 -12   -1.57    2.59
   0 -13 -12   -4.42    2.17
   0  13  13    6.47    3.13
   0 -13 -13    4.08    1.97
   0  14  -3   28.10    2.71
   0 -14   2   32.31    3.57
   0  14  -2   26.83    3.20
   0 -14   1    2.60    2.73
   0 -14   1    8.17    2.90
   0 -14   0    7.06    3.31
   0 -14   0   12.59    4.14
   0 -14  -1   99.00    7.13
   0 -14  -1  119.69    8.61
   0 -14  -2   67.87    7.44
   0  14   3   11.73    2.93
   0 -14  -3    9.61    4.84
   0 -14  -4   22.45    5.47
   0 -14  -5  114.01    8.64
   0 -14  -6  129.92    8.58
   0 -14  -7    2.12    3.58
   0 -14  -7   11.45    3.82
   0 -14  -8   -5.94    4.91
   0 -14  -8    6.64    3.15
   0 -14  -9   -1.76    4.68
   0 -14  -9    0.39    2.48
   0 -14 -10   92.28    7.65
   0 -14 -11   36.80    4.74
   0 -14 -12   11.98    2.57
   0  15  -1    4.38    1.62
   0  15   0    0.12    1.64
   0 -15   0   -2.41    2.06
   0  15   1    2.33    1.72
   0 -15  -1    0.68    2.43
   0  15   2   42.92    3.62
   0 -15  -2   51.64    5.09
   0  15   3    9.70    2.10
   0 -15  -3   10.97    3.68
   0 -15  -4    5.90    3.55
   0 -15  -5    2.78    3.26
   0 -15  -6   50.41    5.12
   0 -15  -7   11.07    3.20
   0 -15  -8   -0.78    2.55
   0 -15  -9   12.69    3.59
   0 -15 -10    9.62    2.89
   0 -15 -11   15.73    2.57
   0 -16  -2    1.46    1.63
   0 -16  -3    3.41    2.02
   0 -16  -4    1.11    2.00
   0 -16  -5    6.81    2.37
   0 -16  -6   14.08    2.62
   0 -16  -7   24.64    2.63
   0 -16  -9    1.51    1.72
   1 -16  -8    9.22    2.34
   1 -16  -7    5.84    1.96
   1 -16  -6   12.64    2.51
   1 -16  -5    2.20    2.20
   1 -16  -4    4.54    2.36
   1 -16  -3   -0.02    1.92
   1 -16  -2    0.76    1.58
   1 -15 -10   -1.54    2.32
   1 -15 -10    4.31    2.30
   1 -15  -9   10.09    2.30
   1 -15  -8   -1.03    2.39
   1 -15  -7   37.75    4.33
   1 -15  -6   51.94    5.49
   1 -15  -5   16.98    4.24
   1 -15  -4   -4.09    3.84
   1 -15  -3    8.28    3.84
  -1  15   2   23.88    2.69
   1 -15  -2   25.72    4.20
  -1  15   1   17.46    2.46
   1 -15  -1   21.58    3.47
  -1  15   0    1.19    1.50
   1 -15   0   -2.50    2.00
  -1  15  -1    4.04    1.51
   1 -14 -12    6.12    2.04
   1 -14 -11    1.42    2.15
   1 -14 -11    5.76    2.93
   1 -14 -10   83.48    7.04
   1 -14  -9   11.73    4.72
   1 -14  -9   15.32    3.07
   1 -14  -8   -6.54    3.48
   1 -14  -7    6.75    3.50
   1 -14  -7    8.02    3.74
   1 -14  -6   77.99    7.15
   1 -14  -5   32.52    5.77
   1 -14  -4   15.50    5.58
  -1  14   3   15.88    2.98
   1 -14  -3   11.53    5.35
   1 -14  -2   61.15    7.59
   1 -14  -1   79.39    6.60
   1 -14  -1   90.65    7.92
   1 -14   0   26.03    4.23
   1 -14   0   28.53    4.75
   1 -14   1    1.91    2.64
   1 -14   1    2.68    2.55
   1 -14   2   -0.18    2.10
   1 -14   3   26.22    2.82
  -1  14  -3   28.40    2.84
   1 -13 -13   21.86    2.36
   1 -13 -12    1.50    2.37
   1 -13 -12    3.51    1.86
   1 -13 -11   13.60    3.14
   1 -13 -11   17.66    4.02
   1 -13 -10   38.69    6.31
   1 -13 -10   34.60    3.93
   1 -13  -9  100.32    9.80
   1 -13  -9   78.48    5.95
   1 -13  -8    0.11    4.79
   1 -13  -8    6.23    3.72
   1 -13  -7   29.09    4.82
   1 -13  -6   48.17    7.05
   1 -13  -6   69.09    7.16
   1 -13  -6   61.39    6.32
   1 -13  -5  128.07    9.46
   1 -13  -5  120.45    7.90
   1 -13  -5  135.34    9.75
   1 -13  -4   42.37    6.88
   1 -13  -3   26.60    5.16
   1 -13  -3   23.69    6.85
   1 -13  -2   61.04    6.57
   1 -13  -2   55.08    8.27
   1 -13  -1  117.33    8.23
   1 -13   0   77.24    6.82
   1 -13   1   -5.85    4.04
   1 -13   2   -3.50    3.51
   1 -13   3    1.74    2.57
   1 -13   4   -0.02    2.20
  -1  13  -5    1.33    1.39
   1 -13   5   -0.08    1.46
  -1  12  13    6.62    3.07
   1 -12 -13   14.47    2.61
   1 -12 -13    9.57    2.33
   1 -12 -12   16.88    3.49
   1 -12 -12   11.80    2.52
   1 -12 -11    0.28    3.41
   1 -12 -11    0.31    2.01
   1 -12 -10   18.99    5.20
   1 -12 -10    6.68    2.28
   1 -12 -10   15.53    3.61
   1 -12  -9    4.78    4.93
   1 -12  -9    2.75    3.12
   1 -12  -8   73.18    9.34
   1 -12  -8   74.82    6.62
   1 -12  -7   -5.30    5.01
   1 -12  -7    2.41    3.20
   1 -12  -6   52.70    6.19
   1 -12  -6   48.67    6.00
   1 -12  -5   -1.52    4.21
   1 -12  -5    4.69    3.90
   1 -12  -5    7.85    3.70
   1 -12  -4  114.87    8.55
   1 -12  -4   89.53    7.86
   1 -12  -4   81.37    6.72
   1 -12  -4  113.77    9.69
   1 -12  -3   27.26    5.09
   1 -12  -2   54.19    5.97
   1 -12  -1    1.41    3.64
   1 -12   0  101.22    8.00
   1 -12   1   20.20    4.54
   1 -12   2   10.48    3.98
   1 -12   3   11.21    3.61
   1 -12   4   26.88    4.02
   1 -12   5   14.00    2.92
   1 -12   6   -0.81    1.72
   1 -11 -14    8.95    2.25
  -1  11  13   20.58    4.63
   1 -11 -13   22.18    3.15
   1 -11 -13   26.82    4.01
   1 -11 -12    6.29    3.14
   1 -11 -12   -2.39    3.22
   1 -11 -11   -0.61    3.45
   1 -11 -11    0.69    2.48
   1 -11 -10    2.96    2.61
   1 -11 -10    4.74    3.90
   1 -11  -9   74.14    6.31
   1 -11  -9   81.51    8.37
   1 -11  -9   67.84    6.02
   1 -11  -8   14.04    5.12
   1 -11  -8   13.65    3.08
   1 -11  -8   15.17    4.10
   1 -11  -7    2.05    4.51
   1 -11  -7    7.98    3.58
   1 -11  -6    5.56    3.78
   1 -11  -6    2.52    3.69
   1 -11  -5  273.02   15.04
   1 -11  -5  240.33   11.49
   1 -11  -4   56.36    6.53
   1 -11  -4   43.14    6.51
   1 -11  -4   66.06    7.45
   1 -11  -4   39.23    5.32
   1 -11  -3   27.04    4.92
   1 -11  -3   42.32    6.45
   1 -11  -3   37.21    4.99
   1 -11  -2  180.56   10.94
   1 -11  -2  189.75   10.22
   1 -11  -1  188.42   11.00
   1 -11  -1  219.00   10.91
   1 -11   0  128.30    9.23
   1 -11   0  132.03    8.75
   1 -11   1    4.99    4.23
   1 -11   1    1.91    3.40
   1 -11   2   13.92    4.71
   1 -11   2    4.67    3.24
   1 -11   3   22.26    4.41
   1 -11   4   54.33    5.91
  -1  11  -5   15.72    2.73
   1 -11   5   16.54    3.69
  -1  11  -6   -0.08    1.50
   1 -11   6   -3.02    2.53
  -1  11  -7    7.04    1.63
   1 -11   7    6.60    2.08
   1 -10 -15    2.19    1.38
   1 -10 -14   17.05    3.01
  -1  10  13    2.88    3.67
   1 -10 -13    0.35    2.90
   1 -10 -13    1.98    2.29
   1 -10 -12  107.10    9.15
   1 -10 -12  115.85    7.19
   1 -10 -11    7.78    3.72
   1 -10 -11   -8.09    4.63
   1 -10 -10    1.37    3.64
   1 -10  -9   -0.49    3.58
   1 -10  -9   -3.06    3.71
   1 -10  -8  145.41   10.26
   1 -10  -8  130.59    8.23
   1 -10  -8  130.68    8.30
   1 -10  -7   14.30    5.33
   1 -10  -7    8.56    2.68
   1 -10  -7   15.79    5.03
   1 -10  -7   12.81    4.06
   1 -10  -6   13.53    6.02
   1 -10  -6   18.89    5.78
   1 -10  -6   23.41    5.03
   1 -10  -6   15.79    4.19
   1 -10  -5   -0.85    3.18
   1 -10  -5   -0.13    3.24
   1 -10  -4  102.76    8.02
   1 -10  -4  122.87    8.38
   1 -10  -4   96.03    8.47
   1 -10  -4  111.61    7.83
   1 -10  -3   20.74    4.24
   1 -10  -3   19.25    4.78
   1 -10  -3   20.29    3.85
   1 -10  -2   87.58   13.30
   1 -10  -2  108.38    7.44
   1 -10  -2   87.65    7.37
   1 -10  -1   -0.51    5.72
   1 -10  -1    7.28    3.38
   1 -10  -1    5.39    4.07
   1 -10   0    2.82    3.28
   1 -10   0    4.81    5.54
   1 -10   0    2.23    4.25
   1 -10   1   -4.59    4.62
   1 -10   2   11.50    4.21
   1 -10   3   24.95    4.87
  -1  10  -4   91.62    6.58
   1 -10   4  101.18    7.33
  -1  10  -5   41.86    4.77
  -1  10  -6    0.48    2.29
  -1  10  -7    2.13    2.04
   1 -10   8    7.13    2.30
  -1  10  -8    8.55    2.06
  -1  10  -9    8.32    1.49
   1  -9 -15   33.68    2.87
  -1   9  15   26.80    2.89
   1  -9 -14    4.00    2.49
   1  -9 -13   20.04    4.60
   1  -9 -13    9.43    2.78
   1  -9 -12   12.53    3.50
   1  -9 -12   20.43    5.41
   1  -9 -11   91.97    7.11
   1  -9 -11   24.71    3.59
   1  -9 -10    8.22    3.87
   1  -9 -10    0.53    3.41
   1  -9  -9   47.83    6.97
   1  -9  -9   32.07    5.51
   1  -9  -8    9.15    5.77
   1  -9  -8   16.49    4.39
   1  -9  -8    4.08    3.87
   1  -9  -8   10.24    3.94
   1  -9  -7  137.45   14.01
   1  -9  -7  151.23    9.63
   1  -9  -7  141.91    8.11
   1  -9  -7  132.61    7.87
   1  -9  -7  134.52    9.24
   1  -9  -6   22.95    6.51
   1  -9  -6   24.00    8.18
   1  -9  -5   18.19    6.48
   1  -9  -5   23.46    6.71
   1  -9  -4   15.32    5.86
   1  -9  -2   16.63    5.98
   1  -9  -1   68.49   10.29
   1  -9   0   21.78    7.08
   1  -9   1  216.54   18.90
   1  -9   1  245.17   11.17
   1  -9   2   30.01    8.19
   1  -9   2   26.81    4.73
   1  -9   3    3.00    5.11
   1  -9   3   -3.96    4.27
   1  -9   4   40.16    5.24
  -1   9  -4   44.68    5.39
   1  -9   4   56.63    6.17
  -1   9  -5   63.40    6.25
   1  -9   5   73.33    6.60
  -1   9  -6   18.61    4.02
   1  -9   6   19.91    4.29
  -1   9  -7    2.86    2.67
   1  -9   7    6.34    3.18
  -1   9  -8   10.29    2.99
  -1   9  -9   34.93    3.40
  -1   9 -10    9.14    1.65
  -1   8  15    2.68    2.54
   1  -8 -15   -0.24    1.46
   1  -8 -14   10.76    2.84
   1  -8 -13    4.88    2.41
   1  -8 -13    2.57    3.01
   1  -8 -12   25.69    3.84
   1  -8 -12   40.18    4.78
   1  -8 -12   31.19    5.59
   1  -8 -11    3.51    2.27
   1  -8 -11    0.97    3.08
   1  -8 -11   -0.39    3.63
   1  -8 -10    3.32    2.49
   1  -8 -10    4.43    3.56
   1  -8 -10   -2.98    3.90
   1  -8  -9   14.72    7.35
   1  -8  -9    7.43    4.06
   1  -8  -9    3.13    3.47
   1  -8  -8  842.10   20.35
   1  -8  -8  879.16   22.01
   1  -8  -7   74.05   10.37
   1  -8  -6   59.43    9.05
   1  -8  -5   15.22    5.37
   1  -8  -5    7.58    4.93
   1  -8  -4  342.34   18.50
   1  -8  -4  305.07   17.99
   1  -8  -3    9.12    4.64
   1  -8  -3   -1.58    4.68
   1  -8  -3   10.31    4.93
   1  -8  -3    0.41    2.64
   1  -8  -2  277.70   16.23
   1  -8  -2  309.85   16.03
   1  -8  -2  262.46   17.13
   1  -8  -1   25.17    5.00
   1  -8  -1   28.13    6.39
   1  -8   0  382.58   20.94
   1  -8   0  429.55   19.58
   1  -8   1   74.24   10.39
   1  -8   1   79.39    9.01
   1  -8   2  154.78   13.68
   1  -8   2  148.51   15.48
   1  -8   3    5.00    5.49
   1  -8   4    8.44    3.42
  -1   8  -4   15.08    4.06
   1  -8   4   14.54    4.38
  -1   8  -5   35.35    5.24
   1  -8   5   30.75    5.13
  -1   8  -6   74.24    6.68
   1  -8   6   59.68    6.11
  -1   8  -7    4.30    3.06
   1  -8   7   -1.66    3.58
  -1   8  -8   11.16    3.35
   1  -8   8    8.43    3.32
  -1   8  -9   10.55    2.89
   1  -8   9    7.66    2.96
  -1   8 -10   21.74    2.91
  -1   8 -11    0.53    1.20
   1  -7 -15   19.33    2.45
  -1   7  15   28.67    3.98
   1  -7 -14    9.12    2.58
   1  -7 -14   10.27    2.73
   1  -7 -13   17.00    3.58
   1  -7 -13   25.41    4.19
   1  -7 -12   -3.83    3.04
   1  -7 -12   -0.34    3.14
   1  -7 -12    1.83    2.81
   1  -7 -11   59.36    6.23
   1  -7 -11   66.07    6.02
   1  -7 -11   73.75    8.00
   1  -7 -10   -4.36    3.41
   1  -7 -10    1.07    3.37
   1  -7 -10   -0.70    3.73
   1  -7 -10    1.99    5.79
   1  -7  -9   -3.14    2.80
   1  -7  -9   -1.03    5.23
   1  -7  -9   -9.28    5.35
   1  -7  -9    1.45    3.28
   1  -7  -8    5.21    5.61
   1  -7  -7  598.00   27.13
   1  -7  -6    6.85    5.12
   1  -7  -5    0.38    4.29
   1  -7  -5   -1.08    3.55
   1  -7  -4    2.01    3.89
   1  -7  -4    0.41    3.44
   1  -7  -3  682.52   23.55
   1  -7  -3  732.08   26.66
   1  -7  -3  652.65   21.65
   1  -7  -3  724.10   24.09
   1  -7  -2   -1.14    3.25
   1  -7  -2   -7.74    4.96
   1  -7  -2    1.42    2.77
   1  -7  -2   -2.26    4.11
   1  -7  -1   27.42    5.35
   1  -7  -1   33.62    5.12
   1  -7   0   17.41    4.42
   1  -7   0   13.78    3.63
   1  -7   1  515.83   23.56
  -1   7  -1  540.94   22.82
   1  -7   1  554.82   22.31
  -1   7  -2   46.89    7.94
   1  -7   2   51.79    8.08
  -1   7  -3   50.85    9.50
   1  -7   3   58.71    9.55
   1  -7   4    3.44    3.86
  -1   7  -4    4.79    6.19
  -1   7  -5   88.03   14.25
   1  -7   5   63.11   11.97
  -1   7  -5   74.69    6.88
   1  -7   5   78.96    6.84
  -1   7  -6   76.23   13.76
  -1   7  -6   70.64    6.96
   1  -7   6   78.43    7.17
  -1   7  -7   52.03    5.69
   1  -7   7   50.02    5.95
  -1   7  -8   15.61    4.00
   1  -7   8    6.21    3.68
  -1   7  -9    5.98    3.22
   1  -7   9    7.10    3.55
  -1   7 -10   12.42    3.14
   1  -7  10   10.56    3.13
  -1   7 -11    9.78    2.27
   1  -7  11    9.26    2.35
  -1   7 -12    0.97    1.03
   1  -6 -15    3.05    1.71
  -1   6  15   -2.58    3.18
   1  -6 -15   -0.01    1.35
   1  -6 -14   49.18    4.64
   1  -6 -14   48.55    4.28
   1  -6 -13   11.02    3.68
   1  -6 -13    2.32    2.57
   1  -6 -12   78.33    7.92
   1  -6 -12   54.76    5.88
   1  -6 -11    6.69    3.80
   1  -6 -10  187.54    9.58
   1  -6 -10  197.64   11.58
   1  -6  -9   13.07    7.95
   1  -6  -8  152.90   16.91
   1  -6  -7    1.27    4.63
   1  -6  -6  690.76   26.65
   1  -6  -5   86.13    9.96
   1  -6  -5  102.78    9.93
   1  -6  -4   67.69    7.73
   1  -6  -4   80.51    8.40
   1  -6  -3   45.68    5.67
   1  -6  -3   50.17    6.42
   1  -6  -3   49.01    6.62
   1  -6  -2 4853.46   55.11
   1  -6  -2 4696.29   56.14
   1  -6  -2 4720.37   52.01
   1  -6  -1   54.54    6.79
   1  -6  -1   13.88    3.74
   1  -6   0  254.88   13.02
   1  -6   0  234.09   13.00
  -1   6   0  266.00   13.53
  -1   6  -1    1.63    3.41
   1  -6   1   -1.16    3.00
  -1   6  -2 1158.56   34.56
   1  -6   2 1167.88   35.26
  -1   6  -3   39.01    8.19
  -1   6  -4   59.43   10.63
  -1   6  -5    7.25    7.05
  -1   6  -6  202.74   21.11
  -1   6  -6  237.37   10.88
   1  -6   6  219.50   10.64
  -1   6  -7   48.74   12.44
  -1   6  -7   44.70    5.92
   1  -6   7   39.34    5.85
  -1   6  -8   15.06    4.15
   1  -6   8   13.02    4.20
  -1   6  -9    2.38    3.05
  -1   6  -9    0.55    2.05
   1  -6   9    0.44    3.48
  -1   6 -10   12.18    3.43
   1  -6  10   13.97    3.92
  -1   6 -11   17.18    3.09
   1  -6  11   17.69    3.43
  -1   6 -12    9.06    1.97
   1  -6  12    7.11    2.16
   1  -5 -16    0.94    0.96
   1  -5 -16    1.12    1.00
   1  -5 -15    6.49    1.92
  -1   5  15   10.10    3.70
   1  -5 -15    7.96    1.65
   1  -5 -14   11.17    3.04
   1  -5 -14   11.40    2.52
   1  -5 -13   -0.46    2.14
   1  -5 -12    7.93    3.02
   1  -5 -11   83.74    7.22
   1  -5 -10   -0.17    8.08
   1  -5  -9   88.13   15.88
   1  -5  -8    7.73    6.86
   1  -5  -7  441.50   24.96
   1  -5  -6    2.15    4.20
   1  -5  -5  140.00    8.96
   1  -5  -5  157.80   11.94
   1  -5  -4    3.98    3.39
   1  -5  -4    5.55    3.45
   1  -5  -3  391.04   14.96
   1  -5  -3  425.95   15.05
   1  -5  -3  416.34   15.80
   1  -5  -2    6.00    2.71
   1  -5  -2   10.18    2.83
   1  -5  -2    9.14    3.13
   1  -5  -2   12.28    3.57
   1  -5  -1  505.90   16.07
   1  -5  -1  480.36   15.80
   1  -5   0   -0.92    2.62
   1  -5   0    1.51    2.55
  -1   5   0    0.36    2.47
  -1   5  -1   49.33    6.37
   1  -5   1   49.73    6.17
  -1   5  -2   48.66    7.12
  -1   5  -3  568.99   25.14
  -1   5  -4    8.79    6.09
  -1   5  -5   10.44    6.43
  -1   5  -6   36.30   10.26
  -1   5  -7  341.36   27.43
  -1   5  -7  329.94   12.58
   1  -5   7  343.40   13.34
  -1   5  -8   15.76    8.80
  -1   5  -8   19.04    3.70
  -1   5  -8   16.96    4.37
   1  -5   8   18.72    4.99
  -1   5  -9    0.88    2.79
  -1   5  -9    1.34    2.27
   1  -5   9    1.15    3.71
  -1   5 -10    1.43    2.28
  -1   5 -10    1.34    2.91
   1  -5  10    2.54    3.80
  -1   5 -11   18.95    3.01
  -1   5 -11   22.17    3.69
   1  -5  11   21.99    4.22
  -1   5 -12    0.98    1.84
   1  -5  12    1.15    2.62
   1  -5  13    0.22    1.71
   1  -4 -16   -0.24    0.87
   1  -4 -16    0.04    0.88
   1  -4 -15    0.64    1.57
  -1   4  15    7.73    3.74
   1  -4 -14   95.80    6.25
  -1   4  14  104.51    7.83
   1  -4 -13    1.14    2.12
   1  -4 -12    0.79    2.43
   1  -4 -12    1.75    2.47
   1  -4 -11   -2.96    3.17
   1  -4 -11    1.24    2.75
   1  -4 -10   80.48   18.83
   1  -4  -9   -9.30   10.91
   1  -4  -8   43.95   11.45
   1  -4  -8   64.63    9.77
   1  -4  -7   26.10    6.34
   1  -4  -7   19.96    7.33
   1  -4  -6  457.59   19.15
   1  -4  -6  433.98   22.79
   1  -4  -5   36.23    6.23
   1  -4  -5   35.65    5.21
   1  -4  -4   41.26    5.97
   1  -4  -4   34.39    5.59
   1  -4  -4   34.97    4.18
   1  -4  -3    0.33    2.72
   1  -4  -3    0.89    2.79
   1  -4  -3    2.72    2.49
   1  -4  -2  178.36    9.47
   1  -4  -2  168.47    8.93
   1  -4  -2  177.90    8.63
   1  -4  -2  166.65    8.51
   1  -4  -1  139.02    7.65
   1  -4  -1  123.52    7.03
   1  -4  -1  131.43    7.58
   1  -4   0   97.57    6.64
   1  -4   0   98.93    6.91
  -1   4   0  106.09    6.78
  -1   4  -1    1.61    2.91
  -1   4  -2  698.32   22.74
  -1   4  -3   37.74    6.95
  -1   4  -4  679.02   28.50
  -1   4  -5   14.90    6.62
  -1   4  -6  487.81   28.60
  -1   4  -7   46.11   11.27
  -1   4  -8  115.59   16.88
  -1   4  -8  116.19    7.84
  -1   4  -8  114.44    6.97
   1  -4   8  104.52    8.11
  -1   4  -9    2.12    3.21
  -1   4  -9    0.74    2.60
   1  -4   9    2.86    4.26
  -1   4 -10   23.78    3.73
  -1   4 -10   18.19    4.09
   1  -4  10   23.60    5.08
  -1   4 -11    2.40    2.84
  -1   4 -11   -0.17    2.34
   1  -4  11    1.52    3.91
  -1   4 -12   40.26    4.19
  -1   4 -12   34.73    3.61
   1  -4  12   34.25    4.60
   1  -4  13   -1.06    2.27
   1  -4  14    1.92    1.37
   1  -3 -15    6.60    1.84
  -1   3  15   11.31    3.33
  -1   3  14   -6.83    4.26
  -1   3  13   77.70    7.43
   1  -3 -12    3.83    2.60
   1  -3 -12    3.31    2.39
   1  -3 -11    8.14    3.20
   1  -3 -10    8.01    3.51
   1  -3  -9  544.58   29.12
   1  -3  -8   54.50    9.60
   1  -3  -7   38.37    7.78
   1  -3  -6  155.44   12.36
   1  -3  -5  630.06   20.41
   1  -3  -4    2.22    3.20
   1  -3  -4    3.38    2.73
   1  -3  -3  231.96    8.87
   1  -3  -3  254.44   11.47
   1  -3  -3  250.61   11.70
   1  -3  -2  418.44   12.20
   1  -3  -2  399.81   12.72
   1  -3  -2  406.05   12.55
   1  -3  -1  106.05    6.18
   1  -3  -1  103.40    6.18
   1  -3   0   42.36    4.41
  -1   3   0   43.33    4.05
   1  -3   0   43.26    4.72
  -1   3  -1  129.10    7.78
  -1   3  -2   23.09    4.82
  -1   3  -3  605.00   22.52
  -1   3  -4  102.63   10.97
  -1   3  -5  287.37   19.64
  -1   3  -6    4.23    5.72
  -1   3  -7  438.74   28.02
  -1   3  -8   23.50    8.98
  -1   3  -9   15.16    8.87
   1  -3   9    8.53    4.65
  -1   3  -9    8.62    3.66
  -1   3  -9    4.88    3.23
  -1   3 -10    2.36    2.66
   1  -3  10    2.06    4.13
  -1   3 -10    3.57    2.93
  -1   3 -11   46.05    4.84
  -1   3 -11   45.34    5.36
   1  -3  11   42.77    6.03
  -1   3 -12   26.97    3.83
  -1   3 -12   28.35    4.04
   1  -3  12   21.05    4.64
   1  -3  13   44.57    4.60
   1  -3  14   -2.59    2.01
   1  -2 -15    1.27    1.39
  -1   2  15    0.30    2.69
  -1   2  14   30.18    5.10
  -1   2  13   -4.19    5.08
   1  -2 -12   26.95    3.94
  -1   2  12   31.88    5.72
   1  -2 -11   -0.69    2.66
   1  -2 -10  151.39   17.20
   1  -2 -10  152.97    8.10
   1  -2  -9   13.63    7.29
   1  -2  -8   25.09    7.90
   1  -2  -7  157.26   14.18
   1  -2  -6 1393.74   36.58
   1  -2  -5   33.20    5.80
   1  -2  -4 1231.94   25.98
   1  -2  -3   13.48    3.29
   1  -2  -2    3.26    2.60
   1  -2  -2    5.20    2.30
   1  -2  -2    1.80    1.62
   1  -2  -2    7.77    2.76
   1  -2  -1  105.33    5.18
   1  -2  -1  115.05    5.25
   1  -2  -1  114.83    4.89
   1  -2  -1  124.18    5.41
   1  -2   0 1682.29   20.34
  -1   2   0 1720.25   15.70
   1  -2   0 1714.68   21.57
  -1   2  -1 1128.76   19.90
  -1   2  -2  608.13   18.36
  -1   2  -3   64.23    7.65
  -1   2  -4  135.29   12.16
  -1   2  -5    4.67    5.21
  -1   2  -6   61.78   10.46
  -1   2  -7   33.62    8.95
  -1   2  -8  225.46   20.82
  -1   2  -9    7.19    2.92
  -1   2  -9   14.74    8.49
   1  -2   9    0.81    4.44
  -1   2  -9    8.60    3.37
  -1   2 -10   86.35    6.59
  -1   2 -10   86.67    6.90
   1  -2  10   87.02    7.98
  -1   2 -11    4.19    2.85
  -1   2 -11    6.38    2.97
   1  -2  11    6.55    4.59
  -1   2 -12   47.82    4.88
  -1   2 -12   50.45    5.20
   1  -2  12   46.27    6.18
  -1   2 -13    6.00    2.64
   1  -2  13    6.99    3.70
   1  -2  14    2.04    2.48
   1  -2  15    0.44    1.41
   1  -1 -15    1.40    1.22
  -1   1  15   -0.08    2.23
  -1   1  14   -0.62    3.36
  -1   1  13   48.32    5.98
   1  -1 -12    6.65    2.88
  -1   1  12   -0.63    4.77
   1  -1 -11    3.70    2.76
  -1   1  11   11.35    4.81
   1  -1 -10    2.18    6.32
   1  -1 -10    2.57    2.92
   1  -1  -9  366.67   25.82
   1  -1  -8   13.97    6.68
   1  -1  -7   65.38   10.04
   1  -1  -6    0.05    4.36
   1  -1  -5 2772.76   48.28
   1  -1  -4    6.68    3.67
   1  -1  -3  139.53    8.71
   1  -1  -2  167.45    7.29
   1  -1  -1 1510.92   17.85
   1  -1  -1 1529.66   12.80
   1  -1   0  102.84    4.23
   1  -1   0  110.66    4.35
   1  -1   0  111.13    2.55
   1  -1   0  115.14    3.53
  -1   1  -1  396.67    9.55
  -1   1  -2  114.19    7.32
  -1   1  -3  345.64   14.51
  -1   1  -4   20.10    5.38
  -1   1  -5  973.38   30.82
  -1   1  -6    0.84    4.71
  -1   1  -7  182.29   16.71
  -1   1  -8    7.82    7.31
  -1   1  -9  570.83   33.50
  -1   1 -10    4.08    3.08
  -1   1 -10   10.56    8.00
   1  -1  10    5.81    4.45
  -1   1 -10    4.84    3.39
  -1   1 -11  126.38    7.77
  -1   1 -11  139.56    8.42
   1  -1  11  135.85    9.59
  -1   1 -12   16.67    3.48
  -1   1 -12   17.37    3.82
   1  -1  12   27.78    5.65
  -1   1 -13   72.69    5.47
   1  -1  13   60.65    6.23
  -1   1 -14   -2.38    2.10
   1  -1  14   -4.80    3.32
   1  -1  15    0.29    1.98
   1   0 -15    2.69    1.07
  -1   0  15    3.74    1.98
  -1   0  14   -0.60    2.89
  -1   0  13   17.68    4.61
   1   0 -12   78.18    6.14
  -1   0  12  104.34    8.12
  -1   0  11   -0.19    4.46
   1   0 -11   -1.42    3.08
   1   0 -10   63.85   13.18
   1   0 -10   50.50    5.28
  -1   0  10   45.26    6.40
   1   0  -9   19.61    8.65
   1   0  -9   14.46    3.54
   1   0  -8  511.54   29.26
   1   0  -7   10.13    6.12
   1   0  -6   29.42    7.50
   1   0  -5  397.35   19.77
   1   0  -4 3891.96   53.89
   1   0  -3  293.63   13.10
   1   0  -2 3348.13   35.93
   1   0  -1  231.50    6.99
   1   0   0 4701.36   21.45
   1   0   0 4723.30   18.51
   1   0   1  480.01    7.80
  -1   0  -1  472.81    6.72
   1   0   2   15.66    2.51
  -1   0  -3  268.93   11.53
  -1   0  -4  606.86   20.46
  -1   0  -5   31.70    6.16
  -1   0  -6  411.38   20.95
  -1   0  -7    3.68    5.31
  -1   0  -8  371.64   24.67
  -1   0  -9    0.84    6.59
  -1   0 -10   21.07    9.15
  -1   0 -10   20.07    3.94
  -1   0 -10   14.24    3.72
   1   0  11    5.65    4.43
  -1   0 -11    7.50    2.99
  -1   0 -11    6.46    3.39
   1   0  12   25.21    5.27
  -1   0 -12   25.91    3.84
  -1   0 -12   32.56    4.52
  -1   0 -13   31.23    4.41
   1   0  13   11.05    4.30
  -1   0 -14    1.81    2.18
   1   0  14    1.77    3.51
   1   0  15   -2.40    2.51
   1   1 -14   -0.14    1.25
  -1  -1  14    1.84    2.54
  -1  -1  13   36.98    4.96
   1   1 -12    1.00    2.68
  -1  -1  12    6.20    4.75
  -1  -1  11   -3.18    4.51
   1   1 -11    5.48    2.64
   1   1 -11   -2.99    3.16
   1   1 -10   31.50    4.56
   1   1 -10   35.35    4.54
  -1  -1  10   32.71    6.13
   1   1  -9  279.19   10.75
  -1  -1   9  286.52   12.55
   1   1  -8  260.03   21.77
   1   1  -7  666.41   31.72
   1   1  -6    2.26    5.41
   1   1  -5 1160.40   35.17
   1   1  -4  121.97   10.92
   1   1  -3  625.96   20.50
   1   1  -2  311.25   12.38
   1   1  -1   19.33    3.01
   1   1   0  177.74    5.84
  -1  -1  -1 4939.73   27.90
   1   1   1 4955.31   25.06
  -1  -1  -2    3.63    1.48
  -1  -1  -3  632.39   15.94
   1   1   3  604.47   13.80
  -1  -1  -4    2.25    3.41
  -1  -1  -5  163.65   11.38
  -1  -1  -6   12.99    4.91
  -1  -1  -7    0.53    4.79
  -1  -1  -8    8.43    6.12
  -1  -1  -9  300.85   23.46
  -1  -1 -10   -0.31    2.84
  -1  -1 -10    7.55    7.97
  -1  -1 -10    2.75    3.15
  -1  -1 -11   63.30   13.41
   1   1  11   49.29    7.73
  -1  -1 -11   45.88    5.51
  -1  -1 -11   58.85    5.85
   1   1  12   -3.79    4.49
  -1  -1 -12   -0.28    2.52
  -1  -1 -13   16.87    3.40
   1   1  13   18.50    4.92
  -1  -1 -14   -0.96    2.21
   1   1  14    1.95    3.94
   1   1  15    8.24    3.17
  -1  -1 -16    2.28    1.13
   1   1  16    4.30    1.88
   1   2 -14    4.91    1.14
  -1  -2  14    5.18    2.16
  -1  -2  13    3.48    2.98
  -1  -2  12   65.54    6.35
   1   2 -11   94.71    6.42
   1   2 -11   80.75    6.05
  -1  -2  11   82.32    7.32
  -1  -2  10   -1.75    4.75
   1   2 -10    5.06    3.17
   1   2  -9   33.09   10.75
   1   2  -9   34.21    4.95
   1   2  -9   33.06    4.75
  -1  -2   9   42.47    6.46
   1   2  -8   39.98   10.55
   1   2  -7   86.76   12.83
   1   2  -6  218.62   17.90
   1   2  -5   42.79    8.41
   1   2  -4 1312.50   36.08
   1   2  -3  316.11   16.04
   1   2  -2 1278.91   27.14
   1   2  -1   56.09    5.54
   1   2   0    2.99    1.95
  -1  -2  -1   16.27    1.45
   1   2   1   18.92    1.82
  -1  -2  -1   21.17    1.26
  -1  -2  -1   23.59    2.53
   1   2   2  503.03    9.87
  -1  -2  -2  459.96   12.48
  -1  -2  -3  552.02   14.49
  -1  -2  -4 2017.76   33.81
   1   2   4 1937.14   27.85
  -1  -2  -5   15.00    4.12
   1   2   5   13.70    3.98
  -1  -2  -6 1550.30   36.74
  -1  -2  -7    2.98    4.48
  -1  -2  -8   40.93    8.86
  -1  -2  -9    4.33    5.68
  -1  -2 -10   70.55   13.20
  -1  -2 -11   -2.49    7.13
  -1  -2 -11    2.32    3.15
  -1  -2 -11    2.52    3.03
   1   2  11    5.00    4.67
  -1  -2 -12    5.74    3.18
  -1  -2 -12    4.63    2.87
   1   2  12    5.59    4.02
  -1  -2 -13    2.25    2.55
   1   2  13    2.91    4.06
  -1  -2 -14   36.15    3.97
   1   2  14   34.41    5.36
   1   2  15    5.49    3.53
  -1  -2 -16    0.37    1.15
   1   2  16    0.25    2.08
  -1  -3  14    8.67    1.71
  -1  -3  13   -0.14    2.40
  -1  -3  12   15.01    4.10
   1   3 -11  175.99    8.33
  -1  -3  11  222.17   10.83
   1   3 -10   24.34    4.12
   1   3 -10   20.44    3.74
   1   3  -9   20.66    4.24
   1   3  -9   18.00    3.72
  -1  -3   9   24.89    5.75
   1   3  -8  129.77   17.54
   1   3  -8  115.06    7.41
   1   3  -8  108.55    7.78
  -1  -3   8  114.52    8.72
   1   3  -7  867.18   39.66
   1   3  -6  167.22   16.93
   1   3  -5    0.73    5.23
   1   3  -4   85.31   10.58
   1   3  -3  975.47   29.59
   1   3  -2  234.54   13.24
   1   3  -1    6.10    3.48
   1   3   0   67.20    5.94
  -1  -3  -1 1730.18   25.39
  -1  -3  -1 1713.92   15.23
  -1  -3  -1 1772.32   19.24
  -1  -3  -2   12.49    3.00
   1   3   2   10.06    1.89
  -1  -3  -2   13.50    2.40
  -1  -3  -3 1459.95   25.21
  -1  -3  -4   31.93    5.09
  -1  -3  -5    5.89    4.01
   1   3   5    8.32    3.35
  -1  -3  -6   92.50    9.21
  -1  -3  -7   -0.44    4.01
  -1  -3  -8    4.16    5.16
  -1  -3  -9  489.43   27.98
  -1  -3 -10    9.92    7.38
  -1  -3 -11   18.48    4.01
   1   3  11   13.01    5.22
  -1  -3 -11   24.81    9.83
  -1  -3 -11   17.77    3.95
   1   3  12    7.52    4.57
  -1  -3 -12    7.31    3.02
  -1  -3 -12    1.84    2.75
  -1  -3 -13   46.35    4.76
   1   3  13   46.66    6.86
   1   3  14   -3.71    4.36
  -1  -3 -14    2.03    2.19
  -1  -3 -14    0.82    1.98
   1   3  15   18.43    4.14
   1   3  16    1.08    2.45
  -1  -3 -16   -0.32    1.29
  -1  -4  13   -1.07    1.93
  -1  -4  12    9.32    3.18
   1   4 -11   24.56    3.56
  -1  -4  11   27.74    4.80
   1   4 -10   26.26    4.34
   1   4 -10   25.64    3.86
  -1  -4  10   26.69    4.57
  -1  -4  10   36.47    5.67
   1   4  -9    0.75    2.52
   1   4  -9    7.78    3.42
  -1  -4   9   -2.06    4.48
   1   4  -8    4.60    6.80
   1   4  -8   -1.15    3.06
   1   4  -8    1.22    3.23
  -1  -4   8    2.85    4.50
   1   4  -7   93.20   15.17
   1   4  -7   73.67    6.70
   1   4  -7   72.69    5.92
  -1  -4   7   79.70    7.48
   1   4  -6  382.77   26.60
   1   4  -5  132.04   14.87
   1   4  -4    2.78    4.88
   1   4  -3   25.74    6.40
   1   4  -2   33.29    6.33
   1   4  -1    2.78    3.41
   1   4   0  128.05    8.85
  -1  -4   0  116.06    6.47
  -1  -4  -1  203.08    6.67
  -1  -4  -1  203.92   10.26
  -1  -4  -2 1251.15   18.93
  -1  -4  -2 1226.05   25.05
   1   4   2 1194.95   17.07
  -1  -4  -3  850.90   22.72
  -1  -4  -3  848.39   20.75
  -1  -4  -3  788.10   17.75
  -1  -4  -4   44.71    6.15
  -1  -4  -4   37.92    5.14
  -1  -4  -5  373.55   17.24
   1   4   5  431.14   14.70
   1   4   6  419.59   16.90
  -1  -4  -6  393.19   19.98
  -1  -4  -7   31.36    6.77
  -1  -4  -8   43.20    8.47
  -1  -4  -9    0.61    5.33
  -1  -4 -10  228.71   20.90
   1   4  11    7.01    5.06
  -1  -4 -11    1.88    3.02
  -1  -4 -11    4.97    3.35
  -1  -4 -11    3.60    6.59
  -1  -4 -12    4.76    2.99
   1   4  12   -5.15    4.58
  -1  -4 -12    0.84    2.62
  -1  -4 -13    1.87    2.38
   1   4  13    4.13    4.18
  -1  -4 -14   72.71    5.09
  -1  -4 -14   67.69    5.02
   1   4  15   -2.49    3.82
  -1  -4 -15    0.92    1.61
  -1  -4 -16    2.78    1.44
   1   4  16    7.08    2.93
  -1  -5  12   -2.08    2.22
   1   5 -11   21.35    3.15
  -1  -5  11   21.57    3.94
   1   5 -10   77.50    5.95
  -1  -5  10   80.58    6.84
   1   5  -9   12.65    3.62
  -1  -5   9    9.09    4.26
  -1  -5   9    8.41    3.54
   1   5  -8    4.44    3.62
   1   5  -8   -0.57    2.55
  -1  -5   8   -0.79    4.34
  -1  -5   8    3.30    3.59
   1   5  -7   75.14   14.52
   1   5  -7   73.80    6.87
   1   5  -7   74.37    5.80
  -1  -5   7   82.51    7.90
  -1  -5   7   61.24    6.63
   1   5  -6  368.64   27.83
   1   5  -5  316.46   24.13
   1   5  -4   13.71    6.82
   1   5  -3  381.06   22.32
   1   5  -2 1015.80   32.72
   1   5  -1 2504.21   46.16
  -1  -5   0   19.45    3.22
   1   5   0   31.45    5.77
  -1  -5  -1  608.89   20.00
  -1  -5  -1  636.51   13.80
  -1  -5  -2  116.40    7.08
   1   5   2  118.82    5.97
  -1  -5  -2  101.07    8.59
  -1  -5  -2  119.11    6.08
   1   5   3 1012.74   16.11
  -1  -5  -3 1017.46   20.42
  -1  -5  -3  997.70   26.38
  -1  -5  -4   44.16    5.46
  -1  -5  -4   45.36    6.17
  -1  -5  -5  137.91   10.89
  -1  -5  -5  144.87   10.37
  -1  -5  -6  353.03   19.50
  -1  -5  -6  305.36   16.84
  -1  -5  -7  729.58   26.32
  -1  -5  -7  685.19   27.66
   1   5   7  767.05   25.42
  -1  -5  -8    0.91    5.06
  -1  -5  -8    3.41    4.95
  -1  -5  -9   10.60    6.57
  -1  -5  -9    8.59    6.08
  -1  -5 -10    8.49    6.24
  -1  -5 -10    7.78    8.19
  -1  -5 -11   97.18    6.98
   1   5  11   92.20   10.02
  -1  -5 -11   91.43   17.29
   1   5  12   10.20    4.95
  -1  -5 -12    9.59    3.45
   1   5  13    9.37    4.88
   1   5  14    1.58    4.01
  -1  -5 -14    2.49    2.25
  -1  -5 -15   33.32    3.59
  -1  -5 -15   23.03    2.92
   1   5  15   34.86    5.26
  -1  -5 -16   -0.71    1.35
  -1  -5 -16    0.54    1.15
  -1  -6  12    1.00    1.51
   1   6 -11    3.97    1.82
  -1  -6  11    2.09    2.44
   1   6 -10   35.75    4.06
  -1  -6  10   29.56    4.58
   1   6  -9   17.67    3.79
  -1  -6   9    7.48    3.96
   1   6  -8    3.47    3.18
  -1  -6   8    0.60    4.19
   1   6  -7   60.23    6.79
  -1  -6   7   41.14    5.86
  -1  -6   7   56.68    6.70
   1   6  -6  192.46   10.23
   1   6  -6  178.73   21.54
  -1  -6   6  140.11    9.62
  -1  -6   6  175.06   10.47
   1   6  -5  304.98   25.05
   1   6  -4    8.36    7.04
   1   6  -3   50.03    9.89
   1   6  -2  400.76   22.27
   1   6  -1   88.79   10.09
  -1  -6   1   78.49    7.48
  -1  -6   0   11.52    4.27
  -1  -6   0   11.80    2.90
   1   6   0   16.23    4.78
  -1  -6  -1   41.77    4.42
  -1  -6  -1   43.28    6.98
  -1  -6  -2 2382.85   29.06
   1   6   2 2365.92   28.90
  -1  -6  -3  703.33   18.44
  -1  -6  -3  521.75   21.25
  -1  -6  -4 1533.25   37.72
  -1  -6  -4 1542.16   34.61
  -1  -6  -4 1541.03   29.35
  -1  -6  -5   -4.17    4.57
  -1  -6  -5    2.75    3.26
  -1  -6  -6  341.67   19.77
  -1  -6  -6  338.91   17.33
  -1  -6  -7   81.32   11.38
  -1  -6  -7   60.85    8.79
  -1  -6  -8  358.24   21.68
  -1  -6  -8  377.03   21.11
  -1  -6  -9    6.62    5.37
  -1  -6 -10   61.11   11.88
  -1  -6 -11   10.17    3.68
  -1  -6 -11    4.97    7.07
  -1  -6 -12   69.22    6.07
   1   6  12   58.46    8.28
   1   6  13   -1.38    4.07
  -1  -6 -14   15.19    3.43
   1   6  14    6.82    4.22
  -1  -6 -14    9.05    2.94
  -1  -6 -15    1.09    1.86
  -1  -6 -15    2.36    1.93
   1   6  16   12.81    3.35
  -1  -6 -16    9.31    1.77
   1   7 -11    3.94    1.39
   1   7 -10   17.47    2.71
  -1  -7  10   15.33    3.18
   1   7  -9   17.87    3.37
  -1  -7   9    9.50    3.75
   1   7  -8    1.02    2.78
  -1  -7   8   -0.28    3.81
   1   7  -7    9.34    3.47
  -1  -7   7   -0.11    4.17
   1   7  -6  182.43   10.30
  -1  -7   6  196.85   10.70
   1   7  -5  199.24   10.57
   1   7  -5  171.36   19.81
  -1  -7   5  203.17   11.51
  -1  -7   5  212.32   10.79
   1   7  -4  106.98   15.04
   1   7  -4  119.11    7.81
  -1  -7   4  114.96    7.84
   1   7  -3   59.03   11.07
   1   7  -2  471.42   25.95
  -1  -7   1  638.48   28.91
   1   7  -1  700.83   29.07
  -1  -7   0  182.14   14.37
  -1  -7  -1    7.31    3.40
  -1  -7  -2  499.90   21.99
  -1  -7  -3 1341.44   36.66
  -1  -7  -3 1374.59   28.10
  -1  -7  -4   14.76    4.23
  -1  -7  -4   10.79    4.96
  -1  -7  -4   15.60    5.06
  -1  -7  -5   25.40    6.43
  -1  -7  -5   12.89    4.38
  -1  -7  -6  169.27   12.35
  -1  -7  -6  164.57   14.50
  -1  -7  -7  146.62   12.60
  -1  -7  -7  143.48   15.36
  -1  -7  -8   14.37    5.33
  -1  -7  -9   35.19    8.28
  -1  -7 -10    1.94    3.58
  -1  -7 -10    4.46    5.60
  -1  -7 -11   38.97    5.28
  -1  -7 -11   30.70    4.89
  -1  -7 -11   29.10    9.15
  -1  -7 -12    0.16    2.71
  -1  -7 -13    8.58    3.01
   1   7  13    3.74    4.56
  -1  -7 -13    3.53    3.28
   1   7  14    0.42    3.63
  -1  -7 -14    1.72    2.07
  -1  -7 -14    0.46    2.59
   1   7  15   25.07    4.78
  -1  -7 -15   17.84    2.88
   1   7  16    1.43    2.81
  -1  -7 -16    0.02    1.30
   1   8 -10    3.40    1.50
   1   8  -9   52.30    4.22
  -1  -8   9   49.68    4.62
   1   8  -8   38.02    4.31
  -1  -8   8   29.46    4.54
   1   8  -7    6.55    3.06
  -1  -8   7    7.90    3.98
   1   8  -6    0.60    2.83
  -1  -8   6   -2.70    4.21
   1   8  -5   90.27    7.45
  -1  -8   5   87.22    7.19
   1   8  -4   51.49    5.93
   1   8  -4   38.20   10.25
  -1  -8   4   42.79    6.36
  -1  -8   4   49.96    5.97
   1   8  -3    8.17    6.24
   1   8  -3   15.44    4.03
  -1  -8   3    9.04    4.10
   1   8  -2   71.89   11.37
  -1  -8   2   61.90   11.21
  -1  -8   1  182.43   16.86
  -1  -8   0  349.64   20.88
  -1  -8  -1   55.44    8.94
  -1  -8  -2    3.85    4.24
  -1  -8  -3  430.04   22.68
  -1  -8  -4 1382.14   39.18
  -1  -8  -4 1455.22   32.09
  -1  -8  -5   19.77    6.29
  -1  -8  -5   13.89    4.54
  -1  -8  -6   33.56    6.52
  -1  -8  -6   30.25    7.84
  -1  -8  -7  432.69   21.28
  -1  -8  -7  503.83   28.09
  -1  -8  -8  620.12   33.52
  -1  -8  -8  534.02   25.69
  -1  -8  -9   66.35    6.58
  -1  -8  -9   57.18    9.83
  -1  -8 -10   43.35    5.72
  -1  -8 -10   36.39    8.91
  -1  -8 -11   -0.91    3.11
  -1  -8 -12   76.15    9.02
  -1  -8 -12   45.30    5.12
   1   8  13    2.90    4.27
  -1  -8 -13    9.40    4.30
   1   8  14    1.76    3.97
  -1  -8 -14   -0.23    2.74
   1   8  15   -1.15    3.03
  -1  -8 -15    2.69    2.13
  -1  -8 -16   32.89    2.70
   1   8  16   35.08    3.87
   1   9  -9    7.16    1.75
  -1  -9   8   53.20    3.95
   1   9  -8   78.36    5.07
   1   9  -7    7.70    2.91
   1   9  -6    2.64    3.03
  -1  -9   6    2.50    3.73
   1   9  -5    2.45    3.07
  -1  -9   5    8.98    4.43
   1   9  -4  193.16    9.79
  -1  -9   4  213.62   10.52
  -1  -9   3    0.65    5.22
   1   9  -3    4.96    3.18
  -1  -9   3   13.77    5.24
  -1  -9   3    8.29    4.35
  -1  -9   2    2.90    5.82
   1   9  -2   -0.77    2.95
  -1  -9   2   11.84    4.72
  -1  -9   2    2.13    5.19
  -1  -9   1  138.00    8.81
  -1  -9   1  123.17   14.58
  -1  -9   0  191.76   17.62
  -1  -9  -1  129.80   14.45
  -1  -9  -2    7.31    5.31
  -1  -9  -3  277.89   19.14
  -1  -9  -3  239.48   19.70
  -1  -9  -4  133.11   13.87
  -1  -9  -4  123.34   15.09
  -1  -9  -5   91.94   11.89
  -1  -9  -6   11.43    6.87
  -1  -9  -7   27.65    8.76
  -1  -9  -8   32.66    5.89
  -1  -9  -8   29.08    5.64
  -1  -9  -8   24.71    3.90
  -1  -9  -8   32.04    9.95
  -1  -9  -9   13.88    3.22
  -1  -9  -9   29.87    5.75
  -1  -9 -10   17.54    4.49
  -1  -9 -10   -5.51    4.77
  -1  -9 -11   67.67    8.23
  -1  -9 -11  104.23    7.71
  -1  -9 -12   32.50    6.46
  -1  -9 -12   17.83    4.08
   1   9  13   22.88    6.32
  -1  -9 -13   16.67    3.42
  -1  -9 -13   19.94    4.72
   1   9  14    3.39    4.02
  -1  -9 -14   -2.53    3.03
   1   9  15   11.28    3.83
  -1  -9 -15    9.67    2.52
   1   9  16   -1.21    2.31
  -1  -9 -16    0.58    1.20
   1  10  -8   20.08    2.27
   1  10  -7   20.14    2.89
  -1 -10   7   17.16    2.68
   1  10  -6    1.44    2.28
  -1 -10   6   -1.18    2.45
   1  10  -5   25.82    3.92
   1  10  -4   32.33    4.59
   1  10  -3  238.14   10.41
  -1 -10   3  212.58   11.26
   1  10  -2   28.17    4.20
  -1 -10   2   18.29    5.02
  -1 -10   1   35.13    4.97
  -1 -10   1   40.61   10.28
  -1 -10   1   45.56    7.14
  -1 -10   0   20.67    4.28
  -1 -10   0   15.67    7.33
  -1 -10   0   32.76    6.66
  -1 -10  -1    8.66    6.96
  -1 -10  -1   11.66    3.86
  -1 -10  -1   12.85    4.21
  -1 -10  -1   19.50    5.66
  -1 -10  -2   10.48    4.07
  -1 -10  -2   -4.27    6.65
  -1 -10  -2    7.85    4.08
  -1 -10  -2    3.24    3.98
  -1 -10  -3   16.68    6.95
  -1 -10  -3   12.15    6.24
  -1 -10  -4  261.40   11.41
  -1 -10  -4  251.40   21.10
  -1 -10  -4  287.14   11.87
  -1 -10  -5   83.74    7.27
  -1 -10  -5   69.22   11.87
  -1 -10  -5   71.21    9.57
  -1 -10  -6   61.06   11.47
  -1 -10  -6   53.61    8.70
  -1 -10  -6   67.72    5.97
  -1 -10  -7   13.92    6.19
  -1 -10  -7   18.93    8.21
  -1 -10  -7   20.31    6.81
  -1 -10  -7   14.44    3.75
  -1 -10  -8   10.47    5.58
  -1 -10  -8    7.31    7.16
  -1 -10  -9   36.48    4.96
  -1 -10  -9   40.30    6.41
  -1 -10 -10    7.39    4.10
  -1 -10 -10    3.53    2.62
  -1 -10 -11    0.92    3.53
  -1 -10 -11   -1.39    3.10
  -1 -10 -12   23.22    4.23
  -1 -10 -12    9.98    3.66
  -1 -10 -13   15.93    3.42
  -1 -10 -13    9.44    3.84
   1  10  14   32.63    6.00
  -1 -10 -14   42.01    4.77
  -1 -10 -14   22.51    2.89
   1  10  15    1.37    2.93
  -1 -10 -15    3.47    1.92
  -1 -10 -16    9.61    1.46
   1  11  -7    4.51    1.37
   1  11  -6   19.09    2.58
  -1 -11   6   15.40    2.55
   1  11  -5    0.60    1.78
  -1 -11   5    2.46    2.42
   1  11  -4   56.27    4.75
  -1 -11   4   52.34    5.35
   1  11  -3   44.27    4.50
  -1 -11   3   44.16    5.58
  -1 -11   2   22.68    4.36
  -1 -11   2   31.54    5.17
  -1 -11   1   40.14    5.39
  -1 -11   1   39.54    6.06
  -1 -11   0  104.96    8.04
  -1 -11   0   99.22    9.14
  -1 -11  -1  106.66    8.04
  -1 -11  -1  104.10    9.59
  -1 -11  -2   22.13    8.67
  -1 -11  -2   18.32    3.96
  -1 -11  -2   34.87    5.99
  -1 -11  -2   27.21    6.04
  -1 -11  -3    0.67    3.80
  -1 -11  -3    4.61    6.69
  -1 -11  -3    8.04    5.30
  -1 -11  -3    3.00    4.38
  -1 -11  -4  202.29   11.03
  -1 -11  -4  245.25   15.79
  -1 -11  -5  138.38   13.54
  -1 -11  -6   16.22    5.62
  -1 -11  -6   56.05    5.71
  -1 -11  -7   37.03    8.29
  -1 -11  -7   30.84    4.77
  -1 -11  -8   62.73    8.45
  -1 -11  -8   52.18    5.46
  -1 -11  -9   77.44    8.40
  -1 -11 -10    9.81    2.87
  -1 -11 -10   19.98    5.29
  -1 -11 -11   -0.10    2.54
  -1 -11 -11    1.29    3.63
  -1 -11 -12   10.92    3.76
  -1 -11 -12   25.67    4.64
  -1 -11 -13   37.22    4.81
  -1 -11 -13   22.06    3.53
   1  11  14   -1.50    3.51
  -1 -11 -14    1.05    1.86
  -1 -11 -14    1.39    2.08
   1  11  15    0.14    2.27
  -1 -11 -15    2.46    1.50
  -1 -12   5   -3.79    2.06
  -1 -12   4   -1.41    2.47
  -1 -12   3   65.90    5.71
  -1 -12   2    2.44    3.19
  -1 -12   1    1.96    3.23
  -1 -12   0   14.50    4.23
  -1 -12   0    8.03    3.82
  -1 -12  -1  202.03   10.75
  -1 -12  -1  188.57   11.75
  -1 -12  -2  114.63    8.49
  -1 -12  -2  111.72    9.43
  -1 -12  -3   -0.26    3.70
  -1 -12  -4   87.54    8.29
  -1 -12  -4   62.92    7.51
  -1 -12  -5  230.06   14.75
  -1 -12  -6   38.72    7.38
  -1 -12  -6   53.78    6.07
  -1 -12  -7    5.75    5.83
  -1 -12  -7   13.14    3.92
  -1 -12  -8    0.19    5.44
  -1 -12  -8    0.21    3.03
  -1 -12  -9   86.31    9.60
  -1 -12 -10   64.16    7.83
  -1 -12 -11   11.01    4.21
  -1 -12 -12   -5.53    3.55
  -1 -12 -13    7.45    2.62
   1  12  14   16.22    4.02
  -1 -12 -14   14.05    2.19
  -1 -13   4    2.69    1.71
   1  13  -4    1.56    1.66
  -1 -13   3    5.01    2.45
   1  13  -3    6.19    2.40
  -1 -13   2   27.90    3.97
  -1 -13   1    9.87    3.45
  -1 -13   0    5.41    3.61
  -1 -13  -1   39.38    5.45
  -1 -13  -2   81.31    7.42
  -1 -13  -3   19.03    4.89
   1  13   4    7.43    3.20
  -1 -13  -5  182.17   11.65
  -1 -13  -5  214.24   11.07
  -1 -13  -6   84.75    8.95
  -1 -13  -6  161.31    9.37
  -1 -13  -7    7.02    5.44
  -1 -13  -7   88.72    6.81
  -1 -13  -8    0.15    5.52
  -1 -13  -8   -0.53    3.03
  -1 -13  -9    9.93    5.67
  -1 -13 -10   67.85    7.89
  -1 -13 -11   16.19    4.41
  -1 -13 -12    5.85    2.91
   1  13  13   -2.11    3.41
  -1 -13 -13    0.77    1.96
   1  14  -3   34.55    2.73
   1  14  -2    5.37    2.14
  -1 -14   2   13.73    2.38
  -1 -14   1   16.90    3.27
   1  14  -1   13.29    2.79
  -1 -14   0   15.91    3.65
   1  14   0    9.78    2.77
   1  14   1   72.13    5.84
   1  14   2   71.81    5.79
   1  14   3   22.97    3.74
  -1 -14  -3   20.17    4.84
   1  14   4   -2.09    2.40
  -1 -14  -4   -3.77    4.82
  -1 -14  -5   44.45    5.63
  -1 -14  -6   20.54    4.84
  -1 -14  -6   13.33    4.36
  -1 -14  -7  165.29   11.15
  -1 -14  -7  142.11    7.86
  -1 -14  -8   35.69    6.57
  -1 -14  -8   30.74    4.13
  -1 -14  -9    9.81    4.79
  -1 -14 -10   31.48    5.32
  -1 -14 -11   50.03    5.23
  -1 -14 -12    3.80    1.75
  -1 -14 -12    7.03    2.58
   1  14  13   -2.03    2.32
  -1 -14 -13    0.43    1.41
   1  15  -1   -0.29    1.30
  -1 -15   1    0.07    1.31
   1  15   0    2.37    1.77
  -1 -15   0    5.91    2.16
   1  15   1    1.01    1.91
  -1 -15  -1    2.97    2.42
   1  15   2   30.61    3.38
  -1 -15  -2   28.58    3.94
   1  15   3   21.78    2.96
  -1 -15  -3   18.92    3.78
  -1 -15  -4   -1.00    2.95
  -1 -15  -5    9.31    3.37
  -1 -15  -6   81.24    5.65
  -1 -15  -7   35.33    3.98
  -1 -15  -8    6.02    2.34
   1  15   8    4.88    2.25
  -1 -15  -9   12.97    3.56
  -1 -15 -10    7.52    2.92
  -1 -15 -11    2.54    2.13
  -1 -16  -2    4.12    1.66
  -1 -16  -3    1.70    1.86
  -1 -16  -4   -3.05    2.10
  -1 -16  -5    2.93    2.09
   1  16   6    0.52    1.78
  -1 -16  -6    3.94    2.01
  -1 -16  -7   39.43    2.95
   2 -16  -6   13.68    2.57
   2 -16  -5    3.97    2.26
   2 -16  -4    2.21    2.14
   2 -16  -3    1.78    1.94
   2 -15 -10    6.29    2.06
   2 -15  -9   16.08    3.35
   2 -15  -8    3.95    2.41
   2 -15  -7   -2.68    2.92
   2 -15  -6    0.10    3.04
   2 -15  -5   54.28    5.99
   2 -15  -4   -2.42    4.02
   2 -15  -3    6.14    3.83
   2 -15  -2   26.92    4.67
  -2  15   1   18.61    2.23
   2 -15  -1   48.42    4.50
  -2  15   0    1.39    1.31
  -2  15  -1    0.33    1.14
   2 -14 -11   12.81    2.34
   2 -14 -11   11.69    2.76
   2 -14 -10   38.70    4.79
   2 -14 -10   36.54    4.16
   2 -14 -10   31.53    3.14
   2 -14  -9    9.66    3.79
   2 -14  -9   28.30    3.71
   2 -14  -8   14.59    3.84
   2 -14  -8   18.42    3.72
   2 -14  -7    1.55    3.41
   2 -14  -6   79.62    7.30
   2 -14  -5   30.95    6.26
   2 -14  -5   36.34    4.85
   2 -14  -4   20.66    3.64
   2 -14  -4   33.80    6.45
   2 -14  -3   -6.70    5.56
   2 -14  -2   -8.09    5.44
   2 -14  -1   24.12    4.34
   2 -14  -1    8.25    4.01
   2 -14   0   68.35    5.83
   2 -14   0   64.88    5.94
   2 -14   1    5.09    2.86
   2 -14   1   -0.82    2.37
   2 -14   2   12.67    2.74
   2 -14   3   35.61    3.14
   2 -13 -12    1.25    2.02
   2 -13 -11    7.80    3.21
   2 -13 -11    5.31    2.56
   2 -13 -10    4.54    4.06
   2 -13 -10    0.99    2.54
   2 -13  -9  114.24    9.73
   2 -13  -9   95.05    6.29
   2 -13  -8   -1.84    3.49
   2 -13  -7    5.71    3.67
   2 -13  -6    7.23    3.88
   2 -13  -6   -0.41    4.11
   2 -13  -5  224.88   11.42
   2 -13  -5  212.17   10.46
   2 -13  -4   31.71    4.88
   2 -13  -4   30.00    6.36
   2 -13  -3   19.43    6.37
   2 -13  -3   16.18    3.60
   2 -13  -2    8.18    5.11
   2 -13  -2   17.30    3.51
   2 -13  -1  171.58    9.69
   2 -13  -1  154.76    8.02
   2 -13  -1  144.70   11.36
   2 -13   0   24.19    4.47
   2 -13   0   60.18    7.48
   2 -13   1   11.17    3.31
   2 -13   1   33.67    5.34
   2 -13   2   -5.95    3.72
   2 -13   2    6.90    2.97
   2 -13   3    0.37    2.68
   2 -13   4    6.53    2.21
   2 -13   5    6.10    1.82
   2 -12 -13   -2.04    1.74
  -2  12  12   17.73    3.85
   2 -12 -12   21.51    3.31
   2 -12 -12   24.42    3.50
   2 -12 -11   -4.86    3.07
   2 -12 -11    0.71    2.04
   2 -12 -11    2.72    3.13
   2 -12 -10   11.29    2.78
   2 -12 -10    7.98    3.08
   2 -12  -9    6.93    2.25
   2 -12  -9   19.18    5.88
   2 -12  -9   15.52    3.80
   2 -12  -8  161.28   11.87
   2 -12  -8  137.04    8.36
   2 -12  -7   16.46    5.01
   2 -12  -7    9.63    3.95
   2 -12  -6    1.20    3.39
   2 -12  -6    0.71    3.37
   2 -12  -5    9.49    4.28
   2 -12  -5   10.25    3.97
   2 -12  -5    6.62    4.22
   2 -12  -4    4.94    3.21
   2 -12  -4    3.63    4.31
   2 -12  -4    1.63    2.83
   2 -12  -3   22.84    4.71
   2 -12  -3   20.05    5.66
   2 -12  -3   13.45    3.36
   2 -12  -2   38.77    5.20
   2 -12  -2   45.03    6.37
   2 -12  -2   34.51    4.70
   2 -12  -2   25.65    6.22
   2 -12  -1   24.61    4.52
   2 -12  -1   33.35    5.75
   2 -12  -1   26.48    4.20
   2 -12   0  123.63    8.54
   2 -12   0  117.17    8.99
   2 -12   0  102.11    7.01
   2 -12   1   37.63    5.42
   2 -12   1   44.02    6.35
   2 -12   2    3.25    3.19
   2 -12   3    7.73    3.41
   2 -12   4   35.53    4.47
   2 -12   5   17.60    3.26
   2 -12   6    5.95    2.12
   2 -11 -14   -0.60    1.43
   2 -11 -13   40.91    4.29
   2 -11 -12    2.21    2.57
   2 -11 -11   15.74    3.56
   2 -11 -11   21.87    4.42
   2 -11 -10    1.55    2.67
   2 -11 -10   -1.16    3.77
   2 -11 -10   -3.95    3.30
   2 -11  -9   18.83    5.08
   2 -11  -9   15.09    4.26
   2 -11  -8   10.63    4.98
   2 -11  -8   10.16    2.87
   2 -11  -8    8.30    3.67
   2 -11  -7   82.48    5.77
   2 -11  -7   92.87    9.66
   2 -11  -7  101.31    8.55
   2 -11  -7   92.38    7.28
   2 -11  -6    1.85    3.87
   2 -11  -6    2.17    3.52
   2 -11  -6   12.25    4.33
   2 -11  -5   61.46    7.34
   2 -11  -5   60.65    6.54
   2 -11  -5   68.96    7.02
   2 -11  -4   11.00    4.30
   2 -11  -4   14.70    4.49
   2 -11  -4    9.07    3.99
   2 -11  -4    2.38    3.15
   2 -11  -4    9.41    4.39
   2 -11  -3  118.93    8.31
   2 -11  -3  116.59    8.80
   2 -11  -3  127.06    8.35
   2 -11  -3  129.26    9.64
   2 -11  -2    0.26    3.71
   2 -11  -2    3.99    4.07
   2 -11  -2    4.49    2.88
   2 -11  -1   57.37    6.22
   2 -11  -1   57.06    6.62
   2 -11  -1   45.34    5.19
   2 -11   0    2.24    3.27
   2 -11   0   -3.02    4.46
   2 -11   0    2.95    2.83
   2 -11   1   53.16    5.96
   2 -11   1   52.48    6.61
   2 -11   1   50.15    5.40
   2 -11   2   -2.72    3.57
   2 -11   2   -1.75    3.55
   2 -11   2   -0.13    2.46
   2 -11   3    1.80    3.45
   2 -11   3   10.43    4.04
   2 -11   3    5.27    2.66
   2 -11   4   24.40    3.74
   2 -11   5   72.38    6.21
   2 -11   6    3.40    2.60
  -2  11  -7    4.20    1.38
   2 -11   7    5.54    2.26
   2 -11   8    1.04    1.38
   2 -10 -14    1.53    1.79
   2 -10 -13    4.57    2.92
   2 -10 -12   38.83    4.59
   2 -10 -12   12.46    3.64
   2 -10 -11    2.02    2.83
   2 -10 -11    4.65    3.46
   2 -10 -11   -1.86    3.51
   2 -10 -10   -0.84    2.86
   2 -10 -10    0.09    3.43
   2 -10 -10   -6.64    3.92
   2 -10  -9    5.04    3.84
   2 -10  -9    5.87    3.26
   2 -10  -9    5.06    3.31
   2 -10  -8  114.65    8.07
   2 -10  -8  118.27    9.38
   2 -10  -8  109.94    7.91
   2 -10  -7    2.85    2.60
   2 -10  -7    1.47    4.08
   2 -10  -7    2.63    3.56
   2 -10  -7    7.33    4.44
   2 -10  -6   23.16    7.30
   2 -10  -6   24.18    3.74
   2 -10  -6   17.56    4.65
   2 -10  -6   26.54    5.34
   2 -10  -6   13.92    3.91
   2 -10  -5   -8.49    4.96
   2 -10  -5    0.98    3.14
   2 -10  -5   -1.88    3.62
   2 -10  -4    7.25    3.94
   2 -10  -4   11.85    3.94
   2 -10  -4    1.00    4.04
   2 -10  -4    8.74    3.89
   2 -10  -4    7.78    3.46
   2 -10  -3   -0.95    3.19
   2 -10  -3    2.94    3.64
   2 -10  -3    4.18    3.25
   2 -10  -2   27.13    4.41
   2 -10  -2   21.78    4.64
   2 -10  -2   17.76    3.60
   2 -10  -1   61.17    5.90
   2 -10  -1   51.73    6.04
   2 -10  -1   63.36    6.04
   2 -10   0   69.20    6.37
   2 -10   0   59.46    7.02
   2 -10   0   67.26    6.08
   2 -10   1   -4.76    4.60
   2 -10   1    0.07    2.95
   2 -10   2   97.73    7.84
   2 -10   2   86.57    6.84
   2 -10   3   45.57    5.56
   2 -10   4   78.68    6.84
  -2  10  -5    9.35    3.04
   2 -10   5   13.67    3.67
  -2  10  -6   44.84    4.55
  -2  10  -7    0.11    2.01
  -2  10  -8    4.83    1.83
  -2  10  -9    2.21    1.23
   2 -10   9    3.05    1.54
   2  -9 -15   12.58    1.61
   2  -9 -14    1.79    1.87
   2  -9 -13    7.08    3.12
   2  -9 -12   10.84    4.20
   2  -9 -12    8.30    3.10
   2  -9 -11  152.74    7.93
   2  -9 -11  188.30    9.56
   2  -9 -10   18.66    3.31
   2  -9 -10   10.98    3.88
   2  -9 -10   10.28    3.79
   2  -9  -9   25.50    3.61
   2  -9  -9   23.23    4.80
   2  -9  -9   12.26    3.64
   2  -9  -9   24.74    4.71
   2  -9  -8    5.29    5.43
   2  -9  -8   -0.49    3.75
   2  -9  -8   -4.27    4.47
   2  -9  -7  173.08   16.68
   2  -9  -7  166.79    9.94
   2  -9  -7  166.23    8.98
   2  -9  -7  171.17   10.47
   2  -9  -7  158.89    9.17
   2  -9  -6   -3.22    5.44
   2  -9  -6    0.94    3.52
   2  -9  -6   -0.20    2.47
   2  -9  -6    7.73    4.11
   2  -9  -6   -4.35    3.82
   2  -9  -5    1.83    4.82
   2  -9  -4   13.31    5.82
   2  -9  -3   39.89    7.16
   2  -9  -2    5.48    3.71
   2  -9  -1   -0.80    3.11
   2  -9   0  110.26   11.44
   2  -9   1  210.40   10.71
   2  -9   2   17.97    4.61
   2  -9   3   26.77    4.94
  -2   9  -4   12.19    3.58
   2  -9   4    0.43    4.00
  -2   9  -5  166.46    9.22
   2  -9   5  153.58    8.82
  -2   9  -6   32.07    4.84
  -2   9  -7    1.72    2.66
  -2   9  -8   -1.83    2.41
  -2   9  -9   22.70    3.11
  -2   9 -10    1.29    1.36
   2  -9  10    1.58    1.49
   2  -8 -15    1.33    1.17
  -2   8  14    6.70    2.75
   2  -8 -14    5.82    2.11
   2  -8 -13   -0.02    2.07
   2  -8 -13    0.02    2.53
   2  -8 -12   89.70    6.76
   2  -8 -12   98.02    6.47
   2  -8 -11   18.29    3.53
   2  -8 -11   23.90    4.36
   2  -8 -11   22.27    5.34
   2  -8 -10   -4.50    2.82
   2  -8 -10   -3.20    3.51
   2  -8 -10    2.06    3.21
   2  -8  -9    9.56    2.83
   2  -8  -9   12.10    6.68
   2  -8  -9   15.84    4.53
   2  -8  -9   14.07    4.24
   2  -8  -8  364.19   11.26
   2  -8  -8  342.47   24.02
   2  -8  -8  405.41   14.25
   2  -8  -8  368.62   13.15
   2  -8  -7    6.81    5.42
   2  -8  -7    8.08    3.84
   2  -8  -7   11.57    4.41
   2  -8  -6  538.08   26.30
   2  -8  -5   29.30    7.20
   2  -8  -4   27.39    6.29
   2  -8  -4   23.23    6.28
   2  -8  -3    4.36    3.61
   2  -8  -3   11.96    5.36
   2  -8  -2  193.77   13.94
   2  -8  -2  162.28   13.67
   2  -8  -1    0.68    3.21
   2  -8  -1    0.03    3.92
   2  -8   0  177.49   14.45
   2  -8   0  201.97   14.39
   2  -8   1    9.83    4.17
   2  -8   1    9.69    4.94
   2  -8   2  163.51   14.68
   2  -8   2  146.05   15.08
   2  -8   3    3.40    4.80
   2  -8   3   -0.28    4.84
   2  -8   4    5.37    6.36
   2  -8   4   -2.84    5.11
   2  -8   4    4.67    3.51
  -2   8  -4    1.62    3.15
   2  -8   4   -0.08    3.69
   2  -8   5   11.63    3.84
  -2   8  -5    5.25    3.73
   2  -8   5    2.54    3.79
  -2   8  -6   81.45    6.88
   2  -8   6   75.00    6.57
  -2   8  -7   -0.19    2.69
   2  -8   7    0.00    3.13
  -2   8  -8   16.61    4.03
   2  -8   8    9.74    3.14
  -2   8  -9    0.88    2.45
   2  -8   9    2.00    2.55
  -2   8 -10   33.69    3.52
  -2   8 -11   -0.43    1.34
   2  -7 -15    8.15    1.46
  -2   7  14    0.16    2.89
   2  -7 -14    1.49    1.90
   2  -7 -14    4.60    2.23
   2  -7 -14   -2.47    1.87
   2  -7 -13   10.40    3.08
   2  -7 -13    0.79    2.40
   2  -7 -12    5.98    2.94
   2  -7 -12    6.06    3.44
   2  -7 -11   41.06    5.01
   2  -7 -11   38.76    5.90
   2  -7 -10   11.89    3.68
   2  -7 -10    8.46    3.86
   2  -7 -10    9.93    3.96
   2  -7  -9    7.50    3.32
   2  -7  -9    3.07    6.07
   2  -7  -9   -0.05    3.58
   2  -7  -9    1.06    3.33
   2  -7  -8    6.15    6.27
   2  -7  -8    3.31    3.18
   2  -7  -8   -0.38    3.42
   2  -7  -7  577.16   28.18
   2  -7  -6    7.74    5.53
   2  -7  -5  229.81   15.71
   2  -7  -4   78.18    9.33
   2  -7  -4   69.64    8.53
   2  -7  -4   57.69    8.07
   2  -7  -3  104.05    9.34
   2  -7  -3  106.24    9.66
   2  -7  -3  113.18   10.35
   2  -7  -2   16.60    4.29
   2  -7  -2   21.26    5.28
   2  -7  -2   15.85    4.25
   2  -7  -2   13.33    4.18
   2  -7  -1  274.52   14.37
   2  -7  -1  292.32   13.65
   2  -7   0   54.10    7.20
   2  -7   0   46.90    6.58
   2  -7   1  358.97   18.59
   2  -7   1  380.11   19.46
   2  -7   2  119.40   12.31
   2  -7   2  127.36   12.88
   2  -7   3  269.34   20.77
   2  -7   4   -1.18    4.30
  -2   7  -4    5.98    5.82
   2  -7   5   22.17    8.37
  -2   7  -5   39.98   10.01
  -2   7  -5   40.33    5.39
   2  -7   5   44.43    5.59
   2  -7   5   37.13    5.38
  -2   7  -6   33.62    9.84
   2  -7   6   13.38    7.34
  -2   7  -6   25.69    4.90
   2  -7   6   22.94    4.84
  -2   7  -7  199.60   10.30
   2  -7   7  187.08    9.89
  -2   7  -8   -2.56    3.06
   2  -7   8   -4.27    3.61
  -2   7  -9   14.52    3.74
   2  -7   9   11.59    3.53
  -2   7 -10   -1.24    2.46
   2  -7  10    3.38    2.67
  -2   7 -11    3.15    1.92
  -2   7 -12    2.07    1.32
  -2   6  15    1.95    2.32
   2  -6 -15    0.82    1.35
   2  -6 -15    0.42    0.98
   2  -6 -15    1.71    1.39
  -2   6  14   17.51    3.91
   2  -6 -14   21.45    3.14
   2  -6 -14   14.02    2.39
   2  -6 -13   -8.10    3.63
   2  -6 -13    2.37    2.34
   2  -6 -12   47.68    6.21
   2  -6 -12   51.70    5.43
   2  -6 -11   10.37    3.47
   2  -6 -11   10.82    3.63
   2  -6 -10  185.61    9.37
   2  -6 -10  181.33   10.48
   2  -6  -9   -4.79    3.85
   2  -6  -9   -3.42    8.03
   2  -6  -9   -1.57    3.42
   2  -6  -9   -2.23    3.29
   2  -6  -8   11.37    5.78
   2  -6  -7   -0.04    5.44
   2  -6  -6  980.65   33.06
   2  -6  -5    2.43    4.04
   2  -6  -4  279.38   15.86
   2  -6  -4  312.82   16.13
   2  -6  -4  312.42   16.33
   2  -6  -3  695.10   23.44
   2  -6  -3  676.28   21.99
   2  -6  -3  632.67   20.80
   2  -6  -2 2437.34   41.77
   2  -6  -2 2583.22   37.89
   2  -6  -2 2407.58   41.62
   2  -6  -2 2608.21   42.76
   2  -6  -1   49.77    6.79
   2  -6  -1   39.88    5.29
   2  -6  -1   29.47    4.35
   2  -6   0    9.86    3.08
   2  -6   0   10.16    3.33
   2  -6   1  147.27   10.79
  -2   6  -1  148.08   10.22
   2  -6   1  162.96   12.06
  -2   6  -2  826.76   27.42
   2  -6   2  910.68   32.04
   2  -6   3   14.62    6.05
  -2   6  -3   13.98    5.57
  -2   6  -4   44.20    9.36
  -2   6  -5    3.44    6.21
  -2   6  -6  177.52   19.22
   2  -6   6  192.75    9.38
  -2   6  -7   24.29    9.37
  -2   6  -7   22.52    4.81
   2  -6   7   16.94    4.74
  -2   6  -8   80.44    7.09
   2  -6   8   65.57    6.52
  -2   6  -9    1.02    2.82
   2  -6   9    1.83    3.30
  -2   6 -10   14.74    3.75
  -2   6 -10   14.17    2.72
   2  -6  10    9.57    3.49
  -2   6 -11    2.87    2.53
   2  -6  11    4.92    2.72
  -2   6 -12    6.88    2.10
   2  -5 -15   10.01    1.82
   2  -5 -15   11.76    1.97
  -2   5  15   11.52    2.84
  -2   5  14    0.93    3.46
   2  -5 -14   -2.29    2.42
   2  -5 -14    0.87    1.44
   2  -5 -13   15.73    3.75
  -2   5  13    7.91    4.17
   2  -5 -13   13.45    2.83
   2  -5 -12    0.18    2.34
   2  -5 -11  103.76    7.29
   2  -5 -10    3.96    3.13
   2  -5  -9  246.38   27.37
   2  -5  -9  251.44   11.15
   2  -5  -9  237.22   10.05
   2  -5  -8   11.06    8.86
   2  -5  -7  102.35   13.67
   2  -5  -6   55.19    8.76
   2  -5  -5  828.13   27.95
   2  -5  -4    6.71    3.81
   2  -5  -3  238.56   12.59
   2  -5  -3  250.00   13.19
   2  -5  -3  243.49   12.50
   2  -5  -2   25.61    4.34
   2  -5  -2   27.91    4.06
   2  -5  -2   27.84    4.89
   2  -5  -1  532.60   17.31
   2  -5  -1  505.88   15.15
   2  -5  -1  520.36   14.11
   2  -5   0   -1.24    3.36
  -2   5   0    0.48    1.93
   2  -5   0   -0.11    1.97
  -2   5  -1  274.59   12.84
   2  -5   1  287.55   14.75
   2  -5   2  114.14   11.16
  -2   5  -2   97.87    9.24
  -2   5  -3  753.85   27.56
  -2   5  -4    3.16    5.24
  -2   5  -5   17.16    7.31
  -2   5  -6   33.10    9.65
  -2   5  -7  327.52   26.40
   2  -5   7  319.73   12.58
  -2   5  -8   -0.05    7.85
  -2   5  -8    1.61    2.77
   2  -5   8   -0.94    3.86
  -2   5  -9    1.68    2.70
  -2   5  -9    1.70    2.97
   2  -5   9   -1.93    3.64
  -2   5 -10    3.72    3.14
  -2   5 -10   -0.01    2.34
   2  -5  10    0.62    3.46
  -2   5 -11   20.55    3.81
  -2   5 -11   14.61    2.83
   2  -5  11   17.15    3.85
  -2   5 -12    1.28    2.07
   2  -5  12   -4.37    2.81
  -2   5 -13    0.81    1.43
   2  -4 -15    0.75    1.25
   2  -4 -15    1.85    1.42
  -2   4  15   -0.41    2.37
   2  -4 -14   22.93    3.18
  -2   4  14   31.89    4.87
  -2   4  13   -3.21    4.64
   2  -4 -13    2.17    1.97
   2  -4 -12   14.20    3.06
   2  -4 -11    1.16    2.34
   2  -4 -10  -11.39   11.11
   2  -4 -10  109.34    7.41
   2  -4  -9    1.87    7.01
   2  -4  -9    0.06    2.48
   2  -4  -8  112.62   17.68
   2  -4  -7   15.09    7.60
   2  -4  -6  364.29   21.35
   2  -4  -5    6.97    3.08
   2  -4  -5    9.31    4.75
   2  -4  -4  302.61   15.24
   2  -4  -4  279.01    9.88
   2  -4  -3    8.57    3.58
   2  -4  -3    7.61    3.07
   2  -4  -3    3.85    1.20
   2  -4  -2   53.65    6.30
   2  -4  -2   56.13    5.66
   2  -4  -2   49.81    5.57
   2  -4  -1   15.44    3.64
   2  -4  -1   13.89    2.88
   2  -4  -1   14.59    2.70
   2  -4  -1   15.02    3.30
   2  -4   0   44.46    3.98
   2  -4   0   53.84    5.56
   2  -4   0   57.42    5.80
  -2   4   0   49.65    4.17
   2  -4   1    7.76    3.32
  -2   4  -1    7.01    2.91
  -2   4  -2   77.37    7.66
  -2   4  -3   11.28    4.70
  -2   4  -4    5.63    5.14
  -2   4  -5    0.78    4.92
  -2   4  -6  149.10   16.30
  -2   4  -7    5.46    7.37
  -2   4  -8  167.25    8.32
   2  -4   8  163.00    9.29
  -2   4  -9   -0.07    3.03
   2  -4   9    1.17    3.90
  -2   4 -10   24.03    4.40
  -2   4 -10   25.42    4.08
   2  -4  10   18.21    4.64
  -2   4 -11    2.69    2.56
  -2   4 -11    1.04    2.67
   2  -4  11    2.70    3.64
  -2   4 -12   13.59    3.25
  -2   4 -12   11.75    2.67
   2  -4  12   12.62    3.69
  -2   4 -13   -0.82    1.72
   2  -3 -15    0.61    1.17
   2  -3 -15    2.26    1.34
  -2   3  15   -0.81    2.25
  -2   3  14    5.13    3.76
   2  -3 -14    3.92    1.98
   2  -3 -13   61.80    5.64
  -2   3  13   59.50    6.52
  -2   3  12    2.01    4.31
   2  -3 -11   -0.65    2.60
   2  -3 -11    0.51    2.17
   2  -3 -10    5.61    3.23
   2  -3 -10    5.36    2.95
   2  -3  -9   22.55    9.37
   2  -3  -8    1.58    9.76
   2  -3  -7  311.00   18.19
   2  -3  -7  252.23   23.61
   2  -3  -6    4.70    3.90
   2  -3  -6    1.71    5.56
   2  -3  -5  686.35   21.25
   2  -3  -5  676.05   26.25
   2  -3  -4    1.96    2.58
   2  -3  -4    0.69    3.11
   2  -3  -3  306.04   13.32
   2  -3  -3  273.95    7.00
   2  -3  -3  305.56   13.02
   2  -3  -3  308.93    9.18
   2  -3  -2   12.45    1.51
   2  -3  -2   15.70    3.65
   2  -3  -2   16.83    3.47
   2  -3  -1  335.21   11.80
   2  -3  -1  346.81   11.75
   2  -3   0    9.92    3.18
  -2   3   0    9.11    1.97
   2  -3   0   12.62    3.16
   2  -3   0    8.91    1.81
   2  -3   1   55.47    5.86
  -2   3  -1   50.71    4.78
  -2   3  -2  181.10   10.98
  -2   3  -3 2494.41   45.01
  -2   3  -4  291.16   17.69
  -2   3  -5   20.16    6.90
  -2   3  -6   13.21    6.77
  -2   3  -7  532.13   30.73
  -2   3  -8   10.85    8.09
  -2   3  -9   86.71   15.43
  -2   3  -9   82.50    6.30
   2  -3   9   65.05    6.63
   2  -3  10    7.53    4.37
  -2   3 -10    3.98    2.92
  -2   3 -11   66.85    5.80
  -2   3 -11   53.36    5.97
   2  -3  11   55.09    6.32
  -2   3 -12   -1.23    2.66
  -2   3 -12    0.79    2.48
   2  -3  12   -4.34    3.91
  -2   3 -13   24.26    3.24
  -2   3 -13   24.62    3.33
   2  -3  13   26.34    4.09
   2  -3  14    0.96    1.99
   2  -2 -15    0.01    1.05
   2  -2 -15    0.89    1.10
  -2   2  15    1.71    2.04
   2  -2 -14    3.37    1.83
  -2   2  14    5.61    3.37
  -2   2  13   17.43    4.88
  -2   2  12   29.48    5.50
  -2   2  11    5.02    4.08
   2  -2 -11   -0.02    2.49
   2  -2 -10   73.14   18.58
   2  -2 -10   36.40    4.71
   2  -2  -9   52.73   10.22
   2  -2  -8  339.45   21.99
   2  -2  -7   36.10    7.66
   2  -2  -6   98.16   10.32
   2  -2  -5  390.25   17.48
   2  -2  -4 2688.62   39.46
   2  -2  -3  104.63    6.54
   2  -2  -3   83.33    7.47
   2  -2  -2    4.90    1.81
   2  -2  -2    7.69    2.75
   2  -2  -2    7.92    3.21
   2  -2  -2    6.99    1.65
   2  -2  -1   13.92    2.77
   2  -2  -1   17.35    2.18
   2  -2  -1   15.39    3.01
   2  -2   0 1190.35   12.10
   2  -2   0 1276.86   12.76
   2  -2   0 1343.47   20.42
  -2   2   0 1250.40   11.13
   2  -2   0 1355.74   21.60
  -2   2  -1   29.43    3.76
  -2   2  -2  993.37   22.65
  -2   2  -3   83.49    8.21
  -2   2  -4 1560.05   37.19
  -2   2  -5   90.45   10.70
  -2   2  -6   13.99    6.96
  -2   2  -7    3.42    5.58
  -2   2  -8  351.63   25.86
  -2   2  -9    5.37    7.40
  -2   2  -9    2.98    3.21
   2  -2   9   -1.71    4.04
  -2   2 -10   38.77   11.03
  -2   2 -10   35.32    4.79
  -2   2 -10   36.95    4.33
   2  -2  10   32.10    5.65
  -2   2 -11    6.78    3.29
  -2   2 -11    5.92    3.40
   2  -2  11   13.49    4.89
  -2   2 -12   84.04    6.36
  -2   2 -12   93.16    6.47
   2  -2  12   86.39    7.38
  -2   2 -13    4.67    2.49
  -2   2 -13    2.74    2.57
   2  -2  13   -2.06    3.73
  -2   2 -14    8.46    2.24
   2  -2  14   13.31    3.18
   2  -2  15   -0.56    1.57
   2  -1 -15   -0.50    0.82
   2  -1 -14    0.58    1.45
  -2   1  14   -2.96    2.89
  -2   1  13   35.65    5.25
  -2   1  12   -2.26    4.63
   2  -1 -11    4.32    2.73
  -2   1  11    7.20    4.50
   2  -1 -10    2.14    2.90
  -2   1  10    5.93    4.23
   2  -1  -9  162.19   17.67
   2  -1  -9  131.60    7.43
   2  -1  -8   84.86   12.26
   2  -1  -7   86.71   11.35
   2  -1  -6    0.45    4.32
   2  -1  -5 1206.44   32.30
   2  -1  -4  159.75   10.76
   2  -1  -3  623.43   17.53
   2  -1  -2   24.64    3.58
   2  -1  -1  796.94   12.80
   2  -1  -1  827.55   15.92
   2  -1  -1  828.09   15.22
   2  -1   0  169.66    6.02
   2  -1   0  175.80    4.56
   2  -1   0  161.98    6.29
   2  -1   1 3336.53   27.83
  -2   1  -2   74.59    5.98
  -2   1  -3  441.77   16.10
  -2   1  -4   25.47    5.44
  -2   1  -5  753.79   26.95
  -2   1  -6    0.41    4.52
  -2   1  -7    1.09    5.42
  -2   1  -8   14.32    7.58
  -2   1  -9 1010.48   44.60
  -2   1 -10   20.24    9.72
  -2   1 -10   15.32    3.67
   2  -1  10   13.27    4.76
  -2   1 -10   15.06    4.06
  -2   1 -11   22.85    3.95
  -2   1 -11   20.70    4.23
   2  -1  11   18.45    5.01
   2  -1  12    4.49    4.30
  -2   1 -12   -2.34    3.22
  -2   1 -12   -0.24    2.44
  -2   1 -13    6.66    3.02
  -2   1 -13    9.43    2.79
   2  -1  13    7.34    4.16
  -2   1 -14    0.00    2.17
   2  -1  14    0.70    3.14
   2  -1  15    1.96    2.13
   2   0 -14    1.45    1.28
   2   0 -14    3.16    1.46
  -2   0  14    4.35    2.67
  -2   0  13   -7.60    3.78
  -2   0  12    8.24    4.17
  -2   0  11    4.78    4.07
   2   0 -11    1.54    2.62
   2   0 -10   -1.73    2.80
  -2   0  10    3.73    4.48
   2   0  -9   28.06    9.32
  -2   0   9   19.28    5.14
   2   0  -9   14.26    3.66
   2   0  -8  287.28   22.52
   2   0  -7   47.09    9.45
   2   0  -6  118.87   13.07
   2   0  -5   10.45    4.76
   2   0  -4 2062.43   40.01
   2   0  -3  253.85   12.39
   2   0  -2  240.05   10.47
   2   0  -1  153.45    6.58
   2   0   0 6827.38   36.71
   2   0   0 6839.38   34.02
   2   0   1    2.33    1.26
   2   0   2 3717.34   32.50
  -2   0  -2 3889.81   28.54
   2   0   3    0.50    3.14
  -2   0  -4  652.45   20.56
  -2   0  -5    1.79    3.70
  -2   0  -6  922.37   30.92
  -2   0  -7    0.61    4.75
  -2   0  -8  478.59   27.35
  -2   0  -9    4.11    6.37
  -2   0 -10  112.26   16.93
  -2   0 -10   79.25    6.05
   2   0  10  104.34    9.90
  -2   0 -10   87.07    6.93
  -2   0 -11    8.88    3.40
  -2   0 -11   15.44    8.86
  -2   0 -11    7.33    3.36
   2   0  11    4.86    4.40
  -2   0 -12    1.19    2.93
  -2   0 -12   -0.56    2.39
   2   0  12   -1.89    3.91
   2   0  13    3.21    3.96
  -2   0 -13    2.19    2.68
  -2   0 -13    4.41    2.42
   2   0  14   13.72    4.15
  -2   0 -14    9.63    2.84
  -2   0 -15    0.07    1.75
   2   0  15   -2.36    2.77
   2   0  16    8.97    1.79
   2   1 -14    1.30    0.98
  -2  -1  14    1.77    2.05
   2   1 -13    2.12    1.65
  -2  -1  13    2.21    2.98
  -2  -1  12    5.38    3.99
  -2  -1  11    1.40    4.20
  -2  -1  10    0.34    4.06
   2   1 -10    3.40    2.88
   2   1  -9  211.89   21.58
   2   1  -9  187.55    8.85
   2   1  -9  190.66    8.93
  -2  -1   9  185.88   10.57
   2   1  -8   61.13   11.78
   2   1  -7  449.03   26.85
   2   1  -6    2.90    5.43
   2   1  -5   33.09    7.57
   2   1  -4  646.23   24.14
   2   1  -3 1782.67   35.20
   2   1  -2  125.42    8.29
   2   1  -1   37.78    4.52
   2   1   0  191.24    7.45
   2   1   1 1725.87   19.37
  -2  -1  -1 1784.10   17.64
   2   1   2    0.48    1.41
  -2  -1  -3 3049.18   33.46
   2   1   3 3147.79   32.52
  -2  -1  -4  197.07   10.58
   2   1   4  188.43    9.82
  -2  -1  -5  961.02   26.53
   2   1   5  893.18   23.94
  -2  -1  -6  111.71   10.75
  -2  -1  -7  165.47   14.67
  -2  -1  -8    6.78    5.80
  -2  -1  -9  446.05   28.23
  -2  -1 -10   -3.71    7.24
  -2  -1 -11   29.47   10.33
  -2  -1 -11   19.52    4.08
   2   1  11   18.76    6.01
  -2  -1 -11   17.46    3.98
  -2  -1 -12   -0.13    2.81
  -2  -1 -12   -0.38    2.77
   2   1  12   -2.53    3.90
  -2  -1 -13   57.31    5.30
   2   1  13   47.99    6.11
   2   1  14   -2.80    3.99
  -2  -1 -14   -1.01    2.42
  -2  -1 -15   36.82    3.56
   2   1  15   36.28    4.44
   2   1  16    2.60    1.90
   2   2 -13    1.07    1.22
  -2  -2  13    0.40    2.45
  -2  -2  12   14.63    4.10
   2   2 -11   81.08    5.43
  -2  -2  11   87.66    7.40
   2   2 -10  191.33    9.01
   2   2 -10  216.02    9.49
  -2  -2  10  203.78   10.92
  -2  -2   9    8.21    4.71
   2   2  -9    6.67    3.07
   2   2  -9   12.70    3.44
   2   2  -8   10.34    7.82
  -2  -2   8    1.32    4.28
   2   2  -8   -0.03    3.23
   2   2  -8   15.76    3.71
   2   2  -7  166.92   18.14
   2   2  -6  298.79   21.68
   2   2  -5   41.10    8.55
   2   2  -4  268.57   17.14
   2   2  -3  144.88   11.32
   2   2  -2  864.44   23.54
   2   2  -1  223.29   10.77
   2   2   0  481.70   13.43
   2   2   1  537.30   11.74
  -2  -2  -1  502.60   12.61
  -2  -2  -2 2102.48   26.68
   2   2   2 2146.48   24.38
  -2  -2  -3 3846.91   37.89
  -2  -2  -4  123.52    8.59
   2   2   4  125.49    7.75
   2   2   5  284.63   13.28
  -2  -2  -5  310.31   15.25
   2   2   6 1028.93   28.12
  -2  -2  -6 1081.18   30.55
  -2  -2  -7   81.06   10.47
  -2  -2  -8    4.09    5.63
  -2  -2  -9    4.73    6.21
  -2  -2 -10  319.99   25.66
  -2  -2 -11    8.24    8.08
  -2  -2 -11    0.91    3.14
  -2  -2 -11    3.10    3.20
   2   2  11    3.90    5.09
  -2  -2 -12    6.97    3.41
  -2  -2 -12    4.03    3.05
   2   2  12    6.08    4.74
  -2  -2 -13    5.01    3.13
   2   2  13   -0.59    3.78
  -2  -2 -13    1.13    2.69
  -2  -2 -14   39.92    4.35
   2   2  14   34.37    5.32
  -2  -2 -15   -0.31    2.01
   2   2  15    1.59    3.27
   2   2  16    4.37    2.38
  -2  -3  13    2.72    2.07
  -2  -3  12    1.67    2.84
   2   3 -11   54.04    4.47
  -2  -3  11   60.40    6.11
  -2  -3  11   43.82    5.31
   2   3 -10   16.47    3.42
  -2  -3  10    7.25    4.15
   2   3  -9   70.67    6.16
   2   3  -9   67.53    6.01
  -2  -3   9   70.29    7.20
   2   3  -8   32.49   10.06
   2   3  -8   46.87    5.42
   2   3  -8   41.29    4.87
  -2  -3   8   43.21    6.30
   2   3  -7   77.35   13.53
   2   3  -6  119.94   15.19
   2   3  -5   66.90   10.86
   2   3  -4    5.06    5.18
   2   3  -3  824.07   28.49
   2   3  -2  124.70   10.31
   2   3  -1  433.69   16.75
   2   3   0  241.58   11.21
   2   3   1   49.43    4.27
  -2  -3  -1   43.87    4.88
  -2  -3  -2  466.08    8.27
  -2  -3  -2  493.56   15.14
   2   3   3   80.67    5.66
  -2  -3  -3   72.94    6.86
  -2  -3  -4 1220.71   26.02
  -2  -3  -5  734.28   22.97
   2   3   5  773.81   20.26
  -2  -3  -6    5.05    4.74
   2   3   6   -1.53    4.26
  -2  -3  -7   53.36    8.45
  -2  -3  -8    8.18    5.47
  -2  -3  -9  383.44   24.88
  -2  -3 -10   12.47    7.78
  -2  -3 -11   50.33   12.19
  -2  -3 -11   41.96    5.20
   2   3  11   31.59    6.54
  -2  -3 -11   46.41    5.21
  -2  -3 -12    0.55    2.76
  -2  -3 -12    1.96    2.99
   2   3  12    4.19    4.52
  -2  -3 -13   17.71    3.74
  -2  -3 -13   18.05    3.62
   2   3  13   13.49    4.77
   2   3  14    5.86    4.03
   2   3  14    3.45    3.92
  -2  -3 -14    5.84    2.64
  -2  -3 -15   43.65    3.69
  -2  -3 -15   34.31    3.11
   2   3  15   43.00    5.18
   2   3  16    1.55    2.61
  -2  -4  13    2.18    1.53
  -2  -4  12   -2.40    2.46
   2   4 -11   16.23    2.80
  -2  -4  11   12.45    3.77
   2   4 -10   87.01    6.23
  -2  -4  10   89.93    7.45
   2   4  -9    0.83    2.57
  -2  -4   9    1.22    3.90
   2   4  -8   40.03    5.30
   2   4  -8   34.26    4.32
  -2  -4   8   36.00    6.11
   2   4  -7   55.61   12.49
   2   4  -7   46.81    5.03
   2   4  -7   53.75    5.99
  -2  -4   7   49.65    6.45
   2   4  -6  400.60   27.88
   2   4  -5  120.14   14.74
   2   4  -4  125.07   13.84
   2   4  -3    1.55    4.40
   2   4  -2   18.03    5.59
   2   4  -1    0.80    3.36
   2   4   0  400.63   16.09
  -2  -4  -1    0.24    2.94
  -2  -4  -1    0.67    0.75
   2   4   2   79.71    5.37
  -2  -4  -2   73.82    7.05
  -2  -4  -2   69.51    4.20
   2   4   3   83.00    5.89
  -2  -4  -3   64.11    6.75
  -2  -4  -3   68.41    4.76
  -2  -4  -4  134.58    9.31
  -2  -4  -4  130.33    7.66
  -2  -4  -5    1.38    3.39
  -2  -4  -6  179.49   13.62
   2   4   6  193.43   12.03
   2   4   7  117.28   11.02
  -2  -4  -8   31.11    7.95
  -2  -4  -9   -2.47    5.83
  -2  -4 -10  215.23   20.54
  -2  -4 -11   49.69    5.49
  -2  -4 -11   44.84    5.13
   2   4  11   50.43    7.86
  -2  -4 -11   61.23   13.28
  -2  -4 -12   25.42    4.22
  -2  -4 -12   29.88    4.51
   2   4  12   19.88    5.77
  -2  -4 -13    3.59    2.73
   2   4  13    5.62    4.19
  -2  -4 -13   -0.05    2.77
  -2  -4 -14   42.67    4.22
   2   4  14   46.21    6.66
   2   4  15   -1.35    3.72
  -2  -4 -15    2.70    1.94
  -2  -4 -16   12.41    2.13
   2   4  16    9.12    3.19
  -2  -4 -16    8.04    1.56
   2   4  17   -0.93    1.59
  -2  -5  12    1.11    1.81
   2   5 -11    1.97    1.68
  -2  -5  11    1.38    2.74
   2   5 -10   25.09    3.55
  -2  -5  10   15.67    3.93
   2   5  -9   -1.68    2.85
  -2  -5   9    0.93    4.01
  -2  -5   9   -0.23    3.13
   2   5  -8    3.86    3.02
  -2  -5   8    4.34    4.09
  -2  -5   8    7.48    4.30
   2   5  -7    1.98    3.44
  -2  -5   7   -2.08    4.61
  -2  -5   7   -5.50    4.55
   2   5  -6  191.05   20.96
   2   5  -6  143.33    7.39
   2   5  -6  174.27    9.50
  -2  -5   6  178.32   10.19
   2   5  -5  256.11   22.67
   2   5  -4    5.16    6.81
   2   5  -3  438.56   24.61
   2   5  -2  167.08   14.15
   2   5  -1  228.91   14.82
  -2  -5   0  154.16    7.06
   2   5   0  177.72   12.06
  -2  -5  -1   50.18    3.06
  -2  -5  -1   51.12    6.53
   2   5   2  314.29   11.16
  -2  -5  -2  225.82   12.46
   2   5   3  250.89   10.19
  -2  -5  -3  251.16    9.46
  -2  -5  -4  134.76   11.12
  -2  -5  -4  143.51   10.36
  -2  -5  -4  129.58    7.51
  -2  -5  -5  127.16   10.69
  -2  -5  -5  121.77    8.83
  -2  -5  -6    1.75    3.58
   2   5   6    3.79    3.37
  -2  -5  -6    2.58    3.92
  -2  -5  -7  131.06   13.55
   2   5   7  157.50   12.70
  -2  -5  -7  119.34   11.63
   2   5   8   34.45    7.50
  -2  -5  -8   35.47    7.96
  -2  -5  -9    9.88    6.32
  -2  -5 -10   -6.52    6.68
  -2  -5 -11  249.21   10.22
  -2  -5 -11  261.18   23.24
  -2  -5 -11  205.39   22.85
   2   5  12    0.99    4.52
  -2  -5 -12   -3.42    3.16
   2   5  13   18.13    5.53
  -2  -5 -13   19.34    3.79
   2   5  14   -3.12    4.04
   2   5  15   11.48    4.25
  -2  -5 -15   11.40    2.64
   2   5  16   -5.10    3.14
  -2  -5 -16   -0.86    1.42
   2   5  17    3.25    1.86
   2   6 -11    8.74    1.83
  -2  -6  11    7.05    2.34
   2   6 -10   16.30    2.84
  -2  -6  10   15.37    3.48
   2   6  -9   28.05    3.97
  -2  -6   9   24.76    4.57
   2   6  -8    4.64    2.79
  -2  -6   8    6.67    4.28
  -2  -6   8    3.76    3.53
   2   6  -7   20.02    4.48
  -2  -6   7   22.06    5.23
  -2  -6   7   15.43    4.57
   2   6  -6  229.38   10.82
   2   6  -6  195.58   21.59
  -2  -6   6  179.00   11.08
  -2  -6   6  222.84   11.40
   2   6  -5   75.11   13.83
   2   6  -5   79.61    6.89
  -2  -6   5   81.51    7.38
  -2  -6   5   66.84    7.48
   2   6  -4   13.96    7.72
   2   6  -3   44.50    9.70
   2   6  -2  516.96   26.20
   2   6  -1  743.59   28.92
  -2  -6   0 1238.11   36.06
   2   6   0 1326.32   36.24
  -2  -6  -1   19.40    5.60
   2   6   2 1256.54   24.44
  -2  -6  -2 1017.06   29.10
  -2  -6  -3 1078.00   20.56
   2   6   3 1112.76   22.29
  -2  -6  -4 1773.69   42.09
  -2  -6  -4 1730.56   28.17
  -2  -6  -4 1773.27   38.08
  -2  -6  -5  118.67   11.12
  -2  -6  -5  116.07    8.47
  -2  -6  -6   30.62    5.57
  -2  -6  -6   31.65    6.95
  -2  -6  -7  312.96   20.58
  -2  -6  -7  273.32   16.56
  -2  -6  -8  281.99   18.41
  -2  -6  -8  335.78   23.17
  -2  -6  -9   24.97    7.78
  -2  -6  -9   17.50    6.84
  -2  -6 -10   17.63    7.49
  -2  -6 -10   29.23    8.57
  -2  -6 -11    7.29    7.39
  -2  -6 -11   18.15    4.15
  -2  -6 -12   77.69    6.32
   2   6  12   70.75    8.90
   2   6  13    7.87    4.51
  -2  -6 -13    5.72    3.08
   2   6  14   -0.34    3.72
   2   6  15    3.99    3.62
  -2  -6 -15    2.22    2.07
   2   6  16   17.75    3.63
  -2  -6 -16   13.03    2.13
   2   6  17    1.97    1.95
   2   7 -10    7.29    1.88
  -2  -7  10    7.41    2.60
   2   7  -9    8.46    2.54
  -2  -7   9    6.90    3.30
   2   7  -8    9.29    3.13
  -2  -7   8    4.88    3.81
   2   7  -7   -0.06    2.86
  -2  -7   7   -1.81    4.06
  -2  -7   7    2.05    3.29
   2   7  -6   57.17    5.96
  -2  -7   6   52.32    6.40
  -2  -7   6   55.99    6.51
   2   7  -5  146.93    9.08
   2   7  -5  138.37   18.04
  -2  -7   5  136.66    9.83
  -2  -7   5  161.75    9.88
   2   7  -4   63.45    6.34
   2   7  -4   63.19   12.15
  -2  -7   4   68.58    7.39
  -2  -7   4   68.78    6.66
   2   7  -3    6.68    6.03
   2   7  -2  118.08   14.38
  -2  -7   1  391.01   23.90
   2   7  -1  412.78   23.89
  -2  -7   0   65.96    9.46
  -2  -7  -1  103.18   10.56
   2   7   1  112.26    8.98
  -2  -7  -2   23.20    5.03
  -2  -7  -3  376.41   19.64
  -2  -7  -4   69.68    9.71
  -2  -7  -4   86.67   10.02
  -2  -7  -5   54.21    8.15
  -2  -7  -5   53.40    6.09
  -2  -7  -6    1.70    4.74
  -2  -7  -6    1.41    2.81
  -2  -7  -7  142.45   11.72
  -2  -7  -7  149.57   15.02
  -2  -7  -8  122.79   15.23
  -2  -7  -8   91.18   10.57
  -2  -7  -9   94.15   12.00
  -2  -7 -10   14.77    4.16
  -2  -7 -10   13.95    6.51
  -2  -7 -11   38.22    5.06
  -2  -7 -12   15.69    3.79
  -2  -7 -13   21.70    3.86
   2   7  13   26.18    6.09
   2   7  14   -1.01    3.86
   2   7  15    1.19    3.40
  -2  -7 -15    2.59    2.20
   2   7  16    2.71    2.97
  -2  -7 -16   -0.02    1.45
   2   8 -10   -0.38    1.09
   2   8  -9   34.88    3.28
   2   8  -8   28.40    3.68
  -2  -8   8   28.82    4.36
   2   8  -7   11.65    3.39
  -2  -8   7    9.69    4.04
   2   8  -6    5.03    3.25
  -2  -8   6    0.91    3.09
  -2  -8   6   -0.95    3.95
   2   8  -5   32.16    4.72
  -2  -8   5   30.14    5.26
  -2  -8   5   34.45    5.43
   2   8  -4   61.38    5.97
  -2  -8   4   56.69    6.97
  -2  -8   4   62.65    6.50
  -2  -8   3   15.78    8.07
   2   8  -3    8.33    6.56
   2   8  -3    5.72    3.13
  -2  -8   3    7.38    4.59
  -2  -8   3    8.21    4.23
   2   8  -2   39.44    9.84
  -2  -8   2   41.02   10.05
  -2  -8   2   50.14    5.71
  -2  -8   1  160.23   16.54
  -2  -8   0  310.52   20.84
  -2  -8  -1   70.62   10.30
  -2  -8  -2   14.49    5.89
  -2  -8  -3   -2.57    6.72
  -2  -8  -4  292.04   21.01
  -2  -8  -4  340.44   20.01
  -2  -8  -5   20.93    6.30
  -2  -8  -6   33.78    8.08
  -2  -8  -7   70.22   11.38
  -2  -8  -8  347.62   25.33
  -2  -8  -9   65.63    6.64
  -2  -8 -10   37.62    5.41
  -2  -8 -11    2.36    3.07
  -2  -8 -12   46.94    5.44
  -2  -8 -12   34.54    4.71
   2   8  13    8.18    5.00
  -2  -8 -13    8.73    3.18
   2   8  14    4.98    4.37
  -2  -8 -14   10.38    3.72
   2   8  15    5.65    3.72
  -2  -8 -15    0.35    2.08
   2   8  16   14.65    3.32
  -2  -8 -16   15.77    2.28
   2   9  -9    3.02    1.27
   2   9  -8   29.87    3.00
   2   9  -7   11.14    2.74
   2   9  -6    2.63    2.58
  -2  -9   6    5.10    3.79
   2   9  -5   14.66    3.60
  -2  -9   5   21.22    4.99
  -2  -9   5   13.48    3.83
   2   9  -4  131.02    8.07
  -2  -9   4  129.86    9.00
  -2  -9   4  141.93    9.04
   2   9  -3   95.05    7.11
  -2  -9   3   96.19    8.42
  -2  -9   3   83.63    7.05
  -2  -9   2    2.68    5.50
   2   9  -2    2.58    3.20
  -2  -9   2    2.45    4.72
   2   9  -1   63.75    5.56
  -2  -9   1   85.41    8.44
  -2  -9   1   64.15   11.28
  -2  -9   0  275.80   21.73
  -2  -9  -1  316.20   22.91
  -2  -9  -2    9.15    5.65
  -2  -9  -4  216.28   17.70
  -2  -9  -4  182.34   18.55
  -2  -9  -5   84.58   11.43
  -2  -9  -6    0.78    4.88
  -2  -9  -7   16.60    7.57
  -2  -9  -8   40.58    7.13
  -2  -9  -8   39.21   10.71
  -2  -9  -9    3.88    4.18
  -2  -9 -10   -0.76    3.74
  -2  -9 -11  124.82    8.55
  -2  -9 -12   18.44    3.97
  -2  -9 -13   54.45    6.82
  -2  -9 -13   37.91    4.52
   2   9  14    5.17    4.46
  -2  -9 -14    7.13    3.31
   2   9  15    1.36    3.43
  -2  -9 -15   -0.09    2.06
   2   9  16    0.60    2.25
  -2  -9 -16   -1.45    1.48
   2  10  -8    1.12    1.16
   2  10  -7   28.03    2.91
   2  10  -6   -1.89    2.16
  -2 -10   5    7.15    2.78
   2  10  -5   11.36    3.07
  -2 -10   4   14.00    3.56
   2  10  -4   20.16    3.60
  -2 -10   4   16.33    3.89
   2  10  -3   71.35    6.17
  -2 -10   3   73.76    6.92
  -2 -10   3   67.10    6.44
   2  10  -2   33.57    4.41
  -2 -10   2   31.38    4.85
  -2 -10   2   35.91    5.87
  -2 -10   1    5.19    3.34
  -2 -10   1    4.73    4.48
  -2 -10   0   -0.43    3.28
  -2 -10   0    1.26    5.27
  -2 -10   0    1.49    3.08
  -2 -10   0    1.93    4.64
  -2 -10  -1    4.84    3.66
  -2 -10  -1    3.61    5.24
  -2 -10  -1    4.55    3.57
  -2 -10  -1    6.62    4.51
  -2 -10  -2    6.58    3.51
  -2 -10  -2    7.79    5.80
  -2 -10  -2    9.42    4.36
  -2 -10  -2    7.53    4.43
  -2 -10  -3    0.52    6.57
  -2 -10  -3    1.32    3.35
  -2 -10  -3   16.20    5.62
  -2 -10  -3    4.80    3.89
  -2 -10  -4   74.37    9.41
  -2 -10  -4   62.64    6.31
  -2 -10  -4   63.96    6.51
  -2 -10  -4   49.35   10.44
  -2 -10  -4   57.12   12.13
  -2 -10  -5   70.77   10.03
  -2 -10  -5   59.54    6.25
  -2 -10  -5   66.04   11.72
  -2 -10  -6    5.35    6.88
  -2 -10  -7    3.91    6.28
  -2 -10  -7   -4.58    6.21
  -2 -10  -8   27.63    7.35
  -2 -10  -8   14.98    8.98
  -2 -10  -9   41.19    7.17
  -2 -10  -9   32.90    4.41
  -2 -10  -9   44.78    6.82
  -2 -10 -10   60.42    6.23
  -2 -10 -10   69.32    7.06
  -2 -10 -11    3.34    3.49
  -2 -10 -11    8.23    3.84
  -2 -10 -12   47.89    6.21
  -2 -10 -12   39.94    5.15
  -2 -10 -13   21.26    4.35
  -2 -10 -13   22.27    3.81
   2  10  14   26.41    5.94
  -2 -10 -14   29.49    4.05
   2  10  15    5.13    3.46
  -2 -10 -15    5.09    2.12
  -2 -10 -16   -0.39    1.19
   2  11  -7    4.12    1.17
   2  11  -6   11.32    2.08
   2  11  -5    1.74    1.80
  -2 -11   5    1.41    1.88
   2  11  -4   62.22    4.89
  -2 -11   4   60.82    5.22
   2  11  -3   46.09    4.59
  -2 -11   3   48.71    5.16
  -2 -11   3   38.15    4.85
   2  11  -2  124.64    7.13
  -2 -11   2  111.99    7.85
  -2 -11   2  129.32    8.55
  -2 -11   1    0.79    3.09
  -2 -11   1    4.46    4.11
  -2 -11   0  113.70    9.24
  -2 -11   0  107.35    8.08
  -2 -11  -1  107.91    8.54
  -2 -11  -1  123.09    9.56
  -2 -11  -1  110.34    8.15
  -2 -11  -2  124.15    9.61
  -2 -11  -2  125.66    9.43
  -2 -11  -2  117.60    8.38
  -2 -11  -3   36.14    6.56
  -2 -11  -3   32.69    5.77
  -2 -11  -3   31.24    5.26
  -2 -11  -3   22.56    8.85
  -2 -11  -3   18.38    7.41
  -2 -11  -4   64.03    8.96
  -2 -11  -4   60.47    6.81
  -2 -11  -4   51.26   11.34
  -2 -11  -5  351.42   26.84
  -2 -11  -5  327.70   19.70
  -2 -11  -6   48.04   11.67
  -2 -11  -6   62.30    9.79
  -2 -11  -7    0.16    6.19
  -2 -11  -7    4.27    3.06
  -2 -11  -8   13.75    6.47
  -2 -11  -8   11.48    6.02
  -2 -11  -9   54.41    7.51
  -2 -11 -10   10.63    2.78
  -2 -11 -10    9.67    4.59
  -2 -11 -11    3.52    3.61
  -2 -11 -11   -0.18    2.49
  -2 -11 -12   -5.78    2.90
  -2 -11 -12    0.53    3.23
  -2 -11 -13   32.81    4.20
  -2 -11 -13   13.54    3.34
   2  11  14    7.37    4.28
  -2 -11 -14   15.96    2.96
  -2 -11 -14    9.66    2.42
   2  11  15    4.19    3.20
  -2 -11 -15    2.66    1.61
   2  12  -5    0.09    1.06
   2  12  -4    3.20    1.58
  -2 -12   4    1.16    1.87
   2  12  -4    1.27    1.90
  -2 -12   3   51.42    4.64
  -2 -12   2   22.46    3.97
  -2 -12   1   -2.99    3.57
  -2 -12   1    2.85    2.96
  -2 -12   0   30.91    4.88
  -2 -12   0   28.63    5.00
  -2 -12  -1  127.32    8.63
  -2 -12  -1  129.42    9.41
  -2 -12  -2   51.29    6.14
  -2 -12  -2   56.38    6.72
  -2 -12  -3   10.24    4.24
  -2 -12  -3    7.11    3.92
  -2 -12  -3    7.10    4.13
  -2 -12  -4   -0.97    4.33
   2  12   4    2.34    2.77
  -2 -12  -5   33.48    7.18
   2  12   5   34.43    4.59
  -2 -12  -6   12.36    3.77
  -2 -12  -7    7.03    6.33
  -2 -12  -7   -1.03    2.98
  -2 -12  -8   -2.45    5.59
  -2 -12  -9   73.15    8.79
  -2 -12 -10   87.68    8.60
  -2 -12 -11    8.05    4.06
  -2 -12 -12   -0.14    3.07
  -2 -12 -13    2.49    2.48
   2  12  14   19.14    4.60
  -2 -12 -14   17.72    2.52
   2  12  15    5.73    2.58
  -2 -13   3    7.60    2.17
   2  13  -3    0.69    1.75
  -2 -13   2   51.80    4.49
   2  13  -2   56.65    4.77
  -2 -13   1    5.13    2.97
   2  13  -1    2.30    2.66
  -2 -13   0   11.28    3.71
  -2 -13  -1   13.44    4.36
  -2 -13  -1    6.65    3.63
  -2 -13  -2  276.41   12.46
   2  13   2  275.38   11.44
   2  13   3   81.94    6.91
   2  13   4    1.67    2.97
  -2 -13  -4    0.80    3.00
   2  13   5   43.71    5.08
  -2 -13  -5   37.51    6.25
  -2 -13  -6  346.34   17.56
  -2 -13  -6  387.38   13.49
  -2 -13  -7   26.60    6.60
  -2 -13  -7   33.10    4.52
  -2 -13  -8    2.63    5.72
  -2 -13  -8   -0.01    3.01
  -2 -13  -9    0.93    5.19
   2  13   9    7.20    3.73
  -2 -13 -10   90.06    8.50
  -2 -13 -11   43.40    5.63
  -2 -13 -12   12.45    3.38
  -2 -13 -13   -2.72    2.26
   2  13  14    6.63    3.11
  -2 -13 -14    6.83    1.68
   2  14  -2    5.83    1.99
   2  14  -1   36.54    3.68
   2  14   0    2.98    2.31
   2  14   1   31.06    4.18
   2  14   2    6.75    2.90
   2  14   3   84.43    6.21
   2  14   4    6.66    2.78
  -2 -14  -4   -1.15    4.52
   2  14   5   16.16    3.18
  -2 -14  -5    5.96    3.32
  -2 -14  -6   83.65    7.37
  -2 -14  -6   82.43    6.46
  -2 -14  -7   81.43    7.99
  -2 -14  -7   38.60    4.53
  -2 -14  -8   38.58    6.70
  -2 -14  -8    8.81    2.91
  -2 -14  -9   10.87    4.86
   2  14   9    6.03    2.87
  -2 -14 -10   30.07    5.16
  -2 -14 -11   41.75    4.90
  -2 -14 -12    7.01    2.53
   2  14  13    2.31    2.74
  -2 -14 -13    1.22    1.54
   2  15   0   11.45    2.16
  -2 -15   0   12.18    2.29
   2  15   1    1.20    1.86
  -2 -15  -1    2.15    2.19
   2  15   2   42.74    3.98
  -2 -15  -2   43.12    4.34
   2  15   3   29.29    3.57
  -2 -15  -3   30.27    3.97
   2  15   4   18.63    2.76
  -2 -15  -4   20.25    3.64
  -2 -15  -5    2.20    2.87
  -2 -15  -6   10.39    2.88
  -2 -15  -7    0.58    2.26
   2  15   8   20.29    3.43
  -2 -15  -9    0.58    2.76
  -2 -15 -10    9.17    3.03
  -2 -15 -11    6.13    2.33
   2  15  12    7.27    2.60
  -2 -15 -12    2.58    1.48
  -2 -16  -3    4.25    1.83
  -2 -16  -4   -1.76    1.91
  -2 -16  -5   -2.87    1.95
  -2 -16  -6    1.25    1.73
   2  16   6    1.09    2.08
   2  16   7   29.47    3.07
   3 -16  -5   13.97    2.49
   3 -16  -4    7.92    2.27
   3 -15  -9   23.47    3.17
   3 -15  -8    0.34    2.87
   3 -15  -8   -4.58    2.49
   3 -15  -7   30.07    4.75
   3 -15  -7    2.54    2.72
   3 -15  -6   -2.11    3.26
   3 -15  -5    6.58    3.61
   3 -15  -4    3.76    3.63
   3 -15  -3   -3.34    3.76
   3 -15  -2   -0.04    2.76
   3 -15  -1   49.29    4.23
   3 -14 -10   54.52    4.34
   3 -14 -10   42.62    4.40
   3 -14  -9    0.51    2.78
   3 -14  -9    6.30    3.58
   3 -14  -9    2.72    2.45
   3 -14  -8   76.09    7.76
   3 -14  -8   73.47    5.67
   3 -14  -7   -3.36    3.61
   3 -14  -6   24.50    4.94
   3 -14  -5   14.81    3.81
   3 -14  -5   10.79    5.20
   3 -14  -4   61.30    7.92
   3 -14  -4   39.84    4.55
   3 -14  -3   10.85    3.11
   3 -14  -3    0.33    4.59
   3 -14  -2   22.31    3.46
   3 -14  -1   64.59    6.92
   3 -14  -1    9.05    2.54
   3 -14   0  101.20    6.79
   3 -14   0  138.03    7.85
   3 -14   1    9.27    2.96
   3 -14   2    1.64    2.14
   3 -14   3    5.50    1.91
   3 -13 -11   -1.98    2.04
   3 -13 -11    5.61    2.78
   3 -13 -10   -0.66    2.97
   3 -13 -10    1.39    3.22
   3 -13 -10    3.73    2.64
   3 -13  -9   67.01    7.30
   3 -13  -9   84.89    7.19
   3 -13  -9   64.41    5.40
   3 -13  -8    9.90    4.19
   3 -13  -8   12.43    3.81
   3 -13  -7    5.38    3.31
   3 -13  -7    5.96    3.54
   3 -13  -6    2.92    3.25
   3 -13  -6   10.59    4.18
   3 -13  -6   11.24    4.69
   3 -13  -5  132.08   10.12
   3 -13  -5  114.20    8.20
   3 -13  -4   29.68    6.36
   3 -13  -4   22.21    4.49
   3 -13  -3   29.69    4.40
   3 -13  -3   24.04    5.96
   3 -13  -2  -12.13    6.03
   3 -13  -2   -6.23    3.32
   3 -13  -1   61.07    6.24
   3 -13  -1   54.36    5.23
   3 -13   0    0.53    3.36
   3 -13   0    5.63    2.81
   3 -13   0   -1.08    3.74
   3 -13   1   48.51    5.34
   3 -13   1   49.55    5.47
   3 -13   1   44.56    4.37
   3 -13   2    1.45    1.98
   3 -13   3    2.84    2.63
   3 -13   4   -0.17    2.16
   3 -13   5   13.97    2.19
   3 -12 -12   27.38    3.24
   3 -12 -11    1.53    2.77
   3 -12 -11    1.88    2.46
   3 -12 -10    3.36    3.75
   3 -12 -10   -0.97    3.03
   3 -12 -10    1.21    2.05
   3 -12 -10    3.54    3.06
   3 -12  -9    2.21    2.21
   3 -12  -9   -3.87    4.48
   3 -12  -9    2.47    3.17
   3 -12  -8   81.88    8.43
   3 -12  -8   74.46    5.31
   3 -12  -8   73.59    6.53
   3 -12  -7   -7.69    5.17
   3 -12  -7   -1.07    3.68
   3 -12  -6    4.53    4.69
   3 -12  -6   15.77    4.39
   3 -12  -6   17.51    4.72
   3 -12  -5   -2.50    4.10
   3 -12  -5    8.92    3.83
   3 -12  -5    5.46    4.48
   3 -12  -4   97.67    7.62
   3 -12  -4  106.15    9.42
   3 -12  -3   43.23    5.63
   3 -12  -3   36.99    5.63
   3 -12  -3   42.15    7.20
   3 -12  -3   24.55    4.16
   3 -12  -2   -1.41    3.19
   3 -12  -2    1.67    3.65
   3 -12  -2    5.05    3.08
   3 -12  -2    0.09    4.49
   3 -12  -1   -1.77    3.41
   3 -12  -1    4.93    3.81
   3 -12  -1    4.31    2.95
   3 -12   0  257.58   12.01
   3 -12   0  274.42   12.50
   3 -12   0  239.46   10.65
   3 -12   1   13.36    4.24
   3 -12   1   11.92    4.54
   3 -12   1    2.55    3.66
   3 -12   1    4.55    2.64
   3 -12   2   14.28    4.18
   3 -12   2   18.84    4.50
   3 -12   2    2.46    2.59
   3 -12   2   14.92    3.88
   3 -12   3    1.76    2.96
   3 -12   3   -3.78    2.62
   3 -12   4   27.76    4.09
   3 -12   4   21.69    3.05
   3 -12   5   21.85    3.43
   3 -12   6   24.72    2.93
   3 -12   7   -1.90    1.36
   3 -11 -13    0.49    1.81
   3 -11 -12   13.25    3.50
   3 -11 -11   49.07    5.14
   3 -11 -11   49.06    4.54
   3 -11 -10    2.53    3.75
   3 -11 -10   -0.08    3.18
   3 -11  -9   10.44    4.39
   3 -11  -9    6.63    3.63
   3 -11  -8   -3.16    4.24
   3 -11  -8   -6.79    3.57
   3 -11  -8    0.37    3.42
   3 -11  -7  201.70   12.24
   3 -11  -7  186.97    8.76
   3 -11  -7  214.26   11.94
   3 -11  -7  206.98   10.40
   3 -11  -6   -0.55    1.94
   3 -11  -6   -1.06    3.28
   3 -11  -6    5.96    3.73
   3 -11  -5    9.71    3.68
   3 -11  -5    9.94    4.07
   3 -11  -4   20.88    4.54
   3 -11  -4   22.09    4.93
   3 -11  -4   26.29    5.34
   3 -11  -4   13.83    3.97
   3 -11  -3   62.20    6.23
   3 -11  -3   57.16    6.43
   3 -11  -3   65.47    6.40
   3 -11  -3   68.14    7.30
   3 -11  -2    7.82    3.31
   3 -11  -2    8.10    3.90
   3 -11  -2   10.72    3.54
   3 -11  -2    8.52    4.34
   3 -11  -1    3.29    3.14
   3 -11  -1   -4.79    4.45
   3 -11  -1   -1.39    2.87
   3 -11   0   13.97    3.89
   3 -11   0    5.64    4.05
   3 -11   0   14.97    3.65
   3 -11   1  254.88   11.79
   3 -11   1  282.80   12.88
   3 -11   1  248.61   11.42
   3 -11   2   38.39    5.21
   3 -11   2   36.36    5.62
   3 -11   2   34.65    4.92
   3 -11   3   -3.60    3.76
   3 -11   3   -3.31    4.08
   3 -11   3    0.18    2.52
   3 -11   4    5.41    3.05
   3 -11   4   12.03    3.82
   3 -11   4    7.90    2.94
   3 -11   5   68.67    6.05
   3 -11   5   65.80    5.24
   3 -11   6   -1.57    2.68
   3 -11   6    4.44    2.02
   3 -11   7   -1.30    2.00
   3 -11   8    0.19    1.37
   3 -10 -14   -0.69    1.31
   3 -10 -13    7.95    2.74
   3 -10 -12  116.42    8.21
   3 -10 -12  115.27    6.35
   3 -10 -11    4.72    2.98
   3 -10 -11   -1.52    2.86
   3 -10 -10   37.53    5.24
   3 -10 -10   27.98    4.30
   3 -10 -10   28.65    4.99
   3 -10  -9    2.01    3.58
   3 -10  -9    8.93    4.10
   3 -10  -8    0.83    3.87
   3 -10  -8    2.23    3.39
   3 -10  -7    4.47    2.54
   3 -10  -7    6.39    3.85
   3 -10  -7    2.57    3.96
   3 -10  -7    0.01    3.36
   3 -10  -6   38.62    4.29
   3 -10  -6   55.62    6.86
   3 -10  -6   48.39    5.92
   3 -10  -6   53.85    6.70
   3 -10  -5    9.32    6.40
   3 -10  -5    6.90    4.00
   3 -10  -5   -1.41    2.40
   3 -10  -5   -5.07    4.19
   3 -10  -5   -1.50    3.53
   3 -10  -4   20.18    4.46
   3 -10  -4   22.18    4.43
   3 -10  -4   17.05    4.34
   3 -10  -4   23.55    4.92
   3 -10  -4   12.89    3.81
   3 -10  -3    3.37    4.19
   3 -10  -3    1.15    3.01
   3 -10  -3   -1.76    3.83
   3 -10  -3   12.02    6.03
   3 -10  -3    0.50    3.05
   3 -10  -3   -3.45    3.80
   3 -10  -2    2.68    2.99
   3 -10  -2    7.43    4.23
   3 -10  -2   14.61    5.96
   3 -10  -2    4.09    2.96
   3 -10  -2    2.00    3.89
   3 -10  -1    1.48    2.86
   3 -10  -1    8.58    5.81
   3 -10  -1    0.53    3.87
   3 -10  -1    1.12    3.01
   3 -10   0   16.80    4.03
   3 -10   0   24.03    5.51
   3 -10   0   20.48    4.17
   3 -10   1  195.33   10.17
   3 -10   1  223.86   11.49
   3 -10   1  194.64   10.35
   3 -10   2   47.37    6.00
   3 -10   2   39.24    5.13
   3 -10   3   24.67    4.61
   3 -10   4   40.21    5.10
   3 -10   5    6.49    3.08
   3 -10   6   60.73    5.15
  -3  10  -6   47.33    4.48
  -3  10  -7    2.93    2.16
  -3  10  -8   10.60    2.15
   3 -10   8    5.58    1.74
  -3  10  -9    3.60    1.25
   3 -10   9    1.92    1.59
   3  -9 -14   -0.94    1.44
   3  -9 -13    0.75    2.37
   3  -9 -12    4.83    2.72
   3  -9 -12   -3.17    3.45
   3  -9 -11   33.12    4.35
   3  -9 -11   27.94    4.39
   3  -9 -10    5.63    3.78
   3  -9 -10    5.35    3.69
   3  -9 -10    2.94    3.20
   3  -9 -10    6.62    4.06
   3  -9  -9   26.64    5.25
   3  -9  -9   25.19    4.88
   3  -9  -9   27.57    4.96
   3  -9  -8   -0.06    3.02
   3  -9  -8   -4.81    4.73
   3  -9  -8   -2.73    4.00
   3  -9  -7  141.06   15.38
   3  -9  -7  144.98    9.58
   3  -9  -7  154.23    8.99
   3  -9  -7  158.44    9.21
   3  -9  -7  147.07   10.20
   3  -9  -6    0.05    4.76
   3  -9  -6   -1.05    2.64
   3  -9  -6    3.43    4.10
   3  -9  -6   11.04    4.63
   3  -9  -6   -1.08    3.35
   3  -9  -5   26.88    6.14
   3  -9  -5   22.08    7.08
   3  -9  -5   21.32    3.47
   3  -9  -5   20.21    4.44
   3  -9  -5   16.41    3.86
   3  -9  -5   13.96    3.87
   3  -9  -4    8.13    5.70
   3  -9  -4    5.56    3.33
   3  -9  -4    5.45    3.46
   3  -9  -3   45.09    8.26
   3  -9  -2    4.95    4.08
   3  -9  -1   23.83    6.24
   3  -9   0   17.08    5.54
   3  -9   0   18.08    5.02
   3  -9   0   13.98    4.51
   3  -9   0   17.88    3.80
   3  -9   1 1111.41   23.82
   3  -9   1 1052.31   22.63
   3  -9   1 1055.74   37.80
   3  -9   2   82.07    7.54
   3  -9   2   65.09   10.26
   3  -9   3   25.29    4.95
   3  -9   4    3.00    3.51
   3  -9   5  105.07    7.32
  -3   9  -5   97.96    7.03
  -3   9  -6   11.97    3.49
   3  -9   6    4.23    2.88
  -3   9  -7   60.78    5.61
  -3   9  -8    1.74    2.42
  -3   9  -9   17.70    2.84
  -3   9 -10   14.54    2.12
   3  -8 -14   13.46    2.12
   3  -8 -13   -2.02    2.34
   3  -8 -12   10.42    3.11
   3  -8 -12   24.49    4.42
   3  -8 -11   54.58    5.78
   3  -8 -11   72.86    6.16
   3  -8 -11   70.76    7.47
   3  -8 -10   27.32    4.29
   3  -8 -10   18.68    4.60
   3  -8 -10   10.27    2.76
   3  -8 -10   25.89    4.37
   3  -8 -10   25.31    4.56
   3  -8 -10   30.61    5.60
   3  -8  -9   20.88    3.80
   3  -8  -9    5.28    3.71
   3  -8  -9   17.20    4.45
   3  -8  -9    9.12    3.89
   3  -8  -8  103.35    6.74
   3  -8  -8   89.05   13.66
   3  -8  -8  115.25    8.24
   3  -8  -8   95.51    7.87
   3  -8  -8  108.16    7.93
   3  -8  -7    8.80    2.72
   3  -8  -7   12.96    6.24
   3  -8  -7   -2.91    3.94
   3  -8  -7    7.13    3.86
   3  -8  -7    1.79    3.94
   3  -8  -7    5.21    4.24
   3  -8  -6  698.00   31.34
   3  -8  -6  667.04   17.80
   3  -8  -6  680.30   18.42
   3  -8  -5    6.89    5.34
   3  -8  -4   15.05    5.59
   3  -8  -4   14.28    5.81
   3  -8  -3   14.36    5.88
   3  -8  -3    3.59    3.63
   3  -8  -2  268.37   17.17
   3  -8  -1   -2.07    3.35
   3  -8   0    4.31    3.79
   3  -8   1    7.82    4.33
   3  -8   2  197.24   16.96
   3  -8   3    5.72    5.21
   3  -8   3   -1.50    3.79
   3  -8   3    7.87    4.01
   3  -8   4   32.07    8.61
   3  -8   4   38.12    5.34
   3  -8   4   44.88    5.89
   3  -8   5   -1.95    5.64
   3  -8   5    2.68    3.35
  -3   8  -5    0.81    3.13
   3  -8   6   50.66    5.39
  -3   8  -6   50.39    5.82
   3  -8   6   46.11    5.47
  -3   8  -7    1.80    3.03
   3  -8   7   -0.32    3.06
  -3   8  -8   -2.38    2.92
   3  -8   8   -0.55    2.63
  -3   8  -9    0.16    2.44
  -3   8 -10   14.14    2.79
  -3   8 -11    7.71    1.87
   3  -7 -14   -0.67    1.46
   3  -7 -13    3.88    2.66
   3  -7 -13    0.94    2.05
   3  -7 -12   18.39    4.33
   3  -7 -12    0.14    2.56
   3  -7 -11  114.56    8.49
   3  -7 -11  106.99    7.06
   3  -7 -10    2.83    3.33
   3  -7 -10   -3.90    3.78
   3  -7  -9   11.33    4.01
   3  -7  -9    6.32    3.36
   3  -7  -9   12.94    4.36
   3  -7  -9   10.88    4.87
   3  -7  -8   36.39    4.63
   3  -7  -8   35.98   10.10
   3  -7  -8   30.07    4.73
   3  -7  -8   29.17    4.90
   3  -7  -8   25.74    5.02
   3  -7  -7  279.61   21.10
   3  -7  -7  277.07   11.41
   3  -7  -7  269.97   12.30
   3  -7  -6    2.38    4.93
   3  -7  -5  131.29   12.83
   3  -7  -4   21.78    6.37
   3  -7  -4   14.27    5.06
   3  -7  -3   -0.41    4.25
   3  -7  -3    2.75    2.97
   3  -7  -2    2.77    3.35
   3  -7  -2   12.29    5.58
   3  -7  -1  538.48   22.39
   3  -7   0   39.73    6.72
   3  -7   1   96.19   10.44
   3  -7   1   85.80    9.25
   3  -7   2   41.35    8.11
   3  -7   2   30.46    6.74
   3  -7   3  319.67   23.64
   3  -7   4   -3.05    6.10
   3  -7   5   -0.30    6.06
   3  -7   5   -0.19    3.28
   3  -7   5    3.27    3.49
   3  -7   6    8.21    6.85
  -3   7  -6    4.05    3.73
   3  -7   6   -4.93    4.25
   3  -7   6    4.15    3.76
  -3   7  -7  336.07   13.27
   3  -7   7  321.04   12.39
  -3   7  -8   23.22    4.54
   3  -7   8   21.84    4.26
  -3   7  -9    1.46    2.90
   3  -7   9    3.71    3.00
  -3   7 -10    0.40    2.39
  -3   7 -11   25.55    3.31
  -3   7 -12    7.46    1.74
   3  -6 -15   -0.79    0.97
   3  -6 -14   17.02    2.60
   3  -6 -14   19.11    2.63
   3  -6 -14   14.23    2.00
  -3   6  13    0.85    3.08
   3  -6 -13   -1.68    2.08
   3  -6 -12    0.72    2.34
   3  -6 -11   12.07    3.62
   3  -6 -11   18.41    3.92
   3  -6 -10   41.02    6.00
   3  -6 -10   41.46    5.10
   3  -6 -10   44.95    5.53
   3  -6  -9    3.03    3.37
   3  -6  -9    2.88    7.63
   3  -6  -9    0.03    3.05
   3  -6  -9    3.95    3.65
   3  -6  -9    5.14    4.82
   3  -6  -8   -1.56    2.74
   3  -6  -8    4.09    6.63
   3  -6  -8    0.88    2.80
   3  -6  -8   -2.62    3.61
   3  -6  -8   -6.30    4.21
   3  -6  -7    2.54    5.59
   3  -6  -6  695.27   29.44
   3  -6  -5   64.68    8.92
   3  -6  -4   47.70    7.42
   3  -6  -4   49.94    7.63
   3  -6  -3   57.28    7.35
   3  -6  -3   68.34    8.33
   3  -6  -2  924.52   27.61
   3  -6  -2  987.16   28.06
   3  -6  -1   23.40    4.84
   3  -6  -1   22.09    4.93
   3  -6  -1   20.75    4.02
   3  -6   0  343.22   16.85
   3  -6   0  298.32   13.08
   3  -6   1   56.64    6.01
   3  -6   1   77.43    8.96
   3  -6   2  291.78   16.43
   3  -6   2  309.01   19.53
   3  -6   3   17.57    6.90
  -3   6  -4  157.27   14.53
   3  -6   4  215.51   22.87
  -3   6  -5    3.96    6.01
   3  -6   5   -4.42    8.35
  -3   6  -6   15.63    7.49
   3  -6   6   26.70    4.72
  -3   6  -7   -5.26    6.56
   3  -6   7    5.04    3.46
   3  -6   7    2.14    3.64
  -3   6  -8  176.49   10.04
   3  -6   8  172.97    9.08
   3  -6   8  148.34    8.73
  -3   6  -9    0.77    3.04
   3  -6   9    1.64    3.03
  -3   6 -10    0.53    3.00
   3  -6  10   -1.01    2.77
  -3   6 -11   -0.13    2.42
  -3   6 -12   25.31    3.11
  -3   6 -13    3.70    1.29
   3  -5 -15   -0.02    0.96
   3  -5 -14    1.99    1.83
  -3   5  14   -0.94    2.54
   3  -5 -14    2.64    1.87
   3  -5 -13   -0.79    2.99
  -3   5  13    9.45    3.70
   3  -5 -13    6.13    2.07
   3  -5 -12    1.25    3.08
   3  -5 -12   -0.16    2.12
   3  -5 -11   57.93    7.08
   3  -5 -11   83.53    6.38
   3  -5 -10   35.83    4.72
   3  -5 -10   33.59    4.58
   3  -5  -9   61.29    6.68
   3  -5  -9   48.56   13.92
   3  -5  -9   84.90    6.77
   3  -5  -9   99.08    7.06
   3  -5  -8   36.34   11.28
   3  -5  -7   39.76    9.56
   3  -5  -6    6.49    4.85
   3  -5  -5  503.88   22.80
   3  -5  -4   31.77    6.16
   3  -5  -3    4.86    3.18
   3  -5  -3    4.17    3.04
   3  -5  -2   48.22    6.39
   3  -5  -2   44.61    5.91
   3  -5  -1  423.51   17.20
   3  -5  -1  397.08   12.33
   3  -5  -1  393.87   16.24
   3  -5   0    0.76    2.59
   3  -5   0    1.95    1.85
   3  -5   1    0.83    2.75
   3  -5   1    1.56    1.99
  -3   5  -2   24.83    4.84
   3  -5   2   34.38    6.66
   3  -5   3  486.91   27.84
  -3   5  -3  351.14   18.06
  -3   5  -4   11.42    5.42
  -3   5  -5    0.49    5.29
  -3   5  -6    7.33    6.69
  -3   5  -7  266.08   23.71
   3  -5   7  259.74   10.56
  -3   5  -8   13.84    8.45
   3  -5   8   11.69    4.24
  -3   5  -9   19.01    3.71
   3  -5   9   16.11    3.98
  -3   5 -10    2.00    3.14
  -3   5 -10    2.66    2.63
   3  -5  10    1.13    3.28
  -3   5 -11   30.05    4.48
  -3   5 -11   25.90    3.51
   3  -5  11   29.46    4.11
  -3   5 -12    5.14    2.57
  -3   5 -12    1.03    1.77
  -3   5 -13    2.99    1.83
   3  -4 -15    0.07    0.91
   3  -4 -15   -1.00    1.01
   3  -4 -14   20.48    2.70
   3  -4 -14   20.05    2.64
  -3   4  14   20.39    3.45
   3  -4 -13   19.43    3.41
  -3   4  13   31.98    4.89
   3  -4 -12   64.13    4.88
  -3   4  12   70.95    6.86
   3  -4 -11   14.28    4.62
   3  -4 -11    0.69    2.24
   3  -4 -10   17.36    3.53
   3  -4  -9   41.15   13.12
   3  -4  -9   43.91    5.18
   3  -4  -9   35.80    4.51
   3  -4  -8  171.96   22.21
   3  -4  -7   51.63   11.47
   3  -4  -6  112.90   13.14
   3  -4  -5   47.28    7.51
   3  -4  -4  476.64   20.01
   3  -4  -3    0.64    3.31
   3  -4  -3   -0.25    2.45
   3  -4  -2  184.86   11.21
   3  -4  -2  208.84   12.04
   3  -4  -1    2.65    2.60
   3  -4  -1    5.65    3.29
   3  -4   0   45.70    5.29
   3  -4   0   51.37    5.79
   3  -4   0   34.53    2.76
   3  -4   0   38.55    3.58
   3  -4   1   73.55    5.22
  -3   4  -1   82.10    5.77
  -3   4  -2   -0.59    2.67
   3  -4   2    0.82    3.25
  -3   4  -3    3.92    3.57
  -3   4  -4   24.11    5.99
  -3   4  -5  109.87   13.01
  -3   4  -6  133.90   15.35
  -3   4  -7    5.11    6.58
  -3   4  -8  243.73    9.70
   3  -4   8  226.29   10.51
  -3   4  -9    5.41    6.87
  -3   4  -9    3.63    3.01
   3  -4   9   -2.03    3.78
  -3   4 -10   -4.96    3.08
   3  -4  10   -3.00    3.54
  -3   4 -11    2.72    2.60
  -3   4 -11    0.44    2.62
   3  -4  11    2.27    3.37
  -3   4 -12   44.53    4.90
  -3   4 -12   44.41    4.29
   3  -4  12   43.39    4.62
  -3   4 -13    6.75    2.04
  -3   4 -13   11.44    2.69
   3  -3 -15    1.40    0.90
   3  -3 -15    0.16    0.85
   3  -3 -14   -0.73    1.46
   3  -3 -14   -1.40    1.51
  -3   3  14   -0.07    2.59
   3  -3 -13   52.48    4.61
  -3   3  13   62.91    6.04
   3  -3 -12    8.63    3.47
  -3   3  12    0.65    4.02
  -3   3  11    6.80    4.36
   3  -3 -11    0.26    2.01
   3  -3 -10   -0.82    2.26
   3  -3  -9  122.49    7.31
   3  -3  -9  112.54    7.00
   3  -3  -8    9.92    7.95
   3  -3  -7   14.60    8.09
   3  -3  -6   16.01    6.70
   3  -3  -5  310.72   13.08
   3  -3  -5  319.03   13.86
   3  -3  -5  314.89   18.64
   3  -3  -4  104.56    6.31
   3  -3  -4  115.44    6.88
   3  -3  -4  120.18   10.27
   3  -3  -3  168.79    5.61
   3  -3  -3  179.13    7.25
   3  -3  -2   14.12    2.31
   3  -3  -2   12.87    3.50
   3  -3  -2   13.46    3.36
   3  -3  -1    8.57    3.11
   3  -3  -1   12.18    3.35
   3  -3   0   67.93    6.01
   3  -3   0   63.03    5.75
   3  -3   1   89.00    7.42
  -3   3  -1   77.00    5.43
  -3   3  -2  120.39    8.56
  -3   3  -3   54.62    7.25
  -3   3  -4   75.51    9.49
  -3   3  -5   44.51    8.55
  -3   3  -6    1.41    5.80
  -3   3  -7   85.62   13.47
  -3   3  -8    6.10    7.18
  -3   3  -9  207.66    9.44
   3  -3   9  158.91    9.08
  -3   3 -10   -0.88    3.03
   3  -3  10    3.21    3.97
  -3   3 -11   15.89    3.67
   3  -3  11   15.34    4.41
  -3   3 -12    2.61    2.75
  -3   3 -12    0.63    2.76
   3  -3  12   -2.56    3.44
  -3   3 -13   41.96    4.05
  -3   3 -13   42.01    4.44
   3  -3  13   48.67    4.72
  -3   3 -14    0.32    1.58
   3  -2 -14   -0.81    1.35
   3  -2 -14    0.23    1.34
  -3   2  14   -1.21    2.48
   3  -2 -13    8.52    2.37
  -3   2  13    8.93    3.69
   3  -2 -12   49.72    5.08
  -3   2  12   55.03    6.37
  -3   2  11    3.17    4.00
  -3   2  10    2.44    4.24
   3  -2  -9   28.97   11.39
   3  -2  -9   19.10    3.67
   3  -2  -8   67.03   13.57
   3  -2  -7   12.01    5.73
   3  -2  -7   -5.64    7.78
   3  -2  -6  260.45   20.86
   3  -2  -6  272.82   16.37
   3  -2  -5   16.46    5.36
   3  -2  -5   18.42    4.99
   3  -2  -4 3399.05   43.01
   3  -2  -4 3303.84   51.63
   3  -2  -3    7.55    2.42
   3  -2  -3    7.66    2.30
   3  -2  -3    8.45    3.47
   3  -2  -2   32.83    3.46
   3  -2  -2   36.25    4.88
   3  -2  -2   30.31    2.70
   3  -2  -1  115.76    7.36
   3  -2  -1  113.18    6.04
   3  -2  -1  132.82    7.95
   3  -2   0   15.73    3.44
   3  -2   0   26.12    4.03
   3  -2   1  120.76    7.87
  -3   2  -1   85.76    5.51
  -3   2  -2   87.91    7.13
  -3   2  -3   86.63    8.11
  -3   2  -4  230.73   14.71
  -3   2  -5    1.35    4.58
  -3   2  -6   26.29    7.78
  -3   2  -7   88.69   13.13
  -3   2  -8  236.06   21.91
  -3   2  -9   11.09    8.34
  -3   2  -9    6.94    3.35
  -3   2 -10   12.25    8.65
  -3   2 -10    2.99    2.90
  -3   2 -10    3.11    3.23
   3  -2  10    2.12    3.91
  -3   2 -11    3.61    2.69
  -3   2 -11    1.85    2.85
   3  -2  11    8.95    4.27
  -3   2 -12   39.87    4.73
  -3   2 -12   38.85    4.86
   3  -2  12   31.65    5.28
  -3   2 -13   -0.16    2.41
  -3   2 -13    0.00    2.65
   3  -2  13   -1.68    3.22
  -3   2 -14   19.76    2.93
   3  -2  14   22.09    3.51
   3  -1 -14    0.62    1.11
   3  -1 -14   -0.64    1.15
  -3   1  14    0.23    2.18
   3  -1 -13   14.61    2.49
  -3   1  13   14.22    3.73
  -3   1  12   21.61    4.65
  -3   1  11    8.90    4.18
  -3   1  10    1.05    3.96
   3  -1  -9   88.77   17.14
   3  -1  -9   74.33    6.19
  -3   1   9   68.07    7.11
   3  -1  -8  102.35   13.23
   3  -1  -7   14.68    6.40
   3  -1  -6   10.75    5.43
   3  -1  -5   10.40    4.66
   3  -1  -4 1051.46   26.83
   3  -1  -3  667.73   18.43
   3  -1  -3  656.59   20.21
   3  -1  -2  127.96    6.92
   3  -1  -2  113.02    6.94
   3  -1  -2  130.38    7.87
   3  -1  -1   80.93    5.70
   3  -1  -1   88.15    5.47
   3  -1  -1   82.87    5.90
   3  -1  -1   72.60    4.30
   3  -1   0   25.64    3.41
   3  -1   0   26.25    3.21
   3  -1   0   26.39    3.33
   3  -1   1    6.90    2.85
   3  -1   1    9.21    2.94
   3  -1   1    7.68    3.40
   3  -1   2   19.03    4.27
  -3   1  -3  265.67   12.46
  -3   1  -4  158.31   11.32
  -3   1  -5  117.93   11.36
  -3   1  -6   15.94    5.93
  -3   1  -7   27.78    7.83
  -3   1  -8   41.91   10.32
  -3   1  -9  609.65   35.80
  -3   1 -10    5.91    7.48
  -3   1 -10    1.36    2.90
  -3   1 -10   -0.44    3.21
   3  -1  10    3.33    3.98
  -3   1 -11   89.35    6.46
  -3   1 -11   96.83    7.01
   3  -1  11   78.48    7.17
   3  -1  12    0.23    3.67
  -3   1 -12   -0.72    2.99
  -3   1 -13    9.15    2.94
  -3   1 -13    9.31    3.27
   3  -1  13   11.09    4.13
  -3   1 -14    2.76    2.55
   3  -1  14   -2.91    3.13
  -3   1 -15   29.47    2.90
   3  -1  15   26.62    3.06
   3   0 -14    2.70    1.02
  -3   0  14    4.79    1.95
   3   0 -13   -0.68    1.38
   3   0 -13   -0.38    1.47
  -3   0  13   -2.36    2.91
   3   0 -12   20.77    3.14
  -3   0  12   19.08    4.42
  -3   0  11    5.87    4.04
  -3   0  10    0.57    3.95
   3   0  -9   35.72    9.47
  -3   0   9   23.84    5.24
   3   0  -9   23.60    4.13
   3   0  -8  264.75   21.96
   3   0  -8  237.40    9.51
   3   0  -7   94.84   12.90
   3   0  -6    9.19    5.75
   3   0  -5  246.62   16.52
   3   0  -4 5746.07   68.96
   3   0  -3  412.07   16.28
   3   0  -2  313.02   12.43
   3   0  -1  210.12    9.22
   3   0  -1  223.85    8.98
   3   0  -1  204.70    8.42
   3   0  -1  201.45    8.41
   3   0   0 4503.73   33.92
   3   0   0 4542.73   38.23
   3   0   0 4506.37   30.99
   3   0   1 2182.65   27.01
   3   0   1 2083.43   23.54
   3   0   2 9999.00   63.19
  -3   0  -2 9895.28   45.05
  -3   0  -3  916.83   18.38
   3   0   3  889.36   20.01
   3   0   4  487.06   17.57
  -3   0  -5    0.65    3.48
  -3   0  -6  179.11   14.31
  -3   0  -7    8.08    5.92
  -3   0  -8   56.74   10.66
  -3   0  -9   54.47   12.22
  -3   0 -10  330.20   11.63
  -3   0 -10  346.00   11.36
  -3   0 -11    6.20    8.08
  -3   0 -11   -0.85    3.12
  -3   0 -11    1.34    3.28
   3   0  11    1.51    4.31
  -3   0 -12    1.12    2.69
  -3   0 -12   -0.96    3.03
   3   0  12    0.97    3.78
   3   0  13    2.75    3.74
  -3   0 -13    3.54    2.34
  -3   0 -13    2.36    2.97
  -3   0 -14   25.04    3.80
   3   0  14   25.62    4.59
  -3   0 -15   -2.49    2.00
   3   0  15   -3.12    2.73
   3   1 -13   -0.08    1.12
   3   1 -13   -0.10    1.15
  -3  -1  13   -0.13    2.35
   3   1 -12    5.50    1.98
  -3  -1  12    5.21    3.47
  -3  -1  11   14.65    4.59
  -3  -1  10   -1.61    3.86
   3   1  -9  135.53    7.73
  -3  -1   9  136.34    9.44
   3   1  -8  105.49   15.31
   3   1  -8   89.85    6.41
  -3  -1   8   81.78    7.38
   3   1  -7  379.52   25.63
   3   1  -6   71.09   11.33
   3   1  -5   20.23    6.66
   3   1  -4  252.24   16.17
   3   1  -3 2610.65   45.19
   3   1  -2  562.67   18.53
   3   1  -1  104.81    7.23
   3   1   0  133.02    4.84
   3   1   0  151.95    8.05
   3   1   0  141.22    7.70
  -3  -1  -1  705.79   12.66
   3   1   1  699.43   15.39
   3   1   1  659.93   10.48
   3   1   2  269.75   10.26
  -3  -1  -3  355.53   11.70
   3   1   4   54.19    6.02
  -3  -1  -4   60.08    6.20
   3   1   5  206.04   12.11
  -3  -1  -6    4.17    4.44
  -3  -1  -7   64.94    9.72
  -3  -1  -8   -0.34    5.27
  -3  -1  -9  136.75   16.34
  -3  -1 -10   15.45    8.97
  -3  -1 -11   40.03   11.92
  -3  -1 -11   32.84    4.70
   3   1  11   42.94    7.63
  -3  -1 -11   32.67    4.85
  -3  -1 -12    7.71    3.24
  -3  -1 -12    5.31    3.14
   3   1  12    5.66    4.45
  -3  -1 -13   -1.75    2.98
   3   1  13   -1.22    3.77
  -3  -1 -13   -1.93    3.10
   3   1  14   -1.07    3.69
  -3  -1 -14    0.94    2.51
  -3  -1 -15   12.75    2.66
   3   1  15   16.60    3.64
  -3  -1 -16    2.28    1.46
   3   1  16    1.27    1.94
  -3  -2  13    9.65    2.39
   3   2 -12    1.39    1.36
  -3  -2  12    2.03    2.87
  -3  -2  12    0.79    2.63
  -3  -2  11   27.24    4.77
   3   2 -10   65.56    5.07
  -3  -2  10   73.39    6.87
   3   2  -9   36.68    4.49
  -3  -2   9   48.19    6.38
   3   2  -8   -4.77    7.70
  -3  -2   8    6.08    4.58
   3   2  -8    1.60    3.05
   3   2  -8    4.12    2.77
   3   2  -7   19.21    8.10
   3   2  -6  105.90   13.93
   3   2  -5    4.46    5.58
   3   2  -4   81.04   10.77
   3   2  -3  541.02   22.43
   3   2  -2  761.68   23.91
   3   2  -1  264.13   12.44
   3   2   0   25.51    4.27
   3   2   0   25.52    4.07
   3   2   1    0.90    1.91
  -3  -2  -1    1.24    2.30
  -3  -2  -2 2405.82   29.81
   3   2   2 2452.69   29.45
   3   2   3 2560.76   33.60
  -3  -2  -4 3484.58   42.34
  -3  -2  -5  168.00   11.11
   3   2   5  166.24   10.26
   3   2   6  442.72   18.86
  -3  -2  -7   -1.48    4.59
  -3  -2  -8    1.76    5.21
  -3  -2  -9   24.64    8.67
  -3  -2 -10  409.51   28.72
  -3  -2 -11    7.54    8.49
  -3  -2 -11    0.44    3.26
   3   2  11    1.03    4.31
  -3  -2 -11   -2.42    3.59
  -3  -2 -12    4.00    3.13
   3   2  12    1.42    4.28
  -3  -2 -12    6.42    3.38
  -3  -2 -13    1.48    2.78
  -3  -2 -13    2.16    2.63
   3   2  13    2.02    3.95
  -3  -2 -14   44.93    4.79
   3   2  14   34.20    5.13
   3   2  15   -0.35    3.12
  -3  -2 -15    2.62    2.14
  -3  -2 -16   12.07    2.01
   3   2  16    9.53    2.63
  -3  -3  12    0.25    2.36
  -3  -3  11   17.87    4.04
  -3  -3  11   23.67    4.10
   3   3 -10  107.73    6.35
  -3  -3  10  126.76    8.32
   3   3  -9   80.17    6.22
  -3  -3   9   87.72    7.58
   3   3  -8   71.32    6.11
  -3  -3   8   73.05    7.23
   3   3  -7   10.02    7.44
   3   3  -7    3.45    2.93
   3   3  -7    7.66    3.29
  -3  -3   7   13.95    5.04
   3   3  -6  216.87   20.51
   3   3  -5  119.72   14.42
   3   3  -4   80.64   11.23
   3   3  -3  686.53   27.58
   3   3  -2  897.20   28.10
   3   3  -1  700.96   22.12
   3   3   0   57.60    6.38
   3   3   1  714.96   17.85
  -3  -3  -1  685.52   19.03
   3   3   2  383.86   12.48
  -3  -3  -2  412.57   14.69
   3   3   3    5.01    2.84
  -3  -3  -3    2.65    2.90
   3   3   4  740.68   20.32
  -3  -3  -4  649.76   18.94
  -3  -3  -5   31.53    5.58
  -3  -3  -6    2.47    3.86
   3   3   6    4.64    3.69
   3   3   7    5.57    4.77
  -3  -3  -8   88.87   11.81
  -3  -3  -9  332.70   23.79
  -3  -3 -10   51.61   11.94
   3   3  11  137.04   11.85
  -3  -3 -11  154.06    8.47
  -3  -3 -11  138.51    7.83
  -3  -3 -12    2.33    3.12
  -3  -3 -12    3.41    2.92
   3   3  12    8.19    5.33
  -3  -3 -13   -0.89    2.97
  -3  -3 -13    1.38    2.61
   3   3  13    1.58    4.16
  -3  -3 -14    1.17    2.81
   3   3  14   -0.31    3.82
  -3  -3 -14    5.58    2.72
  -3  -3 -15   30.55    3.49
   3   3  15   28.84    4.60
   3   3  16    1.89    2.58
   3   3  17   -0.79    1.46
  -3  -4  12    0.51    1.94
  -3  -4  11   -0.29    2.67
   3   4 -10   23.16    3.37
  -3  -4  10   25.73    4.55
  -3  -4  10   18.96    4.51
   3   4  -9   25.11    3.90
  -3  -4   9   22.44    4.86
  -3  -4   9   18.62    4.95
   3   4  -8   45.07    5.17
  -3  -4   8   54.58    6.54
   3   4  -7   12.75    8.26
   3   4  -7   14.22    3.89
  -3  -4   7   11.94    4.81
   3   4  -6  207.62   21.15
   3   4  -6  180.12    9.23
  -3  -4   6  199.25   10.44
   3   4  -5  244.18   21.49
   3   4  -4  146.89   15.61
   3   4  -3  157.58   14.51
   3   4  -2   99.38   10.81
   3   4  -1  765.24   25.59
   3   4   0  240.77   13.41
   3   4   1  210.07   10.60
  -3  -4  -1  205.02   11.96
   3   4   2   28.67    3.90
  -3  -4  -2   23.65    4.32
   3   4   3   13.11    2.95
  -3  -4  -3    7.76    1.54
  -3  -4  -3   11.27    3.40
   3   4   4   94.23    7.54
  -3  -4  -4   81.18    5.39
  -3  -4  -5   -0.75    3.25
  -3  -4  -6    3.05    3.85
   3   4   6    5.67    3.67
   3   4   7   56.92    8.14
  -3  -4  -7   50.25    8.60
   3   4   8   65.45    9.79
  -3  -4  -9   67.22   11.39
  -3  -4 -10  225.83   21.31
  -3  -4 -11   24.01    9.95
  -3  -4 -11   18.70    3.91
   3   4  11   17.15    6.08
  -3  -4 -11   14.04    3.61
  -3  -4 -12   17.95    3.97
   3   4  12   14.40    5.60
  -3  -4 -12   27.50    4.46
  -3  -4 -13   -1.26    2.74
  -3  -4 -13   -1.54    2.59
  -3  -4 -14   19.16    3.91
   3   4  14   15.88    5.11
  -3  -4 -14   23.48    3.55
   3   4  15    0.94    3.39
  -3  -4 -16   18.80    2.24
   3   4  16   20.87    3.47
   3   4  17    1.57    1.75
  -3  -5  11   -1.83    2.23
   3   5 -10   13.11    2.52
  -3  -5  10   10.90    3.51
   3   5  -9   41.56    4.58
  -3  -5   9   34.94    5.37
  -3  -5   9   40.77    5.29
   3   5  -8    7.01    3.04
  -3  -5   8    5.34    4.03
  -3  -5   8    2.26    3.83
   3   5  -7    5.40    3.09
  -3  -5   7    1.82    4.22
  -3  -5   7    3.57    4.12
   3   5  -6   18.03    4.41
  -3  -5   6   16.10    5.07
   3   5  -5  168.60   19.16
   3   5  -4   81.42   12.80
   3   5  -3  110.15   13.44
   3   5  -2  741.46   29.96
   3   5  -1  586.27   24.55
   3   5   0  222.71   14.48
   3   5   1  115.65    8.53
  -3  -5  -1  108.87    9.70
   3   5   2  193.59   10.04
  -3  -5  -2  109.40    8.55
   3   5   3  600.02   17.33
  -3  -5  -3  509.78   20.20
   3   5   4   29.94    4.46
  -3  -5  -4   24.50    3.08
  -3  -5  -4   26.10    5.72
  -3  -5  -5    7.80    4.06
  -3  -5  -5    7.57    2.89
  -3  -5  -6   80.91    9.31
  -3  -5  -6   66.23    7.63
  -3  -5  -7  380.64   21.36
   3   5   7  443.23   20.30
  -3  -5  -8    9.99    6.01
   3   5   8   14.80    6.35
  -3  -5  -9    3.10    5.79
  -3  -5 -10    7.34    7.03
   3   5  11  102.66   10.42
  -3  -5 -11  110.39    7.23
  -3  -5 -11  113.47   16.64
  -3  -5 -12   56.39    5.81
   3   5  12   50.26    8.42
   3   5  13   53.11    7.85
  -3  -5 -13   63.84    5.74
  -3  -5 -13   57.59    5.16
   3   5  14    4.62    4.15
  -3  -5 -14    0.19    2.57
   3   5  15   -0.01    3.27
   3   5  16   -2.12    2.90
  -3  -5 -16    0.06    1.48
   3   5  17    9.38    2.31
   3   6 -10    6.59    1.95
  -3  -6  10    9.52    2.79
   3   6  -9   25.89    3.60
  -3  -6   9   24.14    4.17
   3   6  -8    1.13    2.41
  -3  -6   8   -2.97    4.07
  -3  -6   8   -3.64    3.72
   3   6  -7   26.67    4.47
  -3  -6   7   16.84    4.86
  -3  -6   7   24.32    4.91
   3   6  -6    0.30    3.06
  -3  -6   6   -0.87    4.12
  -3  -6   6    5.09    4.46
   3   6  -5  313.86   25.98
   3   6  -5  308.30   12.47
  -3  -6   5  270.62   13.80
  -3  -6   5  315.13   13.03
   3   6  -4  182.98    9.43
   3   6  -4  183.04   19.08
   3   6  -3  122.91   14.85
   3   6  -2  369.43   23.27
   3   6  -1  987.80   34.93
  -3  -6   0  260.09   17.54
   3   6   1   84.84    7.93
  -3  -6  -1   81.70    9.25
  -3  -6  -2  241.27   14.79
   3   6   2  317.21   13.94
   3   6   3  885.83   22.64
  -3  -6  -3  860.16   28.72
   3   6   4 1138.63   26.40
  -3  -6  -4  930.32   31.78
  -3  -6  -5  192.92   13.93
  -3  -6  -6    9.96    5.40
  -3  -6  -6    5.36    3.12
  -3  -6  -7  103.68   12.25
   3   6   7  123.09   11.13
  -3  -6  -7   87.31    9.08
  -3  -6  -8  199.28   18.32
  -3  -6  -8  154.33   13.07
  -3  -6  -9    6.93    6.24
  -3  -6  -9    2.42    4.39
   3   6   9    5.19    5.86
  -3  -6 -10    4.17    5.22
  -3  -6 -10    5.13    6.63
  -3  -6 -11   51.04    5.39
  -3  -6 -11   26.64    8.51
  -3  -6 -11   41.08   10.47
  -3  -6 -12  137.78    8.04
   3   6  12  130.84   11.34
   3   6  13    5.44    5.03
  -3  -6 -13    5.81    3.14
   3   6  14   12.90    4.94
  -3  -6 -14    4.23    2.80
   3   6  15    3.78    3.76
   3   6  16    9.85    3.25
  -3  -6 -16   12.27    2.22
   3   6  17   -1.90    1.95
   3   7 -10    1.08    1.25
   3   7  -9    2.01    1.78
  -3  -7   9    5.37    2.81
   3   7  -8    9.50    2.83
  -3  -7   8    8.43    3.33
  -3  -7   8    7.91    3.59
   3   7  -7   17.15    3.61
  -3  -7   7   15.01    4.22
  -3  -7   7    8.80    3.98
   3   7  -6   32.62    4.83
  -3  -7   6   24.48    5.19
  -3  -7   6   22.85    4.89
   3   7  -5   81.30    6.73
  -3  -7   5   74.18    7.96
  -3  -7   5   82.29    7.51
   3   7  -4  130.14    8.12
   3   7  -4  130.77   17.07
  -3  -7   4  118.46    9.38
  -3  -7   4  137.76    8.93
   3   7  -3   10.44    7.47
   3   7  -3    2.94    2.84
  -3  -7   3   -0.34    4.19
   3   7  -2  104.52   13.95
  -3  -7   1   74.07   11.25
  -3  -7   0  915.33   34.92
   3   7   0  934.84   30.25
   3   7   1  178.74   12.27
  -3  -7  -1  164.25   13.88
   3   7   2  219.80   12.60
  -3  -7  -2  203.80   15.63
   3   7   3   30.34    5.15
  -3  -7  -3   25.43    6.90
  -3  -7  -4  174.00   15.77
  -3  -7  -5   26.30    6.60
  -3  -7  -6    3.57    4.93
  -3  -7  -7  145.89   14.88
  -3  -7  -8  111.62   14.41
   3   7   8  141.83   13.87
  -3  -7  -9  100.85   14.92
  -3  -7 -10   -1.18    3.37
  -3  -7 -10    5.28    6.05
  -3  -7 -10    0.58    2.84
  -3  -7 -11    4.44    3.16
  -3  -7 -12   34.85    4.77
  -3  -7 -13   41.37    4.91
   3   7  13   35.41    6.94
   3   7  14    0.53    3.90
  -3  -7 -14    0.80    2.27
   3   7  15    2.63    3.55
  -3  -7 -15    2.07    2.45
   3   7  16    0.03    2.84
  -3  -7 -16   -0.08    1.61
   3   7  17   10.62    2.36
  -3  -7 -17   12.92    1.59
   3   8  -9    4.09    1.51
   3   8  -8    2.78    1.92
   3   8  -7   24.34    3.72
  -3  -8   7   23.87    4.50
  -3  -8   7   14.10    3.49
   3   8  -6    1.24    2.81
  -3  -8   6    0.52    3.05
  -3  -8   6    3.05    3.85
   3   8  -5   24.32    4.44
  -3  -8   5   20.25    4.74
  -3  -8   5   25.55    5.01
   3   8  -4   35.70    4.91
  -3  -8   4   27.45    5.68
  -3  -8   4   35.88    5.63
  -3  -8   3   15.52    8.17
   3   8  -3   21.14    4.28
  -3  -8   3   13.16    5.19
  -3  -8   3   11.84    4.56
  -3  -8   2    9.64    6.86
   3   8  -2   18.24    4.10
  -3  -8   2   11.82    4.88
  -3  -8   2   19.71    4.83
   3   8  -1  205.85   16.96
  -3  -8   1  212.11   19.50
   3   8   0   78.63    9.80
  -3  -8   0   83.78   11.89
  -3  -8  -1  355.29   22.46
  -3  -8  -2  137.97   14.41
  -3  -8  -3   34.43    7.87
  -3  -8  -4  179.15   17.40
  -3  -8  -5   78.58   10.71
  -3  -8  -6    7.35    5.79
  -3  -8  -7   25.04    8.01
  -3  -8  -8  239.34   21.04
  -3  -8  -9  124.29   16.75
  -3  -8 -10  228.32   11.00
  -3  -8 -11   -1.93    3.56
  -3  -8 -12   18.86    3.99
  -3  -8 -12   13.55    3.58
  -3  -8 -13   36.19    4.51
   3   8  13   30.00    6.99
   3   8  14   11.05    5.00
  -3  -8 -14   11.55    2.85
   3   8  15    1.70    3.49
  -3  -8 -15    3.22    2.50
   3   8  16   -2.29    2.84
  -3  -8 -16   -0.39    1.53
   3   8  17    2.20    1.89
  -3  -8 -17    0.79    0.98
   3   9  -8   34.78    2.87
   3   9  -7   15.21    2.69
   3   9  -6    0.88    2.27
   3   9  -5    5.29    2.81
  -3  -9   5    6.91    3.40
   3   9  -4  105.40    7.13
  -3  -9   4   99.00    8.16
   3   9  -3   43.12    5.23
  -3  -9   3   35.59    4.59
  -3  -9   3   40.34    6.21
  -3  -9   2    6.72    3.09
   3   9  -2    6.60    3.00
  -3  -9   2    9.01    4.73
  -3  -9   1   13.96    3.64
  -3  -9   1   21.67    7.74
   3   9  -1   21.55    3.99
  -3  -9   1   24.47    5.58
   3   9   0  269.29   10.00
  -3  -9   0  295.47   11.28
  -3  -9   0  293.08   23.29
  -3  -9  -1   42.52    9.84
  -3  -9  -2  143.26   16.24
  -3  -9  -3   -1.13    5.46
  -3  -9  -4   12.41    7.18
  -3  -9  -5   42.11    9.05
  -3  -9  -6    7.64    6.27
  -3  -9  -7    8.30    6.24
  -3  -9  -8   19.53    8.08
  -3  -9  -8   17.41    6.48
  -3  -9  -9    4.47    6.76
   3   9   9    2.08    3.39
  -3  -9 -10    8.17    4.27
  -3  -9 -11   18.28    4.31
  -3  -9 -12   60.58    5.86
  -3  -9 -13   41.54    4.63
   3   9  14   10.74    4.90
  -3  -9 -14   14.74    3.87
   3   9  15    5.77    3.86
  -3  -9 -15    2.45    2.15
   3   9  16    2.69    2.70
  -3  -9 -16    4.83    1.77
   3  10  -7   14.24    2.07
   3  10  -6    3.60    2.04
   3  10  -5    2.29    2.23
   3  10  -4   -0.06    2.48
  -3 -10   4    2.34    2.97
   3  10  -3   97.82    6.75
  -3 -10   3   98.30    7.70
  -3 -10   3   87.69    6.53
   3  10  -2   69.49    5.84
  -3 -10   2   66.82    7.02
  -3 -10   2   60.85    5.79
   3  10  -1   43.10    4.75
  -3 -10   1   42.14    5.26
  -3 -10   1   44.37    6.28
  -3 -10   0   40.74    5.39
  -3 -10   0   38.34    6.30
  -3 -10  -1   27.22    4.77
  -3 -10  -1   22.30    8.09
  -3 -10  -1   25.53    4.95
  -3 -10  -1   24.54    5.34
  -3 -10  -2   -6.35    4.18
  -3 -10  -2    1.85    5.18
  -3 -10  -2   -1.37    3.63
  -3 -10  -2    5.39    4.29
  -3 -10  -3    1.14    5.95
  -3 -10  -3    4.43    3.42
  -3 -10  -3    7.12    4.49
  -3 -10  -3    4.84    3.83
  -3 -10  -4    6.42    4.01
  -3 -10  -4   -2.81    5.96
  -3 -10  -4    3.41    6.15
  -3 -10  -4   -0.48    4.37
  -3 -10  -4    2.26    3.52
  -3 -10  -5   28.74    7.26
   3  10   5   24.55    3.95
  -3 -10  -5   25.20    4.66
  -3 -10  -5   21.05    8.45
  -3 -10  -6   19.37    7.12
  -3 -10  -6    9.78    7.31
  -3 -10  -7  -12.06    7.88
  -3 -10  -7    5.64    7.07
  -3 -10  -8   -1.04    5.98
  -3 -10  -8    3.59    6.54
  -3 -10  -9   26.11    6.77
  -3 -10 -10   13.10    4.39
  -3 -10 -11   -1.08    3.22
  -3 -10 -12    8.05    3.59
  -3 -10 -13   30.29    4.30
  -3 -10 -13   44.39    5.35
   3  10  14   24.17    5.80
  -3 -10 -14   26.99    3.84
   3  10  15   10.83    4.35
  -3 -10 -15    9.57    2.29
   3  10  16    2.67    2.48
  -3 -10 -16    2.86    1.41
   3  11  -6    6.10    1.51
   3  11  -5    1.14    1.55
   3  11  -4   20.35    3.02
   3  11  -4   22.84    3.38
   3  11  -3   18.80    3.26
  -3 -11   3   19.99    3.84
   3  11  -3   17.62    3.77
  -3 -11   3   12.84    3.16
   3  11  -2   36.85    4.27
  -3 -11   2   39.13    4.75
  -3 -11   2   37.82    5.21
  -3 -11   1   -2.43    3.22
   3  11  -1    2.24    2.35
  -3 -11   1   -2.22    3.77
  -3 -11   0   86.11    7.84
  -3 -11   0   79.39    6.86
  -3 -11  -1   33.11    5.22
  -3 -11  -1   38.62    6.20
  -3 -11  -1   23.15    4.58
  -3 -11  -2  306.63   14.07
  -3 -11  -2  281.04   12.20
  -3 -11  -2  302.92   13.39
  -3 -11  -3   13.87    4.51
  -3 -11  -3    9.69    4.44
  -3 -11  -3    8.73    4.28
  -3 -11  -4   -0.34    4.81
  -3 -11  -4    9.29    4.78
   3  11   4    7.35    3.28
  -3 -11  -4    5.06    4.01
  -3 -11  -5   92.64   10.96
   3  11   5   87.14    6.66
  -3 -11  -5  106.18    8.17
  -3 -11  -6   78.82   10.96
  -3 -11  -7  -12.24    6.81
  -3 -11  -8   21.25    7.40
  -3 -11  -9   32.27    7.27
  -3 -11  -9   26.61    5.87
  -3 -11 -10   84.97    8.15
   3  11  10   84.05    7.47
  -3 -11 -11   30.00    4.03
  -3 -11 -11   40.13    5.79
  -3 -11 -12    6.63    3.46
  -3 -11 -12    4.17    2.49
  -3 -11 -13    7.08    2.90
  -3 -11 -13    1.83    2.22
   3  11  14   25.31    5.54
  -3 -11 -14   28.25    3.35
  -3 -11 -14   20.18    2.89
   3  11  15    2.16    3.22
  -3 -11 -15    2.97    1.63
   3  12  -4   -0.48    1.25
   3  12  -3   63.02    4.18
   3  12  -3   76.39    5.24
   3  12  -2    5.59    2.03
  -3 -12   2    6.48    2.78
   3  12  -2    9.49    3.06
  -3 -12   2    8.19    2.89
  -3 -12   1    9.16    3.21
   3  12  -1   11.70    3.78
  -3 -12   1   11.24    3.44
  -3 -12   0    8.08    3.44
  -3 -12   0    9.46    3.68
  -3 -12  -1   86.92    7.19
  -3 -12  -1   92.81    7.88
  -3 -12  -2    6.64    3.87
  -3 -12  -2    2.32    3.26
  -3 -12  -2    5.04    4.01
  -3 -12  -3   72.21    7.74
  -3 -12  -3   74.02    7.15
   3  12   3   64.31    6.48
  -3 -12  -3   75.58    7.22
  -3 -12  -4   -0.53    3.63
   3  12   4    1.75    2.72
  -3 -12  -4    1.72    3.85
  -3 -12  -5    4.77    5.05
   3  12   5    3.22    2.66
  -3 -12  -6   55.52    9.74
  -3 -12  -7   22.07    7.05
  -3 -12  -7   26.39    4.23
  -3 -12  -8   -5.61    6.52
  -3 -12  -8   -1.99    5.28
  -3 -12  -9    1.42    4.89
  -3 -12 -10   31.12    5.98
   3  12  10   29.94    5.10
  -3 -12 -11   19.06    4.58
  -3 -12 -12    0.65    2.97
  -3 -12 -13    3.62    2.60
   3  12  14    1.42    3.68
  -3 -12 -14    1.92    1.81
   3  12  15   19.03    3.66
   3  13  -3    1.69    1.64
   3  13  -2   36.31    3.63
   3  13  -1    8.55    2.81
  -3 -13   0    5.34    3.21
   3  13   0    1.41    2.88
  -3 -13   0    3.11    2.56
  -3 -13  -1    8.25    3.60
   3  13   1    0.62    2.76
  -3 -13  -1    2.20    2.83
  -3 -13  -2  202.42   10.27
   3  13   2  209.06   10.26
   3  13   3   20.51    4.15
  -3 -13  -4    5.52    3.26
   3  13   4    3.00    2.67
  -3 -13  -5   27.23    5.62
   3  13   5   22.84    3.95
  -3 -13  -6  130.56   10.83
  -3 -13  -6   92.03    6.70
  -3 -13  -7   37.40    7.70
  -3 -13  -7   14.82    3.54
  -3 -13  -8    9.76    5.39
  -3 -13  -9   -3.40    4.83
   3  13   9   -1.48    3.31
  -3 -13 -10   45.87    6.44
   3  13  10   44.91    5.35
  -3 -13 -11   44.71    5.52
  -3 -13 -12    5.20    2.80
  -3 -13 -13   -4.38    2.36
   3  13  14    0.74    2.87
  -3 -13 -14    4.91    1.60
   3  14  -2    4.97    1.60
   3  14  -1   33.98    3.47
   3  14   0    0.03    2.03
   3  14   1   33.01    4.17
   3  14   2    0.24    2.69
   3  14   3  113.52    7.16
   3  14   4   -0.08    2.47
   3  14   5    1.33    2.31
  -3 -14  -6   14.72    4.28
  -3 -14  -6   11.57    3.56
  -3 -14  -7  128.13    9.05
  -3 -14  -7  124.79    6.69
  -3 -14  -8   -8.31    4.80
  -3 -14  -9    3.89    3.96
   3  14   9   -0.36    2.84
  -3 -14 -10    0.61    3.35
   3  14  10    7.65    2.87
  -3 -14 -11   47.24    4.91
  -3 -14 -12   14.69    2.99
   3  14  13   12.67    3.43
  -3 -14 -13    7.85    1.97
   3  15   0   13.20    2.04
  -3 -15   0   12.17    1.99
   3  15   1   -0.72    1.65
  -3 -15  -1    1.72    1.87
   3  15   2   16.04    2.78
  -3 -15  -2   16.40    2.87
   3  15   3   -0.74    2.03
  -3 -15  -3    0.48    2.23
   3  15   4   31.06    3.48
  -3 -15  -4   28.20    3.59
   3  15   5   -0.72    1.68
  -3 -15  -5   -0.82    2.45
  -3 -15  -6   16.06    3.02
  -3 -15  -7   15.63    2.64
  -3 -15  -8   32.76    4.15
   3  15   8   26.87    4.06
  -3 -15  -9    8.55    3.10
   3  15   9    6.92    2.62
  -3 -15 -10    4.19    2.49
  -3 -15 -11    3.23    2.07
   3  15  12    8.25    2.65
  -3 -15 -12    1.63    1.53
  -3 -16  -4   -2.42    1.69
  -3 -16  -5   -2.02    1.67
   3  16   5    1.26    2.17
   3  16   6    5.02    2.37
   3  16   7   10.04    2.49
   4 -15  -8    2.85    2.41
   4 -15  -7   -5.48    3.08
   4 -15  -6    8.78    3.51
   4 -15  -5   55.75    5.72
   4 -15  -4    7.65    3.63
   4 -15  -3   45.67    5.24
   4 -14  -9    7.99    3.19
   4 -14  -9    6.79    2.70
   4 -14  -8   51.73    6.03
   4 -14  -8   38.49    4.30
   4 -14  -7    1.55    3.23
   4 -14  -6   13.62    4.51
   4 -14  -5    2.43    4.46
   4 -14  -5   11.84    3.74
   4 -14  -4   78.70    5.97
   4 -14  -4   89.58    8.50
   4 -14  -3   -3.90    4.13
   4 -14  -3   15.99    3.40
   4 -14  -2    2.58    2.43
   4 -14  -2    5.64    3.45
   4 -14  -1   12.20    3.63
   4 -14  -1    1.84    2.21
   4 -14   0   74.60    4.67
   4 -14   1   10.01    2.01
   4 -14   2    5.00    2.18
   4 -13 -10   -0.80    2.54
   4 -13  -9   47.70    5.38
   4 -13  -9   32.31    5.09
   4 -13  -9   36.29    4.21
   4 -13  -8   -4.75    4.38
   4 -13  -8   -0.39    2.90
   4 -13  -8    0.85    3.11
   4 -13  -7   39.46    5.42
   4 -13  -7   59.79    6.16
   4 -13  -6    8.95    3.86
   4 -13  -6    4.15    4.18
   4 -13  -5  147.92   10.33
   4 -13  -5  120.38    8.12
   4 -13  -4   25.47    6.03
   4 -13  -4   27.87    4.77
   4 -13  -3   53.85    7.32
   4 -13  -3   73.94    6.26
   4 -13  -2   -7.12    3.42
   4 -13  -1   19.94    4.46
   4 -13  -1   13.34    3.32
   4 -13   0   17.83    4.32
   4 -13   0   10.02    3.24
   4 -13   0   17.46    3.48
   4 -13   1  100.22    7.17
   4 -13   1   93.68    6.09
   4 -13   2   -0.51    3.10
   4 -13   2    5.48    2.29
   4 -13   3   -4.22    2.77
   4 -13   3    0.98    1.56
   4 -13   4    2.45    1.92
   4 -13   5    2.05    1.48
   4 -12 -12   29.01    2.85
   4 -12 -11   -1.32    2.03
   4 -12 -11    7.28    2.44
   4 -12 -10    2.94    3.29
   4 -12 -10    3.23    2.86
   4 -12  -9   -0.41    3.70
   4 -12  -9    0.87    3.24
   4 -12  -9   -1.92    2.73
   4 -12  -9   -6.24    3.64
   4 -12  -8   65.47    5.04
   4 -12  -8   76.16    7.48
   4 -12  -8   89.71    8.14
   4 -12  -8   72.03    6.34
   4 -12  -7   23.68    5.15
   4 -12  -7    5.43    3.68
   4 -12  -6   30.11    5.43
   4 -12  -6   19.28    4.69
   4 -12  -6   23.22    4.83
   4 -12  -5   12.77    3.97
   4 -12  -5   16.27    5.21
   4 -12  -5   10.31    4.17
   4 -12  -4   97.00    7.57
   4 -12  -4  106.76    8.82
   4 -12  -3    3.74    3.37
   4 -12  -3   -6.55    3.93
   4 -12  -3  -12.71    6.18
   4 -12  -2   46.54    5.67
   4 -12  -2   39.46    5.44
   4 -12  -2   51.96    5.68
   4 -12  -1    2.37    3.27
   4 -12  -1   -2.96    3.77
   4 -12  -1    1.36    2.69
   4 -12   0   71.65    6.68
   4 -12   0   78.70    7.26
   4 -12   0   72.85    6.26
   4 -12   0   69.87    7.51
   4 -12   1    3.67    3.34
   4 -12   1   -1.76    3.88
   4 -12   1   -0.02    2.60
   4 -12   1    5.54    3.50
   4 -12   2   39.53    5.36
   4 -12   2   39.03    5.44
   4 -12   2   29.92    4.14
   4 -12   2   34.24    4.62
   4 -12   3    5.92    3.30
   4 -12   3    6.71    3.61
   4 -12   4   13.33    3.34
   4 -12   4    6.07    2.22
   4 -12   5    6.16    2.40
   4 -12   5    3.51    1.75
   4 -12   6   48.40    3.69
   4 -12   7    0.23    1.14
   4 -11 -13    3.37    1.53
   4 -11 -12   -3.78    2.46
   4 -11 -11   46.94    4.03
   4 -11 -11   -1.84    2.75
   4 -11 -10    3.56    3.01
   4 -11 -10    2.24    3.23
   4 -11 -10    0.76    2.39
   4 -11 -10    8.02    3.69
   4 -11  -9    1.57    3.41
   4 -11  -9   -3.22    3.70
   4 -11  -9    2.88    2.90
   4 -11  -9   -1.87    3.69
   4 -11  -8   -0.74    3.55
   4 -11  -8    1.13    2.52
   4 -11  -8    2.24    3.59
   4 -11  -7   78.26    7.50
   4 -11  -7   69.59    5.69
   4 -11  -7   81.63    7.96
   4 -11  -7   58.65    6.42
   4 -11  -6    6.77    2.48
   4 -11  -6    3.44    3.56
   4 -11  -6    7.61    4.12
   4 -11  -6    4.32    3.79
   4 -11  -5   -1.49    2.16
   4 -11  -5   -4.24    3.63
   4 -11  -5    2.77    3.52
   4 -11  -5    0.41    3.16
   4 -11  -4    7.09    3.48
   4 -11  -4    3.87    3.09
   4 -11  -4   -0.52    3.31
   4 -11  -4    4.08    3.59
   4 -11  -3  161.63    9.13
   4 -11  -3  144.77    9.17
   4 -11  -3  174.97   10.86
   4 -11  -3  179.48    9.97
   4 -11  -2   -1.23    2.75
   4 -11  -2    0.14    3.37
   4 -11  -2    1.35    2.86
   4 -11  -1    2.71    2.99
   4 -11  -1    1.38    3.73
   4 -11  -1    5.45    2.94
   4 -11  -1   11.12    4.60
   4 -11   0   24.54    4.63
   4 -11   0   15.33    4.55
   4 -11   0   18.29    4.01
   4 -11   0   13.20    4.27
   4 -11   1  333.26   13.59
   4 -11   1  341.19   14.47
   4 -11   1  319.06   13.23
   4 -11   1  314.14   14.15
   4 -11   2    3.60    3.29
   4 -11   2   -0.17    4.55
   4 -11   2    6.32    3.10
   4 -11   2   -6.27    4.24
   4 -11   3   -3.55    3.80
   4 -11   3   -4.70    4.22
   4 -11   3   -0.73    2.60
   4 -11   4    2.21    3.24
   4 -11   4    1.87    3.14
   4 -11   4    5.55    2.75
   4 -11   5   59.98    5.58
   4 -11   5   69.97    5.74
   4 -11   5   60.22    5.21
   4 -11   6    4.70    2.50
   4 -11   6    3.95    2.09
   4 -11   7    3.19    2.02
   4 -11   7    3.42    1.57
   4 -11   8    0.92    1.40
   4 -10 -13   -0.74    1.64
   4 -10 -12   11.58    3.06
   4 -10 -11    9.71    3.35
   4 -10 -11    2.11    2.64
   4 -10 -10   37.81    4.78
   4 -10 -10   35.80    5.09
   4 -10 -10   41.78    5.68
   4 -10  -9   -4.10    3.92
   4 -10  -9    3.37    3.51
   4 -10  -9   -4.85    4.25
   4 -10  -8   -6.62    4.06
   4 -10  -8    0.94    3.58
   4 -10  -8    3.90    3.76
   4 -10  -7   -0.99    3.61
   4 -10  -7   -0.86    3.01
   4 -10  -7    8.58    4.52
   4 -10  -7   -4.62    3.92
   4 -10  -6  105.09    6.85
   4 -10  -6  107.29    8.25
   4 -10  -6  123.00    8.56
   4 -10  -6  127.16    9.24
   4 -10  -5   12.21    5.80
   4 -10  -5    2.04    2.46
   4 -10  -5   -3.92    4.26
   4 -10  -5    0.46    3.50
   4 -10  -5    0.73    3.44
   4 -10  -5    3.74    3.86
   4 -10  -4   16.46    6.05
   4 -10  -4    1.55    3.73
   4 -10  -4   15.28    3.10
   4 -10  -4    4.35    3.63
   4 -10  -4   20.31    5.37
   4 -10  -4    3.03    3.67
   4 -10  -3    9.29    3.58
   4 -10  -3   -0.70    3.84
   4 -10  -3    5.31    4.02
   4 -10  -3   11.93    5.65
   4 -10  -3   17.07    5.45
   4 -10  -3   15.84    5.13
   4 -10  -3    4.39    3.67
   4 -10  -2  109.75    7.44
   4 -10  -2  106.96   12.80
   4 -10  -2  127.34   10.04
   4 -10  -2  111.49    8.37
   4 -10  -2  117.53    8.14
   4 -10  -2  133.83    9.19
   4 -10  -1   46.41    5.45
   4 -10  -1   43.22    8.48
   4 -10  -1   45.59    7.35
   4 -10  -1   44.51    6.46
   4 -10  -1   36.62    5.05
   4 -10  -1   42.08    6.03
   4 -10   0    1.73    2.84
   4 -10   0    2.15    3.87
   4 -10   0    4.43    5.05
   4 -10   0    1.06    3.03
   4 -10   0   -5.79    4.35
   4 -10   1    5.79    3.12
   4 -10   1    5.35    4.20
   4 -10   1    6.09    3.16
   4 -10   1   -3.87    4.36
   4 -10   2   10.60    4.08
   4 -10   2   10.30    3.59
   4 -10   2    5.78    3.13
   4 -10   3   15.44    4.71
   4 -10   3   10.33    3.17
   4 -10   3   13.05    3.58
   4 -10   4   30.16    5.01
   4 -10   5   -2.74    3.52
   4 -10   6   75.49    5.76
  -4  10  -7    2.82    1.84
  -4  10  -8    4.13    1.61
   4 -10   8    2.82    1.72
   4 -10   9    0.17    1.48
   4  -9 -13   21.85    2.87
   4  -9 -12   14.31    3.35
   4  -9 -11  102.10    8.12
   4  -9 -11  119.86    7.06
   4  -9 -11  114.62    6.43
   4  -9 -10   -5.17    4.41
   4  -9 -10    2.41    3.37
   4  -9 -10    2.94    3.29
   4  -9  -9  120.30    8.09
   4  -9  -9  134.04    8.75
   4  -9  -8   10.42    4.02
   4  -9  -8    0.38    3.48
   4  -9  -8    3.49    3.71
   4  -9  -7   -4.43    4.04
   4  -9  -7    8.80    3.50
   4  -9  -7   -3.39    3.86
   4  -9  -7    3.82    4.34
   4  -9  -6   15.06    5.25
   4  -9  -6    7.68    5.62
   4  -9  -6    1.27    4.21
   4  -9  -6    1.75    2.75
   4  -9  -6   14.82    4.94
   4  -9  -6   13.69    4.59
   4  -9  -5   64.17    7.54
   4  -9  -5   80.39   11.53
   4  -9  -5   74.55    5.83
   4  -9  -5   73.41    6.83
   4  -9  -5   80.05    7.16
   4  -9  -5   90.41    7.16
   4  -9  -5   78.61    6.94
   4  -9  -4    6.19    4.62
   4  -9  -4   30.43    7.92
   4  -9  -4   11.99    2.92
   4  -9  -4   11.57    2.94
   4  -9  -4   20.48    4.77
   4  -9  -4   14.05    3.92
   4  -9  -4    8.70    3.50
   4  -9  -4   27.46    5.35
   4  -9  -3   92.29    8.39
   4  -9  -3   93.34    7.27
   4  -9  -3   92.87   11.93
   4  -9  -3   98.10    6.93
   4  -9  -3   79.83    7.09
   4  -9  -3  103.83    7.69
   4  -9  -3  102.05    7.43
   4  -9  -2   -6.86    5.23
   4  -9  -2    1.73    3.72
   4  -9  -2    9.74    5.10
   4  -9  -2   -2.56    3.37
   4  -9  -2    4.21    3.63
   4  -9  -2   -0.15    3.78
   4  -9  -1   88.69    6.35
   4  -9  -1   92.00   11.59
   4  -9  -1   92.15    8.14
   4  -9  -1   81.02    7.06
   4  -9  -1   95.83    7.14
   4  -9  -1   96.13    8.01
   4  -9  -1   80.29    6.69
   4  -9   0   26.54    4.20
   4  -9   0   27.94    6.89
   4  -9   0   13.83    4.53
   4  -9   0   24.46    4.92
   4  -9   0   28.53    4.58
   4  -9   0   21.71    4.21
   4  -9   1   48.25    9.23
   4  -9   1   37.96    5.81
   4  -9   1   37.74    6.01
   4  -9   1   37.69    5.06
   4  -9   2    9.40    6.06
   4  -9   2    5.89    4.33
   4  -9   2   11.20    4.82
   4  -9   3   69.24    6.84
   4  -9   4   -2.52    3.45
   4  -9   5   12.71    4.00
  -4   9  -6    5.80    2.93
   4  -9   6    4.70    2.90
  -4   9  -7   90.91    6.39
  -4   9  -8    2.36    2.35
  -4   9  -9   20.75    2.90
  -4   9 -10    2.34    1.41
   4  -9  10   -0.43    1.18
   4  -8 -14    9.19    1.38
   4  -8 -13    1.27    1.73
   4  -8 -12    4.80    2.65
   4  -8 -11   -1.52    3.13
   4  -8 -10   22.46    4.48
   4  -8 -10    8.19    3.71
   4  -8 -10   11.18    3.41
   4  -8 -10   12.00    3.74
   4  -8 -10   16.49    4.12
   4  -8  -9   48.70    5.53
   4  -8  -9   41.42    5.43
   4  -8  -9   40.30    5.76
   4  -8  -9   31.79    4.62
   4  -8  -9   29.90    4.87
   4  -8  -9   31.24    5.50
   4  -8  -8   77.31    6.23
   4  -8  -8   74.14    7.14
   4  -8  -8   70.54    6.70
   4  -8  -8   80.45    7.49
   4  -8  -7    7.07    6.16
   4  -8  -7    0.54    3.76
   4  -8  -7    1.83    2.98
   4  -8  -7   -1.48    4.14
   4  -8  -7   11.71    5.04
   4  -8  -6  581.44   30.17
   4  -8  -6  604.22   16.22
   4  -8  -6  557.28   17.03
   4  -8  -6  596.57   17.86
   4  -8  -6  609.36   16.94
   4  -8  -5    7.45    5.55
   4  -8  -5    4.59    2.72
   4  -8  -5    5.00    3.42
   4  -8  -5    6.04    3.86
   4  -8  -5    0.04    3.23
   4  -8  -4    2.56    4.47
   4  -8  -3    6.83    5.64
   4  -8  -3   -1.21    4.25
   4  -8  -2  210.02   16.40
   4  -8  -1    3.60    3.87
   4  -8   0    4.09    4.07
   4  -8   1    1.48    3.58
   4  -8   2  974.28   39.25
   4  -8   2  982.00   22.51
   4  -8   3   13.48    7.50
   4  -8   3   23.53    5.53
   4  -8   3   21.88    5.45
   4  -8   4   99.27   15.44
   4  -8   4   93.85    7.84
   4  -8   4  101.29    8.03
   4  -8   5    5.16    3.51
  -4   8  -5    7.22    3.40
   4  -8   5    7.84    3.90
  -4   8  -6   54.08    5.83
   4  -8   6   53.39    5.49
  -4   8  -7   -0.44    2.93
  -4   8  -8    6.05    3.03
  -4   8  -9    6.66    3.01
  -4   8 -10   25.31    3.43
  -4   8 -11    2.19    1.60
   4  -7 -14    0.16    0.93
   4  -7 -13    5.70    2.21
   4  -7 -13    6.39    1.97
   4  -7 -12   -6.71    3.42
   4  -7 -12   -1.23    2.33
   4  -7 -12    1.56    2.61
   4  -7 -11   -3.52    3.17
   4  -7 -11    2.49    2.23
   4  -7 -10   38.87    5.50
   4  -7 -10   56.20    6.09
   4  -7 -10   57.25    5.79
   4  -7  -9    9.53    3.52
   4  -7  -9   15.82    4.19
   4  -7  -9   -1.01    3.88
   4  -7  -9   10.49    3.97
   4  -7  -9    6.17    3.19
   4  -7  -9   18.29    5.46
   4  -7  -8   27.08    4.41
   4  -7  -8   13.54    6.35
   4  -7  -8   25.61    4.48
   4  -7  -8   26.51    4.93
   4  -7  -8   17.39    4.41
   4  -7  -8   21.49    3.96
   4  -7  -8   17.92    4.72
   4  -7  -7   -0.59    2.32
   4  -7  -7   -8.38    7.05
   4  -7  -7   -1.98    3.41
   4  -7  -7   -1.10    3.06
   4  -7  -7    1.74    3.99
   4  -7  -7    7.14    4.63
   4  -7  -6  130.93   14.43
   4  -7  -5  409.34   23.31
   4  -7  -4    4.59    4.71
   4  -7  -4    8.31    5.07
   4  -7  -3   42.04    7.64
   4  -7  -3   41.39    7.50
   4  -7  -2   12.76    5.74
   4  -7  -2   -6.19    4.83
   4  -7  -1  683.78   27.04
   4  -7   0    8.54    4.85
   4  -7   1    1.78    3.39
   4  -7   2    3.01    4.45
   4  -7   3  885.54   40.69
   4  -7   4   27.70    9.41
   4  -7   4   32.20    5.29
   4  -7   5   15.14    8.54
   4  -7   5   23.29    4.61
   4  -7   5   30.21    5.11
   4  -7   6    1.49    5.30
   4  -7   6   -2.56    3.30
   4  -7   6   -0.27    3.47
  -4   7  -7  214.93   10.84
   4  -7   7  231.99   10.92
  -4   7  -8    4.74    3.65
  -4   7  -9   29.22    4.74
  -4   7 -10    0.66    2.68
  -4   7 -11    9.07    2.61
  -4   7 -12   -1.67    1.57
   4  -6 -14    9.74    1.80
   4  -6 -13    2.89    2.22
   4  -6 -13    4.82    2.27
   4  -6 -13    4.03    1.70
   4  -6 -12    7.46    2.47
   4  -6 -12   13.31    3.60
   4  -6 -11    1.39    3.20
   4  -6 -11    2.30    2.53
   4  -6 -10  138.96    8.58
   4  -6 -10  148.75    8.37
   4  -6  -9    4.03    2.92
   4  -6  -9    4.85    3.47
   4  -6  -9    7.46    3.63
   4  -6  -8  158.52   19.56
   4  -6  -8  147.92    9.01
   4  -6  -8  132.68    8.34
   4  -6  -8  147.40    8.72
   4  -6  -8  136.75    9.34
   4  -6  -7    4.22    2.76
   4  -6  -7    7.04    6.69
   4  -6  -7   -4.34    3.16
   4  -6  -7    0.17    3.16
   4  -6  -7    6.89    4.24
   4  -6  -6  324.17   21.66
   4  -6  -5   23.62    6.25
   4  -6  -4   44.42    7.64
   4  -6  -3   -0.33    3.16
   4  -6  -3    4.50    4.46
   4  -6  -2  409.00   20.10
   4  -6  -2  423.89   19.84
   4  -6  -1   23.27    5.61
   4  -6  -1   20.52    5.10
   4  -6   0 1390.99   35.93
   4  -6   1   -4.41    5.31
   4  -6   2  209.16   16.65
   4  -6   3    4.96    4.84
   4  -6   4  565.78   37.40
   4  -6   5   -5.09    8.34
   4  -6   6   -3.61    6.61
   4  -6   6   -0.03    2.99
   4  -6   6    3.03    3.78
   4  -6   7    6.49    8.18
   4  -6   7    1.85    3.42
   4  -6   8  245.95   10.88
  -4   6  -9    2.89    3.10
   4  -6   9    0.80    2.79
  -4   6 -10   -0.86    3.00
  -4   6 -11    1.41    2.62
  -4   6 -12   31.55    3.52
  -4   6 -13   -0.82    1.31
   4  -5 -14    1.92    1.34
   4  -5 -13   15.13    2.95
   4  -5 -13   13.10    2.72
   4  -5 -13    9.45    1.85
   4  -5 -12    9.53    3.32
   4  -5 -12    2.93    2.01
   4  -5 -11   -4.02    4.14
   4  -5 -11    7.92    2.85
   4  -5 -10   -0.26    3.20
   4  -5 -10    6.64    2.83
   4  -5  -9   71.96    7.58
   4  -5  -9   78.01    6.70
   4  -5  -9   73.59    6.31
   4  -5  -8    4.15    3.22
   4  -5  -8   -4.55    7.44
   4  -5  -8    3.28    3.71
   4  -5  -8   -4.98    3.47
   4  -5  -8    1.84    3.58
   4  -5  -8    6.16    4.73
   4  -5  -7   49.30   10.83
   4  -5  -6   15.47    6.44
   4  -5  -5  296.13   18.60
   4  -5  -4   19.74    5.24
   4  -5  -3   38.57    6.52
   4  -5  -3   41.91    6.86
   4  -5  -2    3.77    3.61
   4  -5  -2    2.85    3.20
   4  -5  -1   12.02    4.02
   4  -5  -1   14.92    4.05
   4  -5   0  213.77   13.35
   4  -5   1   69.21    8.28
   4  -5   2    0.70    3.36
   4  -5   3  711.49   33.40
  -4   5  -4    1.91    3.72
   4  -5   4    6.61    6.01
  -4   5  -5  233.32   18.01
  -4   5  -6    2.05    5.65
  -4   5  -7   75.20   13.14
   4  -5   7   78.43    6.59
  -4   5  -8   -1.31    6.05
   4  -5   8    2.95    3.33
  -4   5  -9   95.98    6.41
   4  -5   9   74.89    6.25
   4  -5   9   89.36    6.81
  -4   5 -10    4.71    2.70
   4  -5  10    1.69    2.89
  -4   5 -11   17.10    3.11
  -4   5 -11   20.17    4.07
  -4   5 -12   -1.18    1.97
  -4   5 -12   -0.24    2.66
  -4   5 -13    1.88    1.79
   4  -4 -14    4.98    1.50
   4  -4 -14    4.08    1.47
   4  -4 -13    5.24    2.28
   4  -4 -13    5.10    2.11
   4  -4 -12   38.30    4.66
   4  -4 -11    2.54    2.96
   4  -4 -11   -0.09    2.05
   4  -4 -10    8.36    3.38
   4  -4 -10    9.66    2.81
   4  -4  -9   21.85    4.15
   4  -4  -9   29.79    4.28
   4  -4  -8  144.82    9.15
   4  -4  -8  121.46   18.53
   4  -4  -8  138.55    7.92
   4  -4  -8  149.56    8.31
   4  -4  -7   42.98   10.71
   4  -4  -6   29.94    8.01
   4  -4  -5   16.66    5.62
   4  -4  -4  200.01   13.70
   4  -4  -3   30.71    5.91
   4  -4  -3   26.52    5.51
   4  -4  -2   22.86    5.56
   4  -4  -2   13.36    4.22
   4  -4  -1   59.99    7.35
   4  -4  -1   75.17    7.51
   4  -4   0 1319.60   28.26
   4  -4   0 1468.65   31.89
   4  -4   1   48.65    6.56
  -4   4  -2    0.38    2.41
   4  -4   2    0.07    3.22
  -4   4  -3   37.73    6.33
   4  -4   3   52.95    9.21
  -4   4  -4  403.07   20.96
  -4   4  -5   -2.41    5.63
  -4   4  -6    9.98    7.14
  -4   4  -7   27.63    9.67
  -4   4  -8  243.93   23.48
  -4   4  -8  197.88    8.77
   4  -4   8  227.67   10.17
  -4   4  -9    1.53    3.09
   4  -4   9   -3.07    3.67
  -4   4 -10   11.38    3.48
   4  -4  10    6.66    3.33
  -4   4 -11    1.21    2.74
   4  -4  11    3.21    3.12
  -4   4 -12   28.56    4.23
  -4   4 -12   21.70    3.33
  -4   4 -13   -3.84    2.10
  -4   4 -13   -3.20    2.30
  -4   4 -14    5.69    1.70
   4  -3 -14    0.95    1.11
   4  -3 -14    0.74    1.16
   4  -3 -13   11.65    2.29
   4  -3 -13   11.00    2.27
   4  -3 -12   64.73    5.33
  -4   3  12   67.97    5.99
   4  -3 -11   45.35    5.28
  -4   3  11   40.66    5.35
   4  -3 -10    3.41    3.19
  -4   3  10    2.48    3.81
   4  -3 -10    0.72    2.11
   4  -3  -9   16.88    3.76
   4  -3  -9   18.51    3.53
   4  -3  -8  115.37   18.26
   4  -3  -8   79.28    5.95
   4  -3  -7  380.67   28.04
   4  -3  -6   39.02    8.82
   4  -3  -5   46.06    8.12
   4  -3  -4   66.19    8.29
   4  -3  -4   55.97    5.39
   4  -3  -3  135.31   10.35
   4  -3  -3  133.86   10.50
   4  -3  -3  121.40    7.15
   4  -3  -2   93.35    6.28
   4  -3  -2   94.30    8.22
   4  -3  -1  334.90   14.33
   4  -3  -1  332.07   11.84
   4  -3   0  131.77    8.76
   4  -3   0  129.91    9.04
  -4   3  -1    2.39    1.93
   4  -3   1    6.53    3.01
  -4   3  -2   14.72    3.85
   4  -3   2   23.20    4.79
  -4   3  -3  187.32   12.25
  -4   3  -4   34.85    7.15
  -4   3  -5 1320.82   40.51
  -4   3  -6    4.75    5.90
  -4   3  -7    4.40    6.43
  -4   3  -8    3.86    6.70
  -4   3  -9  371.61   12.26
   4  -3   9  333.27   12.14
  -4   3 -10    3.58    3.35
   4  -3  10    5.65    3.90
  -4   3 -11    8.04    3.17
   4  -3  11    6.14    3.48
  -4   3 -12    5.47    3.20
  -4   3 -12    4.33    2.85
   4  -3  12    3.32    3.15
  -4   3 -13   63.25    5.19
  -4   3 -13   60.46    4.65
  -4   3 -14    2.87    1.86
  -4   3 -14   -1.09    1.74
   4  -2 -14    0.04    0.95
   4  -2 -14   -0.41    1.03
   4  -2 -13    0.30    1.50
   4  -2 -13    0.46    1.56
  -4   2  13    4.12    2.63
   4  -2 -12   55.01    4.64
  -4   2  12   59.70    5.60
   4  -2 -11    5.64    2.78
  -4   2  11    2.31    3.60
   4  -2 -10    4.90    3.02
  -4   2  10    3.37    3.72
   4  -2  -9    2.47    5.61
  -4   2   9    7.33    4.17
   4  -2  -8  110.90   17.10
   4  -2  -7   61.03   12.35
   4  -2  -6   37.31    7.11
   4  -2  -6   41.56    9.04
   4  -2  -5   29.51    7.05
   4  -2  -5   26.65    5.29
   4  -2  -4  517.87   18.53
   4  -2  -4  548.70   17.85
   4  -2  -4  533.62   21.72
   4  -2  -3  443.39   14.74
   4  -2  -3  462.73   13.25
   4  -2  -2  594.18   18.23
   4  -2  -2  565.41   15.55
   4  -2  -1   32.39    4.48
   4  -2  -1   30.83    3.81
   4  -2  -1   31.84    4.29
   4  -2  -1   26.59    2.32
   4  -2   0   10.87    2.87
   4  -2   0    8.73    2.93
   4  -2   0    6.50    2.68
   4  -2   0    5.70    2.25
   4  -2   1   83.72    6.81
  -4   2  -2    1.99    2.57
   4  -2   2    2.26    3.00
  -4   2  -3    1.86    2.91
  -4   2  -4  712.40   25.10
  -4   2  -5    8.27    5.14
  -4   2  -6  126.37   13.91
  -4   2  -7   59.94   11.42
  -4   2  -8   -0.89    6.66
  -4   2  -9    3.41    7.59
  -4   2  -9    1.54    2.94
  -4   2 -10   28.98   11.33
   4  -2  10   19.44    4.48
  -4   2 -10   21.33    4.21
  -4   2 -11    1.66    2.50
   4  -2  11    4.94    3.80
  -4   2 -11    1.72    2.90
  -4   2 -12   44.02    4.94
   4  -2  12   38.47    5.25
  -4   2 -13    5.10    2.85
  -4   2 -13    4.93    2.73
   4  -2  13    0.99    2.98
  -4   2 -14   11.98    2.64
  -4   2 -14   10.10    2.53
  -4   2 -15   -0.86    1.52
   4  -1 -13    4.36    1.52
   4  -1 -13    4.05    1.63
  -4   1  13    6.51    2.45
   4  -1 -12   15.90    2.71
  -4   1  12   11.76    3.64
  -4   1  11   10.72    3.96
   4  -1 -11   12.77    2.96
  -4   1  10   -4.96    3.94
  -4   1   9   14.54    4.66
   4  -1  -8   24.23    8.45
  -4   1   8   28.10    5.20
   4  -1  -7  185.86   19.48
   4  -1  -6   -0.84    4.40
   4  -1  -6    1.26    4.91
   4  -1  -5   -0.12    3.78
   4  -1  -5    1.11    4.05
   4  -1  -4    2.82    3.65
   4  -1  -4   -0.46    3.98
   4  -1  -3 1019.67   25.41
   4  -1  -3 1088.50   24.88
   4  -1  -3 1009.72   26.16
   4  -1  -2   10.58    2.78
   4  -1  -2   10.03    2.89
   4  -1  -2    9.62    3.25
   4  -1  -1  164.53    8.53
   4  -1  -1  157.29    8.47
   4  -1  -1  150.42    8.63
   4  -1   0   50.08    5.06
   4  -1   0   50.29    5.15
   4  -1   0   52.73    4.79
   4  -1   1  113.98    7.63
   4  -1   1  116.81    6.87
   4  -1   1  113.11    6.44
   4  -1   1  120.46    7.40
   4  -1   2  329.03   12.48
   4  -1   2  343.45   13.41
   4  -1   3  234.08   11.96
  -4   1  -4  154.38   11.27
  -4   1  -5 1274.62   35.41
  -4   1  -6   86.50   11.19
  -4   1  -7  848.54   35.69
  -4   1  -8   83.28   13.38
  -4   1  -9  516.79   33.50
  -4   1 -10   27.51   10.67
  -4   1 -10   18.59    3.68
   4  -1  10   20.41    4.50
  -4   1 -10   20.92    4.34
  -4   1 -11  219.80    9.91
  -4   1 -11  203.33    9.25
   4  -1  11  185.93    9.83
  -4   1 -12    4.50    2.78
  -4   1 -12   -0.87    3.11
   4  -1  12    0.64    3.38
   4  -1  13    3.63    3.50
  -4   1 -13   -0.45    2.86
  -4   1 -14    0.31    2.14
  -4   1 -14    0.95    2.36
   4  -1  14   -0.98    2.88
  -4   1 -15    7.71    2.09
   4   0 -13   -0.55    1.12
   4   0 -13    0.60    1.15
  -4   0  13    1.68    2.13
   4   0 -12    2.36    1.70
   4   0 -12    0.67    1.76
  -4   0  12   -1.85    3.13
   4   0 -11   28.16    3.53
  -4   0  11   29.38    4.83
  -4   0  10   -5.67    4.49
  -4   0   9    6.76    3.99
   4   0  -8   52.03   11.52
  -4   0   8   63.97    6.70
   4   0  -7  223.45   19.07
   4   0  -7  196.20   19.43
   4   0  -6  116.54   13.11
   4   0  -5  119.25   11.93
   4   0  -4   38.52    7.02
   4   0  -4   35.74    6.56
   4   0  -3  582.79   20.49
   4   0  -3  497.54   18.38
   4   0  -2  283.10   12.57
   4   0  -2  263.61   11.84
   4   0  -2  276.52   13.18
   4   0  -1    1.19    2.25
   4   0  -1    2.06    2.15
   4   0  -1    2.09    2.17
   4   0   0 3449.90   39.27
   4   0   0 3423.24   34.93
   4   0   0 3348.87   30.77
   4   0   1  952.49   16.33
   4   0   1  948.62   20.29
   4   0   1  915.80   17.53
   4   0   2 8215.76   62.59
   4   0   2 8172.95   58.00
  -4   0  -3  201.52    8.52
   4   0   3  215.99   10.57
   4   0   4    0.68    3.52
   4   0   5  504.51   20.32
  -4   0  -6  887.73   31.67
  -4   0  -7  244.47   18.78
  -4   0  -8   65.70   11.67
  -4   0  -9   -0.68    6.36
  -4   0 -10  225.80    9.51
  -4   0 -10  213.85    9.87
  -4   0 -11   -7.05    8.14
  -4   0 -11    4.65    3.21
  -4   0 -11    0.89    3.29
   4   0  11   -0.01    4.62
  -4   0 -12   -0.91    2.66
   4   0  12   -0.14    3.56
  -4   0 -12   -0.09    2.96
  -4   0 -13   -0.23    2.57
  -4   0 -13   -3.67    3.35
   4   0  13   -0.56    3.43
  -4   0 -14   13.68    3.38
   4   0  14   18.62    4.02
  -4   0 -15   -0.60    2.11
   4   0  15   -3.84    2.65
  -4   0 -16   -0.61    1.30
   4   1 -12    3.17    1.44
   4   1 -12    2.60    1.53
  -4  -1  12    3.08    2.73
   4   1 -11    7.63    2.22
  -4  -1  11    2.16    3.38
  -4  -1  10   15.82    4.25
  -4  -1   9    5.78    4.20
   4   1  -8   51.90   11.24
  -4  -1   8   33.50    5.83
   4   1  -7  151.36   17.13
   4   1  -6  121.07   14.45
   4   1  -5   19.81    6.87
   4   1  -4   10.55    5.46
   4   1  -3  573.35   22.41
   4   1  -2  330.24   15.07
   4   1  -2  296.62   12.68
   4   1  -1   52.58    6.19
   4   1  -1   54.55    5.88
   4   1  -1   50.12    4.67
   4   1   0   51.98    3.63
   4   1   0   57.86    5.86
   4   1   1  555.00   16.16
  -4  -1  -1  582.71   12.88
   4   1   2    1.06    2.51
   4   1   2   -0.32    1.63
   4   1   3  166.26   10.03
  -4  -1  -3  166.57    8.40
  -4  -1  -4  160.85    9.38
   4   1   4  156.22    9.75
  -4  -1  -5  868.61   24.76
   4   1   5  836.05   24.21
   4   1   6   66.92    8.69
  -4  -1  -7  702.72   29.94
  -4  -1  -8   53.84   10.18
  -4  -1  -9   -2.74    6.15
  -4  -1 -10   16.15    9.30
  -4  -1 -11  155.72    8.55
  -4  -1 -11  152.60    8.60
  -4  -1 -12    6.06    3.17
   4   1  12    2.63    4.21
  -4  -1 -12    4.67    3.52
  -4  -1 -13    8.38    3.34
  -4  -1 -13   11.68    3.63
   4   1  13   10.19    4.04
  -4  -1 -14    9.98    3.12
  -4  -1 -14   10.18    3.17
   4   1  14    4.45    3.67
  -4  -1 -15   54.31    4.34
   4   1  15   48.08    4.65
  -4  -1 -16    0.91    1.47
  -4  -2  12   -1.31    2.27
  -4  -2  12    0.41    2.38
   4   2 -11   22.83    2.63
  -4  -2  11   25.25    4.08
   4   2 -10   69.12    4.92
  -4  -2  10   85.09    6.95
   4   2  -9   19.18    3.21
  -4  -2   9   30.08    5.14
   4   2  -8    4.56    2.60
  -4  -2   8    1.60    3.91
   4   2  -7   22.37    9.13
   4   2  -7   13.70    3.13
  -4  -2   7   12.75    4.46
   4   2  -6   73.42   12.55
   4   2  -5  186.67   17.26
   4   2  -4  222.40   17.08
   4   2  -3   11.30    5.49
   4   2  -2  482.22   19.94
   4   2  -1   11.35    3.81
   4   2  -1    8.61    2.22
   4   2   0  131.58    9.03
   4   2   1  484.38   15.40
  -4  -2  -1  453.57   13.83
  -4  -2  -2  113.18    7.34
   4   2   2  122.50    4.38
   4   2   3   80.25    6.99
  -4  -2  -4    6.75    3.25
   4   2   4    6.18    3.15
  -4  -2  -5  236.62   13.01
   4   2   5  227.66   12.24
  -4  -2  -6  403.90   19.54
   4   2   6  389.34   18.00
   4   2   7  133.64   12.32
  -4  -2  -8  618.97   30.17
  -4  -2  -9    5.24    6.09
  -4  -2 -10   86.26   14.93
  -4  -2 -11   23.27   10.58
   4   2  11   25.36    6.49
  -4  -2 -11   24.30    4.42
  -4  -2 -11   20.02    4.40
  -4  -2 -12   19.06    4.14
  -4  -2 -12   12.75    3.58
   4   2  12   21.75    6.40
  -4  -2 -13   -2.67    2.90
   4   2  13   -0.61    4.25
  -4  -2 -13    2.14    2.89
  -4  -2 -14   12.33    3.34
  -4  -2 -14   11.23    3.35
   4   2  14   10.71    3.93
  -4  -2 -15    3.54    2.36
   4   2  15   -1.48    3.10
  -4  -2 -16   -1.32    1.78
   4   2  16    5.50    2.43
  -4  -3  12    0.53    1.78
  -4  -3  11    6.67    3.05
  -4  -3  11    8.91    3.00
  -4  -3  10   34.78    4.56
   4   3  -9   33.11    3.89
  -4  -3   9   39.84    5.44
   4   3  -8    3.18    2.67
  -4  -3   8   -5.41    4.22
   4   3  -7   36.38   10.24
   4   3  -7   35.42    4.69
  -4  -3   7   28.64    5.45
   4   3  -6   77.65   13.36
  -4  -3   6   54.48    6.25
   4   3  -5  306.25   23.11
   4   3  -4  138.86   14.76
   4   3  -3    6.08    5.04
   4   3  -2   29.94    6.32
   4   3  -1   83.20    8.49
   4   3   0  213.51   11.97
   4   3   1  126.58    8.60
  -4  -3  -1  120.59    8.65
   4   3   2   99.62    7.43
  -4  -3  -2   83.80    7.02
   4   3   3  527.69   17.44
  -4  -3  -3  483.04   17.63
   4   3   4   39.23    5.44
  -4  -3  -4   29.27    4.51
  -4  -3  -5  311.35   15.14
  -4  -3  -6  214.08   14.26
   4   3   6  219.45   12.98
  -4  -3  -7   19.39    5.96
   4   3   7   15.14    5.40
   4   3   8   90.29   11.49
  -4  -3  -9    2.21    5.65
  -4  -3 -10   -5.81    7.94
  -4  -3 -11  152.69    8.40
  -4  -3 -11  122.88    7.58
   4   3  11  138.70   11.84
  -4  -3 -12    4.02    3.32
   4   3  12    6.90    5.57
  -4  -3 -12    2.12    3.04
  -4  -3 -13    1.75    2.89
   4   3  13    0.04    4.29
  -4  -3 -13    1.07    2.72
  -4  -3 -14    5.67    3.11
   4   3  14    3.82    4.10
  -4  -3 -14    7.16    2.95
  -4  -3 -15   43.92    4.05
   4   3  15   33.43    4.50
   4   3  16    5.63    2.58
  -4  -3 -16    2.16    1.38
  -4  -4  11    1.46    2.15
  -4  -4  10    3.87    3.33
  -4  -4  10    6.62    3.12
   4   4  -9   73.77    5.44
  -4  -4   9   71.24    7.66
  -4  -4   9   66.36    6.07
   4   4  -8    1.21    2.31
  -4  -4   8    0.45    3.68
   4   4  -7    3.03    2.79
  -4  -4   7    1.88    3.98
   4   4  -6   29.94   10.03
   4   4  -6   31.39    4.75
  -4  -4   6   26.20    5.10
   4   4  -5  244.40   21.74
   4   4  -4  130.25   15.17
   4   4  -3  128.25   13.90
   4   4  -2    8.32    4.84
   4   4  -1    1.48    3.97
   4   4   0   34.03    5.72
   4   4   1   69.88    6.99
  -4  -4  -1   65.09    7.11
   4   4   2   65.86    6.38
  -4  -4  -2   53.53    6.31
   4   4   3  117.16    8.18
  -4  -4  -3   97.88    8.33
   4   4   4   76.03    7.32
  -4  -4  -4   72.90    8.31
  -4  -4  -5    6.48    3.81
  -4  -4  -6  443.04   20.29
  -4  -4  -7    8.47    5.19
   4   4   7    5.42    4.20
   4   4   8   88.46   10.97
  -4  -4  -9   11.83    7.15
  -4  -4 -10   36.74   10.24
   4   4  11   17.22    6.10
  -4  -4 -11   13.94    3.56
  -4  -4 -11   13.08    7.97
  -4  -4 -11   13.60    3.63
  -4  -4 -12   66.51    6.06
   4   4  12   52.30    8.05
  -4  -4 -12   55.94    5.53
  -4  -4 -13    6.02    2.96
   4   4  13   14.19    5.47
  -4  -4 -13    6.50    3.22
   4   4  14   -0.42    4.29
  -4  -4 -14   -0.78    2.28
  -4  -4 -14    1.27    2.82
  -4  -4 -15    4.28    2.24
   4   4  15    3.03    3.65
  -4  -4 -15    2.78    2.64
   4   4  16   19.79    3.27
  -4  -4 -16   19.71    2.49
   4   4  17    1.27    1.73
  -4  -5  11    1.81    1.70
  -4  -5  10    9.58    2.83
   4   5  -9   31.64    3.65
  -4  -5   9   25.33    4.78
  -4  -5   9   35.57    4.67
   4   5  -8    5.12    2.63
  -4  -5   8    6.50    4.33
  -4  -5   8   -0.43    4.00
   4   5  -7   20.15    3.88
  -4  -5   7   19.00    4.58
  -4  -5   7   17.09    5.55
   4   5  -6  212.46   10.14
  -4  -5   6  191.37   10.29
  -4  -5   6  180.30   11.89
   4   5  -5  390.76   28.47
   4   5  -5  378.34   13.37
  -4  -5   5  385.67   13.84
   4   5  -4   81.28   13.14
   4   5  -3   -0.07    5.56
   4   5  -2   82.87   11.19
   4   5  -1  261.09   17.52
   4   5   0  135.83   11.14
   4   5   1   93.99    8.43
  -4  -5  -1   81.30    8.74
   4   5   2   10.75    3.31
  -4  -5  -2    2.09    4.17
   4   5   3  336.73   14.38
  -4  -5  -3  336.69   16.92
   4   5   4   64.56    7.05
  -4  -5  -4   59.33    8.09
   4   5   5   62.79    7.52
  -4  -5  -5   64.47    8.16
  -4  -5  -6    3.84    3.88
  -4  -5  -7    1.96    4.79
   4   5   7    1.67    3.83
  -4  -5  -8  792.91   33.94
   4   5   8  849.06   31.67
   4   5   9  303.75   21.62
  -4  -5 -10    2.11    6.52
   4   5  11   60.60    8.85
  -4  -5 -11   58.86    5.64
  -4  -5 -11   76.03   14.49
  -4  -5 -12   34.59    4.84
   4   5  12   32.12    7.32
  -4  -5 -12   35.04    4.57
   4   5  13   57.99    8.59
  -4  -5 -13   63.26    5.83
  -4  -5 -13   55.42    5.11
   4   5  14    4.05    4.61
  -4  -5 -14    1.24    2.19
  -4  -5 -14    0.74    2.76
   4   5  15   -1.63    3.59
  -4  -5 -15   -0.41    2.46
   4   5  16    0.13    2.67
  -4  -5 -16    4.21    1.92
   4   5  17   12.80    2.24
  -4  -5 -17    2.84    1.10
  -4  -6  10    3.13    2.05
   4   6  -9   33.34    3.43
  -4  -6   9   23.37    3.95
  -4  -6   9   24.44    3.68
   4   6  -8    4.90    2.39
  -4  -6   8    4.31    3.45
  -4  -6   8    8.08    3.95
   4   6  -7   -0.18    2.51
  -4  -6   7   -2.25    4.09
  -4  -6   7    0.48    3.87
   4   6  -6    1.06    2.70
  -4  -6   6    1.95    3.86
  -4  -6   6   -0.09    4.17
   4   6  -5   32.75    4.84
  -4  -6   5   35.49    6.08
  -4  -6   5   23.14    6.10
   4   6  -4   34.00    9.75
   4   6  -4   33.87    5.03
  -4  -6   4   34.29    5.74
  -4  -6   4   22.00    6.42
   4   6  -3  106.27   14.56
   4   6  -2   45.55    9.45
   4   6  -1  133.03   12.70
   4   6  -1  133.30   13.97
   4   6   0  134.10   11.66
  -4  -6   0  122.90   12.81
  -4  -6  -1   52.99    8.13
   4   6   1   54.98    7.04
   4   6   2   14.17    4.06
  -4  -6  -2   -1.20    5.35
   4   6   3  307.64   14.81
  -4  -6  -3  320.24   18.43
   4   6   4  878.25   25.65
  -4  -6  -4  747.51   29.37
   4   6   5  136.83   10.81
  -4  -6  -5  135.29   11.97
  -4  -6  -6    4.68    4.70
  -4  -6  -7   24.24    6.81
  -4  -6  -8  293.97   21.53
   4   6   8  330.30   20.02
  -4  -6  -9   65.71   12.43
   4   6   9   77.39   11.85
  -4  -6 -10    7.80    6.97
  -4  -6 -11    2.35    6.61
  -4  -6 -11    0.64    2.88
   4   6  12   63.00    8.72
  -4  -6 -12   50.32    5.34
   4   6  13   16.90    5.81
  -4  -6 -13   29.44    4.26
   4   6  14   12.04    5.28
  -4  -6 -14    3.48    2.76
   4   6  15   -1.08    3.58
  -4  -6 -15   -0.22    2.29
   4   6  16    3.00    3.13
  -4  -6 -16    5.05    2.00
   4   6  17   -1.96    1.95
  -4  -6 -17   -0.91    1.22
   4   7  -9    2.20    1.48
   4   7  -8   18.50    2.93
  -4  -7   8   10.64    3.30
  -4  -7   8   14.43    3.40
   4   7  -7    0.01    2.20
  -4  -7   7    1.00    3.41
  -4  -7   7    2.24    3.36
   4   7  -6   48.14    5.24
  -4  -7   6   50.04    6.67
  -4  -7   6   46.00    5.63
   4   7  -5    5.22    3.15
  -4  -7   5    5.16    4.51
  -4  -7   5    2.59    4.03
   4   7  -4  157.23    8.88
  -4  -7   4  153.42   10.59
  -4  -7   4  149.23    9.19
   4   7  -3   37.59    4.82
   4   7  -3   32.89   10.15
   4   7  -3   33.88    8.65
  -4  -7   3   36.62    6.45
  -4  -7   3   34.68    5.38
   4   7  -2   17.08    6.23
  -4  -7   2   19.26    7.71
   4   7  -1  188.09   16.06
  -4  -7   1  196.85   18.46
   4   7   0  293.46   18.19
  -4  -7   0  302.26   20.94
   4   7   1  202.97   14.04
  -4  -7  -1  204.94   16.26
   4   7   2    3.22    3.14
  -4  -7  -2   -0.74    4.45
   4   7   3  116.36    9.80
  -4  -7  -3  101.36   11.71
   4   7   4  210.16   13.26
  -4  -7  -4  184.18   16.36
  -4  -7  -5   52.58    8.83
  -4  -7  -6   12.29    5.94
  -4  -7  -7   12.07    5.95
  -4  -7  -8  174.67   17.67
   4   7   8  197.93   16.03
  -4  -7  -9  155.80   18.14
   4   7   9  198.28   18.05
  -4  -7 -10   17.75    8.41
  -4  -7 -10   11.40    3.52
  -4  -7 -11    1.13    5.68
  -4  -7 -11   -0.21    2.81
  -4  -7 -12    1.31    2.60
  -4  -7 -13   36.40    4.59
   4   7  13   35.02    7.22
   4   7  14    6.56    4.67
  -4  -7 -14    9.41    3.06
   4   7  15    9.59    4.38
  -4  -7 -15    8.66    2.61
   4   7  16   -0.53    2.84
  -4  -7 -16    3.10    1.87
   4   7  17    6.36    2.12
  -4  -7 -17    5.01    1.36
   4   8  -9   16.24    1.76
   4   8  -8   -0.22    1.59
   4   8  -7   41.16    4.07
  -4  -8   7   25.53    3.98
   4   8  -6   -0.54    2.51
  -4  -8   6   -0.21    3.29
  -4  -8   6    4.50    3.68
   4   8  -5    7.65    3.05
  -4  -8   5    9.69    4.35
  -4  -8   5    0.80    3.70
   4   8  -4    5.67    2.93
   4   8  -4    7.99    2.92
  -4  -8   4    6.67    4.28
  -4  -8   4   11.88    4.50
   4   8  -3  121.45    7.79
  -4  -8   3  115.47    9.39
  -4  -8   3  118.44    8.27
   4   8  -2   11.14    5.33
  -4  -8   2   12.14    7.57
   4   8  -2   14.81    3.64
  -4  -8   2   15.33    5.36
  -4  -8   2   23.19    5.06
   4   8  -1   34.34    4.53
   4   8  -1   36.30    7.94
  -4  -8   1   39.58    9.64
  -4  -8   1   40.20    6.23
   4   8   0   40.48    7.72
  -4  -8   0   47.22    9.70
   4   8   1  243.06   16.53
  -4  -8  -1  237.87   19.32
  -4  -8  -2   97.68   12.73
  -4  -8  -3   83.11   11.60
  -4  -8  -4   -5.75    8.06
  -4  -8  -5  213.26   19.83
  -4  -8  -5  261.64   19.38
  -4  -8  -6   47.58    9.67
  -4  -8  -7    1.67    5.66
  -4  -8  -8   90.37   13.99
   4   8   8  105.96   12.54
  -4  -8  -9  270.66   24.48
   4   8   9  231.82   11.32
  -4  -8 -10  133.10   16.70
   4   8  10  106.98    8.00
  -4  -8 -11   46.95    5.49
  -4  -8 -11   47.66    5.58
  -4  -8 -12    4.38    2.85
   4   8  13   18.08    6.16
  -4  -8 -13   24.05    3.98
   4   8  14   15.54    5.57
  -4  -8 -14   20.94    3.49
   4   8  15    1.91    3.90
   4   8  16    4.19    3.12
  -4  -8 -16    1.45    1.78
   4   8  17    2.17    1.89
  -4  -8 -17    1.32    1.09
   4   9  -8   22.75    2.09
   4   9  -7    2.02    1.66
   4   9  -6   15.35    3.03
  -4  -9   6   14.17    3.25
   4   9  -5    0.56    2.29
  -4  -9   5    4.94    3.20
   4   9  -4   45.06    4.96
   4   9  -4   49.11    4.88
  -4  -9   4   50.75    6.23
   4   9  -3   24.04    4.12
  -4  -9   3   28.63    5.44
   4   9  -2   18.66    3.75
  -4  -9   2   17.73    5.12
  -4  -9   1   25.75    8.56
   4   9  -1   17.18    3.84
  -4  -9   1   28.25    5.77
   4   9   0   66.17    5.58
  -4  -9   0   76.30    7.59
  -4  -9   0   58.18   11.51
   4   9   1   76.94    5.56
  -4  -9  -1   90.69    7.52
  -4  -9  -1   87.56    7.67
  -4  -9  -1   84.48   13.28
  -4  -9  -2   57.17    6.20
  -4  -9  -2   52.95   10.69
  -4  -9  -3   16.12    7.50
  -4  -9  -4   15.18    7.46
  -4  -9  -5   63.07   11.63
  -4  -9  -5   45.55   10.68
  -4  -9  -6    7.53    6.64
  -4  -9  -7    3.90    6.44
  -4  -9  -7    1.27    5.94
  -4  -9  -8   12.28    7.74
  -4  -9  -8   22.29    7.87
  -4  -9  -9   -3.19    7.85
  -4  -9  -9    5.57    5.33
   4   9   9    1.40    3.46
   4   9  10    0.41    3.43
  -4  -9 -11    6.23    3.51
  -4  -9 -12   10.74    3.57
   4   9  13   46.26    7.85
   4   9  14   16.06    5.41
   4   9  15    6.68    3.92
  -4  -9 -15    4.35    2.36
   4   9  16   -0.73    2.76
  -4  -9 -16   -1.36    1.58
   4  10  -7   16.19    1.83
   4  10  -6    1.85    1.50
   4  10  -5    3.97    2.13
  -4 -10   5    4.02    2.58
   4  10  -4    0.16    2.24
   4  10  -4    0.85    2.15
  -4 -10   4   -0.09    2.96
   4  10  -3   83.73    6.43
   4  10  -3   88.49    6.43
  -4 -10   3   82.83    7.10
   4  10  -2   32.27    4.43
  -4 -10   2   36.98    5.68
   4  10  -2   38.20    4.98
   4  10  -1  102.63    6.88
  -4 -10   1  101.63    8.37
   4  10   0    4.24    2.60
  -4 -10   0    4.20    3.89
  -4 -10  -1   -2.31    3.41
  -4 -10  -1   -2.89    3.40
  -4 -10  -1   -1.68    4.15
  -4 -10  -2    0.49    3.40
  -4 -10  -2    6.78    6.28
  -4 -10  -2    3.90    3.86
  -4 -10  -2    5.29    4.10
  -4 -10  -3    7.73    4.46
  -4 -10  -3    6.88    3.97
  -4 -10  -3   -0.02    5.93
   4  10   3    6.05    3.53
  -4 -10  -3    2.52    3.71
  -4 -10  -4   13.02    5.43
  -4 -10  -4   -4.48    6.30
  -4 -10  -4    2.52    7.16
   4  10   4    3.27    3.20
  -4 -10  -4   -0.51    3.54
   4  10   5   42.03    4.94
  -4 -10  -5   51.13    6.10
  -4 -10  -5   38.52   10.44
  -4 -10  -6   80.17    7.02
   4  10   6   77.02    6.20
  -4 -10  -6   88.75   13.99
  -4 -10  -7    5.91    7.33
  -4 -10  -7   27.71    8.95
  -4 -10  -8   -4.54    7.43
  -4 -10  -8    3.57    6.06
  -4 -10  -9   43.29    7.85
   4  10   9   39.73    5.87
  -4 -10 -10   34.11    5.92
   4  10  10   36.60    5.63
  -4 -10 -11    4.43    3.53
   4  10  11   11.69    4.09
  -4 -10 -12   -1.37    3.16
  -4 -10 -13   15.67    3.48
  -4 -10 -13   35.02    4.78
   4  10  14   36.46    6.41
  -4 -10 -14   41.27    4.32
   4  10  15   13.34    4.44
  -4 -10 -15   10.99    2.35
   4  10  16    5.46    2.91
  -4 -10 -16    7.13    1.66
   4  11  -6   19.24    1.80
   4  11  -5    2.86    1.52
   4  11  -4    6.30    2.18
   4  11  -3    0.65    2.04
   4  11  -3   -1.61    2.47
  -4 -11   3    1.00    2.78
   4  11  -2   93.41    6.18
   4  11  -2  104.41    7.02
  -4 -11   2   89.83    6.96
   4  11  -1   11.34    2.88
   4  11  -1   15.65    3.90
  -4 -11   1    6.79    3.47
   4  11   0    2.79    2.03
  -4 -11   0    3.12    2.90
   4  11   0    3.95    3.15
  -4 -11   0    1.96    3.44
  -4 -11  -1   24.81    4.63
   4  11   1   27.34    4.99
  -4 -11  -1   27.80    5.23
  -4 -11  -1   21.58    4.29
  -4 -11  -2  227.49   12.19
  -4 -11  -2  231.48   11.54
   4  11   2  220.23   11.00
  -4 -11  -2  210.81   10.46
  -4 -11  -3   39.46    6.28
  -4 -11  -3   40.40    5.54
   4  11   3   39.75    5.29
  -4 -11  -3   38.10    5.56
  -4 -11  -4    2.81    4.28
   4  11   4    6.84    3.33
  -4 -11  -4    8.20    4.00
  -4 -11  -5   13.08    6.35
   4  11   5    9.16    3.35
  -4 -11  -5   10.57    4.44
  -4 -11  -6  100.65   12.20
   4  11   6   78.27    6.48
  -4 -11  -7   -0.68    6.09
  -4 -11  -8   -9.05    7.18
  -4 -11  -9    3.79    5.05
   4  11   9    5.49    3.75
  -4 -11 -10   41.18    6.65
  -4 -11 -10   38.09    5.94
   4  11  10   46.54    6.03
  -4 -11 -11   10.77    4.24
   4  11  11   16.39    4.21
  -4 -11 -12   -0.08    3.17
  -4 -11 -13   13.68    3.21
   4  11  14   15.38    4.99
  -4 -11 -14   10.28    2.40
   4  11  15   -1.05    3.09
   4  11  16   -1.84    2.18
   4  12  -4    3.20    1.26
   4  12  -3   29.35    2.80
   4  12  -3   32.33    3.46
   4  12  -2    1.39    1.63
   4  12  -2   -0.74    2.31
  -4 -12   2    2.95    2.51
   4  12  -1   12.12    2.51
   4  12  -1   14.45    3.60
  -4 -12   1   11.53    3.52
  -4 -12   0    3.03    2.93
   4  12   0    0.60    2.85
  -4 -12   0    0.79    3.09
  -4 -12  -1   87.99    6.89
  -4 -12  -1   93.09    7.41
   4  12   1   90.17    7.39
  -4 -12  -2    2.16    3.04
   4  12   2    3.74    3.53
  -4 -12  -2    6.54    3.84
  -4 -12  -3  156.91   10.53
   4  12   3  151.95    9.04
  -4 -12  -3  147.75    9.41
  -4 -12  -4   33.13    5.99
  -4 -12  -4   25.68    4.99
   4  12   4   24.20    4.23
  -4 -12  -5    4.89    4.92
   4  12   5    3.84    2.98
  -4 -12  -6   31.18    7.87
   4  12   6   26.29    4.25
  -4 -12  -7   81.79   11.12
  -4 -12  -8    4.79    6.17
  -4 -12  -9    8.78    5.44
  -4 -12  -9    8.82    4.86
   4  12   9   17.08    4.46
  -4 -12 -10    2.93    4.03
   4  12  10    8.49    3.95
  -4 -12 -11   73.54    6.95
   4  12  11   82.18    7.14
  -4 -12 -12    5.87    3.15
  -4 -12 -13   -0.58    2.40
   4  12  14    7.33    3.90
  -4 -12 -14   -0.60    1.95
   4  12  15   27.86    4.15
   4  13  -2   33.01    3.34
   4  13  -1    1.18    2.05
   4  13   0    0.81    2.43
  -4 -13   0    0.23    2.49
   4  13   1   18.82    3.80
  -4 -13  -1   16.94    3.71
  -4 -13  -2   88.10    6.78
   4  13   2   93.55    7.03
   4  13   3    4.84    2.95
  -4 -13  -3    9.80    3.67
  -4 -13  -4   53.26    6.60
   4  13   4   50.89    5.57
  -4 -13  -5    4.06    4.40
   4  13   5    5.85    3.27
  -4 -13  -6  102.86   10.29
   4  13   6   72.55    5.98
  -4 -13  -7   59.66    8.96
  -4 -13  -8  116.72   11.13
  -4 -13  -8  147.73   11.18
  -4 -13  -9    6.62    4.69
   4  13   9    6.90    3.51
  -4 -13 -10   11.60    4.50
   4  13  10   14.14    3.89
  -4 -13 -11   22.71    4.39
   4  13  11   27.80    4.39
  -4 -13 -12   28.67    4.03
   4  13  13    4.00    3.53
  -4 -13 -13   -2.42    2.19
   4  13  14    1.06    2.85
  -4 -13 -14   -0.39    1.45
   4  14  -1   56.83    3.65
   4  14   0    2.82    2.13
   4  14   1    6.83    2.60
   4  14   2    0.03    2.47
   4  14   3  178.33    8.54
   4  14   4   21.91    3.86
   4  14   5    2.95    2.58
  -4 -14  -5   -5.24    3.11
  -4 -14  -6    8.46    3.44
   4  14   6    4.61    2.51
  -4 -14  -6    2.88    2.56
  -4 -14  -7   60.39    6.39
  -4 -14  -8    2.05    3.60
   4  14   8    0.93    3.20
  -4 -14  -9   -4.88    3.77
   4  14   9    1.65    2.90
  -4 -14 -10   -0.72    3.28
   4  14  10    0.91    2.66
  -4 -14 -11   42.89    4.57
  -4 -14 -12   14.51    2.82
   4  14  13   13.78    3.41
  -4 -14 -13    8.96    2.02
   4  15   1   -0.11    1.52
  -4 -15  -1   -0.60    1.54
   4  15   2    1.50    1.74
  -4 -15  -2    4.89    2.11
   4  15   3    1.00    1.80
  -4 -15  -3   -0.88    1.99
   4  15   4   51.01    4.21
  -4 -15  -4   50.15    4.07
   4  15   5    3.95    2.07
  -4 -15  -5    1.49    2.10
  -4 -15  -6    2.44    2.17
   4  15   7    3.73    3.16
  -4 -15  -8   39.98    4.17
   4  15   8   32.75    4.42
  -4 -15  -9    0.86    2.43
   4  15   9    0.21    2.28
  -4 -15 -10    0.16    2.23
   4  15  10   -0.22    1.91
  -4 -15 -11    0.54    1.93
  -4 -15 -12    3.16    1.50
   4  16   5    3.93    2.14
   4  16   6    3.41    2.18
   4  16   7    8.25    2.32
   5 -15  -6   -3.76    3.04
   5 -15  -5   34.35    4.41
   5 -15  -3    9.21    2.79
   5 -14  -9    3.91    2.49
   5 -14  -8   48.45    5.08
   5 -14  -8   67.36    5.18
   5 -14  -7   -7.91    3.65
   5 -14  -7   -4.15    3.55
   5 -14  -6    8.24    4.00
   5 -14  -5    3.59    2.88
   5 -14  -5    7.72    4.50
   5 -14  -4   61.95    6.75
   5 -14  -4  127.83    7.23
   5 -14  -3    4.67    2.79
   5 -14  -2   11.75    3.11
   5 -14  -1    2.48    2.25
   5 -14   0   93.67    5.20
   5 -14   1    6.07    1.84
   5 -13 -10    4.64    2.31
   5 -13  -9   20.24    3.78
   5 -13  -8    3.51    3.65
   5 -13  -8   -2.55    3.22
   5 -13  -7   24.78    5.31
   5 -13  -7   33.54    5.04
   5 -13  -6    0.11    3.66
   5 -13  -5   91.61    8.07
   5 -13  -5   79.07    6.61
   5 -13  -4    6.37    4.22
   5 -13  -4   12.94    4.12
   5 -13  -3  170.66    9.07
   5 -13  -3  177.63   11.37
   5 -13  -2   -5.83    3.51
   5 -13  -2   15.42    4.42
   5 -13  -1   -2.53    3.18
   5 -13  -1    0.87    3.41
   5 -13   0    1.18    2.49
   5 -13   0   -2.41    3.14
   5 -13   1  150.28    8.61
   5 -13   1  150.68    7.61
   5 -13   2    3.61    2.79
   5 -13   2    2.51    2.26
   5 -13   3    3.19    2.32
   5 -13   3    3.81    1.87
   5 -13   4    0.30    1.71
   5 -13   4   -0.20    1.30
   5 -12 -11   -1.35    1.64
   5 -12 -10   10.84    2.95
   5 -12 -10   -1.00    1.97
   5 -12  -9    1.39    3.14
   5 -12  -9    3.38    3.24
   5 -12  -8   17.04    2.94
   5 -12  -8   25.26    4.91
   5 -12  -8   28.58    5.08
   5 -12  -8   15.92    3.80
   5 -12  -7   -8.82    5.01
   5 -12  -7   -0.51    3.41
   5 -12  -6   29.34    5.10
   5 -12  -6   40.38    5.30
   5 -12  -6   43.55    5.72
   5 -12  -6   49.69    6.18
   5 -12  -5    4.02    3.09
   5 -12  -5   10.23    4.02
   5 -12  -4   81.93    7.20
   5 -12  -4  102.84    8.89
   5 -12  -3    4.37    3.06
   5 -12  -3    8.30    4.67
   5 -12  -2   25.00    4.43
   5 -12  -2   30.21    4.77
   5 -12  -2   19.61    4.81
   5 -12  -1    4.08    3.53
   5 -12  -1   -2.57    3.47
   5 -12  -1    5.26    3.28
   5 -12   0   26.27    4.77
   5 -12   0   22.40    4.57
   5 -12   0   25.68    4.47
   5 -12   0   14.02    3.69
   5 -12   1   -4.44    3.83
   5 -12   1   -5.28    4.09
   5 -12   1    0.84    2.67
   5 -12   1   -3.40    3.41
   5 -12   2  138.84    8.89
   5 -12   2  149.61    8.69
   5 -12   2  136.08    8.06
   5 -12   3    7.14    3.28
   5 -12   3    0.84    3.06
   5 -12   3   -1.77    2.69
   5 -12   4    3.10    2.65
   5 -12   4    6.09    3.08
   5 -12   5   11.46    2.62
   5 -12   5   10.02    2.16
   5 -12   6    8.90    2.00
   5 -12   6    6.60    1.49
   5 -11 -12    6.28    1.92
   5 -11 -11   33.65    4.09
   5 -11 -10   -0.33    2.62
   5 -11  -9    4.45    3.65
   5 -11  -9    7.67    3.65
   5 -11  -9    6.33    3.73
   5 -11  -8   -0.83    3.48
   5 -11  -8   -1.51    3.90
   5 -11  -8   -6.52    3.94
   5 -11  -7   71.00    5.71
   5 -11  -7   60.28    6.71
   5 -11  -7   69.62    6.83
   5 -11  -7   59.60    6.22
   5 -11  -6    0.06    2.73
   5 -11  -6    1.91    4.09
   5 -11  -6    4.50    3.92
   5 -11  -5   12.78    4.14
   5 -11  -5   -0.03    2.28
   5 -11  -5    5.60    3.93
   5 -11  -5    5.19    3.96
   5 -11  -4   15.27    3.00
   5 -11  -4   25.33    4.54
   5 -11  -4   30.99    6.01
   5 -11  -4   17.96    4.63
   5 -11  -3  387.64   16.06
   5 -11  -3  356.48   14.05
   5 -11  -3  370.03   15.02
   5 -11  -2   14.35    3.78
   5 -11  -2   11.76    3.84
   5 -11  -2   23.19    6.70
   5 -11  -2   14.77    3.99
   5 -11  -2    3.68    4.27
   5 -11  -1    5.23    3.04
   5 -11  -1    6.13    3.80
   5 -11  -1    5.27    2.96
   5 -11   0    6.17    3.14
   5 -11   0   15.80    4.50
   5 -11   0    5.13    3.07
   5 -11   0   13.98    4.30
   5 -11   1  179.03   10.28
   5 -11   1  180.31   10.73
   5 -11   1  175.03   10.33
   5 -11   1  161.20    9.74
   5 -11   2    9.18    3.93
   5 -11   2   12.73    4.43
   5 -11   2    8.10    3.58
   5 -11   2    9.83    3.58
   5 -11   3    1.16    3.07
   5 -11   3   -0.52    2.78
   5 -11   4   -1.78    3.36
   5 -11   4   -8.11    4.10
   5 -11   4   -1.42    2.71
   5 -11   5   37.58    4.53
   5 -11   5   48.49    4.91
   5 -11   5   41.77    4.60
   5 -11   6    1.09    2.13
   5 -11   6    7.35    2.51
   5 -11   6    4.42    2.21
   5 -11   7    6.39    2.04
   5 -11   7    7.71    1.89
   5 -11   8    0.61    1.24
   5 -10 -12   13.86    2.60
   5 -10 -11   -4.54    2.92
   5 -10 -10   54.15    5.76
   5 -10 -10   82.47    5.74
   5 -10  -9    4.22    3.37
   5 -10  -9    1.67    3.30
   5 -10  -9    5.02    3.47
   5 -10  -9    3.91    3.84
   5 -10  -8   -1.86    3.51
   5 -10  -8    1.75    3.07
   5 -10  -8   -1.74    3.68
   5 -10  -8   -4.76    4.15
   5 -10  -7    9.93    4.37
   5 -10  -7    2.64    2.82
   5 -10  -7    0.49    3.30
   5 -10  -6   49.28    6.02
   5 -10  -6   50.41    5.04
   5 -10  -6   44.98    4.66
   5 -10  -6   45.77    5.68
   5 -10  -6   45.20    6.15
   5 -10  -5    7.34    4.94
   5 -10  -5    5.34    2.70
   5 -10  -5   -1.99    2.34
   5 -10  -5    6.54    3.49
   5 -10  -5    0.79    3.27
   5 -10  -5    6.78    3.84
   5 -10  -5    1.79    3.29
   5 -10  -4   30.40    6.07
   5 -10  -4   26.02    3.53
   5 -10  -4   27.15    4.69
   5 -10  -4   36.54    4.40
   5 -10  -4   26.67    4.54
   5 -10  -4   33.50    5.51
   5 -10  -4   35.26    5.46
   5 -10  -3   11.84    3.95
   5 -10  -3    5.79    4.64
   5 -10  -3   -3.31    2.73
   5 -10  -3    3.45    2.38
   5 -10  -3    6.08    3.68
   5 -10  -3    0.86    3.60
   5 -10  -3    9.27    4.82
   5 -10  -2  117.22    9.43
   5 -10  -2  116.54    8.27
   5 -10  -2  132.14    7.69
   5 -10  -2  146.93    9.87
   5 -10  -2  115.75    8.42
   5 -10  -2  124.64    8.58
   5 -10  -1    1.10    2.70
   5 -10  -1    7.71    4.19
   5 -10  -1    5.66    5.04
   5 -10  -1   -1.73    3.68
   5 -10   0   91.19    7.10
   5 -10   0   88.74    8.14
   5 -10   0   77.03    7.50
   5 -10   0   93.87    7.85
   5 -10   0   93.76    7.61
   5 -10   1   17.60    4.04
   5 -10   1   21.24    5.58
   5 -10   1   17.74    4.75
   5 -10   1   18.44    4.37
   5 -10   1   17.54    4.27
   5 -10   2  110.29    8.24
   5 -10   2  120.97    8.67
   5 -10   2  107.91    8.50
   5 -10   2  117.06    8.82
   5 -10   2  103.62    7.28
   5 -10   3    8.82    3.80
   5 -10   3    5.47    3.27
   5 -10   4   29.90    5.01
   5 -10   4   18.64    4.16
   5 -10   5   11.59    3.71
   5 -10   6   45.33    4.72
   5 -10   7    3.78    2.23
   5 -10   7    0.30    2.03
   5 -10   8    1.78    1.74
   5 -10   9    0.05    1.36
   5 -10   9    1.48    1.12
   5  -9 -13    7.88    1.57
   5  -9 -12   -0.23    1.89
   5  -9 -11   15.04    3.47
   5  -9 -10   12.74    3.65
   5  -9 -10    2.96    3.66
   5  -9  -9   83.09    7.40
   5  -9  -9   99.06    7.53
   5  -9  -9  111.66    7.49
   5  -9  -9   89.48    8.04
   5  -9  -8   -0.37    3.39
   5  -9  -8   -5.82    4.01
   5  -9  -8   -3.57    3.75
   5  -9  -8   -5.63    4.33
   5  -9  -7    4.70    3.71
   5  -9  -7   -6.74    4.54
   5  -9  -7   -3.37    3.19
   5  -9  -7    0.49    3.52
   5  -9  -6   10.42    4.79
   5  -9  -6    8.66    3.66
   5  -9  -6    5.43    2.75
   5  -9  -6    7.73    4.18
   5  -9  -6   -2.14    4.15
   5  -9  -5   91.59    7.91
   5  -9  -5  107.67    6.99
   5  -9  -5  108.61    8.00
   5  -9  -5  117.31    8.46
   5  -9  -5  111.99    7.78
   5  -9  -5  114.68    8.60
   5  -9  -4    4.01    4.58
   5  -9  -4   11.99    6.47
   5  -9  -4   -2.95    2.85
   5  -9  -4    5.67    2.87
   5  -9  -4    2.08    3.52
   5  -9  -4   -6.20    4.12
   5  -9  -4   10.50    4.47
   5  -9  -4    4.54    4.15
   5  -9  -3  140.48    9.63
   5  -9  -3  116.68   13.99
   5  -9  -3  100.17    6.29
   5  -9  -3  102.60    7.36
   5  -9  -3  115.72    7.23
   5  -9  -3  135.91    8.75
   5  -9  -3  107.47    7.71
   5  -9  -3  128.14    8.57
   5  -9  -2    7.58    3.97
   5  -9  -2   15.51    5.42
   5  -9  -2   -3.69    4.71
   5  -9  -2    7.26    3.10
   5  -9  -2    0.01    2.22
   5  -9  -2    1.63    4.15
   5  -9  -2   -3.08    3.75
   5  -9  -2   -0.10    3.09
   5  -9  -1  206.21   11.40
   5  -9  -1  173.46   10.02
   5  -9  -1  190.42   17.28
   5  -9  -1  191.98    9.05
   5  -9  -1  193.31   10.33
   5  -9  -1  183.52    9.92
   5  -9  -1  196.36   10.38
   5  -9   0    7.29    3.21
   5  -9   0    8.23    5.11
   5  -9   0    7.44    4.38
   5  -9   0   17.47    5.60
   5  -9   0   17.86    4.57
   5  -9   0   14.11    3.98
   5  -9   0   16.35    5.56
   5  -9   1  128.49    8.13
   5  -9   1  128.24   15.19
   5  -9   1  146.11    9.57
   5  -9   1  117.21    9.29
   5  -9   1  133.57    9.20
   5  -9   1  123.11    7.97
   5  -9   2   16.42    6.65
   5  -9   2    0.43    4.45
   5  -9   2    2.86    4.51
   5  -9   2    3.94    3.12
   5  -9   2    5.11    3.97
   5  -9   3  462.77   16.16
   5  -9   3  415.73   14.20
   5  -9   3  425.77   15.32
   5  -9   4   12.33    4.08
   5  -9   5   -2.25    3.23
   5  -9   6    7.42    3.30
  -5   9  -7   79.66    5.61
   5  -9   7   71.81    5.54
  -5   9  -8    2.60    2.11
  -5   9  -9   20.70    2.70
  -5   9 -10    2.12    1.24
   5  -9  10    1.03    1.29
   5  -8 -13    4.08    1.36
   5  -8 -12    8.69    2.44
   5  -8 -11    1.49    2.76
   5  -8 -10   51.38    5.44
   5  -8 -10   58.65    6.03
   5  -8  -9   12.05    3.91
   5  -8  -9   19.42    3.86
   5  -8  -9   16.24    4.38
   5  -8  -9   21.58    5.61
   5  -8  -8    0.90    3.26
   5  -8  -8    5.70    3.81
   5  -8  -8   -1.02    3.16
   5  -8  -8   -1.11    4.09
   5  -8  -7   22.61    4.74
   5  -8  -7   14.34    4.24
   5  -8  -7   11.92    3.68
   5  -8  -7   22.75    5.17
   5  -8  -6  307.73   22.86
   5  -8  -6  336.17   12.49
   5  -8  -6  322.77   12.95
   5  -8  -6  329.54   13.33
   5  -8  -6  323.94   13.91
   5  -8  -5   11.47    4.64
   5  -8  -5   10.54    5.84
   5  -8  -5    5.54    3.75
   5  -8  -5    2.15    2.84
   5  -8  -5   -4.00    4.45
   5  -8  -5    5.15    3.84
   5  -8  -5    0.09    3.40
   5  -8  -4   39.72    5.83
   5  -8  -4   37.83    8.51
   5  -8  -4   34.99    5.03
   5  -8  -4   34.89    4.19
   5  -8  -4   29.95    4.76
   5  -8  -4   27.02    4.33
   5  -8  -4   45.58    5.89
   5  -8  -3   60.16   10.02
   5  -8  -3   41.12    8.56
   5  -8  -3   50.73    6.26
   5  -8  -3   45.77    5.22
   5  -8  -3   46.90    5.44
   5  -8  -2  408.02   23.53
   5  -8  -1    8.18    5.06
   5  -8   0  111.07   12.71
   5  -8   1   -0.57    3.83
   5  -8   1   -2.37    4.23
   5  -8   1   -2.47    3.68
   5  -8   1    0.90    3.95
   5  -8   2  372.52   25.99
   5  -8   2  345.52   12.94
   5  -8   2  356.58   14.29
   5  -8   2  318.05   12.97
   5  -8   3    2.10    5.58
   5  -8   3   11.09    4.65
   5  -8   3    0.19    4.01
   5  -8   3    0.05    3.81
   5  -8   4    2.02    5.43
   5  -8   4    9.09    4.22
   5  -8   4   13.01    4.73
   5  -8   5    3.73    3.34
   5  -8   5    3.62    3.96
   5  -8   6    8.90    3.44
  -5   8  -6   15.54    3.70
   5  -8   6   16.25    4.34
  -5   8  -7    1.44    2.80
   5  -8   7    1.73    2.58
  -5   8  -8   28.20    4.33
  -5   8  -9   -0.48    2.36
  -5   8 -10   34.72    3.75
  -5   8 -11    0.21    1.44
   5  -7 -13    6.17    1.52
   5  -7 -12   13.53    3.04
   5  -7 -12    6.55    2.15
   5  -7 -11    1.34    2.45
   5  -7 -10   19.93    4.32
   5  -7 -10   11.27    3.40
   5  -7 -10   21.48    3.99
   5  -7  -9  156.93    9.95
   5  -7  -9  145.38    8.70
   5  -7  -9  116.85    8.58
   5  -7  -9  135.50    8.68
   5  -7  -9  125.99    7.95
   5  -7  -8   98.89    7.52
   5  -7  -8   77.57    6.65
   5  -7  -8   83.47    7.18
   5  -7  -8   83.57    7.30
   5  -7  -8   81.70    6.94
   5  -7  -8   81.39    7.81
   5  -7  -7    5.46    3.09
   5  -7  -7    1.82    5.77
   5  -7  -7    2.90    3.20
   5  -7  -7    2.82    3.97
   5  -7  -7   -0.46    2.55
   5  -7  -7   -3.05    4.34
   5  -7  -7   -2.91    4.31
   5  -7  -6   59.15   10.90
   5  -7  -6   63.89    5.96
   5  -7  -6   51.75    6.10
   5  -7  -6   56.10    4.84
   5  -7  -6   46.43    6.18
   5  -7  -6   54.00    6.27
   5  -7  -5  473.56   26.07
   5  -7  -5  456.56   13.56
   5  -7  -5  436.90   14.21
   5  -7  -5  433.53   14.35
   5  -7  -5  455.48   14.94
   5  -7  -4    3.85    4.65
   5  -7  -3    1.63    4.37
   5  -7  -3    2.45    4.17
   5  -7  -2  113.78   12.21
   5  -7  -2  107.36   11.97
   5  -7  -1  549.08   25.50
   5  -7   0   27.14    6.43
   5  -7   1   49.90    8.71
   5  -7   2   13.99    6.02
   5  -7   3  917.89   42.44
   5  -7   4   91.44   16.72
   5  -7   4   77.81    7.34
   5  -7   4   72.14    6.90
   5  -7   5  220.19   11.24
   5  -7   5  233.37   11.56
   5  -7   6    6.00    3.73
   5  -7   6    2.27    3.58
   5  -7   7  122.77    8.07
   5  -7   7  142.57    8.94
  -5   7  -8    3.02    3.08
   5  -7   8    1.70    3.07
  -5   7  -9   39.29    5.06
  -5   7 -10   -1.40    2.60
  -5   7 -11   18.34    3.10
  -5   7 -12    0.60    1.48
   5  -6 -13    4.39    1.28
   5  -6 -13   15.28    2.49
   5  -6 -12    8.70    2.88
   5  -6 -12   14.43    3.05
   5  -6 -12   14.93    2.48
   5  -6 -11   -3.18    3.27
   5  -6 -11   -0.09    2.49
   5  -6 -11   -1.42    2.33
   5  -6 -10   44.49    5.56
   5  -6 -10   63.40    5.57
   5  -6  -9   44.36    5.88
   5  -6  -9   55.12    5.84
   5  -6  -9   38.36    5.04
   5  -6  -9   52.73    5.46
   5  -6  -8    0.14    2.87
   5  -6  -8   -0.54    2.67
   5  -6  -8   -5.60    3.60
   5  -6  -8    5.16    3.75
   5  -6  -8    2.59    3.57
   5  -6  -8    7.00    4.94
   5  -6  -7  124.08    7.80
   5  -6  -7  101.81   14.71
   5  -6  -7  115.66    7.59
   5  -6  -7  123.18    7.60
   5  -6  -7  117.15    8.40
   5  -6  -7  119.83    8.43
   5  -6  -7  120.88    8.65
   5  -6  -6   25.92    3.83
   5  -6  -6   21.01    7.14
   5  -6  -6   27.11    4.18
   5  -6  -6   31.26    4.97
   5  -6  -6   18.99    4.31
   5  -6  -6   25.65    5.03
   5  -6  -6   30.28    5.36
   5  -6  -5   75.91   10.92
   5  -6  -4  186.28   15.45
   5  -6  -3   22.49    5.94
   5  -6  -3   20.90    6.00
   5  -6  -2  971.24   32.58
   5  -6  -2 1017.10   32.26
   5  -6  -1   68.97    9.01
   5  -6  -1   83.29    9.88
   5  -6   0 2084.90   46.78
   5  -6   1   42.28    7.71
   5  -6   2   29.62    7.03
   5  -6   3   20.20    7.46
   5  -6   4  882.72   46.83
   5  -6   5   -9.97    9.13
   5  -6   5    1.64    3.61
   5  -6   6   -7.06    8.75
   5  -6   6   -2.34    3.38
   5  -6   6    2.00    3.82
   5  -6   7    0.18    2.88
   5  -6   7    0.75    3.24
   5  -6   8  190.83    9.89
   5  -6   9    3.26    3.03
  -5   6 -10    1.00    3.14
  -5   6 -11    1.52    2.85
  -5   6 -12   34.17    3.66
  -5   6 -13    1.95    1.35
   5  -5 -13    5.65    1.89
   5  -5 -12   24.12    3.70
   5  -5 -12   25.27    2.75
   5  -5 -12   29.52    3.78
   5  -5 -11    7.68    3.41
   5  -5 -11    3.05    2.85
   5  -5 -11   -0.43    2.06
   5  -5 -10   -3.66    3.78
   5  -5 -10    4.59    2.39
   5  -5 -10    2.71    2.68
   5  -5  -9  136.22    9.35
   5  -5  -9  140.36    8.02
   5  -5  -8   33.18    5.06
   5  -5  -8   38.03    4.68
   5  -5  -8   44.74    5.68
   5  -5  -7  211.09   10.12
   5  -5  -7  214.11   21.00
   5  -5  -7  199.72    9.84
   5  -5  -7  193.08    9.24
   5  -5  -7  207.87   10.19
   5  -5  -7  206.05   11.12
   5  -5  -6   17.46    6.94
   5  -5  -5  246.47   18.07
   5  -5  -4   64.75    9.17
   5  -5  -3  208.50   15.07
   5  -5  -3  215.30   15.11
   5  -5  -2  100.66   10.23
   5  -5  -2  106.22   10.07
   5  -5  -1  271.44   15.36
   5  -5  -1  290.73   16.62
   5  -5   0   36.42    6.27
   5  -5   1  989.75   30.94
   5  -5   2    7.77    4.32
   5  -5   3  339.99   22.96
   5  -5   4   29.03    9.32
   5  -5   5  333.64   33.09
   5  -5   6  -14.01   13.27
   5  -5   7   52.30   17.26
   5  -5   7   34.17    5.14
   5  -5   7   41.59    5.57
   5  -5   8    1.91    3.30
  -5   5  -9  145.48    7.69
   5  -5   9  145.84    8.53
  -5   5 -10    3.31    2.79
   5  -5  10    1.73    2.66
  -5   5 -11    9.55    3.68
  -5   5 -11    9.76    2.85
  -5   5 -12    6.17    2.20
  -5   5 -12    8.47    3.02
  -5   5 -13   21.46    2.97
   5  -4 -13   22.43    2.52
   5  -4 -13   22.37    2.61
   5  -4 -12   75.54    5.46
   5  -4 -12   68.39    5.06
   5  -4 -11   38.25    4.76
   5  -4 -11   35.22    4.55
   5  -4 -11   29.83    3.34
   5  -4 -10   -2.04    3.06
   5  -4 -10    1.98    2.20
   5  -4  -9   12.46    3.74
   5  -4  -9   13.91    3.19
   5  -4  -8   86.83    7.41
   5  -4  -8   72.28    6.02
   5  -4  -8   70.55   14.06
   5  -4  -7   33.81    4.55
   5  -4  -7   42.33   10.11
   5  -4  -7   27.71    4.63
   5  -4  -7   30.54    4.02
   5  -4  -7   36.21    5.09
   5  -4  -6  142.15   15.20
   5  -4  -5   19.48    6.30
   5  -4  -4  194.99   14.61
   5  -4  -3   44.90    7.11
   5  -4  -3   44.44    6.94
   5  -4  -2   11.70    4.52
   5  -4  -2    4.16    3.27
   5  -4  -1   46.91    6.88
   5  -4  -1   54.56    7.39
   5  -4   0    2.50    2.85
   5  -4   0    6.19    3.76
   5  -4   1  234.87   14.16
   5  -4   2    3.83    3.61
   5  -4   3   34.26    7.49
   5  -4   4  253.57   22.31
  -5   4  -4  149.72   12.61
  -5   4  -5   11.99    5.61
   5  -4   5    5.16    7.29
  -5   4  -6    8.35    6.76
  -5   4  -7    2.87    5.95
  -5   4  -8   97.69   15.21
  -5   4  -8   81.79    6.13
   5  -4   8  101.46    7.45
  -5   4  -9    2.53    3.06
   5  -4   9    0.37    2.96
  -5   4 -10   25.07    4.14
   5  -4  10   24.32    4.14
  -5   4 -11    0.78    2.72
  -5   4 -12   50.45    5.27
  -5   4 -12   46.41    4.48
  -5   4 -13    0.71    1.85
  -5   4 -13    0.96    2.20
  -5   4 -14    8.71    1.92
  -5   4 -14    3.71    1.31
   5  -3 -13    9.43    1.79
   5  -3 -13    8.59    1.82
   5  -3 -12   14.77    2.73
   5  -3 -12   14.02    2.67
   5  -3 -11   31.93    4.15
   5  -3 -11   38.61    4.47
   5  -3 -10    0.65    2.47
   5  -3  -9    9.88    3.26
   5  -3  -9   12.77    2.94
   5  -3  -8   70.82    6.42
   5  -3  -8   71.13    5.69
   5  -3  -8   54.53   11.79
   5  -3  -7  228.87   10.24
   5  -3  -7  203.01   20.10
   5  -3  -7  215.61    9.26
   5  -3  -6   86.88   11.94
   5  -3  -5   16.79    6.15
   5  -3  -4   46.47    7.52
   5  -3  -3  363.35   14.24
   5  -3  -3  415.39   18.83
   5  -3  -2    1.74    2.17
   5  -3  -2    0.20    3.03
   5  -3  -2   -0.51    2.78
   5  -3  -1   39.55    5.02
   5  -3  -1   41.32    6.05
   5  -3  -1   50.28    6.57
   5  -3   0  440.42   17.49
   5  -3   0  433.24   16.51
   5  -3   1 1510.05   32.61
  -5   3  -2    4.44    2.45
   5  -3   2    8.52    3.91
  -5   3  -3   72.28    7.58
   5  -3   3  116.22   11.29
   5  -3   4  137.20   14.92
  -5   3  -4   99.16   10.35
  -5   3  -5 1200.96   38.54
  -5   3  -6   15.57    6.67
  -5   3  -7    2.02    6.34
  -5   3  -8   27.73    9.35
  -5   3  -9  166.39    8.57
   5  -3   9  192.39    9.73
  -5   3 -10    3.57    3.14
  -5   3 -11   -3.30    3.14
  -5   3 -12    3.20    2.83
  -5   3 -13   87.56    6.11
  -5   3 -13   83.10    5.48
  -5   3 -14   -0.75    1.83
  -5   3 -14   -0.19    1.75
   5  -2 -13    1.11    1.21
   5  -2 -13    1.05    1.26
   5  -2 -12    4.68    1.86
   5  -2 -12    5.18    2.13
   5  -2 -11   69.13    5.23
   5  -2 -11   89.18    5.98
   5  -2 -10    2.83    2.26
   5  -2  -9   -0.48    2.31
   5  -2  -8   33.93    9.20
   5  -2  -8   42.29    4.92
   5  -2  -7  105.29   14.50
   5  -2  -7   92.06    6.46
   5  -2  -6   31.68    8.08
   5  -2  -5    5.61    3.73
   5  -2  -5    8.94    5.48
   5  -2  -4  241.56   15.47
   5  -2  -4  249.94   14.07
   5  -2  -3  173.22   11.78
   5  -2  -3  159.36   10.21
   5  -2  -2  464.54   16.12
   5  -2  -2  514.96   18.53
   5  -2  -2  466.64   18.57
   5  -2  -1   26.30    4.33
   5  -2  -1   23.82    4.69
   5  -2  -1   33.52    5.21
   5  -2   0    7.04    3.08
   5  -2   0    5.21    2.96
   5  -2   0    7.58    2.68
   5  -2   0    6.19    3.24
   5  -2   1  317.13   13.81
   5  -2   1  321.87   12.09
   5  -2   1  328.13   14.05
   5  -2   2  727.23   22.30
  -5   2  -3   11.26    3.97
   5  -2   3   12.70    4.29
  -5   2  -4  279.54   16.07
  -5   2  -5  259.35   17.47
  -5   2  -6  612.35   29.51
  -5   2  -7    6.82    7.37
  -5   2  -8    3.41    6.63
  -5   2  -9    9.16    8.76
  -5   2  -9    9.12    3.47
  -5   2 -10   75.47   15.58
  -5   2 -10   57.31    5.70
  -5   2 -11   -0.69    3.08
   5  -2  11    5.80    3.52
  -5   2 -12   58.80    5.52
   5  -2  12   49.62    5.15
  -5   2 -13    0.54    2.59
  -5   2 -14   29.61    3.53
  -5   2 -14   33.13    3.62
  -5   2 -15   -1.94    1.49
   5  -1 -13    0.33    1.11
   5  -1 -12    5.73    1.71
   5  -1 -12    6.72    1.96
   5  -1 -11   23.58    3.15
   5  -1 -11   31.81    3.76
   5  -1 -10   17.53    3.19
   5  -1  -9    0.16    2.20
   5  -1  -8   17.99    6.88
   5  -1  -8   29.31    4.26
   5  -1  -7  146.43   16.40
   5  -1  -7  167.78    8.36
   5  -1  -6  178.27   16.31
   5  -1  -6  151.98   15.30
   5  -1  -5   42.75    7.82
   5  -1  -5   43.35    8.28
   5  -1  -4   29.72    5.99
   5  -1  -4   29.39    5.81
   5  -1  -4   28.58    5.34
   5  -1  -3  535.45   20.32
   5  -1  -3  551.67   20.38
   5  -1  -3  563.74   18.58
   5  -1  -2  516.65   17.74
   5  -1  -2  490.03   17.65
   5  -1  -1    8.89    3.01
   5  -1  -1    7.71    2.88
   5  -1  -1    7.83    2.80
   5  -1   0   81.42    6.73
   5  -1   0   83.39    6.90
   5  -1   0   82.17    6.09
   5  -1   1  404.53   15.34
   5  -1   1  404.79   12.52
   5  -1   1  385.61   14.04
   5  -1   2  428.05   16.59
   5  -1   2  453.04   15.03
   5  -1   2  438.06   15.75
   5  -1   3  634.50   20.42
   5  -1   3  644.08   21.16
   5  -1   4   66.26    7.94
  -5   1  -5  660.57   26.34
  -5   1  -6  172.45   15.50
  -5   1  -7  332.64   23.51
  -5   1  -8   25.24    9.10
  -5   1  -9   99.49   16.30
  -5   1 -10   29.61   11.34
  -5   1 -10   25.18    4.15
  -5   1 -10   23.20    4.41
  -5   1 -11  274.20   10.45
  -5   1 -11  279.83   11.37
  -5   1 -12    1.07    2.42
   5  -1  12    6.28    3.52
  -5   1 -12    1.71    2.95
  -5   1 -13    1.59    2.35
  -5   1 -13    0.82    2.96
   5  -1  13    4.32    3.28
  -5   1 -14    4.86    2.79
  -5   1 -14    3.83    2.46
  -5   1 -15   10.14    2.27
  -5   1 -16   -0.45    1.04
  -5   0  13    0.29    1.94
   5   0 -12    0.55    1.22
   5   0 -12    1.31    1.39
   5   0 -11   16.43    2.52
   5   0 -11   20.16    2.94
  -5   0  11   14.73    3.30
   5   0 -10   13.13    2.74
  -5   0  10   18.01    4.00
   5   0  -9    0.83    1.98
  -5   0   9   -0.59    3.27
   5   0  -8   17.40    3.41
   5   0  -7   73.75   11.64
   5   0  -7   63.68   11.10
   5   0  -6  165.61   16.27
   5   0  -6  145.02   14.73
   5   0  -5   38.34    7.89
   5   0  -5   32.36    6.95
   5   0  -5   44.56    8.10
   5   0  -4    5.19    4.19
   5   0  -4    3.97    3.34
   5   0  -4    4.52    3.52
   5   0  -3  160.13   12.29
   5   0  -3  172.96   11.79
   5   0  -3  160.82   11.16
   5   0  -2 1164.45   25.92
   5   0  -2 1210.14   29.56
   5   0  -2 1257.10   28.27
   5   0  -1   21.32    4.25
   5   0  -1   24.21    3.89
   5   0   0  374.49   14.76
   5   0   0  364.76   12.85
  -5   0   0  355.88    9.37
   5   0   0  363.81   11.34
   5   0   1  904.26   19.44
   5   0   1  904.97   22.94
   5   0   2 5039.58   54.54
   5   0   2 5060.09   47.48
   5   0   3  385.95   16.10
  -5   0  -3  391.15   11.92
   5   0   3  407.32   15.10
   5   0   3  401.10   15.15
   5   0   4  239.30   13.35
   5   0   5  412.00   19.00
  -5   0  -6 1365.36   40.49
  -5   0  -7  105.49   13.33
  -5   0  -8  234.43   21.18
  -5   0  -9   15.69    8.38
  -5   0 -10  108.31    6.98
   5   0  10  120.48    8.36
   5   0  11   40.77    7.78
  -5   0 -11   41.72    5.42
  -5   0 -11   48.89    5.42
   5   0  11   32.49    4.85
  -5   0 -12    0.87    2.77
  -5   0 -12   -1.38    3.36
   5   0  12   -0.51    3.18
  -5   0 -13    3.05    2.79
  -5   0 -13    2.26    3.03
   5   0  13    0.87    3.13
  -5   0 -14   11.31    3.26
   5   0  14   14.08    3.49
  -5   0 -15    4.80    2.27
  -5   0 -16   -1.33    1.40
   5   1 -12   -0.29    1.05
  -5  -1  12    0.34    2.47
   5   1 -11    1.49    1.43
   5   1 -11    2.46    1.60
  -5  -1  11    3.93    2.82
   5   1 -10   23.32    2.95
   5   1 -10   24.59    3.33
  -5  -1  10   22.95    4.05
   5   1  -9    5.29    2.29
  -5  -1   9    6.95    3.66
   5   1  -8   17.58    3.18
  -5  -1   8   15.19    4.38
   5   1  -7   78.25   12.40
   5   1  -7   97.55   13.83
   5   1  -6  256.41   20.61
   5   1  -5   60.44    9.99
   5   1  -5   37.85    7.16
   5   1  -4   40.74    7.88
   5   1  -4   39.82    7.56
   5   1  -4   31.77    5.98
   5   1  -3   22.93    5.71
   5   1  -3   20.27    5.41
   5   1  -3   13.39    4.24
   5   1  -2   83.49    6.94
   5   1  -2   86.23    9.14
   5   1  -2   95.44    9.11
   5   1  -1    6.08    2.48
   5   1  -1    6.97    3.20
   5   1   0    1.31    2.24
   5   1   0    2.25    1.81
   5   1   1    1.42    2.41
   5   1   1    1.91    1.73
  -5  -1  -1    1.68    1.90
   5   1   2  271.50   13.44
   5   1   2  234.56    9.00
   5   1   3  290.16   13.72
   5   1   3  288.85   11.33
  -5  -1  -4   75.49    6.69
   5   1   4   74.41    7.20
  -5  -1  -5  204.17   12.38
   5   1   5  203.73   12.70
   5   1   6  635.77   24.71
  -5  -1  -7  358.52   22.51
   5   1   7  287.28   18.97
  -5  -1  -8  135.63   15.49
  -5  -1  -9    9.22    7.53
  -5  -1 -10   46.22   12.30
  -5  -1 -10   35.12    4.46
   5   1  10   43.08    7.00
   5   1  11  242.78   15.13
  -5  -1 -11  229.16   10.04
  -5  -1 -11  206.40    9.86
  -5  -1 -12   -2.73    3.03
  -5  -1 -12   -2.29    3.16
   5   1  12   -1.08    4.33
  -5  -1 -13    2.58    2.93
  -5  -1 -13    0.87    2.97
   5   1  13    1.03    3.34
  -5  -1 -14    2.17    2.58
  -5  -1 -14    2.12    2.89
   5   1  14    1.13    3.03
  -5  -1 -15   43.66    4.22
  -5  -1 -16    0.63    1.60
  -5  -2  12    0.46    1.95
  -5  -2  11   13.82    3.03
  -5  -2  11   11.29    3.67
   5   2 -10   18.20    2.63
  -5  -2  10   27.44    4.22
   5   2  -9  126.65    6.58
  -5  -2   9  139.46    8.08
   5   2  -8   38.70    4.14
  -5  -2   8   48.47    5.83
   5   2  -7    0.92    5.35
   5   2  -7   -0.51    4.01
   5   2  -7    0.13    2.07
  -5  -2   7   -2.79    4.02
   5   2  -6    0.29    5.95
   5   2  -6    0.79    2.14
   5   2  -5  217.31   18.78
   5   2  -4   99.04   12.16
   5   2  -3    0.09    4.02
   5   2  -2  181.16   13.95
   5   2  -2  195.22   13.87
   5   2  -1 1389.58   34.07
   5   2  -1 1430.56   33.56
   5   2   0  421.50   17.31
   5   2   1   21.07    4.16
  -5  -2  -1   16.76    3.28
   5   2   2    0.22    2.20
   5   2   2   -0.24    1.17
  -5  -2  -2   -0.21    2.41
   5   2   3  539.78   18.36
   5   2   3  484.77   11.69
   5   2   4  463.44   18.23
  -5  -2  -4  455.30   16.06
  -5  -2  -5   87.44    8.27
   5   2   5   83.15    8.04
  -5  -2  -6 1234.33   34.30
   5   2   6 1183.44   31.86
   5   2   7  233.38   15.99
  -5  -2  -8  762.41   34.82
  -5  -2  -9   18.62    8.12
  -5  -2 -10   26.55    9.67
  -5  -2 -11   35.63   11.69
  -5  -2 -11   23.85    4.59
   5   2  11   36.73    7.43
  -5  -2 -11   26.34    4.40
  -5  -2 -12   29.26    4.76
   5   2  12   26.05    6.61
  -5  -2 -12   26.94    4.60
  -5  -2 -13    8.09    3.42
   5   2  13    1.90    4.31
  -5  -2 -13    8.67    3.46
  -5  -2 -14    0.18    2.74
  -5  -2 -14   -0.07    2.73
   5   2  14    3.46    3.24
  -5  -2 -15   10.09    2.93
   5   2  15    5.55    3.11
  -5  -2 -15   15.02    3.10
  -5  -2 -16   13.66    2.29
  -5  -3  11    0.57    1.90
  -5  -3  11   -0.21    2.34
  -5  -3  10   33.16    4.11
  -5  -3  10   31.18    4.97
  -5  -3   9   25.33    4.34
   5   3  -8   25.67    3.64
  -5  -3   8   28.26    4.63
   5   3  -7   26.09    3.96
  -5  -3   7   23.77    4.76
   5   3  -6   83.54   13.84
   5   3  -6   80.65    6.05
  -5  -3   6   71.63    6.60
   5   3  -5   96.19   13.98
   5   3  -4  385.09   24.47
   5   3  -3   -0.41    4.52
   5   3  -2   38.30    7.23
   5   3  -2   42.35    7.50
   5   3  -1  435.49   20.43
   5   3  -1  454.58   20.92
   5   3   0   30.22    5.42
   5   3   1   64.43    7.07
  -5  -3  -1   59.53    6.35
   5   3   2   93.34    8.06
  -5  -3  -2   92.63    7.92
   5   3   3  170.50   11.29
  -5  -3  -3  189.92   11.87
   5   3   4    1.04    2.41
  -5  -3  -5    9.36    4.19
  -5  -3  -6    3.55    3.97
   5   3   6   -2.03    4.29
  -5  -3  -7    4.70    5.31
   5   3   7    2.53    4.40
   5   3   8   22.33    7.72
  -5  -3  -9    5.70    6.87
  -5  -3 -10   11.46    7.86
  -5  -3 -11   90.16    6.83
  -5  -3 -11  119.17   17.94
   5   3  11  107.37   10.61
  -5  -3 -11   80.12    6.34
   5   3  12   19.61    6.30
  -5  -3 -12   19.96    4.32
  -5  -3 -12   17.62    3.95
  -5  -3 -13   -1.69    2.83
  -5  -3 -13    0.66    2.63
   5   3  13   -4.19    4.70
  -5  -3 -14   -1.68    2.73
  -5  -3 -14    2.09    2.55
   5   3  14   -6.80    4.39
  -5  -3 -15   30.05    3.75
  -5  -3 -15   25.56    3.73
   5   3  15   23.00    3.88
  -5  -3 -16    2.83    1.80
  -5  -4  10    3.19    2.82
  -5  -4  10    2.66    2.33
   5   4  -9   50.17    4.06
  -5  -4   9   46.65    4.88
  -5  -4   9   44.26    6.09
   5   4  -8   41.98    4.33
  -5  -4   8   49.71    5.35
  -5  -4   8   46.32    6.89
   5   4  -7    1.43    2.17
  -5  -4   7    2.82    3.50
   5   4  -6   18.26    3.76
  -5  -4   6   20.83    4.80
   5   4  -5   63.73   12.71
   5   4  -5   49.16    5.19
  -5  -4   5   50.27    5.72
   5   4  -4  379.82   25.81
   5   4  -3  317.76   22.01
   5   4  -2   31.68    7.56
   5   4  -2   28.21    6.83
   5   4  -1   26.02    6.13
  -5  -4   0   34.72    6.44
   5   4   0   39.76    6.60
   5   4   1   21.15    4.77
  -5  -4  -1   16.67    4.24
   5   4   2   34.81    5.33
  -5  -4  -2   25.72    4.92
   5   4   3  237.33   12.95
  -5  -4  -3  210.40   13.11
   5   4   4  794.53   23.98
  -5  -4  -4  830.60   27.63
   5   4   5    8.06    3.93
  -5  -4  -5    7.97    3.89
  -5  -4  -6   17.70    5.28
  -5  -4  -7  973.83   33.15
   5   4   7 1015.33   31.29
  -5  -4  -8  257.75   19.40
   5   4   8  265.85   18.24
   5   4   9   91.38   12.41
  -5  -4 -10    5.04    6.64
  -5  -4 -11   29.82    4.59
   5   4  11   36.28    7.53
  -5  -4 -12   78.43    6.53
   5   4  12   68.89    9.63
  -5  -4 -12   71.78    5.97
  -5  -4 -13   15.36    3.80
   5   4  13   18.14    5.92
  -5  -4 -13   17.78    3.58
  -5  -4 -14    0.45    2.73
  -5  -4 -14    0.02    2.42
   5   4  14   -3.22    4.48
  -5  -4 -15   10.16    3.08
  -5  -4 -15   12.33    2.83
   5   4  15    9.91    4.35
   5   4  16   22.57    3.21
  -5  -5  10    4.21    1.97
  -5  -5  10    1.29    2.07
   5   5  -9    0.98    1.67
  -5  -5   9   -2.03    3.06
  -5  -5   9    3.02    2.62
   5   5  -8   69.42    5.20
  -5  -5   8   55.62    6.73
  -5  -5   8   66.41    5.72
   5   5  -7    5.15    2.58
  -5  -5   7    2.17    3.32
  -5  -5   7    6.74    4.57
   5   5  -6    2.07    2.39
  -5  -5   6    5.29    3.98
  -5  -5   6   -4.73    5.21
   5   5  -5   75.17   12.98
   5   5  -5   85.33   14.08
   5   5  -5   74.77    6.45
  -5  -5   5   91.44    7.51
  -5  -5   5   65.11    8.18
   5   5  -4  285.96   23.51
   5   5  -4  312.96   24.71
   5   5  -4  271.05   11.20
  -5  -5   4  290.62   11.74
  -5  -5   4  280.77   14.45
   5   5  -3   14.06    7.10
   5   5  -3   16.42    6.73
   5   5  -2   10.27    6.28
   5   5  -2    5.70    4.69
   5   5  -1  101.67   11.45
   5   5   0  316.37   18.02
  -5  -5   0  305.56   18.87
   5   5   1   12.09    4.16
  -5  -5  -1   12.49    4.50
   5   5   2   71.29    7.84
  -5  -5  -2   65.09    8.24
   5   5   3    9.51    3.60
  -5  -5  -3   15.30    4.41
   5   5   4  450.58   19.01
  -5  -5  -4  428.43   21.37
   5   5   5   41.82    6.70
  -5  -5  -5   43.07    7.20
  -5  -5  -6   14.07    5.59
  -5  -5  -7  401.73   22.27
   5   5   7  425.58   20.23
  -5  -5  -8   48.51    9.80
   5   5   8   48.31    8.70
   5   5   9  163.70   16.12
  -5  -5 -10   14.21    8.12
   5   5  11   10.16    5.84
  -5  -5 -11    7.96    3.24
  -5  -5 -11    4.21    6.71
  -5  -5 -11    8.35    3.35
   5   5  12   46.05    7.88
  -5  -5 -12   51.20    5.17
  -5  -5 -12   43.81    5.24
   5   5  13   59.22    8.82
  -5  -5 -13   46.26    5.17
  -5  -5 -13   53.77    5.03
  -5  -5 -14   12.28    2.89
   5   5  14   19.73    5.70
  -5  -5 -14   17.28    3.70
   5   5  15   -0.62    3.64
  -5  -5 -15    0.86    2.41
   5   5  16   -0.36    2.51
  -5  -5 -17    8.53    1.53
   5   6  -9   13.53    2.10
  -5  -6   9    9.60    2.73
   5   6  -8   15.98    2.85
  -5  -6   8   17.29    4.17
  -5  -6   8   14.61    3.35
   5   6  -7   -1.66    2.46
  -5  -6   7   -6.01    4.38
  -5  -6   7   -3.87    3.50
   5   6  -6   30.17    4.41
  -5  -6   6   21.58    4.38
  -5  -6   6   23.50    5.82
   5   6  -5  209.96   10.15
  -5  -6   5  201.69   12.66
  -5  -6   5  195.12    9.98
   5   6  -4  129.61    8.41
   5   6  -4  105.10   14.88
   5   6  -4  141.66   17.86
  -5  -6   4  127.61   10.75
  -5  -6   4  120.92    8.05
   5   6  -3  195.13    9.45
   5   6  -3  181.31   18.41
   5   6  -3  198.64   20.06
  -5  -6   3  173.90   11.67
  -5  -6   3  186.99    9.35
   5   6  -2    5.81    4.56
   5   6  -1  124.64   13.20
  -5  -6   1  109.64   13.36
   5   6   0   71.40    9.46
  -5  -6   0   64.84    9.86
   5   6   1  258.81   16.17
  -5  -6  -1  250.43   16.69
   5   6   2    3.10    3.14
  -5  -6  -2    1.00    3.74
   5   6   3  220.35   13.77
  -5  -6  -3  243.57   16.91
   5   6   4 1326.14   34.40
  -5  -6  -4 1139.51   37.91
   5   6   5  896.80   29.27
  -5  -6  -6  230.35   16.93
  -5  -6  -7    3.06    4.65
  -5  -6  -8   61.90   10.97
   5   6   8   63.24    9.45
  -5  -6  -9  358.52   25.92
   5   6   9  389.46   24.29
   5   6  10   91.18   13.97
   5   6  10   78.11    7.30
  -5  -6 -11   -4.89    7.64
  -5  -6 -11    0.34    2.94
   5   6  11    2.06    3.76
   5   6  12   25.29    6.87
  -5  -6 -12   21.73    4.04
   5   6  13   47.51    7.83
  -5  -6 -13   58.22    5.53
   5   6  14   19.82    6.06
  -5  -6 -14    8.50    3.03
   5   6  15    2.25    3.68
  -5  -6 -15    0.75    2.27
   5   6  16    4.39    3.12
  -5  -6 -17    3.36    1.38
   5   7  -9    2.10    1.16
   5   7  -8   31.59    3.09
  -5  -7   8   25.47    3.78
   5   7  -7    1.21    1.93
  -5  -7   7    0.34    2.91
  -5  -7   7   -1.55    3.23
   5   7  -6    1.09    2.50
  -5  -7   6    3.37    3.50
  -5  -7   6   -0.26    3.81
   5   7  -5   -0.45    2.76
  -5  -7   5    1.53    4.04
  -5  -7   5    2.07    3.50
   5   7  -4   86.79    7.09
  -5  -7   4  101.20    9.49
  -5  -7   4   92.51    7.25
   5   7  -3  117.84    7.69
   5   7  -3   85.03   13.13
  -5  -7   3   82.34   14.18
  -5  -7   3  127.19   10.50
   5   7  -3  101.62    7.02
  -5  -7   3  122.12    8.08
   5   7  -2    3.69    2.81
   5   7  -2    8.02    5.57
  -5  -7   2    6.83    6.35
   5   7  -2   18.50    3.90
  -5  -7   2    8.36    5.24
  -5  -7   2   12.07    4.29
   5   7  -1   78.94    6.06
   5   7  -1   75.80   11.00
  -5  -7   1   67.68   11.60
  -5  -7   1   81.92    7.74
   5   7   0  174.23   15.00
  -5  -7   0  181.61   16.81
   5   7   1   30.81    6.60
  -5  -7  -1   20.95    6.58
   5   7   2  126.53   11.46
  -5  -7  -2  118.08   13.29
   5   7   3   25.59    5.50
  -5  -7  -3   18.50    6.17
   5   7   4  213.98   14.77
  -5  -7  -4  189.24   17.52
  -5  -7  -5   76.14   11.77
  -5  -7  -6  119.93   13.29
  -5  -7  -7    3.29    5.86
  -5  -7  -8   64.30   11.55
   5   7   8   66.45   10.05
  -5  -7  -9   44.54   11.17
   5   7   9   49.16   10.12
   5   7  10  233.48   21.09
   5   7  10  199.74   10.90
  -5  -7 -11   36.19   10.55
  -5  -7 -11   28.80    4.39
   5   7  11   28.69    4.95
   5   7  12    5.54    5.43
  -5  -7 -12    1.20    2.48
   5   7  13   12.65    5.75
  -5  -7 -13   14.49    3.42
   5   7  14   11.69    5.33
  -5  -7 -14   19.20    3.51
   5   7  15   -0.17    3.68
  -5  -7 -15   -0.61    2.14
   5   7  16   -4.47    3.36
   5   7  17    2.83    1.82
  -5  -7 -17    5.36    1.48
   5   8  -8    2.13    1.33
   5   8  -7   37.82    3.54
  -5  -8   7   38.94    4.28
   5   8  -6    0.90    2.12
  -5  -8   6   -0.47    3.23
   5   8  -5   13.09    3.48
  -5  -8   5    5.62    4.02
   5   8  -4    6.67    2.92
   5   8  -4    5.20    2.49
  -5  -8   4    5.75    4.39
   5   8  -3   39.08    4.82
   5   8  -3   36.51    4.77
  -5  -8   3   40.01    6.53
   5   8  -2   -0.59    2.94
   5   8  -2    5.44    3.02
  -5  -8   2    1.91    4.52
   5   8  -1   14.69    3.56
   5   8  -1   11.56    5.02
  -5  -8   1   15.43    6.96
   5   8  -1   20.91    4.44
  -5  -8   1   13.36    5.30
   5   8   0    7.83    2.96
   5   8   0    8.02    5.01
  -5  -8   0    1.76    5.21
   5   8   0   14.99    3.95
  -5  -8   0    1.48    4.19
   5   8   1  291.58   19.57
  -5  -8  -1  299.50   22.77
   5   8   2   56.90    8.35
  -5  -8  -2   59.63   11.13
  -5  -8  -3    8.10    5.55
  -5  -8  -4   49.21    9.87
  -5  -8  -5  270.37   22.64
  -5  -8  -5  372.03   24.12
  -5  -8  -6  140.96   15.56
  -5  -8  -7    9.12    7.10
  -5  -8  -8   33.35    9.63
   5   8   8   38.68    8.60
  -5  -8  -8   32.45    7.34
   5   8   8   41.61    5.93
  -5  -8  -9  311.25   25.72
   5   8   9  357.36   24.13
  -5  -8  -9  292.15   15.12
   5   8   9  292.08   12.98
  -5  -8 -10  183.40   21.45
  -5  -8 -10  167.16    8.63
   5   8  10  192.32   10.92
  -5  -8 -11   37.49    4.67
   5   8  11   41.56    5.81
  -5  -8 -12   -0.08    2.42
   5   8  13   13.31    5.66
  -5  -8 -13    7.84    3.04
   5   8  14    7.30    4.82
  -5  -8 -14   12.16    2.95
   5   8  15    7.26    4.31
  -5  -8 -15    4.55    2.10
   5   8  16   -0.25    2.90
  -5  -8 -16    2.26    1.85
   5   8  17    5.63    1.84
  -5  -8 -17    4.05    1.33
   5   9  -7   -1.36    1.37
   5   9  -6   26.65    3.04
  -5  -9   6   21.90    3.48
   5   9  -5   -0.81    2.08
  -5  -9   5    2.90    2.97
   5   9  -4   23.79    3.83
  -5  -9   4   24.40    4.89
   5   9  -3   10.64    3.14
   5   9  -3    8.26    3.05
  -5  -9   3   10.56    4.74
   5   9  -2  107.97    7.26
  -5  -9   2  101.99    8.76
   5   9  -2  102.53    7.44
   5   9  -1    2.23    2.70
   5   9  -1    1.24    3.07
  -5  -9   1    2.06    4.42
   5   9   0   11.38    3.27
   5   9   0   16.66    4.40
  -5  -9   0   19.46    5.40
  -5  -9  -1   23.82    4.82
   5   9   1   30.95    4.06
  -5  -9  -1   34.03    5.83
   5   9   1   32.31    5.35
  -5  -9  -1   22.84    8.74
  -5  -9  -2  107.95    8.70
   5   9   2   92.35    5.96
  -5  -9  -2   93.99   14.19
   5   9   2  105.99    7.88
  -5  -9  -2  109.93    8.23
  -5  -9  -3    2.52    4.01
  -5  -9  -3    2.35    5.79
   5   9   3    2.45    3.23
  -5  -9  -3   -2.62    3.74
  -5  -9  -4    8.03    4.97
  -5  -9  -4   -3.13    7.29
   5   9   4    2.50    3.03
  -5  -9  -4    4.34    3.71
  -5  -9  -5   68.15    9.21
  -5  -9  -5   63.13    6.09
   5   9   5   59.03    5.68
  -5  -9  -5   64.67   13.22
  -5  -9  -5   69.52   12.36
  -5  -9  -6   72.50    9.53
  -5  -9  -6   76.38    6.72
   5   9   6   79.35    6.28
  -5  -9  -6   80.44   12.73
  -5  -9  -7    5.59    6.61
  -5  -9  -7   -4.42    6.45
  -5  -9  -8    4.44    6.54
  -5  -9  -8  -10.41    7.24
  -5  -9  -9    5.42    7.88
  -5  -9  -9    6.17    5.58
   5   9   9   -2.25    3.79
   5   9  10   29.75    5.26
   5   9  11   -0.28    3.24
  -5  -9 -12    7.44    3.38
   5   9  12    7.66    3.38
   5   9  13   20.42    6.33
   5   9  14   33.79    6.82
   5   9  15   11.51    4.45
  -5  -9 -15    2.85    2.16
   5   9  16   -1.26    2.88
  -5  -9 -16   -0.74    1.48
   5  10  -6    2.28    1.31
   5  10  -5    9.76    2.22
  -5 -10   5    5.15    2.34
   5  10  -4   -1.20    1.98
  -5 -10   4    1.90    2.84
   5  10  -3   39.27    4.43
  -5 -10   3   40.62    5.52
   5  10  -3   36.68    4.43
   5  10  -2    1.23    2.43
   5  10  -2   -0.38    2.87
  -5 -10   2    4.91    3.98
   5  10  -1  159.61    8.19
  -5 -10   1  160.56   10.23
   5  10  -1  180.37    9.67
   5  10   0    7.16    2.74
   5  10   0   11.13    3.83
  -5 -10   0   13.15    4.65
  -5 -10  -1    6.94    3.72
   5  10   1    4.70    2.51
   5  10   1   10.04    4.05
  -5 -10  -1    5.89    3.90
   5  10   2    7.58    2.52
  -5 -10  -2    8.36    3.97
   5  10   2    6.48    3.59
  -5 -10  -2    3.24    3.98
  -5 -10  -3   19.01    5.44
  -5 -10  -3    9.88    7.30
   5  10   3   10.17    3.64
  -5 -10  -3    9.26    4.24
  -5 -10  -4   -3.40    4.88
  -5 -10  -4    0.01    6.17
   5  10   4    1.68    3.03
  -5 -10  -4    1.12    3.61
  -5 -10  -5    1.04    6.19
   5  10   5    7.54    3.25
  -5 -10  -5   10.48    4.17
  -5 -10  -6    0.53    6.21
  -5 -10  -6    9.47    7.31
   5  10   6    8.53    3.37
  -5 -10  -6    4.37    3.93
   5  10   7   88.72    6.76
  -5 -10  -7  113.35   16.08
  -5 -10  -8    8.90    6.63
  -5 -10  -9   12.93    5.81
   5  10   9   10.39    4.24
  -5 -10 -10    9.89    4.45
   5  10  10   10.93    3.96
  -5 -10 -11   41.57    5.49
   5  10  11   42.87    5.70
  -5 -10 -12    5.33    3.23
   5  10  12    4.49    3.23
   5  10  13    5.59    4.69
  -5 -10 -13   -5.55    3.22
   5  10  14   13.59    5.03
  -5 -10 -14   17.65    3.20
   5  10  15   35.20    5.38
  -5 -10 -15   24.91    2.89
   5  10  16    2.54    2.72
  -5 -10 -16    1.43    1.28
   5  11  -5   -0.86    1.15
   5  11  -4    1.66    1.49
  -5 -11   4    4.93    2.31
   5  11  -3    1.19    1.80
  -5 -11   3    2.23    2.62
   5  11  -2   78.90    5.35
   5  11  -2   84.27    6.04
  -5 -11   2   77.59    6.39
   5  11  -1    0.98    2.33
   5  11  -1    3.09    2.86
  -5 -11   1    3.44    3.42
   5  11   0   -0.31    2.05
   5  11   0    2.79    2.94
  -5 -11   0   -0.74    3.85
  -5 -11  -1   36.72    5.20
   5  11   1   30.98    3.83
  -5 -11  -1   38.72    5.50
   5  11   1   35.55    5.19
  -5 -11  -2  159.90   10.20
  -5 -11  -2  174.39   10.05
   5  11   2  155.07    9.96
  -5 -11  -3   18.06    4.79
   5  11   3   14.11    3.81
  -5 -11  -3   18.15    4.56
  -5 -11  -4   14.85    5.42
   5  11   4   11.34    3.58
  -5 -11  -4   12.26    4.17
   5  11   5    8.31    3.76
  -5 -11  -5   15.87    4.56
  -5 -11  -6  238.30   16.28
   5  11   6  193.09    9.76
  -5 -11  -6  221.74   10.96
  -5 -11  -7   95.78   11.61
   5  11   7   80.21    6.48
  -5 -11  -8   20.69    7.09
  -5 -11  -9   -3.45    5.75
   5  11   9   -2.34    3.95
  -5 -11 -10   50.93    7.10
   5  11  10   44.14    6.01
  -5 -11 -11   12.52    4.23
   5  11  11   18.42    4.63
  -5 -11 -12    5.39    3.21
   5  11  12    9.57    3.71
   5  11  13    4.58    4.70
  -5 -11 -13   -0.95    2.70
   5  11  14   11.32    4.33
  -5 -11 -14   10.79    2.50
   5  11  15    3.84    3.11
   5  11  16    1.14    2.17
   5  12  -3    7.88    1.71
   5  12  -2   -1.10    1.58
   5  12  -2   -0.40    1.99
  -5 -12   2    2.67    2.29
   5  12  -1   20.57    2.84
  -5 -12   1   21.96    3.77
   5  12  -1   22.30    3.71
   5  12   0   -0.73    1.70
   5  12   0    0.60    2.73
  -5 -12   0    0.85    2.99
   5  12   1    4.64    3.19
  -5 -12  -1    8.15    3.63
  -5 -12  -2    1.29    2.79
   5  12   2   -0.13    3.02
  -5 -12  -2    0.85    3.44
  -5 -12  -3   88.63    7.76
  -5 -12  -3   84.31    7.16
   5  12   3   84.85    7.15
  -5 -12  -4   -1.76    3.79
   5  12   4   -0.28    3.11
  -5 -12  -4   -0.66    3.30
  -5 -12  -5   -3.44    4.66
   5  12   5    2.53    2.94
  -5 -12  -5    2.43    3.39
  -5 -12  -6    5.98    5.11
   5  12   6    5.02    3.01
  -5 -12  -7   89.30   10.21
   5  12   7   87.50    6.56
  -5 -12  -8  -13.53    6.78
  -5 -12  -9    4.57    4.88
   5  12   9   -1.33    3.71
  -5 -12 -10   -2.06    4.06
  -5 -12 -10   -1.02    4.02
   5  12  10   -0.84    3.21
  -5 -12 -11   52.87    6.01
   5  12  11   58.74    6.15
  -5 -12 -12   11.69    3.46
   5  12  12   14.96    3.65
   5  12  13    6.21    4.15
  -5 -12 -13   -1.13    2.52
   5  12  14    2.97    3.21
  -5 -12 -14    3.83    1.92
   5  12  15   15.54    3.40
   5  13  -1   -0.43    1.84
  -5 -13   1   -1.23    1.93
   5  13   0   18.05    3.27
  -5 -13   0   10.88    2.77
   5  13   1   -1.26    2.87
  -5 -13  -1   -1.60    2.78
  -5 -13  -2   83.30    6.32
   5  13   2   92.52    6.74
  -5 -13  -3   -1.65    3.13
   5  13   3    2.57    3.09
  -5 -13  -3   -1.37    3.13
  -5 -13  -4  100.34    8.02
   5  13   4  101.75    7.17
  -5 -13  -5    6.97    4.24
   5  13   5    3.13    3.20
  -5 -13  -6   79.83    8.53
   5  13   6   67.52    5.90
  -5 -13  -7   81.17    9.28
   5  13   7   54.57    5.21
  -5 -13  -8  195.38   12.88
   5  13   8  183.97   10.67
  -5 -13  -9   -6.76    5.08
  -5 -13  -9    2.48    3.88
   5  13   9   -0.14    3.24
  -5 -13 -10    2.89    3.59
   5  13  10    3.34    3.34
  -5 -13 -11    1.69    3.16
   5  13  11    2.34    2.98
  -5 -13 -12   87.58    5.93
   5  13  12   88.14    5.81
   5  13  13    5.81    3.51
  -5 -13 -13    0.26    2.00
   5  13  14    1.23    2.57
   5  14   0   -2.35    1.89
   5  14   1   -0.67    2.10
   5  14   2   14.07    3.15
   5  14   3   65.99    5.44
   5  14   4    2.89    2.60
   5  14   5   12.72    3.10
   5  14   6    3.89    2.53
  -5 -14  -6    1.76    2.34
  -5 -14  -7   65.66    6.07
  -5 -14  -8    8.30    3.84
   5  14   8    2.56    3.43
  -5 -14  -9   35.42    4.83
   5  14   9   44.52    5.17
  -5 -14 -10   -0.60    3.03
   5  14  10   -0.31    2.78
  -5 -14 -11   13.25    3.06
   5  14  11   14.27    3.13
   5  14  12   18.09    3.87
  -5 -14 -12   10.63    2.54
   5  14  13   18.63    3.25
  -5 -14 -13   20.84    2.43
   5  15   2    0.13    1.57
  -5 -15  -2   -0.19    1.56
   5  15   3    1.58    1.80
  -5 -15  -3   -0.31    1.72
   5  15   4   45.26    3.83
   5  15   4   45.78    4.46
  -5 -15  -4   35.56    3.13
   5  15   5    2.32    1.86
  -5 -15  -5    3.02    1.91
   5  15   5    6.00    2.98
   5  15   6    0.55    2.98
   5  15   7    1.85    2.87
  -5 -15  -8   53.18    4.30
   5  15   8   55.73    5.01
  -5 -15  -9    2.68    2.28
   5  15   9    1.50    2.37
  -5 -15 -10    4.17    2.18
   5  15  10    1.26    2.05
  -5 -15 -11    2.64    1.79
   5  16   7    4.09    1.92
   6 -14  -7   13.65    3.88
   6 -14  -6   -1.37    3.60
   6 -14  -5    3.53    3.42
   6 -14  -4    6.07    2.92
   6 -14  -3    2.24    2.58
   6 -14  -2    5.71    2.69
   6 -14  -1    7.57    2.61
   6 -14   0   71.10    4.57
   6 -14   1    4.01    1.73
   6 -13  -9   22.66    3.60
   6 -13  -8    8.16    3.56
   6 -13  -7   68.56    6.39
   6 -13  -7   81.99    6.33
   6 -13  -6   42.13    5.66
   6 -13  -6   -0.12    3.56
   6 -13  -5   14.74    4.21
   6 -13  -5   12.39    3.81
   6 -13  -5    7.70    4.17
   6 -13  -4   10.05    3.69
   6 -13  -4    3.30    3.64
   6 -13  -4    2.53    3.29
   6 -13  -3   98.99    7.77
   6 -13  -3  179.00    9.37
   6 -13  -2   -2.91    3.13
   6 -13  -1    8.21    3.41
   6 -13  -1   -7.53    3.59
   6 -13   0    7.78    3.21
   6 -13   1  121.49    6.92
   6 -13   1  111.26    6.65
   6 -13   2   10.67    2.96
   6 -13   2    2.09    2.05
   6 -13   3    3.40    1.78
   6 -13   4   -3.09    1.44
   6 -12  -9    0.77    1.63
   6 -12  -9    3.03    2.85
   6 -12  -8   26.45    4.49
   6 -12  -8   34.43    4.77
   6 -12  -7   10.99    4.29
   6 -12  -7   -0.99    3.77
   6 -12  -6   46.60    6.09
   6 -12  -6   45.51    5.82
   6 -12  -5    0.13    3.83
   6 -12  -5    3.98    3.41
   6 -12  -5    2.19    3.66
   6 -12  -4   25.39    4.85
   6 -12  -4   20.20    4.52
   6 -12  -3    4.89    3.25
   6 -12  -3    7.12    3.47
   6 -12  -3    1.92    4.26
   6 -12  -2   59.70    5.64
   6 -12  -2   75.07    6.81
   6 -12  -1   -1.90    3.20
   6 -12  -1    7.22    3.36
   6 -12  -1    8.48    3.95
   6 -12   0   11.35    3.44
   6 -12   0   18.35    4.16
   6 -12   0   16.04    4.02
   6 -12   1   -6.66    4.15
   6 -12   1    0.11    2.90
   6 -12   2  149.33    8.29
   6 -12   2  141.60    8.42
   6 -12   3   -7.34    3.08
   6 -12   3   -1.67    2.61
   6 -12   4    0.87    2.29
   6 -12   4   -3.63    2.44
   6 -12   5    0.37    1.60
   6 -12   6   26.19    2.23
   6 -11 -11   10.75    2.30
   6 -11  -9   -4.61    3.57
   6 -11  -9   13.23    3.53
   6 -11  -8    7.83    3.79
   6 -11  -8    0.53    3.25
   6 -11  -7   44.93    5.83
   6 -11  -7   54.72    6.02
   6 -11  -7   34.57    4.16
   6 -11  -7   27.91    4.68
   6 -11  -6    8.93    2.75
   6 -11  -6   -0.64    2.33
   6 -11  -6   -3.43    4.27
   6 -11  -6   11.78    3.73
   6 -11  -6    2.15    3.53
   6 -11  -6    9.14    4.27
   6 -11  -5    9.76    2.70
   6 -11  -5    5.48    2.37
   6 -11  -5   -0.18    3.88
   6 -11  -5   15.41    3.82
   6 -11  -5   11.95    4.17
   6 -11  -5    7.16    3.88
   6 -11  -4   26.09    4.16
   6 -11  -4   25.77    3.59
   6 -11  -4   16.16    3.24
   6 -11  -4   18.55    4.60
   6 -11  -4   23.76    4.86
   6 -11  -4   22.52    4.62
   6 -11  -3  253.32   12.65
   6 -11  -3  192.92    9.30
   6 -11  -3  190.35    7.90
   6 -11  -3  223.17    9.62
   6 -11  -3  183.58   10.33
   6 -11  -3  241.12   12.42
   6 -11  -3  232.07   11.82
   6 -11  -2    4.05    3.19
   6 -11  -2   11.45    5.58
   6 -11  -2   -1.09    3.40
   6 -11  -2   11.67    3.84
   6 -11  -2    7.45    4.46
   6 -11  -1   57.50    7.49
   6 -11  -1   40.47    5.61
   6 -11  -1   44.63    5.92
   6 -11  -1   51.78    5.96
   6 -11   0   -0.97    2.96
   6 -11   0    1.41    3.68
   6 -11   0    5.81    5.26
   6 -11   0   -5.37    3.77
   6 -11   0   -6.05    3.91
   6 -11   1   74.25    6.86
   6 -11   1   83.54    7.44
   6 -11   1   68.81    6.11
   6 -11   1   73.54    7.15
   6 -11   2    7.81    3.99
   6 -11   2    4.15    3.77
   6 -11   2    0.59    3.26
   6 -11   3   62.05    6.65
   6 -11   3   67.60    6.88
   6 -11   4    2.65    2.94
   6 -11   4   -5.26    4.07
   6 -11   4    1.70    2.63
   6 -11   5   21.16    3.69
   6 -11   5   20.48    3.56
   6 -11   5   23.92    3.81
   6 -11   6   -0.30    1.95
   6 -11   6    2.07    2.22
   6 -11   6   -0.18    1.92
   6 -11   7    8.97    2.03
   6 -11   7    9.07    1.92
   6 -10 -12   -0.08    1.23
   6 -10 -11    7.80    2.33
   6 -10 -10   28.33    3.84
   6 -10 -10   33.34    3.95
   6 -10  -9    6.62    3.27
   6 -10  -9    9.42    3.00
   6 -10  -8    6.86    3.61
   6 -10  -8    2.46    3.68
   6 -10  -7    3.86    3.54
   6 -10  -7    8.94    3.02
   6 -10  -7   -4.27    3.02
   6 -10  -7    8.57    3.77
   6 -10  -7   -8.26    4.26
   6 -10  -6   25.84    4.69
   6 -10  -6   21.56    3.84
   6 -10  -6   23.47    3.74
   6 -10  -6   18.72    4.59
   6 -10  -6   21.86    4.27
   6 -10  -6   27.06    5.13
   6 -10  -6   29.34    5.38
   6 -10  -5   16.64    4.95
   6 -10  -5   16.38    3.42
   6 -10  -5   12.61    3.02
   6 -10  -5    5.94    4.51
   6 -10  -5   17.77    4.15
   6 -10  -5   16.14    4.14
   6 -10  -5    6.98    3.62
   6 -10  -5   23.39    4.88
   6 -10  -4    9.73    4.59
   6 -10  -4    8.71    3.32
   6 -10  -4    5.67    2.72
   6 -10  -4    7.07    2.94
   6 -10  -4    5.80    3.76
   6 -10  -4    6.62    3.84
   6 -10  -4    2.51    3.82
   6 -10  -3   13.48    4.92
   6 -10  -3    6.30    2.83
   6 -10  -3   18.26    3.39
   6 -10  -3   18.37    4.91
   6 -10  -3   10.79    3.87
   6 -10  -3   25.27    5.18
   6 -10  -2  153.10   10.18
   6 -10  -2  147.69    8.94
   6 -10  -2  168.29    8.67
   6 -10  -2  144.90    7.32
   6 -10  -2  172.68   10.05
   6 -10  -2  166.53    9.79
   6 -10  -2  181.13   10.37
   6 -10  -1   -7.77    5.32
   6 -10  -1    1.80    3.34
   6 -10  -1    8.67    4.83
   6 -10  -1   -4.93    3.87
   6 -10  -1    1.28    3.30
   6 -10   0   10.48    4.04
   6 -10   0    3.43    4.71
   6 -10   0    0.39    3.41
   6 -10   0    1.48    3.26
   6 -10   1    3.35    2.92
   6 -10   1   -0.68    4.34
   6 -10   1   -1.09    4.22
   6 -10   1    2.89    3.31
   6 -10   1   -3.94    3.61
   6 -10   2    2.54    3.12
   6 -10   2   -1.99    4.06
   6 -10   2    2.87    3.81
   6 -10   2    3.20    3.56
   6 -10   3    6.22    3.10
   6 -10   3    6.17    3.52
   6 -10   3    7.14    3.87
   6 -10   4   50.60    5.92
   6 -10   4   39.25    5.75
   6 -10   5   14.84    4.00
   6 -10   5    4.50    3.51
   6 -10   6   35.34    4.26
   6 -10   6   43.15    5.09
   6 -10   7    3.82    2.33
   6 -10   7    3.01    2.22
   6 -10   8    1.42    1.76
   6 -10   8    2.37    1.74
   6 -10   9    0.79    1.21
   6 -10   9    1.22    1.15
   6  -9 -12   15.60    2.33
   6  -9 -12    2.06    1.48
   6  -9 -11    0.97    2.15
   6  -9 -10   13.06    3.36
   6  -9  -9  124.95    8.42
   6  -9  -9  131.03    7.58
   6  -9  -8    7.55    3.92
   6  -9  -8    7.05    4.09
   6  -9  -8    0.99    2.84
   6  -9  -8    4.56    4.25
   6  -9  -7    8.25    3.72
   6  -9  -7    4.16    3.59
   6  -9  -7    5.79    3.24
   6  -9  -7   -2.09    4.32
   6  -9  -6   24.35    4.77
   6  -9  -6   25.90    4.24
   6  -9  -6   19.02    4.44
   6  -9  -6   22.54    4.46
   6  -9  -6   21.44    4.97
   6  -9  -6   21.81    4.15
   6  -9  -6   22.89    4.86
   6  -9  -5   67.62    6.89
   6  -9  -5   99.47    6.89
   6  -9  -5   70.99    6.99
   6  -9  -5   81.41    6.88
   6  -9  -5   81.67    7.16
   6  -9  -5   92.96    7.87
   6  -9  -5   73.47    6.62
   6  -9  -4   13.50    4.62
   6  -9  -4   12.48    3.69
   6  -9  -4    6.15    2.87
   6  -9  -4    3.44    2.47
   6  -9  -4   10.72    4.02
   6  -9  -4   -3.15    4.61
   6  -9  -4    5.27    3.43
   6  -9  -3  153.70    9.82
   6  -9  -3  125.09    7.70
   6  -9  -3  113.35    7.47
   6  -9  -3  110.34    6.82
   6  -9  -3  142.41    8.94
   6  -9  -3  148.25    9.10
   6  -9  -3  142.64    9.04
   6  -9  -2    7.67    3.90
   6  -9  -2   13.84    5.54
   6  -9  -2    3.93    2.71
   6  -9  -2    7.41    3.07
   6  -9  -2   14.28    4.95
   6  -9  -2    5.13    3.49
   6  -9  -2    7.73    4.10
   6  -9  -1  216.83   11.73
   6  -9  -1  180.58   10.36
   6  -9  -1  194.19    8.39
   6  -9  -1  232.37   10.33
   6  -9  -1  222.67   11.06
   6  -9  -1  192.11   10.02
   6  -9  -1  234.75   11.35
   6  -9   0    2.87    3.84
   6  -9   0    1.45    4.75
   6  -9   0    2.07    4.59
   6  -9   0    5.82    3.83
   6  -9   0   -8.90    4.56
   6  -9   1   38.37    6.01
   6  -9   1   32.89    5.94
   6  -9   1   38.00    5.58
   6  -9   1   51.82    7.21
   6  -9   1   21.17    4.29
   6  -9   2   -1.64    3.34
   6  -9   2    7.66    4.39
   6  -9   2    6.43    4.40
   6  -9   2    4.29    3.94
   6  -9   2   -0.34    3.81
   6  -9   3  606.69   17.20
   6  -9   3  662.36   19.50
   6  -9   3  612.78   18.33
   6  -9   3  620.25   21.44
   6  -9   4   -3.14    4.13
   6  -9   4   -1.15    3.36
   6  -9   5    2.79    3.46
   6  -9   6    1.01    2.80
   6  -9   7   59.73    5.33
  -6   9  -8    4.52    1.97
  -6   9  -9    2.50    1.45
   6  -9  10   -0.09    1.16
   6  -8 -12    1.80    1.42
   6  -8 -11    1.37    2.02
   6  -8 -10   57.26    5.42
   6  -8  -9    0.69    2.88
   6  -8  -9    8.19    3.13
   6  -8  -9    7.66    3.69
   6  -8  -8    8.41    2.88
   6  -8  -8    8.59    3.20
   6  -8  -8   15.97    4.30
   6  -8  -8   16.95    5.31
   6  -8  -7    2.60    2.78
   6  -8  -7    5.41    3.93
   6  -8  -7    5.33    3.64
   6  -8  -7    0.90    3.90
   6  -8  -6  266.91   12.43
   6  -8  -6  260.92   11.44
   6  -8  -6  269.79   11.27
   6  -8  -6  266.59   12.38
   6  -8  -6  226.97   10.28
   6  -8  -6  261.65   12.66
   6  -8  -5   64.33    6.78
   6  -8  -5   63.27    6.75
   6  -8  -5   78.41    6.37
   6  -8  -5   73.18    6.66
   6  -8  -5   68.90    6.89
   6  -8  -5   65.09    6.15
   6  -8  -5   87.02    7.49
   6  -8  -4   78.32    7.26
   6  -8  -4   76.24   11.60
   6  -8  -4   84.85    6.32
   6  -8  -4   89.79    7.01
   6  -8  -4   78.85    6.91
   6  -8  -4   74.87    7.05
   6  -8  -4   77.18    6.72
   6  -8  -3    1.30    3.79
   6  -8  -3    4.66    4.88
   6  -8  -3    2.49    2.81
   6  -8  -3   -5.72    3.58
   6  -8  -3   11.13    3.99
   6  -8  -3   -0.74    3.91
   6  -8  -3    4.51    3.41
   6  -8  -3    9.49    4.40
   6  -8  -2  428.59   15.21
   6  -8  -2  375.90   23.81
   6  -8  -2  374.71   11.67
   6  -8  -2  413.61   13.28
   6  -8  -2  458.44   15.13
   6  -8  -2  423.08   14.13
   6  -8  -2  440.16   14.59
   6  -8  -1   12.46    4.54
   6  -8  -1   10.62    5.11
   6  -8  -1    8.69    5.18
   6  -8  -1    8.08    3.26
   6  -8  -1   14.71    3.74
   6  -8  -1   17.00    5.06
   6  -8  -1    1.37    3.00
   6  -8  -1    4.00    3.41
   6  -8   0  171.33   10.06
   6  -8   0  165.10    9.66
   6  -8   0  187.77   17.37
   6  -8   0  181.42    8.86
   6  -8   0  154.38    7.42
   6  -8   0  183.61    9.83
   6  -8   0  188.04   10.12
   6  -8   0  152.81    8.43
   6  -8   0  157.32    8.55
   6  -8   1    1.50    5.02
   6  -8   1    7.78    4.22
   6  -8   1    1.73    4.10
   6  -8   1    7.84    3.83
   6  -8   1    5.81    4.00
   6  -8   1    6.76    3.14
   6  -8   1   -3.91    4.37
   6  -8   2   34.59    9.53
   6  -8   2   21.14    5.16
   6  -8   2   16.22    4.60
   6  -8   2   22.38    4.75
   6  -8   2   31.15    5.85
   6  -8   3  130.54   17.66
   6  -8   3  128.89    9.33
   6  -8   3  124.18    8.29
   6  -8   3  118.84    8.52
   6  -8   4  348.40   14.76
   6  -8   4  344.47   12.58
   6  -8   4  338.29   13.86
   6  -8   5    2.66    3.74
   6  -8   5    1.23    3.54
   6  -8   6    9.71    3.55
   6  -8   6   11.48    3.99
  -6   8  -7    8.95    3.15
   6  -8   7    7.63    3.07
   6  -8   7   10.78    3.87
  -6   8  -8   15.98    3.37
   6  -8   8   15.83    3.36
  -6   8  -9    4.57    2.42
  -6   8 -10   31.04    3.26
  -6   8 -11   -0.62    1.18
   6  -7 -12    3.21    1.48
   6  -7 -11    4.77    2.71
   6  -7 -11    0.81    1.85
   6  -7 -10    0.02    2.32
   6  -7  -9   23.02    4.19
   6  -7  -9   28.10    4.83
   6  -7  -9   19.06    3.88
   6  -7  -8   48.79    5.53
   6  -7  -8   38.55    4.91
   6  -7  -8   40.06    5.33
   6  -7  -7   -1.56    2.70
   6  -7  -7    4.92    4.05
   6  -7  -7   -0.93    3.04
   6  -7  -7    4.21    3.88
   6  -7  -7   -0.47    4.18
   6  -7  -6    5.50    2.34
   6  -7  -6    5.95    2.89
   6  -7  -6   12.38    4.27
   6  -7  -6    5.79    4.02
   6  -7  -6   10.41    4.43
   6  -7  -6   14.67    4.73
   6  -7  -6    9.39    3.36
   6  -7  -5  233.34   19.34
   6  -7  -5  216.42    8.71
   6  -7  -5  232.29   10.31
   6  -7  -5  236.71   11.66
   6  -7  -5  213.76   10.76
   6  -7  -5  231.15   10.24
   6  -7  -5  231.08   11.25
   6  -7  -5  243.49   11.65
   6  -7  -4   31.95    4.78
   6  -7  -4   47.89    9.32
   6  -7  -4   49.03    5.01
   6  -7  -4   37.02    5.31
   6  -7  -4   49.94    5.71
   6  -7  -4   37.92    5.02
   6  -7  -4   41.19    5.42
   6  -7  -4   39.21    5.03
   6  -7  -3   13.25    6.32
   6  -7  -3    6.88    5.00
   6  -7  -3    3.82    2.66
   6  -7  -3    9.55    3.54
   6  -7  -3   12.30    4.33
   6  -7  -2   21.51    6.51
   6  -7  -1  691.07   30.63
   6  -7   0   36.53    7.63
   6  -7   1  179.70   16.62
   6  -7   2   -0.17    4.27
   6  -7   2   -3.29    3.87
   6  -7   3  558.52   17.73
   6  -7   3  514.95   15.18
   6  -7   3  523.22   15.58
   6  -7   3  550.99   15.98
   6  -7   3  510.06   16.01
   6  -7   4   17.98    5.19
   6  -7   4   16.10    4.26
   6  -7   4   27.09    5.76
   6  -7   5    2.07    5.62
   6  -7   5   -3.00    4.32
   6  -7   5    6.42    4.95
   6  -7   6    0.57    3.30
   6  -7   6    1.14    3.50
   6  -7   7   61.04    6.11
   6  -7   7   64.90    6.48
   6  -7   8    4.15    2.84
   6  -7   8    7.05    3.51
  -6   7  -9   49.50    5.43
  -6   7 -10    0.08    2.37
  -6   7 -11   20.19    3.02
  -6   7 -12    0.31    1.33
   6  -6 -13    5.32    1.33
   6  -6 -12   16.25    1.99
   6  -6 -12   30.69    3.42
   6  -6 -11   -1.11    2.41
   6  -6 -11    2.41    1.94
   6  -6 -10    8.60    3.07
   6  -6 -10   10.16    2.69
   6  -6  -9  100.44    8.16
   6  -6  -9   86.71    6.39
   6  -6  -9   86.01    7.29
   6  -6  -8  215.72   11.02
   6  -6  -8  182.09    9.28
   6  -6  -8  194.56   10.15
   6  -6  -8  178.67    9.89
   6  -6  -7   70.47    6.34
   6  -6  -7   58.16    6.40
   6  -6  -7   57.16    6.66
   6  -6  -7   53.43    5.38
   6  -6  -7   57.21    5.67
   6  -6  -7   64.71    7.62
   6  -6  -6    2.12    5.08
   6  -6  -6    0.47    2.52
   6  -6  -6    2.18    4.06
   6  -6  -6    3.58    3.62
   6  -6  -6   -5.95    3.59
   6  -6  -6   -6.02    3.52
   6  -6  -6   -4.77    4.89
   6  -6  -5  158.53   16.12
   6  -6  -5  151.70    7.52
   6  -6  -5  141.89    7.89
   6  -6  -5  156.45    9.23
   6  -6  -5  147.67    8.62
   6  -6  -5  135.21    7.81
   6  -6  -5  145.65    9.16
   6  -6  -5  144.90    8.92
   6  -6  -4  309.16   20.35
   6  -6  -3   13.54    6.04
   6  -6  -3    7.45    5.17
   6  -6  -2  878.84   31.83
   6  -6  -2  815.66   31.36
   6  -6  -1   52.44    8.06
   6  -6   0 1717.37   45.29
   6  -6   1   43.87    8.37
   6  -6   2   20.17    6.81
   6  -6   3  143.67   16.35
   6  -6   4  785.62   43.21
   6  -6   5   84.95   17.35
   6  -6   5   87.24    6.94
   6  -6   5   90.45    7.51
   6  -6   6   81.76    7.37
   6  -6   6   91.36    7.90
   6  -6   7    7.03    3.49
   6  -6   7   12.29    4.25
   6  -6   8   47.58    5.29
   6  -6   8   55.55    5.97
   6  -6   9   11.83    3.52
  -6   6 -10    1.83    3.13
   6  -6  10    3.40    2.76
  -6   6 -11    5.02    2.85
  -6   6 -12   34.66    3.75
  -6   6 -13    0.98    1.29
   6  -5 -13    7.58    1.49
   6  -5 -12   22.82    2.96
   6  -5 -11   14.77    3.12
   6  -5 -11   15.32    2.50
   6  -5 -10   -3.47    2.94
   6  -5 -10   -1.80    2.76
   6  -5 -10   -2.82    2.29
   6  -5  -9   43.15    5.43
   6  -5  -9   46.24    5.33
   6  -5  -9   34.09    3.99
   6  -5  -8   95.21    7.45
   6  -5  -8   83.84    6.92
   6  -5  -8   99.18    7.46
   6  -5  -8   90.42    6.52
   6  -5  -7    2.66    2.86
   6  -5  -7   -2.75    2.88
   6  -5  -7   -3.80    4.13
   6  -5  -7   -5.68    3.49
   6  -5  -6   37.32    4.58
   6  -5  -6   25.29    7.62
   6  -5  -6   35.90    4.44
   6  -5  -6   36.57    4.39
   6  -5  -6   46.24    5.84
   6  -5  -6   37.29    5.70
   6  -5  -6   40.78    4.70
   6  -5  -6   41.65    6.30
   6  -5  -5  128.56    7.18
   6  -5  -5  124.05   13.85
   6  -5  -5  119.82    8.23
   6  -5  -5  119.77    7.06
   6  -5  -5  127.90    8.08
   6  -5  -5  110.09    7.72
   6  -5  -4  141.41   13.80
   6  -5  -3   32.80    7.52
   6  -5  -3   31.28    7.26
   6  -5  -2    1.83    4.01
   6  -5  -2    0.04    3.32
   6  -5  -1  556.45   23.26
   6  -5  -1  581.32   24.92
   6  -5   0  187.90   14.33
   6  -5   1  895.28   31.17
   6  -5   2   72.12    9.63
   6  -5   3  179.80   16.75
   6  -5   4   27.63    9.08
   6  -5   5  259.32   27.81
   6  -5   6   10.34    3.81
   6  -5   6    8.72    3.85
   6  -5   7   17.14   11.28
   6  -5   7    7.69    4.03
   6  -5   7    3.23    3.50
   6  -5   8   18.10    4.02
   6  -5   8   21.61    4.47
   6  -5   9   84.57    7.23
  -6   5 -10    1.43    2.59
   6  -5  10   -0.50    2.80
  -6   5 -11   45.63    4.30
   6  -5  11   44.17    4.35
  -6   5 -12    1.08    2.53
  -6   5 -12    0.48    1.77
  -6   5 -13   14.65    2.56
   6  -4 -13    7.05    1.46
   6  -4 -12   51.99    3.91
   6  -4 -11   59.42    4.93
   6  -4 -11   67.24    5.25
   6  -4 -10   23.93    3.96
   6  -4 -10   29.25    4.31
   6  -4 -10   27.55    3.34
   6  -4  -9    8.16    2.77
   6  -4  -9    4.56    2.58
   6  -4  -9    1.86    2.42
   6  -4  -8   83.36    6.74
   6  -4  -8   77.04    6.57
   6  -4  -8   76.89    5.89
   6  -4  -7   67.20    5.96
   6  -4  -7   70.40   12.38
   6  -4  -7   76.84    7.07
   6  -4  -7   63.17    5.64
   6  -4  -7   61.97    5.91
   6  -4  -6   89.89    6.39
   6  -4  -6   89.03   12.78
   6  -4  -6   87.91    6.38
   6  -4  -6   87.18    6.31
   6  -4  -6   79.40    6.95
   6  -4  -6   78.73    6.21
   6  -4  -5   20.79    6.47
   6  -4  -4  146.38   13.55
   6  -4  -3  170.25   13.75
   6  -4  -2   25.10    6.33
   6  -4  -2   11.12    4.86
   6  -4  -1   63.26    7.95
   6  -4  -1   61.65    7.78
   6  -4   0  854.80   28.17
   6  -4   1   52.59    7.57
   6  -4   2  378.40   19.83
   6  -4   3    3.23    4.54
   6  -4   4  167.77   17.31
   6  -4   5   17.35    8.12
   6  -4   6    8.73    6.63
   6  -4   7    5.43    3.53
   6  -4   7   -0.75    6.80
  -6   4  -8   80.52    6.26
   6  -4   8  103.80   21.88
   6  -4   8   85.48    6.94
  -6   4  -9    6.02    3.16
   6  -4   9    4.78    3.29
  -6   4 -10   12.93    3.58
   6  -4  10   11.53    3.58
  -6   4 -11    2.10    2.69
   6  -4  11    2.25    2.57
  -6   4 -12   47.89    4.49
  -6   4 -13    9.48    2.34
  -6   4 -13   12.79    2.94
  -6   4 -14   27.54    2.75
  -6   4 -14   17.03    1.82
   6  -3 -13    0.34    0.97
   6  -3 -12   35.78    3.23
   6  -3 -11   74.58    5.17
   6  -3 -11   78.71    5.34
   6  -3 -10   41.55    4.61
   6  -3 -10   41.39    4.61
   6  -3  -9   -2.87    2.72
   6  -3  -9   -5.56    3.11
   6  -3  -8   24.41    3.47
   6  -3  -8   28.41    4.07
   6  -3  -7  146.21    8.40
   6  -3  -7  134.03    7.45
   6  -3  -7  133.22    8.09
   6  -3  -7  114.64   14.82
   6  -3  -6   57.44    5.13
   6  -3  -6   51.00    4.85
   6  -3  -6   57.27    5.33
   6  -3  -6   51.65    6.05
   6  -3  -6   44.79    9.21
   6  -3  -5  102.07   12.10
   6  -3  -4  140.84   12.92
   6  -3  -3  419.38   20.29
   6  -3  -2   42.39    5.67
   6  -3  -2   40.63    6.95
   6  -3  -2   50.82    7.29
   6  -3  -1  177.28   11.23
   6  -3  -1  187.24   12.93
   6  -3  -1  174.13   11.79
   6  -3   0  138.06   10.11
   6  -3   0  136.38   10.82
   6  -3   1 1124.66   30.17
   6  -3   2  168.45   12.15
   6  -3   3   11.63    5.07
   6  -3   4   91.55   11.64
   6  -3   5  734.57   38.12
  -6   3  -5  586.10   26.47
   6  -3   6   23.40    9.07
  -6   3  -6   36.61    8.90
  -6   3  -7   36.94    9.81
   6  -3   8    4.58    3.31
  -6   3  -8    2.85    6.48
  -6   3  -9   67.03    6.00
  -6   3  -9   84.06   15.09
   6  -3   9   71.61    6.47
  -6   3 -10    2.92    3.07
   6  -3  10   -2.70    2.81
  -6   3 -11    4.32    3.02
   6  -3  11    3.55    2.71
  -6   3 -12    2.26    2.96
  -6   3 -13  111.71    6.80
  -6   3 -13  109.81    6.20
  -6   3 -14   -0.23    1.83
  -6   3 -14    1.36    1.79
  -6   2  13    0.76    2.07
   6  -2 -12   14.01    2.15
   6  -2 -11   65.95    4.46
   6  -2 -11   70.09    4.85
   6  -2 -10   77.77    5.51
   6  -2 -10   77.67    5.74
   6  -2  -9    0.16    2.09
   6  -2  -9   -1.95    2.80
   6  -2  -8    8.03    2.72
   6  -2  -7   88.98    6.45
   6  -2  -7   68.39   11.33
   6  -2  -6   74.16    5.61
   6  -2  -6   56.64    9.62
   6  -2  -5    6.51    4.71
   6  -2  -4  211.96   15.00
   6  -2  -4  229.62   15.09
   6  -2  -3  320.48   16.13
   6  -2  -3  329.76   17.29
   6  -2  -2  620.54   21.05
   6  -2  -2  681.90   23.13
   6  -2  -1    5.38    3.48
   6  -2  -1    2.91    2.85
   6  -2  -1    1.35    2.82
   6  -2   0  895.33   25.21
   6  -2   0  892.61   24.73
   6  -2   0  864.10   23.14
   6  -2   1  796.81   23.61
   6  -2   1  795.58   24.14
   6  -2   1  786.06   20.23
   6  -2   2 2011.86   36.44
   6  -2   2 2026.16   38.67
  -6   2  -3  276.47   14.31
   6  -2   3  311.94   16.74
  -6   2  -4   10.83    4.35
   6  -2   4   15.04    5.07
   6  -2   5  315.68   22.46
  -6   2  -5  304.74   19.17
  -6   2  -6  441.59   25.26
  -6   2  -7   64.12   11.61
  -6   2  -8   -2.35    7.04
   6  -2   9   21.29    4.21
  -6   2  -9   26.23   10.64
  -6   2 -10    6.09    3.42
  -6   2 -11    2.72    3.12
  -6   2 -12   84.39    6.62
  -6   2 -13    7.92    3.10
  -6   2 -14   50.69    4.32
  -6   2 -14   55.90    4.41
  -6   2 -15    0.33    1.43
   6  -1 -12    5.65    1.56
   6  -1 -11   17.52    2.44
   6  -1 -11   17.12    2.69
   6  -1 -10   75.49    5.15
   6  -1 -10   84.81    5.71
   6  -1  -9   -0.81    1.96
   6  -1  -9    0.32    2.34
   6  -1  -8    0.00    1.94
   6  -1  -8   -4.34    3.00
   6  -1  -7   18.87    3.54
   6  -1  -6  137.67   14.47
   6  -1  -6  159.61    7.69
   6  -1  -5    5.10    4.12
   6  -1  -5    4.41    3.84
   6  -1  -4    1.02    3.50
   6  -1  -4    2.06    3.37
   6  -1  -3   83.77    8.80
   6  -1  -3   89.79    9.64
   6  -1  -2  323.15   16.17
   6  -1  -2  329.03   15.22
   6  -1  -1   44.03    6.23
   6  -1  -1   39.51    6.03
   6  -1  -1   44.87    5.94
   6  -1   0  300.32   15.03
   6  -1   0  268.44   13.01
   6  -1   0  265.33   11.82
   6  -1   1 1061.15   25.45
   6  -1   1 1049.25   27.20
   6  -1   1 1025.78   22.06
   6  -1   2 1247.67   30.73
   6  -1   2 1290.20   27.41
   6  -1   2 1245.56   27.98
   6  -1   3 1682.16   34.48
   6  -1   3 1673.29   35.09
   6  -1   4   13.52    4.29
   6  -1   4   16.83    5.28
  -6   1  -5  476.22   23.17
  -6   1  -6  426.14   24.53
  -6   1  -7  440.67   27.35
  -6   1  -8   14.14    9.36
  -6   1  -9   33.38   10.66
   6  -1   9   28.44    5.10
  -6   1 -10   59.84   14.69
  -6   1 -10   47.43    5.10
  -6   1 -11  205.69    9.10
  -6   1 -11  203.45    9.70
  -6   1 -12    2.52    2.54
  -6   1 -12   -3.04    3.25
  -6   1 -13    3.32    2.45
  -6   1 -13    1.59    2.80
  -6   1 -14   12.77    3.21
  -6   1 -15   18.80    2.63
  -6   1 -16    1.56    1.11
   6   0 -12   -0.65    1.03
  -6   0  12    1.16    2.40
   6   0 -11   18.76    2.12
   6   0 -11   23.28    2.70
   6   0 -10   39.61    3.58
   6   0 -10   43.02    4.09
   6   0  -9   39.39    3.89
   6   0  -9   47.81    4.69
   6   0  -8    4.48    2.17
   6   0  -8    4.64    2.58
   6   0  -7   83.93    5.80
   6   0  -6  135.97   15.19
   6   0  -6  153.80    7.45
   6   0  -5  121.46   13.54
   6   0  -4    5.60    3.92
   6   0  -4    3.69    3.58
   6   0  -3  145.84   10.85
   6   0  -3  166.64   13.24
   6   0  -2  712.42   25.30
   6   0  -2  647.94   20.32
   6   0  -1  318.62   16.10
   6   0  -1  307.59   12.58
   6   0   0 1018.87   27.31
   6   0   0 1009.20   23.81
   6   0   0  943.84   20.34
   6   0   1 2002.02   32.03
   6   0   1 2076.68   39.93
   6   0   2 4728.82   57.90
   6   0   2 4769.95   49.77
   6   0   3 2477.02   44.03
   6   0   3 2528.33   39.80
   6   0   3 2471.69   38.03
   6   0   4  736.92   23.92
   6   0   4  700.07   22.73
   6   0   5    6.74    4.71
   6   0   6  847.45   31.44
  -6   0  -7  195.00   18.30
  -6   0  -8  133.04   16.87
  -6   0  -9   -1.96    7.63
  -6   0 -10   95.52   17.04
  -6   0 -10   56.36    5.39
   6   0  10   76.58    9.10
   6   0  10   83.21    7.71
  -6   0 -11   17.18    3.95
  -6   0 -11   10.98    3.80
  -6   0 -12    2.16    2.78
  -6   0 -12    1.24    3.29
  -6   0 -13    2.15    2.52
  -6   0 -13    3.04    3.14
  -6   0 -14   31.82    3.72
  -6   0 -14   29.78    4.23
  -6   0 -15    8.68    2.57
  -6   0 -16    0.32    1.38
  -6  -1  12    0.02    1.90
   6   1 -11    1.59    1.26
  -6  -1  11    0.25    2.88
   6   1 -10   41.42    3.63
   6   1  -9    1.11    2.09
   6   1  -8    0.02    2.12
   6   1  -7   22.66    3.69
   6   1  -6  128.99   15.29
   6   1  -6  142.91    8.04
   6   1  -5   88.92   12.19
   6   1  -5   94.57   12.17
   6   1  -4   52.75    8.94
   6   1  -4   58.99    9.10
   6   1  -3   11.00    4.87
   6   1  -3   12.51    5.17
   6   1  -2  812.12   28.46
   6   1  -1 1051.58   30.71
   6   1   0   57.03    7.34
  -6  -1   0   54.34    5.10
   6   1   1   22.07    4.91
   6   1   1   13.75    3.08
  -6  -1  -1   17.57    3.09
   6   1   2 1667.54   26.37
   6   1   2 1720.31   36.11
   6   1   3  832.54   24.87
   6   1   3  846.16   19.68
  -6  -1  -4  749.73   20.41
   6   1   4  689.01   22.14
   6   1   4  692.67   20.19
  -6  -1  -5    5.17    3.79
   6   1   5    0.84    3.67
   6   1   6  190.50   14.26
   6   1   7  212.55   16.63
  -6  -1  -8  114.77   15.37
  -6  -1  -9   66.10   13.18
  -6  -1 -10    0.26    7.64
  -6  -1 -10   -4.88    3.42
   6   1  10    1.36    4.38
   6   1  10    1.08    3.29
  -6  -1 -11   23.07   10.32
  -6  -1 -11   16.02    3.93
   6   1  11    9.47    5.14
   6   1  11   15.32    4.31
  -6  -1 -12   14.38    3.78
   6   1  12    7.60    4.86
  -6  -1 -12   10.71    3.78
   6   1  12    5.11    2.99
  -6  -1 -13    5.66    3.15
  -6  -1 -13    3.92    3.29
   6   1  13    2.07    3.14
  -6  -1 -14    2.52    2.56
  -6  -1 -14    4.81    3.09
  -6  -1 -15   34.54    3.85
  -6  -1 -16    5.90    1.83
  -6  -2  11   -0.47    2.35
  -6  -2  10    6.06    3.60
   6   2  -9  186.21    7.23
   6   2  -8   39.19    4.02
   6   2  -7   27.53    3.68
   6   2  -6    0.14    2.17
   6   2  -6   -6.42    5.47
   6   2  -6   -2.08    4.01
   6   2  -6   -2.77    2.82
   6   2  -5   91.77   12.92
   6   2  -5  115.75   14.16
   6   2  -4   10.31    6.08
   6   2  -4   11.16    5.59
   6   2  -3   66.05    9.79
   6   2  -3   69.82   10.18
   6   2  -2   95.84   11.03
   6   2  -1  111.99   10.83
   6   2   0    3.82    3.53
  -6  -2   0    2.30    2.72
   6   2   1   70.16    7.98
  -6  -2  -1   59.90    6.07
   6   2   2  473.04   19.21
  -6  -2  -2  469.09   16.77
   6   2   3 2016.03   25.16
   6   2   3 2102.13   39.98
   6   2   4 1338.49   32.90
   6   2   4 1346.72   23.87
  -6  -2  -5  104.16    9.26
   6   2   5   99.01    9.57
   6   2   5   90.29    7.68
  -6  -2  -6  342.60   18.33
   6   2   6  341.41   18.14
   6   2   7  663.10   27.37
   6   2   8  185.56   16.46
  -6  -2  -9   44.74   11.07
  -6  -2 -10    8.00    7.85
   6   2  10   18.01    6.00
   6   2  10    5.08    3.64
  -6  -2 -11   51.89   12.96
  -6  -2 -11   43.75    5.27
   6   2  11   52.14    8.23
   6   2  11   49.26    6.36
  -6  -2 -12   84.27    6.62
   6   2  12   84.52   10.06
  -6  -2 -12   79.99    6.79
   6   2  12   82.92    7.05
  -6  -2 -13    4.91    2.94
  -6  -2 -13    3.21    3.05
   6   2  13    2.40    4.10
  -6  -2 -14   24.92    3.96
  -6  -2 -14   22.20    3.91
   6   2  14   16.54    3.53
  -6  -2 -15   25.88    3.58
  -6  -2 -15   24.42    3.47
  -6  -2 -16   22.15    2.73
  -6  -3  11    0.03    1.81
  -6  -3  10   24.81    4.13
  -6  -3   9    9.46    4.40
  -6  -3   9    9.97    3.08
   6   3  -8  146.26    6.88
  -6  -3   8  142.95    7.57
   6   3  -7   -1.44    1.99
  -6  -3   7   -1.20    3.00
   6   3  -6   -0.52    2.27
   6   3  -5    9.88    6.79
   6   3  -5    1.49    5.10
   6   3  -5    6.67    2.69
   6   3  -4  131.28   15.26
   6   3  -4  149.61   16.31
   6   3  -3   16.85    6.70
   6   3  -3   13.82    5.63
   6   3  -2   76.89   10.40
   6   3  -1  234.10   16.24
   6   3   0  510.41   22.34
  -6  -3   0  513.53   20.70
   6   3   1   -0.26    2.76
  -6  -3  -1    1.66    2.62
   6   3   2   83.51    8.39
  -6  -3  -2   85.51    8.04
   6   3   3   69.74    8.64
  -6  -3  -3   45.29    6.86
   6   3   4 1094.23   29.77
   6   3   5  205.82   13.87
  -6  -3  -5  218.17   13.53
  -6  -3  -6   11.10    4.83
   6   3   6    2.85    4.16
  -6  -3  -7  237.88   17.71
   6   3   7  240.33   16.50
   6   3   8  189.73   16.00
  -6  -3  -9   78.73   13.76
   6   3   9   67.63   11.65
  -6  -3 -10    7.46    7.47
   6   3  10   -3.90    5.36
  -6  -3 -11   43.75   12.22
  -6  -3 -11   23.21    4.35
   6   3  11   45.12    8.18
   6   3  11   34.41    5.62
  -6  -3 -12   30.92    4.86
   6   3  12   35.77    7.23
  -6  -3 -12   34.78    4.91
   6   3  12   23.33    4.51
  -6  -3 -13    0.02    2.76
  -6  -3 -13   -0.45    2.81
   6   3  13   -1.22    4.81
  -6  -3 -14    4.59    3.10
  -6  -3 -14    4.18    2.83
   6   3  14    1.90    4.08
  -6  -3 -15    8.29    2.83
  -6  -3 -15   12.64    2.91
  -6  -3 -16   24.44    2.78
  -6  -4  10    1.02    2.24
  -6  -4   9   45.10    5.33
  -6  -4   9   48.83    3.93
   6   4  -8   12.50    2.60
  -6  -4   8   13.25    3.53
  -6  -4   8   13.69    4.96
   6   4  -7   77.61    5.58
  -6  -4   7   72.54    6.02
  -6  -4   7   77.37    8.53
   6   4  -6    0.56    2.21
  -6  -4   6    3.44    3.29
   6   4  -5  124.63    7.41
  -6  -4   5  128.22    7.96
   6   4  -4   40.92   10.00
   6   4  -4   30.72    8.41
   6   4  -4   32.17    4.27
   6   4  -3  512.40   29.07
   6   4  -2   32.66    7.78
   6   4  -1   48.28    8.35
   6   4   0   14.83    5.31
  -6  -4   0    8.74    4.17
   6   4   1  134.84   11.70
  -6  -4  -1  133.83   10.90
   6   4   2    1.16    2.92
  -6  -4  -2   -0.38    2.90
   6   4   3  478.35   20.73
  -6  -4  -3  438.27   20.30
   6   4   4  336.31   17.20
   6   4   5  304.26   16.97
  -6  -4  -5  329.28   17.27
  -6  -4  -6  131.74   12.00
  -6  -4  -7    0.08    4.36
   6   4   7    2.51    4.12
  -6  -4  -8   49.45    9.83
   6   4   8   47.03    8.86
   6   4   9   43.52    9.54
  -6  -4 -10   13.58    7.99
   6   4  10   11.28    5.20
   6   4  10   14.52    4.40
  -6  -4 -11   15.68    9.53
  -6  -4 -11   10.07    3.65
   6   4  11    9.74    5.06
   6   4  11   18.15    4.68
  -6  -4 -12   47.21    5.41
  -6  -4 -12   41.78    4.97
   6   4  12   54.85    8.57
   6   4  12   37.52    5.41
  -6  -4 -13    2.89    2.81
   6   4  13    4.08    4.92
  -6  -4 -13    2.14    2.85
   6   4  14    2.13    4.37
  -6  -4 -14    9.93    3.12
  -6  -4 -14    7.33    3.25
   6   4  15   14.12    4.62
  -6  -4 -15   13.70    2.87
  -6  -4 -15   14.76    3.39
   6   4  15    9.01    3.08
  -6  -4 -16   26.09    3.16
  -6  -4 -17    5.25    1.23
  -6  -5  10   -0.25    1.48
  -6  -5   9   -1.19    2.56
   6   5  -8   99.49    5.39
  -6  -5   8  100.36    7.69
  -6  -5   8   90.71    5.44
   6   5  -7   14.83    3.09
  -6  -5   7    6.27    4.55
  -6  -5   7    8.67    3.32
   6   5  -6   -2.60    2.63
  -6  -5   6   -0.75    3.14
  -6  -5   6   -0.76    4.51
   6   5  -5   24.67    4.10
  -6  -5   5   21.55    5.89
  -6  -5   5   14.36    3.75
   6   5  -4   77.72   13.00
   6   5  -4   82.57    6.58
  -6  -5   4   85.54    9.03
  -6  -5   4   73.16    6.06
   6   5  -3  128.48   15.52
   6   5  -3  126.55    7.59
  -6  -5   3  148.65   11.03
   6   5  -2   23.78    7.23
   6   5  -1   85.14   11.31
  -6  -5   1   65.93   10.15
   6   5   0  363.14   20.77
  -6  -5   0  335.25   20.13
   6   5   1   72.95    9.14
  -6  -5  -1   66.51    8.83
   6   5   2    6.46    3.52
  -6  -5  -2    3.36    3.73
   6   5   3   13.23    4.65
   6   5   4 1749.48   40.20
  -6  -5  -4 1645.29   44.15
   6   5   5  315.64   17.94
  -6  -5  -5  354.26   19.45
  -6  -5  -6  436.78   22.07
  -6  -5  -7    2.16    5.11
   6   5   7   -2.62    5.08
  -6  -5  -8  359.17   23.22
   6   5   8  375.70   21.44
  -6  -5  -9   69.80   12.46
   6   5   9   78.70   11.75
   6   5  10   55.60   11.14
   6   5  10   56.89    8.43
   6   5  10   40.90    5.75
  -6  -5 -11    1.46    7.03
   6   5  11   -1.87    5.00
   6   5  11    3.89    3.54
  -6  -5 -12   34.71    4.83
   6   5  12   30.42    7.06
  -6  -5 -12   33.33    4.41
   6   5  12   32.22    5.12
  -6  -5 -13   61.13    5.78
   6   5  13   64.77    9.31
  -6  -5 -13   46.78    4.83
   6   5  14    6.75    5.03
  -6  -5 -14   16.01    3.22
  -6  -5 -14   14.43    3.49
   6   5  15    1.37    3.73
  -6  -5 -15    1.49    2.53
  -6  -5 -16   16.17    2.81
  -6  -5 -17    6.85    1.51
  -6  -6   9    7.68    2.10
   6   6  -8    1.50    1.55
  -6  -6   8   -0.36    2.70
   6   6  -7   45.65    4.19
  -6  -6   7   45.69    5.85
  -6  -6   7   35.92    4.13
   6   6  -6   37.93    4.45
  -6  -6   6   28.61    5.89
  -6  -6   6   34.86    4.58
   6   6  -5    3.02    2.52
  -6  -6   5    8.76    5.18
  -6  -6   5    9.27    3.78
   6   6  -4    1.13    2.54
  -6  -6   4    1.09    4.91
  -6  -6   4    2.91    3.75
   6   6  -3   64.08    5.88
   6   6  -3   37.00    8.78
  -6  -6   3   41.71   10.72
  -6  -6   3   65.60    8.44
  -6  -6   3   63.71    6.35
   6   6  -2    1.76    2.64
   6   6  -2   -3.42    5.44
  -6  -6   2   -3.19    5.51
   6   6  -2   -3.23    3.00
  -6  -6   2    3.78    3.64
  -6  -6   2   -0.38    4.98
   6   6  -1  124.77   14.09
  -6  -6   1  104.67   13.59
   6   6   0   87.44   11.36
  -6  -6   0   67.51   10.34
   6   6   1  395.09   21.62
  -6  -6  -1  368.48   21.67
   6   6   2    2.55    3.50
  -6  -6  -2    2.49    4.45
   6   6   3  170.56   13.16
  -6  -6  -3  152.15   13.65
   6   6   4  224.21   15.74
  -6  -6  -4  157.83   16.05
   6   6   5 2183.60   48.03
  -6  -6  -6   90.69   11.57
  -6  -6  -7   63.96   10.18
  -6  -6  -8   61.09   11.07
   6   6   8   62.07    9.45
  -6  -6  -9  380.80   27.02
   6   6   9  414.64   24.80
   6   6  10  157.12   17.48
   6   6  10  141.42    9.73
  -6  -6 -11    8.60    8.01
   6   6  11    4.44    5.52
   6   6  11   -1.42    3.65
  -6  -6 -12    3.36    2.98
   6   6  12    6.71    5.55
   6   6  12    8.23    3.57
  -6  -6 -13   36.44    4.73
   6   6  13   26.09    6.68
   6   6  14    7.01    4.89
  -6  -6 -14    2.76    2.66
   6   6  15    0.11    3.85
  -6  -6 -15   -2.36    2.49
   6   6  16    0.46    3.04
  -6  -6 -16    2.43    1.93
  -6  -6 -17    6.22    1.52
   6   7  -8   21.37    2.20
  -6  -7   8   17.32    2.79
   6   7  -7    0.01    1.72
  -6  -7   7    0.03    2.77
   6   7  -6   14.06    3.10
  -6  -7   6    6.78    4.05
   6   7  -5   15.75    3.38
  -6  -7   5   22.65    5.51
  -6  -7   5   27.22    4.47
   6   7  -4   70.35    6.04
  -6  -7   4   72.30    8.24
  -6  -7   4   76.57    6.37
   6   7  -3    4.77    2.93
   6   7  -3    4.40    2.56
  -6  -7   3    3.21    4.87
  -6  -7   3    6.62    4.00
   6   7  -2  339.66   12.36
   6   7  -2  267.88   22.22
  -6  -7   2  240.44   22.38
  -6  -7   2  358.63   15.88
   6   7  -2  298.89   11.73
   6   7  -1    2.18    2.87
   6   7  -1    2.32    3.80
  -6  -7   1    2.13    5.19
   6   7  -1    2.03    2.75
  -6  -7   1   -1.61    4.82
   6   7   0  198.61    9.01
   6   7   0  187.53   16.78
  -6  -7   0  172.68   16.77
   6   7   0  200.05    9.60
  -6  -7   0  215.62   11.61
   6   7   1    9.06    5.31
  -6  -7  -1    5.89    4.91
   6   7   2  188.32   15.01
  -6  -7  -2  179.12   16.77
   6   7   3    1.23    3.46
  -6  -7  -3   -3.54    5.51
   6   7   4  209.09   15.64
  -6  -7  -4  176.04   17.69
   6   7   5  112.98   11.81
  -6  -7  -6  557.43   29.02
  -6  -7  -7    6.70    6.11
  -6  -7  -8    6.78    6.55
   6   7   8    2.98    5.21
  -6  -7  -9   32.29   10.15
   6   7   9   47.76    9.86
   6   7   9   35.70    5.72
  -6  -7 -10  136.91   18.32
   6   7  10  158.77   17.61
   6   7  10  154.91   10.27
  -6  -7 -11    3.94    2.96
   6   7  11   -0.20    3.70
  -6  -7 -12    7.07    3.20
   6   7  12   14.64    5.80
   6   7  12   12.12    3.70
   6   7  13    1.49    4.74
  -6  -7 -13   -0.85    2.53
   6   7  14   22.49    6.20
  -6  -7 -14   24.82    3.82
   6   7  15    3.61    3.98
  -6  -7 -15    1.74    2.24
   6   7  16   -0.76    3.09
  -6  -7 -16    4.25    1.89
  -6  -7 -17    1.60    1.27
   6   8  -7   66.83    3.75
  -6  -8   7   51.54    4.05
   6   8  -6    1.39    1.90
  -6  -8   6   -2.03    2.90
   6   8  -5   29.92    3.87
  -6  -8   5   23.20    4.73
   6   8  -4   -0.04    2.60
  -6  -8   4   -1.97    4.13
   6   8  -3   30.63    4.40
   6   8  -3   30.10    4.36
  -6  -8   3   32.65    6.13
   6   8  -2   75.60    6.23
   6   8  -2   67.70    6.06
  -6  -8   2   77.20    8.18
   6   8  -1    4.19    2.88
   6   8  -1    2.07    2.87
  -6  -8   1   -1.40    5.03
   6   8   0   74.58    6.11
   6   8   0   75.68    6.75
  -6  -8   0   81.11    7.92
   6   8   0   59.75   10.29
  -6  -8   0   62.04   11.90
   6   8   1  141.65    7.50
  -6  -8  -1  122.29    8.64
   6   8   1  115.85   13.15
  -6  -8  -1  124.47   15.62
  -6  -8  -1  154.51    9.71
   6   8   1  144.35    8.65
   6   8   2    5.17    2.60
  -6  -8  -2   13.76    4.60
   6   8   2    5.16    4.21
  -6  -8  -2    6.90    6.26
   6   8   2    4.15    3.06
  -6  -8  -2    8.34    4.25
   6   8   3   59.49    5.95
   6   8   3   52.95    8.51
  -6  -8  -3   47.76   10.48
  -6  -8  -4   -3.33    7.20
  -6  -8  -6   23.06    8.42
   6   8   7  103.70    7.04
  -6  -8  -7  108.04    7.17
  -6  -8  -8   22.70    8.96
   6   8   8   20.63    6.84
  -6  -8  -8   35.59    7.37
   6   8   8   25.85    5.31
  -6  -8  -9  225.82   22.18
   6   8   9  226.52   19.68
  -6  -8  -9  211.44   13.10
   6   8   9  213.28   11.92
   6   8  10  155.28   10.28
  -6  -8 -11  131.09    7.68
   6   8  11  141.39    9.46
  -6  -8 -12   22.51    3.83
   6   8  12   28.54    7.01
   6   8  12   28.97    5.17
  -6  -8 -13    5.81    2.83
   6   8  13    0.91    4.71
   6   8  13    6.03    3.20
   6   8  14    8.62    5.02
  -6  -8 -14   13.06    2.98
   6   8  15    4.69    3.92
  -6  -8 -15    6.16    2.15
   6   8  16   -0.44    2.87
  -6  -8 -17    7.66    1.47
   6   9  -7    1.72    0.98
   6   9  -6   44.09    3.20
  -6  -9   6   30.18    3.29
   6   9  -5    0.40    1.82
  -6  -9   5    3.91    2.87
   6   9  -4    1.44    2.08
  -6  -9   4    0.92    3.37
   6   9  -3   -1.18    2.80
   6   9  -3    0.74    2.47
  -6  -9   3    2.13    4.15
   6   9  -2  152.49    8.40
  -6  -9   2  165.29   10.76
   6   9  -2  152.63    8.51
   6   9  -1   -0.76    2.25
   6   9  -1   -0.90    2.94
  -6  -9   1    0.59    3.97
   6   9   0   -0.43    2.41
   6   9   0   -0.33    3.01
  -6  -9   0    0.42    4.04
  -6  -9  -1   -0.14    3.37
   6   9   1    3.77    2.47
   6   9   1    4.64    3.19
  -6  -9  -1    7.94    4.57
  -6  -9  -2  251.12   12.77
   6   9   2  255.02    9.92
  -6  -9  -2  229.33   21.25
   6   9   2  269.36   12.10
  -6  -9  -2  283.88   12.60
  -6  -9  -3   14.90    5.05
   6   9   3   13.23    2.93
  -6  -9  -3   12.01    7.27
   6   9   3   13.10    3.91
  -6  -9  -3   10.21    4.29
  -6  -9  -4   12.38    5.66
  -6  -9  -4   -0.56    6.21
   6   9   4   -0.74    3.29
  -6  -9  -4    2.30    3.76
   6   9   5   16.59    4.43
  -6  -9  -5    5.63    8.33
  -6  -9  -6  386.15   18.94
  -6  -9  -6  406.66   14.12
   6   9   6  395.87   14.05
  -6  -9  -6  430.80   28.84
  -6  -9  -7   11.67    6.50
  -6  -9  -7    2.38    6.74
   6   9   7    0.62    2.69
  -6  -9  -8   11.07    7.73
  -6  -9  -8    9.98    6.01
   6   9   8   14.37    5.02
  -6  -9  -9   -6.97    5.82
   6   9   9    6.42    4.25
  -6  -9 -10   31.60    6.34
   6   9  10   23.16    5.28
   6   9  11   -0.96    3.33
  -6  -9 -12    3.56    2.53
  -6  -9 -12    5.71    3.27
   6   9  12   -0.76    2.92
   6   9  13    6.99    4.73
   6   9  13    6.61    3.28
   6   9  14   22.20    5.77
   6   9  15    8.71    4.00
   6   9  16   -1.67    2.76
  -6  -9 -16   -0.22    1.39
   6  10  -5   19.59    2.33
  -6 -10   5   11.16    2.25
   6  10  -4    0.51    1.69
  -6 -10   4    0.77    2.46
   6  10  -3   12.81    2.85
  -6 -10   3    9.43    3.69
   6  10  -2    2.46    2.31
   6  10  -2    4.47    2.69
  -6 -10   2    5.12    3.93
   6  10  -1  153.82    7.94
  -6 -10   1  159.48    9.98
   6  10  -1  163.16    9.05
   6  10   0   -1.82    2.46
   6  10   0   -2.59    3.35
  -6 -10   0    0.09    4.08
   6  10   1   76.44    5.77
  -6 -10  -1   71.26    6.91
   6  10   1   81.63    7.14
  -6 -10  -1   77.55    7.46
   6  10   2   25.54    3.67
  -6 -10  -2   27.71    5.31
   6  10   2   26.24    4.71
  -6 -10  -2   31.90    5.32
  -6 -10  -3    9.48    4.04
   6  10   3   16.01    2.98
   6  10   3   13.03    3.95
  -6 -10  -3   16.04    4.56
  -6 -10  -4   -0.41    4.39
   6  10   4   -2.63    3.06
  -6 -10  -4   -0.01    3.61
  -6 -10  -5   20.25    5.88
  -6 -10  -5   24.13    4.99
   6  10   5   28.78    4.98
  -6 -10  -6   12.41    5.89
   6  10   6   13.39    3.69
  -6 -10  -6   17.07    4.60
  -6 -10  -7  108.05   10.97
   6  10   7  112.97    7.77
  -6 -10  -8    8.92    6.00
   6  10   8    9.88    4.82
  -6 -10  -9    8.21    5.24
   6  10   9    0.31    3.78
  -6 -10 -10   10.05    4.63
   6  10  10    7.52    3.84
   6  10  11   70.87    7.01
  -6 -10 -12   14.27    3.74
   6  10  12   10.71    3.90
   6  10  13    5.59    4.47
  -6 -10 -13    2.05    2.74
   6  10  13    3.21    2.86
   6  10  14    4.88    4.03
   6  10  15   36.17    5.43
   6  10  16   -1.35    2.49
   6  11  -4    4.75    1.50
  -6 -11   4    5.48    1.94
   6  11  -3    2.81    1.76
  -6 -11   3    7.05    2.58
   6  11  -2   79.10    5.07
   6  11  -2   86.16    5.65
  -6 -11   2   88.78    6.43
   6  11  -1    0.97    2.02
   6  11  -1    3.90    3.02
  -6 -11   1    1.51    3.22
   6  11   0   17.54    3.05
   6  11   0   17.11    3.99
  -6 -11   0   15.14    4.42
   6  11   1    2.39    2.06
   6  11   1    0.24    3.37
  -6 -11  -1   -1.10    3.67
  -6 -11  -2  172.69   10.44
   6  11   2  179.84    7.89
  -6 -11  -2  196.40   10.49
   6  11   2  194.31   10.82
  -6 -11  -3   11.14    4.32
   6  11   3    5.15    3.33
  -6 -11  -3    7.76    3.91
  -6 -11  -4   44.05    6.75
  -6 -11  -4   33.88    5.28
   6  11   4   39.08    5.29
   6  11   5    4.98    3.91
  -6 -11  -5    7.61    3.94
   6  11   6  145.43    8.73
  -6 -11  -6  159.49    9.40
  -6 -11  -7   27.10    7.31
   6  11   7    6.09    2.98
  -6 -11  -8  117.00   11.42
   6  11   8   92.61    6.81
   6  11   8  107.92    9.12
  -6 -11  -9   12.87    5.40
   6  11   9   10.17    4.50
  -6 -11 -10   58.00    7.35
   6  11  10   57.08    6.89
  -6 -11 -11    7.65    3.63
  -6 -11 -11   10.93    4.04
   6  11  11    7.27    3.86
  -6 -11 -12   40.62    4.95
   6  11  12   40.84    5.20
   6  11  13    5.13    4.18
  -6 -11 -13   -5.12    2.75
   6  11  13    1.49    2.57
   6  11  14    3.49    3.54
   6  11  15    4.68    3.10
   6  11  16    1.69    1.98
  -6 -12   2    2.17    2.03
  -6 -12   1   54.79    4.82
   6  12  -1   55.69    4.66
   6  12   0    0.95    2.63
  -6 -12   0    1.44    3.05
   6  12   1   -1.24    2.85
  -6 -12  -1   -3.35    3.49
  -6 -12  -2    3.04    2.92
   6  12   2    0.95    3.19
  -6 -12  -2   -0.26    3.27
  -6 -12  -3  122.81    8.78
  -6 -12  -3  127.22    8.27
   6  12   3  137.05    8.63
  -6 -12  -4   -0.11    3.83
   6  12   4    1.93    3.26
  -6 -12  -4   -0.66    3.41
  -6 -12  -5    4.77    4.05
   6  12   5    5.07    3.25
  -6 -12  -5    3.21    3.39
  -6 -12  -6    7.63    4.96
   6  12   6    5.22    3.24
  -6 -12  -7  132.91   11.14
   6  12   7  113.00    7.65
  -6 -12  -8   -1.57    5.06
   6  12   8    1.41    2.46
   6  12   8    1.58    4.00
  -6 -12  -9    9.46    4.60
   6  12   9   13.87    4.61
  -6 -12 -10    2.43    3.88
   6  12  10   -1.54    3.50
  -6 -12 -11   57.47    5.94
  -6 -12 -11   61.08    6.03
   6  12  11   55.70    6.05
  -6 -12 -12    9.11    3.28
   6  12  12    7.18    3.22
   6  12  13   23.64    4.75
  -6 -12 -13   22.06    3.32
   6  12  14   -1.47    2.93
  -6 -12 -14   -0.89    1.63
   6  12  15    9.92    2.84
   6  13  -1    0.54    1.50
  -6 -13   1    0.60    1.57
  -6 -13   0   28.50    3.33
   6  13   0   33.87    3.56
   6  13   1   -0.25    2.35
  -6 -13  -1   -2.39    2.71
   6  13   2   10.68    3.36
  -6 -13  -2   13.25    3.27
  -6 -13  -3   -1.61    2.87
   6  13   3   -1.60    2.74
  -6 -13  -3    1.16    2.93
  -6 -13  -4   82.74    6.95
   6  13   4   87.23    6.62
  -6 -13  -4   86.75    6.52
  -6 -13  -5    4.75    3.90
   6  13   5    1.26    2.54
  -6 -13  -6   27.67    5.80
   6  13   6   25.69    4.16
   6  13   7    8.80    3.23
   6  13   7   15.67    5.55
  -6 -13  -8  205.42   12.47
   6  13   8  191.59   10.74
  -6 -13  -9   -1.43    4.13
   6  13   9    1.15    3.37
  -6 -13 -10    0.78    3.07
  -6 -13 -10    2.48    3.49
   6  13  10    3.01    3.29
  -6 -13 -11    1.16    2.79
   6  13  11    0.49    2.75
  -6 -13 -12   82.29    5.54
   6  13  12   83.62    5.83
   6  13  13    8.34    3.33
  -6 -13 -13    7.29    2.27
   6  13  14    2.72    2.23
   6  14   1    9.18    2.08
   6  14   2   -0.07    2.02
   6  14   3   43.75    4.26
   6  14   4    9.06    2.87
   6  14   4   11.38    3.51
   6  14   5   41.36    4.42
   6  14   5   40.22    5.28
   6  14   6    1.63    2.52
   6  14   6   -0.49    3.32
  -6 -14  -7   40.23    5.36
  -6 -14  -7   45.86    4.87
   6  14   7   45.68    5.29
  -6 -14  -8   12.56    3.78
   6  14   8    3.51    3.20
  -6 -14  -9   56.98    5.32
   6  14   9   65.37    5.77
  -6 -14 -10    2.90    2.59
   6  14  10    6.51    2.88
  -6 -14 -11   17.15    3.08
   6  14  11   18.19    3.30
  -6 -14 -12    0.52    1.81
   6  15   3    0.66    1.41
   6  15   4   26.23    2.85
   6  15   5   -1.19    2.33
   6  15   6    1.23    2.49
   6  15   7   -1.62    2.56
   6  15   8   40.27    4.15
  -6 -15  -9    2.93    2.01
   6  15   9    1.22    2.29
  -6 -15 -10   10.59    2.31
   6  15  10   10.68    2.45
  -6 -15 -11   -0.02    1.50
   7 -14  -5   -4.23    3.04
   7 -14  -2   18.84    3.25
   7 -14  -1   -2.89    2.19
   7 -14   0   12.42    2.32
   7 -13  -7   41.91    4.87
   7 -13  -6   15.45    3.69
   7 -13  -6    2.16    3.63
   7 -13  -5   -7.29    3.38
   7 -13  -5   -7.31    3.81
   7 -13  -4   12.28    3.69
   7 -13  -3  133.50    8.20
   7 -13  -3  121.72    7.83
   7 -13  -2    6.08    3.41
   7 -13  -1   -1.57    2.79
   7 -13   0   11.02    3.03
   7 -13   0   -4.43    3.04
   7 -13   1  102.50    5.62
   7 -13   1   82.98    5.78
   7 -13   3    0.95    1.54
   7 -12  -8   10.02    3.50
   7 -12  -7   11.16    3.66
   7 -12  -7   20.27    4.44
   7 -12  -6   53.45    5.50
   7 -12  -6   62.31    6.14
   7 -12  -5   11.38    3.88
   7 -12  -5    9.10    3.79
   7 -12  -4   15.79    4.21
   7 -12  -4    4.38    3.66
   7 -12  -4   15.48    4.46
   7 -12  -3   18.39    4.37
   7 -12  -3   14.04    4.28
   7 -12  -2   35.13    5.01
   7 -12  -2   38.03    5.13
   7 -12  -1   -0.07    2.57
   7 -12   0   -3.09    3.12
   7 -12   0    7.57    3.43
   7 -12   1   -7.00    3.51
   7 -12   1    1.62    2.88
   7 -12   2   75.10    5.75
   7 -12   2   81.14    6.70
   7 -12   3   -3.89    2.83
   7 -12   3   -1.70    2.44
   7 -12   4    0.02    2.14
   7 -12   4   -1.33    1.99
   7 -12   5    0.46    1.46
   7 -11 -10    5.97    1.82
   7 -11  -9   -1.87    1.89
   7 -11  -8    0.95    3.14
   7 -11  -7   32.87    4.75
   7 -11  -7   45.37    5.47
   7 -11  -6   24.58    5.10
   7 -11  -6    7.19    2.56
   7 -11  -6   20.94    3.62
   7 -11  -6    5.21    3.74
   7 -11  -5   31.48    3.78
   7 -11  -5   49.17    6.07
   7 -11  -5   50.96    4.59
   7 -11  -5   51.96    5.98
   7 -11  -5   35.43    5.21
   7 -11  -4    3.36    2.61
   7 -11  -4   -5.75    2.82
   7 -11  -4    4.99    3.64
   7 -11  -4    9.67    4.04
   7 -11  -4    5.80    3.73
   7 -11  -3   74.42    6.60
   7 -11  -3   82.70    5.44
   7 -11  -3   90.84    7.40
   7 -11  -3   79.00    7.08
   7 -11  -2   18.69    3.62
   7 -11  -2   30.97    6.22
   7 -11  -2   21.72    4.17
   7 -11  -2   16.45    3.93
   7 -11  -2   14.32    3.99
   7 -11  -1   44.12    6.70
   7 -11  -1   29.58    4.61
   7 -11  -1   51.07    6.32
   7 -11  -1   22.39    4.50
   7 -11   0    5.04    3.35
   7 -11   0    8.47    4.83
   7 -11   0    2.08    3.23
   7 -11   0    8.94    3.44
   7 -11   1   58.01    6.67
   7 -11   1   45.21    5.53
   7 -11   1   41.69    5.76
   7 -11   2    3.94    3.22
   7 -11   2   -4.27    4.10
   7 -11   3   79.36    6.68
   7 -11   3   57.56    6.57
   7 -11   4   -6.72    3.47
   7 -11   4   -4.22    3.50
   7 -11   5   28.33    3.65
   7 -11   5   27.92    3.91
   7 -11   6    2.41    1.94
   7 -11   6   -0.41    1.85
   7 -11   7   11.18    1.93
   7 -10 -11   -0.80    1.41
   7 -10 -10   30.18    3.58
   7 -10  -9   -2.50    2.67
   7 -10  -9   -0.69    2.31
   7 -10  -8    0.36    3.02
   7 -10  -8    8.58    3.52
   7 -10  -8    5.87    2.76
   7 -10  -7   -5.83    3.31
   7 -10  -7   -6.25    3.91
   7 -10  -7   -1.73    2.61
   7 -10  -7    0.15    3.74
   7 -10  -6   46.45    4.88
   7 -10  -6   54.30    6.51
   7 -10  -6   46.08    4.83
   7 -10  -6   39.61    5.35
   7 -10  -5    5.57    3.95
   7 -10  -5   -2.63    2.77
   7 -10  -5    3.11    2.60
   7 -10  -5    4.57    3.76
   7 -10  -5    1.83    3.33
   7 -10  -5    7.22    4.21
   7 -10  -5    0.08    3.15
   7 -10  -4    2.23    3.99
   7 -10  -4    6.34    2.94
   7 -10  -4    7.33    2.93
   7 -10  -4    7.89    3.94
   7 -10  -4    1.60    3.30
   7 -10  -4    7.76    4.04
   7 -10  -4    5.92    3.99
   7 -10  -3   -4.62    4.98
   7 -10  -3    6.57    2.76
   7 -10  -3   -2.16    2.91
   7 -10  -3   -2.25    3.41
   7 -10  -3    4.39    3.82
   7 -10  -3   -1.87    3.37
   7 -10  -3   -0.69    3.89
   7 -10  -2  100.51    8.28
   7 -10  -2   95.73    7.16
   7 -10  -2  115.65    7.44
   7 -10  -2   93.39    7.28
   7 -10  -2  100.22    6.33
   7 -10  -2   91.98    7.43
   7 -10  -2  120.51    8.65
   7 -10  -2  128.31    8.69
   7 -10  -1   -6.76    4.80
   7 -10  -1    3.23    3.00
   7 -10  -1    6.53    2.90
   7 -10  -1    1.56    2.93
   7 -10  -1    7.73    4.58
   7 -10  -1    3.92    3.30
   7 -10  -1   13.76    4.17
   7 -10   0   11.25    3.87
   7 -10   0    8.33    4.24
   7 -10   0   22.81    4.40
   7 -10   0   13.28    4.01
   7 -10   1   -1.45    3.47
   7 -10   1   -4.50    4.61
   7 -10   1    4.39    3.06
   7 -10   2   -4.61    3.83
   7 -10   2   -1.27    3.80
   7 -10   3    7.21    3.68
   7 -10   3   -0.51    3.31
   7 -10   3    7.16    3.98
   7 -10   4    1.46    3.20
   7 -10   4    2.65    3.24
   7 -10   5    4.28    3.30
   7 -10   5   -0.90    3.03
   7 -10   6   43.57    4.52
   7 -10   6   36.67    4.80
   7 -10   7   -0.48    2.20
   7 -10   7    2.64    2.18
   7 -10   8    9.64    2.12
   7  -9 -11    0.03    1.45
   7  -9 -11   17.50    2.71
   7  -9 -10   22.12    3.24
   7  -9  -9   88.74    6.31
   7  -9  -8    1.53    3.41
   7  -9  -7   -8.66    4.18
   7  -9  -7    4.80    4.09
   7  -9  -6    8.48    2.94
   7  -9  -6   19.53    4.65
   7  -9  -6   14.97    3.67
   7  -9  -6    8.68    3.99
   7  -9  -5   74.01    6.82
   7  -9  -5   98.57    6.78
   7  -9  -5   97.76    7.04
   7  -9  -5   90.20    7.75
   7  -9  -5   87.68    7.02
   7  -9  -5  109.23    8.30
   7  -9  -5   98.21    7.89
   7  -9  -4   18.58    4.58
   7  -9  -4    8.72    3.04
   7  -9  -4    7.42    3.94
   7  -9  -4    8.17    2.92
   7  -9  -4   16.25    4.10
   7  -9  -4    9.76    3.75
   7  -9  -4   10.29    3.80
   7  -9  -4   14.49    4.38
   7  -9  -3   21.80    5.04
   7  -9  -3   22.25    3.86
   7  -9  -3   35.15    5.56
   7  -9  -2   85.79    7.79
   7  -9  -2   74.75    6.33
   7  -9  -2   73.09    6.79
   7  -9  -2   85.65    6.49
   7  -9  -2   91.25    6.34
   7  -9  -2   94.95    7.56
   7  -9  -2   87.21    7.21
   7  -9  -2   76.49    6.81
   7  -9  -1   85.97    7.09
   7  -9  -1  104.52    8.39
   7  -9  -1  102.64    7.09
   7  -9  -1   80.65    6.95
   7  -9  -1   95.48    6.33
   7  -9  -1  100.45    7.80
   7  -9  -1  115.40    8.24
   7  -9  -1  105.04    7.58
   7  -9   0    9.18    3.86
   7  -9   0    7.94    4.44
   7  -9   0   12.71    3.54
   7  -9   0    5.51    4.14
   7  -9   0    2.63    3.42
   7  -9   0   10.19    3.61
   7  -9   1   11.74    4.32
   7  -9   1    9.34    4.42
   7  -9   1   18.52    5.19
   7  -9   1   16.78    4.50
   7  -9   1    9.04    3.49
   7  -9   2    6.59    4.02
   7  -9   2    8.22    4.52
   7  -9   2    3.81    3.82
   7  -9   2    4.98    3.68
   7  -9   3  288.48   12.28
   7  -9   3  302.27   13.47
   7  -9   3  285.60   15.26
   7  -9   3  290.13   12.57
   7  -9   4   -6.58    4.00
   7  -9   4   -0.51    3.04
   7  -9   4   -9.20    5.29
   7  -9   4    4.77    3.91
   7  -9   5   -3.27    3.69
   7  -9   6    8.14    3.19
   7  -9   7   64.84    5.27
   7  -9   8   -4.02    2.15
   7  -9   9    2.62    1.91
   7  -9  10    0.29    1.04
   7  -8 -11    0.26    1.49
   7  -8 -10    9.70    2.50
   7  -8  -9   33.71    4.26
   7  -8  -8   11.79    3.26
   7  -8  -8    7.07    4.01
   7  -8  -8    8.44    3.05
   7  -8  -7   24.12    3.71
   7  -8  -7   23.75    4.40
   7  -8  -7    9.24    3.86
   7  -8  -7   19.57    5.26
   7  -8  -6  111.38    6.46
   7  -8  -6  126.23    7.87
   7  -8  -6  129.93    8.82
   7  -8  -6   93.60    6.86
   7  -8  -6  105.72    8.22
   7  -8  -5   59.88    6.04
   7  -8  -5   66.49    5.84
   7  -8  -5   57.64    6.58
   7  -8  -5   66.72    6.60
   7  -8  -5   47.77    5.37
   7  -8  -5   57.08    6.41
   7  -8  -5   71.39    7.13
   7  -8  -4  191.42   10.38
   7  -8  -4  210.32    9.69
   7  -8  -4  225.99   11.46
   7  -8  -4  205.14   10.07
   7  -8  -4  202.95   10.24
   7  -8  -4  211.62   10.74
   7  -8  -4  216.98   11.11
   7  -8  -3   -0.07    4.14
   7  -8  -3   -1.31    2.95
   7  -8  -3   -0.55    4.34
   7  -8  -3   -2.98    3.07
   7  -8  -3    7.85    3.79
   7  -8  -3   -5.13    3.96
   7  -8  -3   -5.63    3.95
   7  -8  -3   -2.17    3.56
   7  -8  -2   99.22    8.03
   7  -8  -2  112.44    7.47
   7  -8  -2   91.77    7.53
   7  -8  -2   99.43    7.14
   7  -8  -2  108.28    6.83
   7  -8  -2  108.07    7.75
   7  -8  -2   96.73    7.36
   7  -8  -2  111.53    7.76
   7  -8  -1   69.95    6.88
   7  -8  -1   69.79    7.24
   7  -8  -1   76.00   11.53
   7  -8  -1   66.70    6.68
   7  -8  -1   85.59    6.59
   7  -8  -1   87.43    6.32
   7  -8  -1   78.64    7.11
   7  -8  -1   77.75    6.70
   7  -8  -1   89.19    7.21
   7  -8   0  122.92    8.88
   7  -8   0  130.68    9.08
   7  -8   0  135.87   15.90
   7  -8   0  135.41    8.15
   7  -8   0  106.71    7.46
   7  -8   0  117.54    7.17
   7  -8   0  152.30    9.36
   7  -8   0  143.88    9.24
   7  -8   0  126.49    8.12
   7  -8   1    0.21    3.97
   7  -8   1   -9.55    5.38
   7  -8   1   -7.17    5.46
   7  -8   1    7.21    3.35
   7  -8   1   -1.00    3.16
   7  -8   1   -0.31    3.30
   7  -8   1    1.93    3.86
   7  -8   2   71.22    7.47
   7  -8   2   72.86    7.02
   7  -8   2   84.02    7.59
   7  -8   2   91.51    8.33
   7  -8   2   67.85    6.56
   7  -8   3    5.46    3.96
   7  -8   3    6.72    3.84
   7  -8   3    8.31    3.93
   7  -8   4  215.17   10.31
   7  -8   4  212.95   11.55
   7  -8   4  207.59   11.17
   7  -8   5   12.53    4.37
   7  -8   5   11.76    4.06
   7  -8   6   19.52    4.40
   7  -8   6   15.79    4.21
   7  -8   7   -0.13    2.69
   7  -8   7    1.89    3.27
  -7   8  -8   26.34    3.59
   7  -8   8   25.24    3.82
  -7   8  -9   -1.46    1.89
  -7   8 -10    5.37    1.75
   7  -8  11    0.20    1.15
   7  -7 -11    0.30    1.48
   7  -7 -10    4.45    2.27
   7  -7 -10   10.63    2.46
   7  -7  -9  117.31    6.93
   7  -7  -9   76.98    6.42
   7  -7  -8   11.29    3.13
   7  -7  -8   22.69    4.90
   7  -7  -8   15.43    3.50
   7  -7  -7    1.44    2.49
   7  -7  -7   -2.21    4.06
   7  -7  -7    5.38    2.99
   7  -7  -6   30.33    4.43
   7  -7  -6   23.71    3.69
   7  -7  -6   27.92    5.22
   7  -7  -6   24.21    4.14
   7  -7  -6   24.03    5.23
   7  -7  -5  146.35    8.48
   7  -7  -5  129.93    7.09
   7  -7  -5  142.26    9.34
   7  -7  -5  145.94    8.76
   7  -7  -5  121.73    8.88
   7  -7  -5  124.25    8.19
   7  -7  -5  130.02    8.81
   7  -7  -4  161.31    9.08
   7  -7  -4  187.33   17.29
   7  -7  -4  185.34    8.04
   7  -7  -4  205.54    9.61
   7  -7  -4  182.69   10.44
   7  -7  -4  192.71    9.79
   7  -7  -4  184.77    9.72
   7  -7  -4  199.47   10.42
   7  -7  -4  195.41   10.24
   7  -7  -3  114.35    8.31
   7  -7  -3  112.25   13.84
   7  -7  -3   92.06    6.81
   7  -7  -3   96.31    8.29
   7  -7  -3   99.00    7.71
   7  -7  -3  101.79    7.62
   7  -7  -3  126.48    9.06
   7  -7  -3   90.93    7.31
   7  -7  -2   69.71    6.76
   7  -7  -2   59.03   10.08
   7  -7  -2   64.52    5.83
   7  -7  -2   61.25    5.55
   7  -7  -2   63.47    6.56
   7  -7  -2   63.80    5.45
   7  -7  -2   64.79    5.91
   7  -7  -2   64.18    6.17
   7  -7  -2   72.94    6.58
   7  -7  -1  258.88   11.20
   7  -7  -1  296.35   12.51
   7  -7  -1  270.06   20.29
   7  -7  -1  302.53   11.49
   7  -7  -1  251.52   11.36
   7  -7  -1  281.65   10.24
   7  -7  -1  294.92   11.91
   7  -7  -1  285.97   11.63
   7  -7  -1  291.94   11.78
   7  -7   0  102.14    8.27
   7  -7   0  103.12    8.37
   7  -7   0   91.95   12.29
   7  -7   0   92.51    6.50
   7  -7   0   73.41    6.65
   7  -7   0  100.06    6.73
   7  -7   0  101.35    7.79
   7  -7   0   94.84    7.05
   7  -7   0   96.83    7.23
   7  -7   1  159.90    9.72
   7  -7   1  163.24   16.47
   7  -7   1  134.09    8.07
   7  -7   1  143.10    7.59
   7  -7   1  162.28    8.56
   7  -7   1  165.21    9.39
   7  -7   1  167.25    9.19
   7  -7   1  146.31    8.54
   7  -7   2    6.77    4.52
   7  -7   2    5.15    4.67
   7  -7   2    0.77    3.45
   7  -7   2    4.91    3.99
   7  -7   2    3.93    3.96
   7  -7   3   54.56    6.21
   7  -7   3   64.82   12.77
   7  -7   3   57.14    6.15
   7  -7   3   55.12    6.17
   7  -7   3   53.99    6.46
   7  -7   4  151.31    9.98
   7  -7   4  141.71    8.52
   7  -7   4  145.14    9.09
   7  -7   4  152.03    9.52
   7  -7   5  238.28   12.15
   7  -7   5  253.42   12.17
   7  -7   6    1.30    3.20
   7  -7   6    1.97    3.53
   7  -7   7   12.79    3.95
   7  -7   7   14.09    4.05
   7  -7   8   -2.37    2.98
   7  -7   8    0.82    3.10
  -7   7  -9  128.13    7.54
   7  -7   9  137.66    7.73
  -7   7 -10    0.18    2.21
  -7   7 -11    1.61    1.70
   7  -6 -12    8.86    1.68
   7  -6 -11   11.23    2.52
   7  -6 -11    6.94    1.68
   7  -6 -10   -1.33    2.49
   7  -6 -10   -4.92    2.28
   7  -6  -9   23.28    3.52
   7  -6  -9   11.87    3.00
   7  -6  -8   49.16    4.97
   7  -6  -8   44.14    5.26
   7  -6  -7   12.58    3.25
   7  -6  -7   17.96    4.61
   7  -6  -7   15.39    3.35
   7  -6  -6   11.77    3.08
   7  -6  -6   10.75    4.17
   7  -6  -6   14.76    3.58
   7  -6  -6   11.37    3.33
   7  -6  -6   20.88    5.61
   7  -6  -5   -7.40    5.60
   7  -6  -5   -3.73    2.77
   7  -6  -5    4.62    4.16
   7  -6  -5    4.09    3.01
   7  -6  -5    6.06    3.99
   7  -6  -5   -8.10    3.87
   7  -6  -5   -4.39    5.10
   7  -6  -4  374.91   12.73
   7  -6  -4  400.75   24.52
   7  -6  -4  434.48   13.47
   7  -6  -4  402.78   11.96
   7  -6  -4  408.59   14.92
   7  -6  -4  407.68   14.30
   7  -6  -4  407.98   13.63
   7  -6  -4  438.15   15.06
   7  -6  -4  398.97   13.89
   7  -6  -3   26.77    4.88
   7  -6  -3   34.57    8.19
   7  -6  -3   37.13    4.04
   7  -6  -3   42.60    4.96
   7  -6  -3   36.99    5.77
   7  -6  -3   41.91    5.34
   7  -6  -3   33.85    4.76
   7  -6  -3   33.58    5.56
   7  -6  -3   33.05    4.50
   7  -6  -2   40.40    8.68
   7  -6  -2   27.54    7.18
   7  -6  -2   35.19    4.15
   7  -6  -2   37.26    4.74
   7  -6  -1  205.03   16.77
   7  -6   0  433.72   24.11
   7  -6   1  120.17   13.22
   7  -6   2   44.24    9.34
   7  -6   3    3.89    3.48
   7  -6   3    1.76    4.72
   7  -6   3    6.69    3.85
   7  -6   3    6.96    3.66
   7  -6   3    7.37    3.88
   7  -6   4  368.38   13.05
   7  -6   4  366.49   13.18
   7  -6   4  343.24   12.48
   7  -6   4  340.05   13.48
   7  -6   5   -0.11    3.56
   7  -6   5   -0.13    3.75
   7  -6   6    7.40    4.48
   7  -6   6    4.60    4.23
   7  -6   7   13.63    4.00
   7  -6   7   11.54    3.92
   7  -6   8   92.08    7.18
   7  -6   8  103.94    7.81
   7  -6   9   11.46    3.20
   7  -6   9    9.84    3.56
   7  -6  10   44.08    4.71
  -7   6 -11    2.34    2.55
  -7   6 -12   14.79    2.67
   7  -5 -12    8.22    1.69
   7  -5 -11    1.59    1.93
   7  -5 -10   -0.91    2.30
   7  -5 -10   -2.30    2.06
   7  -5  -9   46.76    4.39
   7  -5  -9   44.02    5.06
   7  -5  -8  112.24    6.84
   7  -5  -8  127.69    8.13
   7  -5  -7   47.19    4.89
   7  -5  -7   49.26    5.29
   7  -5  -7   59.12    6.88
   7  -5  -7   51.37    5.23
   7  -5  -6    3.72    2.75
   7  -5  -6   -2.05    4.03
   7  -5  -6   -0.23    2.65
   7  -5  -6    2.90    2.98
   7  -5  -5   81.05   12.43
   7  -5  -5   61.02    5.40
   7  -5  -5   66.56    5.81
   7  -5  -5   62.98    6.54
   7  -5  -5   65.29    6.05
   7  -5  -5   68.87    7.23
   7  -5  -4  365.46   22.57
   7  -5  -4  369.50   12.23
   7  -5  -4  369.69   11.57
   7  -5  -4  392.18   14.06
   7  -5  -4  339.99   12.33
   7  -5  -4  336.91   13.08
   7  -5  -4  343.90   12.50
   7  -5  -3  223.62   17.47
   7  -5  -2   14.90    6.07
   7  -5  -2    7.77    5.15
   7  -5  -1   39.62    7.93
   7  -5  -1   32.96    7.31
   7  -5   0  136.62   12.93
   7  -5   1  117.81   12.49
   7  -5   2   53.79    8.90
   7  -5   3   19.60    6.65
   7  -5   4  157.18   17.87
   7  -5   5  319.61   29.32
   7  -5   5  307.73   12.12
   7  -5   6   -1.48    6.35
   7  -5   6    4.30    3.84
   7  -5   7   27.47    4.78
   7  -5   7   20.60    4.66
   7  -5   8    2.49    3.49
   7  -5   9   59.97    5.85
   7  -5   9   69.33    6.63
   7  -5  10    0.54    2.70
  -7   5 -11   -0.39    2.28
   7  -5  11    0.04    2.31
  -7   5 -12    2.22    2.49
  -7   5 -13   20.10    2.76
   7  -4 -12    8.95    1.64
   7  -4 -11   51.49    4.05
   7  -4 -10   15.89    3.18
   7  -4  -9    0.33    2.22
   7  -4  -9   -0.28    2.70
   7  -4  -9    1.77    1.96
   7  -4  -8   55.00    5.54
   7  -4  -8   51.05    4.74
   7  -4  -8   49.78    5.25
   7  -4  -7   98.66    7.08
   7  -4  -7   93.66    6.88
   7  -4  -7   97.59    6.60
   7  -4  -7   94.96    7.05
   7  -4  -6    8.10    3.07
   7  -4  -6   -3.92    5.74
   7  -4  -6    5.80    2.92
   7  -4  -6    9.83    4.91
   7  -4  -6    4.66    2.87
   7  -4  -6    0.77    2.90
   7  -4  -5    9.63    3.16
   7  -4  -5    3.58    4.92
   7  -4  -5    6.18    3.00
   7  -4  -5   -0.98    4.07
   7  -4  -5    4.20    2.84
   7  -4  -5    0.31    3.72
   7  -4  -4  330.50   21.19
   7  -4  -4  313.82   12.75
   7  -4  -3  165.11   14.40
   7  -4  -2   89.28   11.12
   7  -4  -2   95.08   10.93
   7  -4  -1   31.47    6.63
   7  -4  -1   24.16    5.62
   7  -4   0   33.35    6.36
   7  -4   1  333.47   18.91
   7  -4   2  230.09   16.29
   7  -4   3   38.82    7.63
   7  -4   4   63.17   10.77
   7  -4   5   62.35   12.51
   7  -4   6   17.71    8.44
   7  -4   6   25.68    4.89
   7  -4   7    0.99    6.10
   7  -4   7    7.33    3.85
   7  -4   8   28.23    4.68
  -7   4  -9   66.94    5.88
   7  -4   9   80.16    7.00
  -7   4 -10  115.52    7.30
   7  -4  10  107.28    7.73
  -7   4 -11   -0.68    2.70
   7  -4  11   -0.15    2.50
  -7   4 -12    5.68    2.56
  -7   4 -13    8.12    2.14
  -7   4 -13    7.17    2.61
  -7   4 -14   16.77    2.25
   7  -3 -12   15.10    1.83
   7  -3 -11    8.75    2.17
   7  -3 -10   54.07    4.65
   7  -3  -9    1.23    2.06
   7  -3  -9    1.39    2.46
   7  -3  -8   31.58    4.11
   7  -3  -8   34.79    4.50
   7  -3  -7   75.16    6.00
   7  -3  -7   67.34    5.49
   7  -3  -7   71.44    6.22
   7  -3  -7   71.65    6.07
   7  -3  -6  105.64    6.79
   7  -3  -6  112.03    7.02
   7  -3  -6  113.05    7.36
   7  -3  -6  118.53    8.04
   7  -3  -5   27.70    3.88
   7  -3  -5   18.96    6.14
   7  -3  -5   25.59    3.96
   7  -3  -5   23.99    3.90
   7  -3  -5   35.55    6.01
   7  -3  -5   29.91    4.93
   7  -3  -4   -2.06    4.15
   7  -3  -3  163.61   14.13
   7  -3  -2  321.45   17.83
   7  -3  -1   26.05    5.44
   7  -3  -1   22.97    5.80
   7  -3  -1   31.10    6.36
   7  -3   0   18.61    5.39
   7  -3   1    9.41    3.87
   7  -3   2  189.41   13.72
   7  -3   3  109.95   11.11
   7  -3   4   43.70    8.42
   7  -3   5  283.52   22.17
   7  -3   6   61.33   12.24
   7  -3   7   33.98   11.28
   7  -3   7   41.02    5.15
   7  -3   8    2.17    7.40
   7  -3   8    1.76    3.12
   7  -3   9   71.26    6.24
  -7   3 -10   12.93    3.64
   7  -3  10   13.24    3.74
  -7   3 -11   35.14    4.69
   7  -3  11   33.47    4.59
  -7   3 -12   -2.31    2.77
   7  -3  12   -1.48    2.33
  -7   3 -13   34.02    3.86
  -7   3 -14    8.41    2.27
  -7   3 -14    7.95    2.04
   7  -2 -12    1.66    1.08
  -7   2  12    2.09    2.34
   7  -2 -11   23.80    2.76
   7  -2 -10    5.17    1.85
   7  -2 -10    5.26    2.24
   7  -2  -9    7.29    2.34
   7  -2  -9    4.55    2.36
   7  -2  -8   20.96    3.35
   7  -2  -8   21.20    3.73
   7  -2  -7   79.45    5.95
   7  -2  -7   88.34    6.67
   7  -2  -7   88.10    6.84
   7  -2  -6   55.05    5.00
   7  -2  -6   58.11    5.57
   7  -2  -6   47.93    5.81
   7  -2  -5    2.75    2.35
   7  -2  -5    1.59    4.32
   7  -2  -5    5.58    2.90
   7  -2  -5    0.05    3.64
   7  -2  -4   46.07    7.95
   7  -2  -3  447.83   21.54
   7  -2  -3  441.28   21.26
   7  -2  -2  488.32   22.13
   7  -2  -2  445.72   19.96
   7  -2  -1  114.15   10.39
   7  -2  -1  116.89   10.54
   7  -2  -1  126.32   10.44
   7  -2   0   42.68    6.34
   7  -2   0   38.79    6.13
   7  -2   0   47.54    6.76
   7  -2   1  157.74   11.54
   7  -2   1  153.70   11.83
   7  -2   2  297.14   16.00
   7  -2   3   17.65    4.60
   7  -2   4  230.86   15.92
   7  -2   5  149.64   14.73
  -7   2  -5  139.83   13.20
   7  -2   6  235.15   20.59
  -7   2  -6  242.94   18.84
  -7   2  -7   23.71    8.14
   7  -2   7   13.14    7.24
  -7   2  -8    5.87    7.24
   7  -2   8    0.26    2.97
   7  -2   8   -0.26    3.20
   7  -2   9   16.88    4.06
  -7   2  -9   27.61   10.18
   7  -2  10   19.94    3.92
  -7   2 -11    2.32    3.09
  -7   2 -12    1.73    2.90
   7  -2  12    4.47    2.74
  -7   2 -13   -1.12    2.80
  -7   2 -14   28.83    3.56
  -7   2 -14   28.19    3.38
  -7   2 -15    4.91    1.60
  -7   2 -15    3.78    1.56
  -7   1  12    2.04    2.08
   7  -1 -11    3.18    1.53
   7  -1 -10   69.07    4.73
   7  -1  -9    8.15    2.18
   7  -1  -9    6.70    2.49
   7  -1  -8   55.09    4.69
   7  -1  -8   58.14    5.29
   7  -1  -7   20.47    3.35
   7  -1  -7   24.66    3.95
   7  -1  -7   28.06    4.72
   7  -1  -6  177.18    8.16
   7  -1  -6  194.08    9.31
   7  -1  -5   39.76    4.11
   7  -1  -5   43.35    4.72
   7  -1  -4    8.58    4.88
   7  -1  -3   43.16    7.67
   7  -1  -3   33.98    6.11
   7  -1  -2  607.84   24.27
   7  -1  -2  618.86   22.38
   7  -1  -1  331.31   17.62
   7  -1  -1  314.43   14.82
   7  -1   0    2.17    3.65
   7  -1   0    4.23    3.45
   7  -1   0    1.81    2.83
   7  -1   1    4.52    3.51
   7  -1   1    2.70    2.76
   7  -1   1    3.09    2.88
   7  -1   2  890.28   25.30
   7  -1   2  845.62   27.90
   7  -1   2  878.41   24.30
   7  -1   3  163.46   11.76
   7  -1   3  148.89   10.92
   7  -1   4  282.73   16.83
   7  -1   4  304.13   16.88
  -7   1  -5    8.19    5.20
   7  -1   5    3.12    3.53
  -7   1  -6  360.21   22.99
   7  -1   6  330.68   21.80
  -7   1  -7  304.17   23.36
  -7   1  -8   28.42    9.74
  -7   1  -9    1.57    8.03
   7  -1   9    5.00    3.26
   7  -1   9    3.28    3.29
  -7   1 -10   47.31    4.96
  -7   1 -10   62.27   14.92
  -7   1 -11  178.14    8.58
  -7   1 -11  167.61    9.23
  -7   1 -12   20.81    3.73
  -7   1 -12   19.98    4.21
  -7   1 -13    6.91    2.65
  -7   1 -13    8.49    3.33
  -7   1 -14    0.81    2.47
  -7   1 -15    9.24    2.11
  -7   1 -15   13.12    2.36
   7   0 -11    4.04    1.32
  -7   0  11    5.85    2.95
   7   0 -10    1.40    1.66
   7   0  -9   12.64    2.29
   7   0  -9   17.96    2.99
   7   0  -8   29.04    3.40
   7   0  -8   31.11    3.98
   7   0  -8   35.78    4.22
   7   0  -7   77.13    5.36
   7   0  -7   92.49    6.50
   7   0  -6   64.47    5.14
   7   0  -6   73.33    6.00
   7   0  -5  156.87   16.34
   7   0  -5  171.94    8.51
   7   0  -4    3.66    4.01
   7   0  -3  246.22   17.73
   7   0  -2  339.37   19.47
   7   0  -1  325.90   17.89
   7   0   0   35.82    6.12
   7   0   1 1099.39   31.77
   7   0   1 1092.18   25.65
   7   0   2 1700.58   32.26
   7   0   2 1653.75   38.20
   7   0   3 1099.03   31.90
   7   0   3 1102.28   28.16
   7   0   3 1132.74   27.39
   7   0   4  516.94   21.66
   7   0   4  511.45   19.63
   7   0   5    7.91    3.36
   7   0   5    9.33    5.18
   7   0   6  233.44   17.25
   7   0   6  219.80   16.46
  -7   0  -7  337.21   24.40
  -7   0  -8   27.21    9.37
  -7   0  -9   21.85    9.72
   7   0   9   10.29    5.03
   7   0   9   15.06    4.31
  -7   0 -10   21.96   11.20
  -7   0 -10    8.11    3.21
   7   0  10   17.03    4.56
  -7   0 -11   61.30    5.60
   7   0  11   70.10    7.07
  -7   0 -12   30.33    4.42
  -7   0 -12   23.48    4.41
  -7   0 -13    7.98    2.96
  -7   0 -13    5.40    3.17
  -7   0 -14    3.37    2.26
  -7   0 -14    6.79    2.85
  -7   0 -15    4.56    2.22
  -7   0 -16    2.72    1.41
  -7  -1  11   -0.46    2.31
   7   1 -10   20.57    2.33
  -7  -1  10   24.45    4.47
   7   1  -9   -1.33    1.92
   7   1  -8   -1.50    2.30
   7   1  -7   38.20    4.39
   7   1  -6  152.76    8.12
   7   1  -5   64.09   10.99
   7   1  -5   66.46    5.67
   7   1  -4   59.46   10.26
   7   1  -3   59.96    9.62
   7   1  -2  250.10   17.70
   7   1  -1  236.16   16.21
   7   1   0  367.38   19.16
   7   1   1  108.04   10.31
   7   1   2  234.79   14.85
   7   1   2  236.65   10.89
   7   1   3   38.41    4.73
   7   1   3   35.38    6.08
   7   1   4  192.38   13.93
   7   1   4  183.68   12.45
   7   1   4  183.38   10.60
   7   1   5   15.65    4.11
   7   1   5   19.10    5.67
   7   1   6  108.77   11.52
   7   1   6  102.23   10.39
   7   1   7  337.61   21.31
  -7  -1  -8   80.55   13.92
  -7  -1  -9   21.02    9.31
  -7  -1 -10    2.75    8.18
   7   1  10   -7.22    5.48
   7   1  10    2.74    3.61
  -7  -1 -11   44.76    5.13
   7   1  11   49.19    7.90
   7   1  11   59.43    6.73
  -7  -1 -12   22.42    4.06
  -7  -1 -12   26.83    4.47
   7   1  12   21.57    4.45
  -7  -1 -13    5.40    3.07
  -7  -1 -13    5.45    3.22
  -7  -1 -14   -0.74    2.33
  -7  -1 -14   -2.83    2.92
  -7  -1 -15    7.79    2.31
  -7  -1 -15    8.21    2.65
  -7  -1 -16    5.74    1.78
  -7  -2  11    1.18    1.81
  -7  -2  10    2.49    2.88
  -7  -2   9  141.31    9.29
   7   2  -8   15.55    2.67
   7   2  -7    1.82    2.06
   7   2  -6    1.96    2.16
   7   2  -5  227.18    9.20
   7   2  -5  229.47    9.49
   7   2  -5  207.27   19.14
   7   2  -4   33.65    4.06
   7   2  -4   41.46    8.88
   7   2  -4   35.78    4.12
   7   2  -3   21.37    6.75
   7   2  -2    7.34    4.96
   7   2  -1  848.14   31.83
   7   2   0  386.78   20.58
   7   2   1   45.11    7.46
   7   2   2   70.59    8.60
   7   2   3   81.33    9.15
   7   2   4  187.32   13.61
  -7  -2  -4  202.54   12.31
  -7  -2  -5    3.81    3.62
   7   2   5    4.72    3.88
   7   2   6  104.00   10.99
   7   2   7  428.18   22.94
   7   2   8  160.32   15.85
  -7  -2  -9   44.02   11.95
  -7  -2 -10   11.67    8.48
   7   2  10   19.72    5.86
   7   2  10   15.39    4.57
  -7  -2 -11    4.41    3.01
   7   2  11    6.94    5.22
   7   2  11   11.44    4.17
  -7  -2 -12   24.60    4.32
   7   2  12   24.05    6.39
   7   2  12   21.54    4.55
  -7  -2 -13    4.69    3.10
  -7  -2 -13    5.10    3.16
   7   2  13    0.13    2.42
  -7  -2 -14    8.28    3.00
  -7  -2 -14   12.34    3.51
  -7  -2 -15    1.98    2.11
  -7  -2 -15    2.75    2.34
  -7  -2 -16    7.99    2.05
  -7  -3  10    5.58    2.44
  -7  -3   9    8.05    3.48
  -7  -3   8   73.53    7.51
   7   3  -6   42.16    4.33
   7   3  -5   14.84    3.14
   7   3  -4  218.61   19.74
   7   3  -4  224.40    9.36
   7   3  -3    6.28    5.06
   7   3  -2   -0.77    3.62
   7   3  -1   69.90   10.29
   7   3   0  339.83   20.33
   7   3   1   27.40    6.16
  -7  -3  -1   28.74    5.49
   7   3   2  164.47   13.14
  -7  -3  -2  173.29   12.26
   7   3   3    8.14    4.20
   7   3   4  335.11   18.09
   7   3   5  113.33   11.18
  -7  -3  -5  130.72   11.24
  -7  -3  -6   20.95    5.76
   7   3   6   18.51    5.41
  -7  -3  -7  127.18   13.32
   7   3   7  126.18   12.54
   7   3   8  114.80   13.14
   7   3   9    7.93    6.53
  -7  -3 -10    1.28    7.53
   7   3  10   10.70    5.94
   7   3  10   -1.10    3.57
  -7  -3 -11   33.93   11.80
   7   3  11   34.56    7.20
   7   3  11   35.93    5.82
  -7  -3 -12   49.33    5.57
   7   3  12   43.82    7.74
   7   3  12   51.50    6.04
  -7  -3 -13   18.42    3.96
   7   3  13   13.18    5.45
  -7  -3 -13   18.91    4.03
   7   3  13   11.69    3.47
  -7  -3 -14    0.20    2.64
  -7  -3 -14   -2.14    2.79
  -7  -3 -15    6.80    2.68
  -7  -3 -15    4.53    2.47
  -7  -3 -16   14.89    2.49
  -7  -3 -16   16.76    2.50
  -7  -4  10    3.07    1.72
  -7  -4   9   25.02    3.82
  -7  -4   8   -2.03    3.50
   7   4  -7   43.59    3.91
  -7  -4   7   48.09    6.71
   7   4  -6    1.29    1.95
  -7  -4   6   -5.02    4.49
   7   4  -5  132.18    7.49
  -7  -4   5  121.00   10.02
   7   4  -4    3.55    2.53
  -7  -4   4    1.23    4.97
   7   4  -3  202.97   19.20
   7   4  -3  207.61    9.15
  -7  -4   3  186.02   12.05
   7   4  -2   42.52    9.03
   7   4  -1  126.63   14.07
  -7  -4   1  109.76   11.99
   7   4   0   33.52    7.54
  -7  -4   0   26.02    6.07
   7   4   1  131.27   12.78
  -7  -4  -1  129.90   11.74
   7   4   2   69.87    9.15
  -7  -4  -2   68.98    8.57
   7   4   3    5.75    4.07
  -7  -4  -3    4.28    4.20
   7   4   4    1.98    3.61
   7   4   5  211.10   15.24
  -7  -4  -5  243.78   15.82
  -7  -4  -6   19.75    6.11
  -7  -4  -7   93.61   11.70
   7   4   7   85.84   10.52
  -7  -4  -8  119.05   14.33
   7   4   8  118.41   13.02
   7   4   9  124.35   14.55
  -7  -4 -10   44.64   12.01
   7   4  10   35.93    9.58
   7   4  10   26.99    6.36
   7   4  10   36.40    5.95
  -7  -4 -11    3.87    6.83
   7   4  11   16.81    6.17
   7   4  11    2.97    3.65
  -7  -4 -12   15.58    3.79
   7   4  12   22.24    6.36
   7   4  12   16.44    4.04
  -7  -4 -13   25.32    4.35
   7   4  13   19.63    5.88
  -7  -4 -13   21.03    3.99
   7   4  13   17.59    3.86
  -7  -4 -14   -0.46    2.81
   7   4  14   -7.54    5.39
  -7  -4 -14   -4.18    2.90
  -7  -4 -15   -0.48    2.53
  -7  -4 -15   -2.39    2.35
  -7  -4 -16   11.29    2.40
  -7  -5   9    1.14    1.94
  -7  -5   8   50.14    5.00
   7   5  -7    0.25    1.72
  -7  -5   7   -1.66    3.91
   7   5  -6   -3.13    2.30
  -7  -5   6   -0.48    4.19
   7   5  -5   12.18    3.05
  -7  -5   5   12.58    5.06
   7   5  -4  312.35   11.59
  -7  -5   4  315.00   15.33
   7   5  -3    3.90    4.28
   7   5  -3    4.31    3.07
  -7  -5   3   -3.21    5.36
   7   5  -2  104.64    6.80
  -7  -5   2   96.68    9.16
   7   5  -2  106.68   14.15
  -7  -5   2   71.47   11.66
   7   5  -1   40.87    9.16
  -7  -5   1   34.71    7.91
   7   5  -1   49.28    4.96
   7   5   0  621.87   29.78
  -7  -5   0  575.46   26.53
   7   5   1   70.72   10.00
  -7  -5  -1   60.68    9.02
   7   5   2   22.29    5.84
  -7  -5  -2   21.36    6.33
   7   5   3    0.94    3.32
  -7  -5  -3  -11.79    6.89
   7   5   4  787.61   29.69
  -7  -5  -4  862.87   34.24
   7   5   5  462.75   22.99
  -7  -5  -5  559.97   25.60
  -7  -5  -6   24.52    6.71
  -7  -5  -7   -0.52    5.13
   7   5   7   -1.44    4.62
  -7  -5  -8  153.54   16.19
   7   5   8  147.03   14.38
  -7  -5  -9   23.06    8.80
   7   5   9   40.51    9.35
   7   5   9   32.31    5.52
   7   5  10   40.26   10.09
   7   5  10   38.21    7.40
   7   5  10   36.47    5.88
   7   5  11   -1.90    5.52
   7   5  11    2.00    3.59
  -7  -5 -12   17.09    3.93
   7   5  12   24.86    4.84
  -7  -5 -13   35.47    4.89
   7   5  13   42.13    7.91
  -7  -5 -13   41.15    4.62
   7   5  13   36.85    5.08
   7   5  14   19.81    5.89
  -7  -5 -14   16.08    3.24
  -7  -5 -14   21.26    4.02
  -7  -5 -15   -1.42    2.54
   7   5  15   -2.68    3.93
  -7  -5 -16   -1.22    1.99
  -7  -6   8   -0.44    2.06
   7   6  -7   79.35    4.54
  -7  -6   7   69.86    5.91
   7   6  -6    2.51    2.17
  -7  -6   6    3.27    3.89
   7   6  -5   28.43    3.95
  -7  -6   5   25.60    5.54
   7   6  -4   19.05    3.70
  -7  -6   4   25.07    6.22
   7   6  -3  312.93   12.13
  -7  -6   3  338.46   15.80
   7   6  -2   81.54    6.28
  -7  -6   2   83.58    9.03
   7   6  -2   69.46    6.30
   7   6  -1    0.79    2.61
   7   6  -1   -2.85    4.90
  -7  -6   1    2.98    3.90
   7   6  -1    5.15    3.25
  -7  -6   1    0.03    4.90
   7   6   0   13.63    5.85
   7   6   0   21.49    3.86
  -7  -6   0   10.34    5.01
   7   6   1  430.97   24.45
  -7  -6  -1  416.20   24.82
   7   6   2    1.18    3.52
  -7  -6  -2    3.70    4.71
   7   6   3   49.30    8.31
  -7  -6  -3   37.43    8.41
   7   6   4   34.66    7.73
   7   6   5 1206.56   38.60
  -7  -6  -6  328.08   21.61
  -7  -6  -7   15.71    7.16
  -7  -6  -8    2.96    5.85
   7   6   8    1.87    4.57
  -7  -6  -9  198.56   20.50
   7   6   9  193.68   17.49
   7   6   9  201.46   11.44
   7   6  10    2.99    6.21
   7   6  10   11.24    5.96
   7   6  10   -0.68    3.97
   7   6  11   43.52    8.00
   7   6  11   67.55    7.46
  -7  -6 -12   -0.43    2.66
   7   6  12    1.91    4.51
   7   6  12    1.54    3.06
  -7  -6 -13   13.36    3.70
   7   6  13   17.82    6.27
  -7  -6 -13   17.69    3.35
   7   6  13   18.17    3.99
  -7  -6 -14    5.69    3.06
   7   6  14    4.08    4.54
  -7  -6 -15    5.02    2.54
   7   6  15    3.36    3.83
  -7  -6 -16    0.60    1.83
   7   7  -7    0.53    1.31
  -7  -7   7    1.77    2.28
   7   7  -6   12.78    2.52
  -7  -7   6    3.51    3.10
   7   7  -5   18.17    3.22
  -7  -7   5   20.37    4.96
   7   7  -4   81.22    6.18
  -7  -7   4   72.73    7.82
   7   7  -3    0.40    2.67
  -7  -7   3    3.54    4.84
   7   7  -2   14.25    3.63
   7   7  -2   17.43    3.73
  -7  -7   2   13.08    5.50
   7   7  -1   23.50    4.00
   7   7  -1   27.25    4.73
  -7  -7   1   25.35    5.94
   7   7   0  185.74    8.80
   7   7   0  151.83   16.26
  -7  -7   0  146.80   16.31
   7   7   0  165.01    9.39
  -7  -7   0  185.98   11.17
   7   7   1   17.27    3.52
   7   7   1   11.89    5.80
  -7  -7  -1    5.72    5.86
   7   7   1   23.76    4.54
  -7  -7  -1   16.11    5.17
   7   7   2  242.25    9.35
   7   7   2  218.71   17.50
  -7  -7  -2  210.19   18.91
  -7  -7  -2  263.09   11.64
   7   7   2  251.16   11.26
   7   7   3   -0.71    3.44
  -7  -7  -3   -2.96    5.83
   7   7   4   73.79   10.05
  -7  -7  -4   71.37   12.55
   7   7   5   23.77    6.53
  -7  -7  -6  288.29   21.58
  -7  -7  -7    3.89    5.87
   7   7   7    0.32    2.73
   7   7   7    4.05    4.19
  -7  -7  -8   43.09   10.17
   7   7   8   44.48    8.60
   7   7   8   46.69    6.49
  -7  -7  -9    6.95    7.35
   7   7   9    6.28    5.63
   7   7   9    4.97    3.86
   7   7  10  377.26   15.79
   7   7  11   74.90    9.84
   7   7  11   74.68    7.34
  -7  -7 -12   -0.93    2.51
   7   7  12    2.12    4.68
   7   7  12    1.03    3.17
  -7  -7 -13    3.32    2.74
   7   7  13   -1.30    5.33
   7   7  13    2.55    2.83
   7   7  14   11.54    4.89
  -7  -7 -14   15.09    3.38
   7   7  14    8.86    2.96
   7   7  15   -5.00    3.96
  -7  -7 -15    3.55    2.33
   7   7  16   -1.93    2.99
  -7  -7 -16   -0.17    1.66
  -7  -7 -17   -1.17    1.21
  -7  -8   7   32.69    2.68
   7   8  -6   -1.82    1.71
  -7  -8   6    2.92    2.41
   7   8  -5   22.55    3.08
  -7  -8   5   12.89    3.70
   7   8  -4    7.68    2.64
  -7  -8   4    6.81    3.93
   7   8  -3   97.75    6.64
  -7  -8   3   89.73    8.32
   7   8  -2   20.86    3.95
   7   8  -2   25.96    4.19
  -7  -8   2   18.99    5.38
   7   8  -1  215.89   10.00
   7   8  -1  220.81   10.56
  -7  -8   1  229.71   12.50
   7   8   0    2.48    2.66
   7   8   0    2.50    3.05
  -7  -8   0   -1.25    4.39
  -7  -8  -1  207.74   11.20
   7   8   1  221.94    9.49
   7   8   1  187.74   17.45
  -7  -8  -1  184.23   19.23
  -7  -8  -1  270.10   12.66
   7   8   1  235.85   11.30
   7   8   2    2.67    2.59
   7   8   2    1.84    3.83
  -7  -8  -2    6.93    6.39
   7   8   2    7.95    3.61
  -7  -8  -2    4.78    4.68
   7   8   3  131.65    7.12
   7   8   3  135.42   14.87
  -7  -8  -3  124.98   16.14
   7   8   3  154.24    9.35
  -7  -8  -3  151.25    9.13
   7   8   4   18.92    4.43
  -7  -8  -4   26.38    5.11
  -7  -8  -5  279.72   11.34
   7   8   5  269.67   11.95
  -7  -8  -6   76.76   12.81
  -7  -8  -6   85.76    6.93
   7   8   6   89.54    7.34
  -7  -8  -7  173.86   18.95
   7   8   7  166.90    9.46
  -7  -8  -7  159.71    8.71
   7   8   7  184.30   11.74
  -7  -8  -8    5.22    7.31
   7   8   8    5.57    5.11
   7   8   8    3.22    4.15
  -7  -8  -9   88.07    9.44
   7   8   9  100.95    8.99
  -7  -8 -10   17.76    4.89
   7   8  10   42.28    6.15
   7   8  11  150.30   12.55
   7   8  11  166.16   10.50
  -7  -8 -12    4.84    2.80
   7   8  12    7.17    5.40
   7   8  12    9.88    4.01
  -7  -8 -13    1.50    2.37
   7   8  13   -1.49    4.70
   7   8  13    1.59    2.73
  -7  -8 -14    3.63    2.37
   7   8  14    6.19    4.88
   7   8  14    5.81    2.67
   7   8  15   14.91    4.42
  -7  -8 -15   14.04    2.62
   7   8  16   -2.33    2.86
  -7  -8 -17    1.13    1.04
  -7  -9   6   36.61    2.83
   7   9  -5    4.33    1.69
  -7  -9   5    6.31    2.49
   7   9  -4    0.72    1.95
  -7  -9   4    4.92    3.11
   7   9  -3    1.36    2.22
  -7  -9   3    5.82    4.05
   7   9  -2  126.89    7.24
  -7  -9   2  131.41    9.44
   7   9  -2  112.46    6.80
   7   9  -2  115.08    7.36
   7   9  -1   -1.94    2.66
   7   9  -1    4.51    3.31
  -7  -9   1    7.05    4.76
   7   9   0    6.03    2.74
   7   9   0    0.43    2.89
  -7  -9   0    6.89    4.34
  -7  -9  -1    7.88    3.31
   7   9   1    9.70    3.01
   7   9   1    9.44    3.65
  -7  -9  -1    8.83    4.22
  -7  -9  -2  152.83   10.30
   7   9   2  164.72    8.10
   7   9   2  175.37   10.20
  -7  -9  -2  183.88   10.33
  -7  -9  -3    9.07    4.57
   7   9   3    3.58    3.47
  -7  -9  -3   -0.35    3.79
  -7  -9  -4    5.85    5.18
  -7  -9  -4   -0.80    6.35
   7   9   4    2.51    3.21
  -7  -9  -4    1.65    3.50
  -7  -9  -5   -1.64    6.51
   7   9   5    5.47    3.78
  -7  -9  -5    2.45    3.73
  -7  -9  -6  175.67   12.84
  -7  -9  -6  161.03   18.27
  -7  -9  -6  144.21    9.07
   7   9   6  156.88    9.48
  -7  -9  -7   19.08    6.67
   7   9   7   10.39    3.75
   7   9   7   12.49    4.94
  -7  -9  -7    6.83    3.58
  -7  -9  -8   10.17    5.43
   7   9   8    8.40    4.46
  -7  -9  -9   -1.31    4.39
   7   9   9    2.52    3.85
  -7  -9 -10   37.99    6.31
   7   9  10   47.29    6.41
  -7  -9 -11    4.61    2.53
   7   9  11    0.70    3.46
   7   9  12    8.33    5.29
  -7  -9 -12    0.86    2.27
  -7  -9 -12    5.53    3.39
   7   9  12   -0.84    3.29
  -7  -9 -13   11.72    2.85
   7   9  13    8.68    5.05
   7   9  13   13.71    3.74
   7   9  14   12.57    4.55
   7   9  14   13.30    3.08
   7   9  15    4.31    3.41
   7   9  16   -3.58    2.76
  -7  -9 -16    0.21    1.34
  -7 -10   5   18.79    2.15
   7  10  -4   -1.58    1.51
  -7 -10   4   -2.47    2.23
   7  10  -3    0.44    1.83
  -7 -10   3    1.66    2.80
   7  10  -2    8.11    2.56
  -7 -10   2   11.11    3.98
   7  10  -1  180.14    8.28
   7  10  -1  183.32    9.15
  -7 -10   1  183.61   10.35
   7  10   0    0.77    2.14
   7  10   0    2.97    3.36
  -7 -10   0   -1.49    3.97
   7  10   1   15.54    3.19
  -7 -10  -1   15.11    4.10
   7  10   1   18.67    4.47
  -7 -10  -1   12.60    4.41
   7  10   2   -0.23    2.06
  -7 -10  -2   -0.47    3.30
   7  10   2   -1.64    3.30
  -7 -10  -2   -2.15    3.89
  -7 -10  -3    8.68    3.89
   7  10   3   15.50    4.11
  -7 -10  -3   17.49    4.56
  -7 -10  -4   -3.36    4.33
   7  10   4    1.02    3.02
  -7 -10  -4    0.85    3.40
  -7 -10  -5   10.14    4.81
   7  10   5   11.80    4.01
  -7 -10  -5    8.29    3.62
  -7 -10  -6   22.09    6.40
  -7 -10  -6   24.01    4.91
   7  10   6    7.42    3.35
  -7 -10  -7  236.33   14.92
   7  10   7  262.69   11.61
   7  10   7  273.35   13.70
  -7 -10  -8    9.42    5.19
   7  10   8   15.66    5.21
  -7 -10  -9   -3.29    4.25
   7  10   9   -1.91    4.01
  -7 -10 -10    7.63    4.27
   7  10  10   -0.91    3.72
  -7 -10 -11   96.01    7.96
   7  10  11  100.26    8.21
   7  10  12    9.92    5.04
  -7 -10 -12    8.70    3.42
   7  10  12    4.83    3.26
   7  10  13    0.01    3.77
  -7 -10 -13    4.33    2.78
   7  10  13    0.89    3.03
   7  10  14   -4.17    3.83
   7  10  15   36.72    4.95
   7  10  16    4.56    2.35
  -7 -11   3   -1.29    1.87
  -7 -11   2   29.08    3.81
   7  11  -1   13.36    2.60
   7  11  -1   16.41    3.22
   7  11   0   44.10    4.15
   7  11   0   47.76    5.30
  -7 -11   0   44.63    5.35
   7  11   1    7.14    3.42
  -7 -11  -1   13.09    4.46
  -7 -11  -2   39.66    5.32
  -7 -11  -2   45.32    5.88
   7  11   2   45.40    5.89
  -7 -11  -3    5.07    4.04
   7  11   3    3.15    3.35
  -7 -11  -3    1.94    3.79
  -7 -11  -4  120.70    9.66
   7  11   4  117.47    8.54
  -7 -11  -4  110.52    7.94
   7  11   5    9.78    4.17
  -7 -11  -5   11.92    4.07
  -7 -11  -6  116.73   10.42
   7  11   6   92.94    7.61
  -7 -11  -6   99.98    7.68
   7  11   7    9.43    3.61
   7  11   7   11.79    5.17
  -7 -11  -8  138.17   11.38
   7  11   8  120.66    9.71
  -7 -11  -9    4.95    4.82
   7  11   9    2.47    3.87
  -7 -11 -10   30.12    5.84
   7  11  10   35.25    5.75
  -7 -11 -11   -0.05    3.31
   7  11  11    3.16    3.60
   7  11  12   41.40    6.53
  -7 -11 -12   50.18    5.16
   7  11  12   40.54    5.22
   7  11  13   -2.88    3.60
  -7 -11 -13   -2.25    2.37
   7  11  13   -2.46    2.64
   7  11  14   -3.99    3.37
   7  11  15    1.39    2.45
  -7 -12   2   -0.06    1.58
  -7 -12   1   47.68    4.05
   7  12   0    8.14    2.65
  -7 -12   0    8.61    3.12
   7  12   1    1.17    2.58
  -7 -12  -1   -3.65    3.14
   7  12   2    4.15    3.20
  -7 -12  -2    0.24    3.26
  -7 -12  -3   80.81    6.88
  -7 -12  -3   88.95    6.93
   7  12   3   93.39    7.46
  -7 -12  -4    3.60    3.57
   7  12   4    8.63    3.68
  -7 -12  -4    5.80    3.68
  -7 -12  -5   13.28    4.49
   7  12   5   16.48    4.11
  -7 -12  -5   12.04    3.74
  -7 -12  -6    8.80    4.86
   7  12   6    2.67    3.49
   7  12   6   11.84    5.09
  -7 -12  -7   85.52    8.82
   7  12   7   77.56    6.39
   7  12   7   80.83    7.88
  -7 -12  -8   -1.63    4.39
   7  12   8   -0.35    3.86
  -7 -12  -9   21.87    5.49
   7  12   9   16.66    4.84
  -7 -12 -10   -0.42    3.53
   7  12  10    1.66    3.36
  -7 -12 -11   38.80    4.99
  -7 -12 -11   42.95    5.07
   7  12  11   39.12    5.43
  -7 -12 -12    0.27    2.70
   7  12  12   -1.57    2.69
  -7 -12 -13   34.18    3.59
   7  12  13   35.53    3.93
   7  13   0   31.69    2.95
  -7 -13   0   25.77    2.80
   7  13   1    5.00    2.05
   7  13   1    0.39    1.94
  -7 -13  -1    0.46    2.14
   7  13   2    3.41    2.42
  -7 -13  -2    3.63    2.48
   7  13   3   -0.19    2.57
  -7 -13  -3    2.05    2.66
  -7 -13  -4  156.39    8.67
   7  13   4  155.66    8.49
   7  13   4  158.25    8.76
  -7 -13  -5    9.98    3.96
   7  13   5    2.76    2.70
   7  13   5    5.36    3.58
  -7 -13  -6    9.44    4.23
   7  13   6    4.08    2.95
   7  13   6    8.98    4.09
  -7 -13  -7   35.39    5.93
   7  13   7   10.89    4.35
  -7 -13  -8  237.38   11.99
   7  13   8  224.86   10.76
  -7 -13  -9    2.41    3.33
   7  13   9   -0.78    3.43
  -7 -13 -10   19.25    4.15
  -7 -13 -10   22.93    4.18
   7  13  10   18.15    4.01
  -7 -13 -11    4.14    2.69
   7  13  11    6.76    3.25
  -7 -13 -12   55.49    4.42
   7  13  12   60.71    4.89
  -7 -13 -13   -0.19    1.69
   7  13  13    1.15    1.67
   7  14   2    3.98    1.64
   7  14   2    3.34    1.74
   7  14   3   24.95    3.17
   7  14   4   -0.13    2.06
   7  14   5   44.16    4.20
   7  14   5   42.17    4.61
  -7 -14  -6    1.95    2.60
   7  14   6    2.62    3.04
  -7 -14  -7   22.23    4.02
  -7 -14  -7   28.98    3.78
   7  14   7   22.09    3.96
  -7 -14  -8    5.15    3.06
   7  14   8    4.22    3.24
  -7 -14  -9   60.71    5.02
   7  14   9   71.66    5.64
  -7 -14 -10    0.70    2.20
   7  14  10    2.20    2.65
  -7 -14 -11    5.25    2.22
   7  14  11    3.64    2.33
  -7 -14 -12   -0.38    1.69
   7  15   5    4.50    1.62
   7  15   6   12.45    2.09
   7  15   6   11.94    2.59
   7  15   7    3.16    1.52
   7  15   7    4.11    2.36
   7  15   8   28.58    3.39
  -7 -15  -9    3.86    1.78
   7  15   9    2.72    2.05
  -7 -15 -10   21.50    2.35
   8 -13  -4   48.49    5.05
   8 -13  -3   73.40    6.04
   8 -13  -2    5.14    2.95
   8 -13  -1   16.48    3.62
   8 -13   0    2.53    2.51
   8 -13   1    1.01    2.08
   8 -13   2    9.76    2.23
   8 -12  -6   97.76    6.80
   8 -12  -5   20.29    4.11
   8 -12  -5   16.42    4.20
   8 -12  -4   18.25    3.70
   8 -12  -4    9.86    3.51
   8 -12  -3    9.73    3.74
   8 -12  -3   -0.72    3.19
   8 -12  -2   65.64    6.36
   8 -12  -1    6.43    3.21
   8 -12   0   -2.25    2.51
   8 -12   1   -4.48    2.70
   8 -12   2   45.67    4.21
   8 -12   2   46.63    5.16
   8 -12   3   -0.33    2.12
   8 -12   3    0.06    2.27
   8 -12   4    1.92    1.81
   8 -12   4   -1.22    1.88
   8 -12   5   -2.79    1.45
   8 -11  -9   -1.99    1.70
   8 -11  -7    0.83    2.77
   8 -11  -7   22.95    4.27
   8 -11  -6   21.90    4.27
   8 -11  -6   29.29    4.80
   8 -11  -5   29.41    3.76
   8 -11  -5   24.43    4.35
   8 -11  -5   25.82    3.54
   8 -11  -5   28.49    4.72
   8 -11  -4    9.50    2.94
   8 -11  -4    5.11    2.50
   8 -11  -4   -2.71    3.82
   8 -11  -4    4.67    3.43
   8 -11  -4   -3.60    3.87
   8 -11  -3   25.13    5.27
   8 -11  -3   12.12    4.01
   8 -11  -3   16.74    4.48
   8 -11  -2   24.89    5.41
   8 -11  -2    9.42    3.66
   8 -11  -2   19.66    4.20
   8 -11  -1   27.21    5.52
   8 -11  -1   17.69    4.07
   8 -11  -1   24.60    4.28
   8 -11   0   13.32    3.67
   8 -11   0   16.96    4.75
   8 -11   0   26.04    5.03
   8 -11   1    9.27    3.40
   8 -11   1   11.69    4.24
   8 -11   1   12.26    4.36
   8 -11   2    5.46    3.04
   8 -11   2   -3.94    3.60
   8 -11   3   43.90    4.96
   8 -11   3   20.62    4.26
   8 -11   4   -1.26    2.60
   8 -11   5   15.31    2.76
   8 -11   5   23.87    3.51
   8 -11   6    5.15    1.87
   8 -11   6    7.99    2.12
   8 -11   7   30.27    2.34
   8 -10  -9    3.63    2.03
   8 -10  -8   21.36    3.54
   8 -10  -7    7.01    3.68
   8 -10  -7   11.23    3.09
   8 -10  -7   14.54    3.49
   8 -10  -6   57.52    5.41
   8 -10  -6   45.90    5.35
   8 -10  -6   61.54    5.45
   8 -10  -6   57.23    6.23
   8 -10  -5   37.78    5.13
   8 -10  -5   44.25    4.68
   8 -10  -5   17.60    4.06
   8 -10  -5   49.08    4.85
   8 -10  -5   24.80    4.26
   8 -10  -5   24.44    4.77
   8 -10  -5   39.20    5.44
   8 -10  -4   31.30    5.28
   8 -10  -4   25.87    3.83
   8 -10  -4   33.40    4.20
   8 -10  -4   39.13    5.64
   8 -10  -4   42.16    5.43
   8 -10  -4   28.23    4.75
   8 -10  -3   -4.33    4.21
   8 -10  -3   -4.86    2.90
   8 -10  -3    0.79    2.47
   8 -10  -3    8.62    3.68
   8 -10  -3   -1.44    3.52
   8 -10  -3    3.69    3.32
   8 -10  -3    5.33    3.74
   8 -10  -2    7.32    4.39
   8 -10  -2   16.33    3.35
   8 -10  -2   18.16    3.74
   8 -10  -2   16.82    3.96
   8 -10  -2    7.50    3.38
   8 -10  -2   13.38    3.96
   8 -10  -2   20.44    4.93
   8 -10  -1   44.75    6.19
   8 -10  -1   57.75    5.81
   8 -10  -1   44.95    5.05
   8 -10  -1   75.08    7.07
   8 -10  -1   50.94    5.53
   8 -10  -1   77.89    7.16
   8 -10   0   -3.76    4.52
   8 -10   0    4.52    3.21
   8 -10   0    7.58    3.81
   8 -10   0    1.89    2.89
   8 -10   1    5.68    3.86
   8 -10   1    8.60    3.70
   8 -10   1   13.93    4.13
   8 -10   2    3.43    3.25
   8 -10   2    2.81    3.59
   8 -10   2   -6.40    5.28
   8 -10   3    6.65    3.51
   8 -10   3    2.10    3.00
   8 -10   3    5.28    4.04
   8 -10   4   -3.91    3.58
   8 -10   4   -2.36    3.75
   8 -10   5    3.88    2.76
   8 -10   5   -3.94    3.55
   8 -10   6   48.97    4.55
   8 -10   6   37.08    4.53
   8 -10   7   -0.19    2.01
   8 -10   7    1.38    1.98
   8 -10   8   11.55    1.96
   8  -9 -10    2.94    1.70
   8  -9 -10    4.11    1.94
   8  -9  -9   14.40    2.91
   8  -9  -9   48.79    4.37
   8  -9  -8    0.93    2.39
   8  -9  -7    3.64    2.84
   8  -9  -7    7.91    3.90
   8  -9  -7   -0.16    3.14
   8  -9  -6   19.79    4.49
   8  -9  -6   17.39    3.62
   8  -9  -6   22.48    3.91
   8  -9  -6   29.50    5.39
   8  -9  -5   58.03    5.85
   8  -9  -5   78.82    6.44
   8  -9  -5   69.15    6.54
   8  -9  -5   83.11    6.33
   8  -9  -5   69.64    6.43
   8  -9  -5   72.46    6.94
   8  -9  -5   77.26    6.91
   8  -9  -4   14.61    4.21
   8  -9  -4   17.06    3.72
   8  -9  -4   24.99    4.78
   8  -9  -4   18.51    3.73
   8  -9  -4   18.19    4.17
   8  -9  -4   13.63    4.26
   8  -9  -4   22.79    4.40
   8  -9  -3   36.92    5.65
   8  -9  -3   20.74    3.93
   8  -9  -3   26.53    5.06
   8  -9  -3   23.50    4.00
   8  -9  -3   23.56    4.81
   8  -9  -3   24.65    4.72
   8  -9  -2    6.40    4.03
   8  -9  -2   -5.78    3.49
   8  -9  -2   -3.16    3.15
   8  -9  -2    7.78    3.84
   8  -9  -2   13.35    4.26
   8  -9  -2   -2.04    3.38
   8  -9  -2    6.39    3.79
   8  -9  -1  101.71    8.14
   8  -9  -1   92.66    7.09
   8  -9  -1  122.31    7.83
   8  -9  -1   96.74    7.23
   8  -9  -1  110.47    6.84
   8  -9  -1  125.70    8.38
   8  -9  -1  122.34    8.63
   8  -9  -1   90.16    7.08
   8  -9   0    5.64    3.63
   8  -9   0    8.23    4.08
   8  -9   0    2.18    3.73
   8  -9   0    2.87    3.06
   8  -9   0    1.03    3.32
   8  -9   1    6.75    4.06
   8  -9   1    4.03    3.98
   8  -9   1    6.58    4.16
   8  -9   1   -4.75    4.33
   8  -9   2    7.38    3.88
   8  -9   2    7.70    4.38
   8  -9   2   17.14    5.36
   8  -9   3   89.50    7.14
   8  -9   3   86.87    7.65
   8  -9   3   83.17    8.95
   8  -9   3   79.14    7.01
   8  -9   4    5.07    3.20
   8  -9   4    2.10    3.11
   8  -9   4   -0.67    3.62
   8  -9   4    8.26    3.60
   8  -9   5   -2.19    3.66
   8  -9   6   -3.49    3.15
   8  -9   6    9.66    4.24
   8  -9   7   31.43    3.88
   8  -9   7   34.18    4.86
   8  -9   8   -5.38    2.26
   8  -9   8    3.24    2.20
   8  -9   9    8.73    2.03
   8  -8 -11    1.86    1.29
   8  -8 -10   27.61    3.62
   8  -8 -10   13.13    2.21
   8  -8  -9    6.99    2.37
   8  -8  -8   -0.10    2.59
   8  -8  -7   23.05    4.77
   8  -8  -7    3.62    2.85
   8  -8  -6  161.73    7.71
   8  -8  -6  182.82    9.85
   8  -8  -6  172.96    8.94
   8  -8  -6  156.34    8.59
   8  -8  -6  197.06   10.95
   8  -8  -5   45.70    5.18
   8  -8  -5   44.82    4.20
   8  -8  -5   50.36    5.42
   8  -8  -5   43.17    5.61
   8  -8  -5   46.50    5.02
   8  -8  -5   38.06    4.96
   8  -8  -5   50.28    6.27
   8  -8  -5   55.34    6.17
   8  -8  -4  235.46   11.10
   8  -8  -4  260.69   11.24
   8  -8  -4  268.74   12.32
   8  -8  -4  265.32   10.85
   8  -8  -4  240.43   11.64
   8  -8  -4  265.14   11.77
   8  -8  -4  239.79   10.99
   8  -8  -3   47.54    5.87
   8  -8  -3   40.86    4.97
   8  -8  -3   56.90    6.49
   8  -8  -3   50.97    5.35
   8  -8  -3   43.61    5.48
   8  -8  -3   54.43    6.51
   8  -8  -3   45.60    5.41
   8  -8  -2    0.62    3.81
   8  -8  -2   10.84    3.57
   8  -8  -2    5.35    2.97
   8  -8  -2    7.18    3.88
   8  -8  -2    1.55    3.19
   8  -8  -2    0.88    2.88
   8  -8  -2   10.17    4.02
   8  -8  -1   20.35    4.38
   8  -8  -1   15.91    4.28
   8  -8  -1   18.43    3.61
   8  -8  -1   21.98    4.64
   8  -8  -1   18.63    3.73
   8  -8  -1   21.26    4.35
   8  -8  -1   22.33    4.47
   8  -8  -1   25.54    4.52
   8  -8   0   18.15    4.53
   8  -8   0    8.60    3.91
   8  -8   0   20.73    4.67
   8  -8   0   17.31    3.85
   8  -8   0   21.98    4.14
   8  -8   0   24.18    4.73
   8  -8   0   15.62    3.77
   8  -8   0   16.54    3.86
   8  -8   1   16.10    4.55
   8  -8   1   13.07    4.03
   8  -8   1   24.47    5.00
   8  -8   1   28.02    4.95
   8  -8   1   17.05    4.04
   8  -8   2   23.18    5.05
   8  -8   2   19.79    4.48
   8  -8   2   32.76    5.67
   8  -8   2   23.76    4.93
   8  -8   2   22.14    4.48
   8  -8   3    8.04    4.09
   8  -8   3    4.56    3.46
   8  -8   3    4.50    3.81
   8  -8   3    7.59    3.59
   8  -8   4  145.55    9.81
   8  -8   4  157.46    8.83
   8  -8   4  132.75    8.84
   8  -8   5   -0.05    2.65
   8  -8   5    3.23    3.74
   8  -8   5    2.34    3.15
   8  -8   6   19.12    4.22
   8  -8   6   14.24    3.95
   8  -8   7   14.20    3.22
   8  -8   7   20.34    4.12
   8  -8   8    5.95    2.56
  -8   8  -9   10.18    1.89
   8  -8   9   12.09    2.28
   8  -8  10    2.58    1.67
   8  -7 -11    7.89    1.85
   8  -7 -10    2.04    1.61
   8  -7  -9   10.07    2.36
   8  -7  -9   22.63    3.16
   8  -7  -8   46.15    4.50
   8  -7  -8   68.27    5.92
   8  -7  -7   29.07    4.33
   8  -7  -7   31.47    5.94
   8  -7  -7   17.24    3.28
   8  -7  -6   59.55    5.45
   8  -7  -6   73.75    5.85
   8  -7  -6   69.47    7.00
   8  -7  -6   63.77    5.82
   8  -7  -5   27.94    3.79
   8  -7  -5   24.78    3.96
   8  -7  -5   26.75    5.02
   8  -7  -5   31.69    5.64
   8  -7  -5   39.06    5.54
   8  -7  -5   33.16    4.78
   8  -7  -4  105.90    7.45
   8  -7  -4  125.82    7.63
   8  -7  -4  121.86    6.66
   8  -7  -4  128.10    8.87
   8  -7  -4  125.33    8.16
   8  -7  -4  122.29    8.58
   8  -7  -4  130.77    8.44
   8  -7  -3  160.07    9.61
   8  -7  -3  114.40    6.50
   8  -7  -3  123.27    7.96
   8  -7  -3  137.53    8.23
   8  -7  -3  152.49    9.13
   8  -7  -3  172.65   10.33
   8  -7  -3  125.33    8.53
   8  -7  -2   13.17    4.61
   8  -7  -2    5.27    2.45
   8  -7  -2    2.61    3.22
   8  -7  -2   12.05    4.80
   8  -7  -2   -0.50    2.78
   8  -7  -2   -1.80    3.08
   8  -7  -2    8.51    3.87
   8  -7  -2   10.64    4.47
   8  -7  -1   61.22    6.80
   8  -7  -1   47.29    9.39
   8  -7  -1   62.45    5.97
   8  -7  -1   50.05    6.34
   8  -7  -1   65.36    5.78
   8  -7  -1   56.02    5.81
   8  -7  -1   52.58    6.10
   8  -7  -1   53.42    5.87
   8  -7   0  111.44    8.35
   8  -7   0  130.03    9.25
   8  -7   0  141.66   15.72
   8  -7   0  121.49    7.80
   8  -7   0  117.84    8.19
   8  -7   0  125.58    7.55
   8  -7   0  135.82    8.38
   8  -7   0  127.21    8.28
   8  -7   0  112.52    7.69
   8  -7   1   60.03    7.08
   8  -7   1   55.27   10.61
   8  -7   1   50.68    5.53
   8  -7   1   41.50    5.20
   8  -7   1   53.33    5.69
   8  -7   1   54.06    6.21
   8  -7   1   57.39    6.26
   8  -7   2   23.24    5.12
   8  -7   2   12.36    4.06
   8  -7   2   18.02    4.53
   8  -7   2    8.85    3.44
   8  -7   2   16.02    4.44
   8  -7   3   77.39    6.92
   8  -7   3   60.49    6.08
   8  -7   3   64.32    7.12
   8  -7   3   65.08    6.77
   8  -7   3   66.37    6.32
   8  -7   4   31.29    4.68
   8  -7   4   37.16    5.16
   8  -7   4   44.71    5.75
   8  -7   4   42.70    5.63
   8  -7   5  113.45    9.01
   8  -7   5  118.96    7.55
   8  -7   5  134.67    9.32
   8  -7   6    7.03    3.53
   8  -7   6   10.37    3.91
   8  -7   7   45.76    5.41
   8  -7   7   43.38    5.52
   8  -7   8    9.53    3.34
   8  -7   8    6.48    3.22
  -8   7  -9   86.20    5.61
   8  -7   9   78.43    5.29
  -8   7 -10    5.21    2.12
  -8   7 -11    0.08    1.43
   8  -6 -11    8.79    1.85
   8  -6 -10   -1.41    1.54
   8  -6  -9   24.50    3.65
   8  -6  -9   27.03    3.19
   8  -6  -8   87.98    5.85
   8  -6  -8   92.99    6.83
   8  -6  -7   24.90    3.72
   8  -6  -7   30.02    4.29
   8  -6  -7   26.87    4.12
   8  -6  -6    7.49    3.09
   8  -6  -6   12.22    4.94
   8  -6  -6    0.68    2.72
   8  -6  -6    5.65    3.09
   8  -6  -5   72.17    6.01
   8  -6  -5   79.07    5.98
   8  -6  -5   80.55    7.28
   8  -6  -5   66.98    6.38
   8  -6  -5   82.78    8.00
   8  -6  -4  141.35    8.26
   8  -6  -4  153.16    8.35
   8  -6  -4  159.71    7.98
   8  -6  -4  150.91    9.50
   8  -6  -4  145.55    8.90
   8  -6  -4  149.77    9.84
   8  -6  -4  144.03    8.85
   8  -6  -3  299.92   12.40
   8  -6  -3  316.37   21.83
   8  -6  -3  330.19   11.89
   8  -6  -3  303.02   10.51
   8  -6  -3  320.67   13.50
   8  -6  -3  334.75   12.44
   8  -6  -3  317.43   13.30
   8  -6  -3  312.54   12.29
   8  -6  -2   22.94    5.13
   8  -6  -2    9.58    5.67
   8  -6  -2    1.07    2.51
   8  -6  -2    7.55    3.67
   8  -6  -2   23.59    5.75
   8  -6  -2    2.59    2.86
   8  -6  -2   14.80    4.54
   8  -6  -2    6.98    3.53
   8  -6  -1   54.69    6.30
   8  -6  -1   62.65   10.38
   8  -6  -1   61.77    4.89
   8  -6  -1   54.50    5.34
   8  -6  -1   69.25    7.28
   8  -6  -1   71.46    5.93
   8  -6  -1   63.93    6.51
   8  -6  -1   67.63    6.23
   8  -6  -1   58.78    5.45
   8  -6   0  480.39   15.87
   8  -6   0  450.11   25.84
   8  -6   0  501.08   14.75
   8  -6   0  439.95   14.31
   8  -6   0  453.91   13.60
   8  -6   0  431.05   11.93
   8  -6   0  479.54   14.73
   8  -6   0  503.25   15.13
   8  -6   0  434.68   13.97
   8  -6   1   90.83   12.17
   8  -6   1   88.39    6.53
   8  -6   1  104.89    7.21
   8  -6   1  100.01    7.23
   8  -6   2   13.60    4.13
   8  -6   2    4.78    4.75
   8  -6   2   15.00    3.86
   8  -6   2   19.03    4.49
   8  -6   2   11.44    3.97
   8  -6   2   13.86    4.11
   8  -6   2    9.67    3.43
   8  -6   3   15.50    4.32
   8  -6   3   25.34    8.34
   8  -6   3   22.29    4.77
   8  -6   3   17.82    4.47
   8  -6   3   13.03    4.07
   8  -6   4  162.92    9.13
   8  -6   4  152.60    8.85
   8  -6   4  140.05    8.36
   8  -6   4  143.48    9.25
   8  -6   5   22.62    4.47
   8  -6   5   15.67    4.20
   8  -6   5   23.89    4.99
   8  -6   5   13.06    4.09
   8  -6   6    3.21    3.31
   8  -6   6    0.00    3.17
   8  -6   7    9.89    3.97
   8  -6   7   10.47    3.93
   8  -6   8   15.77    3.89
   8  -6   8   25.77    4.83
   8  -6   9   11.98    3.12
   8  -6   9   10.78    3.62
   8  -6  10   22.67    3.75
  -8   6 -11    2.75    2.30
  -8   6 -12    2.62    1.65
   8  -5 -11    2.07    1.39
   8  -5 -10    6.38    2.23
   8  -5  -9   10.40    2.86
   8  -5  -9    9.61    2.30
   8  -5  -8   57.99    4.69
   8  -5  -8   58.15    5.38
   8  -5  -7  149.19    7.88
   8  -5  -7  150.20    8.59
   8  -5  -7  153.41    8.38
   8  -5  -6   21.06    3.62
   8  -5  -6   24.50    3.94
   8  -5  -6   28.74    4.79
   8  -5  -5   72.98    6.03
   8  -5  -5   76.96    6.12
   8  -5  -5   83.75    7.92
   8  -5  -5   77.26    6.82
   8  -5  -4    9.41    5.66
   8  -5  -4    8.87    3.03
   8  -5  -4   11.17    4.77
   8  -5  -4    5.51    3.01
   8  -5  -4   15.61    4.31
   8  -5  -4   12.75    5.18
   8  -5  -3  551.42   15.68
   8  -5  -3  530.28   27.23
   8  -5  -3  603.03   15.92
   8  -5  -3  574.38   14.56
   8  -5  -3  584.30   18.58
   8  -5  -3  610.99   16.45
   8  -5  -3  614.05   18.05
   8  -5  -3  546.51   15.48
   8  -5  -2   92.61    7.45
   8  -5  -2   91.75   11.77
   8  -5  -2   82.76   11.78
   8  -5  -2   74.06    5.49
   8  -5  -2   69.96    6.91
   8  -5  -2   77.96    6.15
   8  -5  -2   86.56    6.94
   8  -5  -2   68.05    6.62
   8  -5  -1    4.58    4.36
   8  -5  -1   10.84    3.62
   8  -5  -1    6.51    4.51
   8  -5  -1    2.13    2.73
   8  -5  -1    9.47    3.60
   8  -5   0   77.86   10.71
   8  -5   0   80.30    5.95
   8  -5   0   87.26    6.12
   8  -5   0   71.35    5.85
   8  -5   1   74.59   10.46
   8  -5   2   58.96    6.16
   8  -5   2   39.63    8.06
   8  -5   2   50.37    5.03
   8  -5   3   14.13    4.35
   8  -5   3   21.06    6.93
   8  -5   3   13.29    3.82
   8  -5   3    9.68    3.35
   8  -5   4    1.48    3.56
   8  -5   4   10.04    6.00
   8  -5   4   10.08    3.83
   8  -5   4   12.12    3.84
   8  -5   5  260.20   10.98
   8  -5   5  248.12   24.18
   8  -5   5  241.31   11.53
   8  -5   6   -0.32    6.97
   8  -5   6    1.77    3.56
   8  -5   7    3.80    3.93
   8  -5   7   -2.47    3.37
   8  -5   8  100.94    7.70
   8  -5   9  112.77    7.60
   8  -5   9  114.76    7.96
   8  -5  10   15.15    3.67
   8  -5  11    5.36    2.60
  -8   5 -12    0.23    2.16
  -8   5 -13    3.67    1.78
   8  -4 -11   23.42    2.33
   8  -4 -10   13.97    2.46
   8  -4  -9    1.06    2.32
   8  -4  -8   15.10    3.31
   8  -4  -8   13.21    2.75
   8  -4  -7  139.81    7.36
   8  -4  -7  146.16    8.22
   8  -4  -7  133.45    8.22
   8  -4  -6   35.06    4.33
   8  -4  -6   31.94    4.32
   8  -4  -6   32.39    4.82
   8  -4  -5   26.52    4.16
   8  -4  -5   24.17    3.93
   8  -4  -5   24.55    4.72
   8  -4  -4  129.12   13.97
   8  -4  -4  157.68    8.43
   8  -4  -4  156.14    8.26
   8  -4  -4  172.70   10.38
   8  -4  -4  140.93    9.33
   8  -4  -3  447.41   24.45
   8  -4  -3  493.51   13.95
   8  -4  -3  496.88   13.76
   8  -4  -3  517.17   16.28
   8  -4  -3  501.18   15.97
   8  -4  -3  486.63   14.59
   8  -4  -2  132.46   13.30
   8  -4  -2  122.11    8.61
   8  -4  -2  138.79    7.74
   8  -4  -2  151.34    8.36
   8  -4  -1   31.82    7.27
   8  -4   0   68.97    9.59
   8  -4   1   24.03    6.13
   8  -4   2   42.52    8.08
   8  -4   3   13.43    5.54
   8  -4   4   50.79    9.37
   8  -4   5   92.56    6.72
   8  -4   5   90.68   13.69
   8  -4   5   85.32    6.77
   8  -4   6   21.00    9.26
   8  -4   6   20.12    4.74
   8  -4   7   -3.96    6.58
   8  -4   7    2.03    3.35
   8  -4   8  131.22    8.27
  -8   4  -9    9.42    3.62
   8  -4   9   10.64    3.94
   8  -4   9   13.43    4.19
  -8   4 -10   31.62    4.42
   8  -4  10   29.77    4.72
  -8   4 -11    3.64    2.78
   8  -4  11   -0.63    2.46
  -8   4 -12    4.75    2.35
   8  -4  12    5.85    2.34
  -8   4 -13    3.09    1.69
  -8   4 -13    1.72    2.22
  -8   4 -14    5.40    1.57
   8  -3 -11    3.72    1.38
   8  -3 -10   45.42    3.70
   8  -3  -9   10.89    2.75
   8  -3  -8   28.23    3.98
   8  -3  -7   67.05    6.06
   8  -3  -7   51.36    5.49
   8  -3  -6   61.31    5.22
   8  -3  -6   63.38    5.73
   8  -3  -6   59.60    6.34
   8  -3  -5   11.52    3.29
   8  -3  -5    8.88    3.02
   8  -3  -5   19.39    4.85
   8  -3  -4   74.76   10.42
   8  -3  -4   65.06    5.53
   8  -3  -4   72.29    6.38
   8  -3  -4   67.15    5.63
   8  -3  -4   88.16    7.42
   8  -3  -3  246.09    9.93
   8  -3  -3  262.63   10.24
   8  -3  -3  269.72   12.17
   8  -3  -3  271.95   11.17
   8  -3  -2  492.70   23.46
   8  -3  -1  115.84   11.52
   8  -3  -1  105.08   11.70
   8  -3   0   14.50    4.70
   8  -3   1  112.18   11.21
   8  -3   2   75.35    9.37
   8  -3   3   22.22    6.17
   8  -3   4   10.21    4.61
   8  -3   5  526.10   28.55
   8  -3   6   79.17    6.59
   8  -3   6   86.18   13.52
   8  -3   7   99.96    7.40
   8  -3   7   91.71   15.34
   8  -3   8    9.74    3.77
   8  -3   8    6.35    6.66
   8  -3   9   65.06    6.30
  -8   3 -10   48.02    5.33
  -8   3 -11   38.91    4.81
   8  -3  11   38.55    4.72
  -8   3 -12   -0.57    2.58
   8  -3  12   -2.60    2.46
  -8   3 -13   19.15    3.09
  -8   3 -14   13.19    2.42
  -8   3 -14   15.75    2.20
   8  -2 -11   19.38    1.93
  -8   2  11   20.41    3.07
   8  -2 -10    9.33    2.04
   8  -2  -9   14.24    2.80
   8  -2  -8    4.80    2.46
   8  -2  -7  118.03    7.40
   8  -2  -7  111.52    7.99
   8  -2  -6   59.63    5.57
   8  -2  -6   50.39    6.08
   8  -2  -5   52.11    5.26
   8  -2  -5   38.93    5.84
   8  -2  -4   -5.23    3.31
   8  -2  -4   -5.79    3.25
   8  -2  -4   -0.95    3.78
   8  -2  -3  376.43   12.12
   8  -2  -3  368.69   13.45
   8  -2  -2  561.98   25.49
   8  -2  -2  491.95   22.34
   8  -2  -1  296.62   16.38
   8  -2  -1  296.56   17.87
   8  -2   0    5.87    4.66
   8  -2   0    2.89    3.82
   8  -2   1   29.22    6.06
   8  -2   2   11.47    4.16
   8  -2   3  231.78   15.53
   8  -2   4    5.24    4.14
   8  -2   5   94.66   11.26
   8  -2   6  150.81   15.85
   8  -2   7   66.51   12.09
   8  -2   7   87.38    7.95
   8  -2   8    3.22    5.45
   8  -2   8    1.38    3.18
   8  -2   8    3.92    3.58
   8  -2   9    7.13    3.36
   8  -2  10   10.45    3.38
  -8   2 -11   36.36    4.90
  -8   2 -12   -3.20    3.30
   8  -2  12    0.42    2.29
  -8   2 -13   -1.41    2.55
  -8   2 -14   18.10    2.79
  -8   2 -15    6.10    1.61
  -8   2 -15    4.39    1.39
  -8   1  11    5.40    2.27
   8  -1 -10   17.18    2.32
   8  -1  -9    2.73    2.06
   8  -1  -8   -2.76    2.46
   8  -1  -7   18.17    3.54
   8  -1  -7   20.89    4.20
   8  -1  -6  115.41    6.52
   8  -1  -6  126.27    7.61
   8  -1  -6  131.81    9.29
   8  -1  -5   62.52    5.04
   8  -1  -5   62.66    5.79
   8  -1  -4    5.51    2.62
   8  -1  -3    2.77    3.92
   8  -1  -3    0.25    2.73
   8  -1  -2  522.92   25.67
   8  -1  -1  168.48   14.46
   8  -1   0  186.46   14.54
   8  -1   0  182.80   13.18
   8  -1   1   23.14    5.74
   8  -1   1   16.64    4.27
   8  -1   2  669.85   23.65
   8  -1   2  638.23   26.27
   8  -1   3  317.65   16.68
   8  -1   3  303.97   16.94
   8  -1   4   42.09    7.63
   8  -1   4   44.15    6.75
   8  -1   5   68.46    8.97
  -8   1  -6  239.57   18.71
   8  -1   6  228.31   17.42
   8  -1   7  216.75   18.79
  -8   1  -7  227.09   20.19
  -8   1  -8   33.26    9.89
   8  -1   8   21.83    7.70
   8  -1   8   29.34    5.11
  -8   1  -9    4.94    7.10
   8  -1   9   11.66    6.66
   8  -1   9    7.25    3.34
   8  -1   9    9.42    4.16
   8  -1  10   53.47    5.33
  -8   1 -10   51.02    4.92
  -8   1 -11  162.70    8.16
  -8   1 -12   26.68    3.82
  -8   1 -12   27.28    4.42
  -8   1 -13   15.13    3.50
  -8   1 -14    0.52    2.23
  -8   1 -15    5.43    1.97
  -8   1 -15    4.05    1.73
   8   0 -10    1.12    1.25
  -8   0  10    0.89    2.63
   8   0  -9   43.25    3.66
   8   0  -8    4.44    2.30
   8   0  -7   51.13    4.92
   8   0  -7   53.19    5.66
   8   0  -6    1.27    2.38
   8   0  -5  238.47   10.16
   8   0  -4   21.73    6.89
   8   0  -4   31.08    4.30
   8   0  -3   61.20   10.23
   8   0  -3   46.16    4.58
   8   0  -2   73.54   10.32
   8   0  -1  707.90   29.28
   8   0   0   79.56   10.36
   8   0   1   88.53   10.22
   8   0   1   82.47    8.03
   8   0   2  732.07   28.34
   8   0   2  702.08   22.23
   8   0   2  739.52   23.98
   8   0   3 1530.32   33.45
   8   0   3 1465.04   40.15
   8   0   3 1525.87   35.95
   8   0   4  738.21   27.01
   8   0   4  734.77   24.32
   8   0   5   35.83    7.57
   8   0   5   36.29    6.42
   8   0   6   87.15   11.67
   8   0   6   89.73   10.37
  -8   0  -7  407.86   27.01
   8   0   7  314.62   20.81
  -8   0  -8   71.93   13.55
   8   0   8   57.40   10.42
   8   0   8   60.23    6.55
  -8   0  -9    0.68    7.41
   8   0   9    2.57    4.93
   8   0   9    4.10    3.73
   8   0  10   14.58    3.60
   8   0  10   15.57    4.36
  -8   0 -11   61.44    5.57
   8   0  11   78.87    7.29
  -8   0 -12   28.74    4.19
  -8   0 -12   24.81    4.43
  -8   0 -13    2.10    2.41
  -8   0 -13    0.74    3.07
  -8   0 -14   10.68    2.48
  -8   0 -14   10.06    3.06
  -8   0 -15    4.51    2.12
  -8   0 -16    0.39    1.17
  -8  -1  10    2.51    2.53
   8   1  -9    0.50    1.43
  -8  -1   9   -1.92    3.28
   8   1  -8    5.72    2.19
   8   1  -7   20.24    3.30
   8   1  -7   26.52    4.21
   8   1  -6  139.89    7.64
   8   1  -5   47.02    4.87
   8   1  -4   90.43   12.77
   8   1  -4  102.84    6.75
   8   1  -3    7.39    5.07
   8   1  -3    5.28    4.06
   8   1  -3    4.40    2.41
   8   1  -2  199.51   17.08
   8   1  -1   65.82    9.84
   8   1   0  529.79   25.51
   8   1   1   14.22    5.42
   8   1   2   97.71   10.72
   8   1   3   -0.95    3.82
   8   1   4  273.92   17.94
   8   1   4  278.60   16.37
   8   1   5    2.81    4.54
   8   1   6   17.54    6.25
   8   1   7   34.09    8.64
  -8  -1  -8  455.54   31.23
  -8  -1  -9   -0.34    7.26
   8   1   9   -4.44    5.82
   8   1   9   -0.40    3.19
  -8  -1 -10    1.16    8.41
   8   1  10   -6.34    5.58
   8   1  10   -2.00    3.37
  -8  -1 -11   11.03    3.41
   8   1  11   19.22    4.49
  -8  -1 -12   71.36    5.97
   8   1  12   74.51    6.99
  -8  -1 -13   20.18    3.82
  -8  -1 -13   20.82    4.12
  -8  -1 -14   -2.00    2.37
  -8  -1 -14    0.39    2.62
  -8  -1 -15    4.48    1.98
  -8  -1 -15    3.70    2.21
  -8  -1 -16    9.74    1.85
  -8  -2  10    0.25    1.90
  -8  -2   9   46.84    5.10
  -8  -2   8   10.06    4.20
   8   2  -7   51.97    4.29
   8   2  -6    2.07    2.06
   8   2  -5   45.86    4.53
   8   2  -4    7.22    2.53
   8   2  -4    5.66    2.63
   8   2  -3   74.00    5.31
   8   2  -3   72.08   11.70
   8   2  -3   77.06    5.57
   8   2  -3   93.07    8.25
   8   2  -2    0.64    3.82
   8   2  -1  341.66   21.99
   8   2   0  164.86   14.95
   8   2   1  406.89   22.62
   8   2   2   57.72    8.89
   8   2   3  214.45   15.72
   8   2   4   71.27    9.41
   8   2   5   57.91    8.20
   8   2   6   34.05    7.54
   8   2   7  293.27   20.24
   8   2   8  297.77   21.96
  -8  -2  -9   80.41   15.12
   8   2   9   63.07    8.76
   8   2   9   57.70    6.87
  -8  -2 -10   -2.07    8.07
   8   2  10   -3.25    5.73
   8   2  10    2.34    3.44
   8   2  11   23.33    6.21
   8   2  11   20.87    4.65
  -8  -2 -12   42.30    5.04
   8   2  12   35.72    7.00
   8   2  12   39.25    5.49
  -8  -2 -13   30.37    4.34
  -8  -2 -13   31.79    4.49
   8   2  13   22.91    4.14
  -8  -2 -14   -1.30    2.53
  -8  -2 -14   -1.60    2.86
  -8  -2 -15    6.08    2.29
  -8  -2 -15    4.87    2.44
  -8  -2 -16    3.34    1.78
  -8  -3   9   -0.51    2.37
  -8  -3   8   86.30    6.76
  -8  -3   7    3.79    4.14
   8   3  -6    4.20    2.04
  -8  -3   6    2.54    4.26
   8   3  -5    4.90    2.13
  -8  -3   5    4.05    4.10
   8   3  -4  204.43    8.83
   8   3  -3   -0.06    2.47
   8   3  -3    2.50    4.51
   8   3  -3    1.09    3.55
   8   3  -2   13.13    2.93
   8   3  -2   15.58    6.24
   8   3  -2   11.86    4.66
  -8  -3   2    8.95    4.16
   8   3  -1   16.40    6.34
   8   3   0  469.03   25.74
   8   3   1   20.98    6.68
   8   3   2  164.17   14.82
   8   3   3    4.37    3.82
   8   3   4  117.76   12.08
   8   3   5   12.49    5.07
   8   3   6   25.52    6.40
   8   3   7    5.40    5.80
   8   3   8  161.88   15.80
   8   3   9    9.27    7.00
   8   3   9   13.20    5.87
   8   3   9    3.05    3.78
  -8  -3 -10    1.85    6.83
   8   3  10    3.44    4.96
   8   3  10    1.67    3.74
   8   3  11    8.95    5.04
   8   3  11    9.26    3.85
  -8  -3 -12   47.53    5.28
   8   3  12   46.52    7.87
   8   3  12   50.03    6.10
  -8  -3 -13   23.56    4.20
   8   3  13   15.46    5.50
  -8  -3 -13   28.35    4.62
   8   3  13   16.57    3.81
  -8  -3 -14   -0.19    2.70
  -8  -3 -14   -2.24    2.60
  -8  -3 -15    8.09    2.56
  -8  -3 -15    9.23    2.62
  -8  -3 -16   11.92    2.21
  -8  -3 -16   13.24    2.32
  -8  -4   9    3.06    1.90
  -8  -4   8    4.75    2.81
  -8  -4   7   49.67    5.78
   8   4  -6   -2.21    1.86
  -8  -4   6   -2.66    4.05
   8   4  -5   21.93    3.29
  -8  -4   5   19.75    5.46
   8   4  -4   -0.73    2.12
  -8  -4   4    1.40    4.38
   8   4  -3  195.14    8.92
   8   4  -3  221.14   10.93
  -8  -4   3  184.90   11.98
   8   4  -2   18.06    3.46
   8   4  -2   19.50    6.97
   8   4  -2   16.71    5.08
  -8  -4   2   16.73    5.35
   8   4  -1    1.00    2.21
   8   4  -1    0.71    4.35
   8   4  -1   10.45    5.42
  -8  -4   1   -4.80    4.55
   8   4   0   24.55    7.22
   8   4   1  337.67   21.67
   8   4   2   73.78   10.36
   8   4   3  119.58   12.95
   8   4   4   -0.25    3.71
   8   4   5  406.19   22.60
  -8  -4  -5  482.59   23.64
  -8  -4  -6   55.50    9.54
   8   4   7    5.45    4.89
   8   4   8   29.85    8.02
   8   4   9  133.54   15.21
   8   4   9  152.30   11.86
   8   4   9  162.15   10.31
  -8  -4 -10   11.44    7.95
   8   4  10   11.21    6.70
   8   4  10   20.68    6.90
   8   4  10    7.53    4.09
   8   4  11    4.61    5.27
   8   4  11    1.59    3.41
  -8  -4 -12    7.38    3.23
   8   4  12   12.03    5.43
   8   4  12   10.22    3.68
  -8  -4 -13   89.58    6.67
  -8  -4 -13   82.60    6.28
   8   4  13   88.69    9.82
   8   4  13   79.38    6.69
  -8  -4 -14    8.82    3.26
   8   4  14    0.24    4.93
  -8  -4 -14    2.14    2.62
   8   4  14   -1.39    2.49
  -8  -4 -15    0.04    2.24
  -8  -4 -15    0.10    2.08
  -8  -4 -16   -0.44    1.72
  -8  -5   8   11.32    2.62
  -8  -5   7    3.04    2.94
   8   5  -6    7.45    2.19
  -8  -5   6    5.32    3.84
   8   5  -5    5.44    2.28
  -8  -5   5    6.16    4.54
   8   5  -4  120.24    6.96
  -8  -5   4  127.69   10.06
   8   5  -3   -1.66    2.79
   8   5  -3   -3.40    3.33
  -8  -5   3   -0.01    4.43
   8   5  -2   16.60    3.45
   8   5  -2   16.38    4.43
  -8  -5   2    7.58    4.84
   8   5  -1    1.32    2.46
   8   5  -1    4.28    4.94
   8   5  -1   12.89    5.23
   8   5  -1    2.04    3.15
  -8  -5   1    4.67    5.04
   8   5   0  375.03   12.05
   8   5   0  336.92   23.59
   8   5   0  357.68   13.72
  -8  -5   0  383.11   14.72
   8   5   1   22.39    7.25
   8   5   2  148.34   14.68
   8   5   3   57.24    9.78
   8   5   4   40.93    8.22
   8   5   5   -2.21    4.51
  -8  -5  -5    0.62    5.02
  -8  -5  -6  331.21   21.64
  -8  -5  -7    0.43    5.03
   8   5   7    3.25    4.42
  -8  -5  -8   55.23   10.84
   8   5   8   53.14    9.65
   8   5   8   57.84    6.92
   8   5   9    4.40    5.85
   8   5   9    2.84    4.47
   8   5   9   -1.05    3.77
   8   5  10  160.72   17.44
   8   5  10  156.24   12.24
   8   5  10  199.31   11.85
   8   5  11    9.77    5.65
   8   5  11    0.58    3.48
   8   5  12    5.53    4.73
   8   5  12    7.29    3.63
  -8  -5 -13   21.01    4.05
   8   5  13   18.06    5.54
  -8  -5 -13   24.49    3.91
   8   5  13   15.20    3.85
  -8  -5 -14   61.84    5.48
   8   5  14   49.03    7.48
  -8  -5 -14   48.84    4.62
   8   5  14   46.75    5.04
  -8  -5 -15    3.65    2.61
  -8  -5 -16   -0.47    1.85
  -8  -6   7   27.90    3.50
   8   6  -6   -1.05    1.71
  -8  -6   6    1.60    3.01
   8   6  -5   11.53    2.67
  -8  -6   5    6.72    3.93
   8   6  -4    5.71    2.53
  -8  -6   4    8.67    4.65
   8   6  -3  126.08    7.41
   8   6  -3  106.33    6.91
  -8  -6   3  121.26    9.83
   8   6  -2   -0.65    2.87
   8   6  -2    5.72    3.17
  -8  -6   2    0.48    4.49
   8   6  -1    2.82    2.36
   8   6  -1    5.27    3.01
  -8  -6   1    3.10    4.57
   8   6   0   94.89    6.63
  -8  -6   0   88.64    8.27
   8   6   0   85.26    7.25
   8   6   0   83.31   12.86
   8   6   1  550.25   14.82
   8   6   1  574.49   16.92
  -8  -6  -1  593.97   17.61
   8   6   2   21.00    3.53
   8   6   2   19.09    6.47
   8   6   2   18.91    4.08
  -8  -6  -2   16.96    4.37
   8   6   3    1.46    3.97
   8   6   3    1.38    2.74
   8   6   4   32.00    7.64
   8   6   5  567.60   28.23
  -8  -6  -5  692.47   32.46
  -8  -6  -6  132.92   14.79
  -8  -6  -7  119.45   14.72
   8   6   7   98.24    8.35
  -8  -6  -8    8.54    7.02
   8   6   8    5.33    5.33
   8   6   8    9.62    4.76
  -8  -6  -9  129.72   17.28
   8   6   9  150.26   15.85
   8   6   9  120.58   10.51
   8   6   9  168.79   10.92
   8   6  10   11.09    5.50
   8   6  10    8.07    4.35
   8   6  11    7.16    4.83
   8   6  11   29.35    5.77
   8   6  12    5.09    5.32
   8   6  12   -0.12    3.32
  -8  -6 -13   34.65    4.79
   8   6  13   43.86    7.63
  -8  -6 -13   40.17    4.35
   8   6  13   45.96    5.55
   8   6  14   11.78    5.06
  -8  -6 -14   17.33    3.65
   8   6  14    9.09    3.05
  -8  -6 -15   14.29    3.06
   8   6  15   11.59    4.25
  -8  -6 -16   -1.09    1.75
  -8  -7   7    2.64    1.71
   8   7  -6   24.17    2.46
  -8  -7   6   22.69    3.43
   8   7  -5   -3.44    2.03
  -8  -7   5   -0.55    2.98
   8   7  -4   24.58    3.54
  -8  -7   4   18.93    4.67
   8   7  -3   11.90    3.05
  -8  -7   3   15.38    5.11
   8   7  -2  183.47    9.18
   8   7  -2  151.56    8.56
  -8  -7   2  180.35   11.34
   8   7  -1   37.21    4.64
   8   7  -1   44.04    5.67
   8   7  -1   28.43    4.43
  -8  -7   1   41.37    6.58
   8   7   0   26.74    4.12
   8   7   0   26.55    4.49
  -8  -7   0   30.58    5.90
   8   7   1   24.18    4.03
   8   7   1   17.66    6.30
   8   7   1   14.94    4.05
  -8  -7  -1   18.34    5.52
   8   7   2  394.53   12.10
  -8  -7  -2  443.81   15.04
   8   7   2  425.33   14.92
   8   7   3    3.16    4.59
  -8  -7  -3    5.71    6.38
   8   7   3    5.38    3.42
   8   7   3    2.67    3.90
  -8  -7  -3    5.51    4.07
   8   7   4    5.08    4.37
  -8  -7  -4    7.19    6.29
   8   7   4    4.51    3.27
   8   7   4    5.67    4.04
  -8  -7  -4    7.85    3.86
   8   7   5   27.36    7.13
  -8  -7  -5   19.73    8.01
   8   7   5   34.28    5.34
   8   7   5   35.19    6.01
  -8  -7  -6  355.73   24.84
   8   7   6  353.64   14.03
   8   7   6  356.01   15.39
  -8  -7  -7    3.86    6.19
   8   7   7   -0.10    4.04
  -8  -7  -8   -1.32    6.52
   8   7   8    3.63    4.83
   8   7   8   -3.68    4.34
  -8  -7  -9    1.44    6.18
   8   7   9    3.18    4.50
   8   7  10   64.73    8.64
  -8  -7 -10   57.51    7.02
   8   7  10   72.83    7.79
   8   7  11    5.49    4.71
[truncated: 146,254 more chars]
